# Supplementary material for: Analysis of the senescence secretome during zebrafish retina regeneration
Source: Front Aging. 2025 Apr 16;6:1569422. doi: 10.3389/fragi.2025.1569422 (PMC12040975; doi:10.3389/fragi.2025.1569422)
Supplement: Supplementary file 2 [file Table3.xlsx]

## Sheet: Grabinski et al. 2023
			bbs2-/-						cep290-/-
ENSEMBL	Symbol	Senescence	baseMean	log2FoldChange	lfcSE	stat	pvalue	padj	baseMean.1	log2FoldChange.1	lfcSE.1	stat.1	pvalue.1	padj.1
ENSDARG00000030598	nampt1	TRUE	255.514	0.0237998	0.0893233	0.266446	0.789896	0.879185	255.514	0.0393231	0.0942118	0.417391	0.676393	0.952288
ENSDARG00000045676	calua	TRUE	119.895	-0.144235	0.13364	-1.07928	0.280462	0.457482	119.895	-0.000587474	0.147321	-0.00398772	0.996818	1
ENSDARG00000012066	dcn	TRUE	36.3246	-0.126976	0.187692	-0.676513	0.498715	0.666459	36.3246	-0.264542	0.139635	-1.89452	0.0581562	0.382116
ENSDARG00000025073	rpl18a	TRUE	687.396	0.954181	0.0792842	12.0349	2.32824e-33	2.01066e-31	687.396	0.1529	0.100757	1.51752	0.129136	0.575737
ENSDARG00000005451	gdi2	TRUE	2045.88	0.0485192	0.0508189	0.954747	0.339706	0.521947	2045.88	0.0174937	0.064871	0.269669	0.787415	0.969043
ENSDARG00000020101	psmc2	TRUE	281.733	0.409281	0.0921291	4.44247	8.89322e-06	6.95651e-05	281.733	-0.000222626	0.101307	-0.00219754	0.998247	1
ENSDARG00000070314	cald1a	TRUE	123.543	0.213061	0.117058	1.82014	0.0687378	0.164119	123.543	-0.0190155	0.112351	-0.169251	0.865599	0.980193
ENSDARG00000045524	lamb1b	TRUE	35.3288	0.195226	0.256494	0.761133	0.446577	0.621213	35.3288	0.0772932	0.288262	0.268135	0.788595	0.969061
ENSDARG00000101047	rtcb	TRUE	59.3384	0.325808	0.182494	1.78531	0.0742106	0.174057	59.3384	0.369632	0.189156	1.95411	0.050688	0.355232
ENSDARG00000019644	ldhba	TRUE	2873.19	-0.139272	0.0566367	-2.45904	0.0139311	0.0461994	2873.19	0.102072	0.0763105	1.33759	0.181031	0.669628
ENSDARG00000053136	b2m	TRUE	155.64	1.79712	0.210891	8.52156	1.57421e-17	4.65927e-16	155.64	0.848708	0.276177	3.07305	0.00211881	0.0429822
ENSDARG00000011961	csrp2	TRUE	264.504	-0.0910199	0.0803542	-1.13273	0.257326	0.431392	264.504	-0.0196094	0.0741183	-0.264569	0.791342	0.969485
ENSDARG00000005891	cyb5r3	TRUE	68.9335	-0.532159	0.163377	-3.25725	0.00112496	0.00547012	68.9335	-0.0769343	0.164704	-0.467107	0.640423	0.946123
ENSDARG00000069912	hmga2	TRUE	30.3091	-0.0152514	0.30604	-0.0498347	0.960254	0.981294	30.3091	0.524629	0.372551	1.40821	0.15907	0.634629
ENSDARG00000045487	rps16	TRUE	470.31	0.740915	0.0802716	9.2301	2.70384e-20	9.91027e-19	470.31	0.253791	0.0952326	2.66496	0.00769964	0.109626
ENSDARG00000045749	ppfibp1a	TRUE	69.195	0.624014	0.232168	2.68777	0.00719319	0.0267301	69.195	-0.0779459	0.275529	-0.282896	0.777257	0.967766
ENSDARG00000078073	nudt5	TRUE	69.1964	0.129417	0.147018	0.880277	0.378709	0.559685	69.1964	0.254996	0.134706	1.89298	0.05836	0.383002
ENSDARG00000024654	pgm3	TRUE	40.4317	0.715374	0.20035	3.57062	0.00035613	0.00198027	40.4317	0.00901314	0.189138	0.0476537	0.961992	0.99444
ENSDARG00000006766	snd1	TRUE	732.212	0.279629	0.0551309	5.07209	3.93473e-07	3.90639e-06	732.212	0.135598	0.0615319	2.20371	0.0275448	0.248093
ENSDARG00000101813	nap1l1	TRUE	1208.87	0.0832809	0.0410433	2.0291	0.042448	0.112545	1208.87	0.124129	0.0426062	2.9134	0.00357515	0.0632509
ENSDARG00000053468	adam10a	TRUE	1190.83	-0.144962	0.0608059	-2.38401	0.0171252	0.0546365	1190.83	0.0776149	0.0770928	1.00677	0.314044	0.809244
ENSDARG00000005651	hrasb	TRUE	77.8663	-0.37062	0.136095	-2.72325	0.00646426	0.0244172	77.8663	0.0548876	0.122232	0.449046	0.653399	0.948216
ENSDARG00000053625	anxa2b	TRUE	7.28594	-0.343645	0.445753	-0.770931	0.440748	0.616102	7.28594	-0.284854	0.406366	-0.700978	0.483317	0.89591
ENSDARG00000099169	cxcl8b.3	TRUE	0.104986	0.00207203	2.64168	0.000784362	0.999374	NA	0.104986	-0.33455	3.73134	-0.0896595	0.928558	NA
ENSDARG00000102299	cxcl8b.1	TRUE	0.340967	0.00206925	2.2712	0.00091108	0.999273	NA	0.340967	-0.671089	3.08387	-0.217613	0.827731	NA
ENSDARG00000002235	mmp14a	TRUE	6.24483	-0.0368438	0.455452	-0.080895	0.935525	0.968107	6.24483	-0.0637672	0.373241	-0.170847	0.864344	0.980193
ENSDARG00000087863	cd44a	TRUE	26.0259	0.94157	0.301971	3.11809	0.0018203	0.00829537	26.0259	0.277619	0.279593	0.99294	0.320739	0.812726
ENSDARG00000102068	shcbp1	TRUE	12.8926	0.922802	0.444191	2.07749	0.0377564	0.10273	12.8926	0.475121	0.448551	1.05923	0.289493	0.790522
ENSDARG00000008224	vps35	TRUE	978.404	0.0453167	0.0612722	0.739596	0.459545	0.63238	978.404	0.0175125	0.0748643	0.233923	0.815045	0.973649
ENSDARG00000092115	eif4a1a	TRUE	1431.32	0.647319	0.0709412	9.12472	7.19191e-20	2.55434e-18	1431.32	0.10156	0.093363	1.0878	0.276683	0.780302
ENSDARG00000035629	parvab	TRUE	2.65616	1.33734	0.85676	1.56093	0.118541	0.247598	2.65616	-0.624357	0.51664	-1.2085	0.226857	0.725794
ENSDARG00000044125	txnb	TRUE	18.9136	2.86531	0.449428	6.37547	1.82403e-10	2.83405e-09	18.9136	2.35652	0.441045	5.34304	9.14024e-08	1.02306e-05
ENSDARG00000036080	cd81a	TRUE	884.62	0.180588	0.0648089	2.78646	0.00532871	0.020772	884.62	0.127036	0.0797954	1.59202	0.111379	0.537219
ENSDARG00000052057	pcolceb	TRUE	12.024	0.440448	0.348071	1.2654	0.205728	0.368246	12.024	-0.379538	0.26556	-1.4292	0.152947	0.625205
ENSDARG00000079463	man2b2	TRUE	101.686	1.40119	0.136755	10.246	1.23315e-24	6.0499e-23	101.686	0.208572	0.124524	1.67496	0.0939423	0.494191
ENSDARG00000007385	cct7	TRUE	700.461	0.700555	0.0529931	13.2197	6.74978e-40	8.46812e-38	700.461	0.33145	0.055846	5.93506	2.93735e-09	4.84641e-07
ENSDARG00000010021	grpel1	TRUE	175.326	-0.0206696	0.109829	-0.188198	0.850721	0.919381	175.326	0.17111	0.115667	1.47933	0.139052	0.597231
ENSDARG00000036299	nucb2a	TRUE	419.17	0.395261	0.164186	2.40739	0.016067	0.0517982	419.17	0.462971	0.216171	2.14169	0.0322187	0.272039
ENSDARG00000030161	ppp1r14bb	TRUE	879.076	-0.901867	0.079705	-11.3151	1.10522e-29	7.51219e-28	879.076	-0.552222	0.101044	-5.46517	4.62474e-08	5.56819e-06
ENSDARG00000036164	cars1	TRUE	331.346	0.568343	0.085393	6.65562	2.82108e-11	4.8526e-10	331.346	0.458817	0.097505	4.70557	2.5316e-06	0.000177882
ENSDARG00000014690	rps4x	TRUE	857.258	0.961455	0.0777615	12.3641	4.08535e-35	3.80148e-33	857.258	0.169987	0.0976302	1.74113	0.0816605	0.460956
ENSDARG00000011462	otub1b	TRUE	153.648	0.118249	0.105557	1.12024	0.262612	0.437346	153.648	-0.0418409	0.101357	-0.412809	0.679747	0.95322
ENSDARG00000030241	vbp1	TRUE	142.061	0.418239	0.114061	3.66681	0.000245597	0.00142899	142.061	0.0482284	0.113178	0.426128	0.670014	0.950852
ENSDARG00000105529	vgf	TRUE	575.582	-0.318248	0.114131	-2.78844	0.00529621	0.0206709	575.582	-0.0362518	0.149304	-0.242805	0.808156	0.971562
ENSDARG00000078888	iqgap1	TRUE	55.7604	0.827244	0.179186	4.61667	3.89947e-06	3.26254e-05	55.7604	0.107974	0.170526	0.633186	0.526612	0.911991
ENSDARG00000080698	snord29	TRUE	1.01896	-0.0605085	1.14811	-0.0527027	0.957969	0.980203	1.01896	-1.91499	1.19749	-1.59917	0.109782	NA
ENSDARG00000082440	snord31.3	TRUE	0.0092616	0	3.67808	0	1	NA	0.0092616	0.381822	5.20164	0.0734041	0.941485	NA
ENSDARG00000079771	pea15	TRUE	376.303	-0.00589755	0.0744178	-0.0792493	0.936834	0.968878	376.303	-0.103036	0.0779891	-1.32116	0.186448	0.678511
ENSDARG00000082087	snord31.2	TRUE	1.66737	0.387692	0.91773	0.422447	0.672699	0.801032	1.66737	0.272672	0.895001	0.304661	0.760625	NA
ENSDARG00000007723	efnb1	TRUE	416.172	0.216855	0.0744943	2.91103	0.00360245	0.0148557	416.172	-0.0922839	0.0853731	-1.08095	0.27972	0.783414
ENSDARG00000021948	tncb	TRUE	333.5	0.438757	0.122871	3.57087	0.0003558	0.00197887	333.5	-0.0481407	0.158338	-0.304038	0.761099	0.965425
ENSDARG00000076735	cspg4ba	TRUE	53.3163	0.288271	0.170095	1.69476	0.0901201	0.201414	53.3163	-0.130506	0.156749	-0.832578	0.405083	0.859315
ENSDARG00000035559	tp53	TRUE	222.069	1.12116	0.115813	9.68081	3.63819e-22	1.51895e-20	222.069	0.238553	0.135683	1.75816	0.0787199	0.452843
ENSDARG00000026726	anxa1a	TRUE	7.97315	1.50403	0.566433	2.65527	0.0079245	0.0290327	7.97315	-0.74763	0.601182	-1.2436	0.213647	0.708256
ENSDARG00000035329	capns1a	TRUE	109.982	0.187204	0.122318	1.53047	0.125901	0.25862	109.982	-0.134693	0.119865	-1.1237	0.261139	0.761828
ENSDARG00000067626	ywhag1	TRUE	351.005	-0.344491	0.100419	-3.43053	0.000602403	0.00316409	351.005	0.0844446	0.123975	0.68114	0.495783	0.900333
ENSDARG00000034368	hexb	TRUE	1273.92	0.535659	0.0903098	5.93136	3.00442e-09	4.00013e-08	1273.92	0.42592	0.122279	3.48317	0.000495519	0.0140066
ENSDARG00000041065	hspb1	TRUE	74.5753	-0.353135	0.211803	-1.66728	0.0954587	0.210557	74.5753	0.384528	0.263072	1.46168	0.143828	0.608433
ENSDARG00000007836	ctsla	TRUE	397.012	1.5488	0.137935	11.2285	2.95572e-29	1.93094e-27	397.012	0.124595	0.181833	0.685218	0.493206	0.89928
ENSDARG00000003032	eif4a1b	TRUE	905.895	0.214683	0.0504381	4.25636	2.07783e-05	0.000150652	905.895	0.039504	0.0564174	0.700209	0.483797	0.89591
ENSDARG00000076888	ganaba	TRUE	467.219	0.00678457	0.0583928	0.116188	0.907503	0.952792	467.219	0.0107842	0.056966	0.189309	0.84985	0.978424
ENSDARG00000037121	mat2ab	TRUE	64.8811	-0.142414	0.214951	-0.662542	0.507624	0.673433	64.8811	0.136708	0.221992	0.615824	0.53801	0.915166
ENSDARG00000002792	arcn1a	TRUE	275.656	0.24245	0.08792	2.75763	0.00582227	0.0224153	275.656	0.157094	0.0933827	1.68226	0.0925188	0.489493
ENSDARG00000009196	anxa3a	TRUE	1.02664	1.16145	1.26022	0.92162	0.356727	0.538898	1.02664	-1.16366	1.34345	-0.866179	0.386392	NA
ENSDARG00000004906	stip1	TRUE	350.431	0.260218	0.0746274	3.48689	0.000488671	0.00263027	350.431	0.0442772	0.077378	0.572219	0.567173	0.923199
ENSDARG00000058103	glra4b	TRUE	83.3653	-0.0209287	0.140275	-0.149197	0.881398	0.938296	83.3653	-0.1849	0.163847	-1.12849	0.259112	0.760058
ENSDARG00000021193	coro1cb	TRUE	313.737	-0.100414	0.0879895	-1.14121	0.253783	0.427075	313.737	-0.101379	0.10009	-1.01288	0.311119	0.807211
ENSDARG00000035598	coro1ca	TRUE	534.746	-0.0152234	0.0617166	-0.246666	0.805167	0.889352	534.746	-0.258413	0.0660144	-3.91449	9.05941e-05	0.00360338
ENSDARG00000029406	h2ax	TRUE	27.6987	0.837743	0.243101	3.44606	0.000568814	0.00300732	27.6987	-0.0324879	0.228265	-0.142325	0.886823	0.982798
ENSDARG00000104359	anxa1c	TRUE	0.839222	-0.0267756	1.1479	-0.0233258	0.98139	0.993243	0.839222	-0.416872	0.962659	-0.433042	0.664985	NA
ENSDARG00000035257	akr1a1a	TRUE	2.89288	-0.0141129	0.722654	-0.0195292	0.984419	0.994452	2.89288	-0.766974	0.755866	-1.0147	0.31025	0.806267
ENSDARG00000020008	vcp	TRUE	1636.59	0.471192	0.0596339	7.90142	2.75752e-15	6.96756e-14	1636.59	0.14372	0.076942	1.86791	0.0617753	0.39483
ENSDARG00000044074	loxl2b	TRUE	141.206	0.444188	0.678884	0.654291	0.512924	0.677727	141.206	0.757098	0.956942	0.791164	0.428848	0.872846
ENSDARG00000100095	anxa1b	TRUE	2.79044	-0.522714	0.687595	-0.760206	0.447131	0.621674	2.79044	-0.75695	0.563023	-1.34444	0.178806	0.666216
ENSDARG00000069013	prdx4	TRUE	67.8717	0.6978	0.15585	4.47738	7.55632e-06	5.98266e-05	67.8717	0.186161	0.164857	1.12923	0.258802	0.759795
ENSDARG00000006691	rpl12	TRUE	662.625	1.00282	0.101036	9.92531	3.23083e-23	1.4471e-21	662.625	0.224312	0.131928	1.70025	0.0890835	0.480331
ENSDARG00000035357	gnb2	TRUE	300.854	-0.277689	0.0925508	-3.00039	0.00269633	0.0116089	300.854	-0.0652428	0.107018	-0.609644	0.542098	0.915756
ENSDARG00000055639	ruvbl2	TRUE	119.455	0.132556	0.110411	1.20057	0.22992	0.398398	119.455	0.182145	0.10143	1.79576	0.072533	0.433159
ENSDARG00000102387	slc39a14	TRUE	177.226	-0.157815	0.120488	-1.3098	0.190263	0.348642	177.226	0.0908064	0.137206	0.661825	0.508083	0.905321
ENSDARG00000060434	map1b	TRUE	3557.75	-0.0502753	0.0725067	-0.693389	0.488066	0.657244	3557.75	0.148462	0.0995627	1.49114	0.135924	0.591091
ENSDARG00000078362	tnca	TRUE	277.741	-0.56151	0.0871849	-6.44046	1.19113e-10	1.88436e-09	277.741	-0.115521	0.0962251	-1.20053	0.229935	0.729673
ENSDARG00000103846	hspa5	TRUE	445.883	1.13254	0.150106	7.5449	4.52638e-14	1.03618e-12	445.883	0.3917	0.194811	2.01067	0.0443604	0.329142
ENSDARG00000008026	niban2b	TRUE	48.1553	0.51529	0.218426	2.35911	0.0183188	0.0577937	48.1553	0.166031	0.228031	0.728109	0.466547	0.890401
ENSDARG00000102565	vasnb	TRUE	84.5878	1.00005	0.124991	8.00092	1.23493e-15	3.20054e-14	84.5878	0.115787	0.0981705	1.17945	0.238219	0.736092
ENSDARG00000053058	rps11	TRUE	404.717	0.880573	0.0931934	9.44888	3.42468e-21	1.32862e-19	404.717	0.133425	0.112104	1.19019	0.233972	0.731848
ENSDARG00000076411	cavin1a	TRUE	10.7642	1.23702	0.425958	2.90408	0.00368338	0.0151499	10.7642	0.230292	0.381168	0.604173	0.545729	0.917421
ENSDARG00000021242	mvp	TRUE	149.631	2.86136	0.161156	17.7552	1.57072e-70	7.47336e-68	149.631	1.06367	0.173767	6.12127	9.28308e-10	1.7523e-07
ENSDARG00000011665	aldoaa	TRUE	1760.1	-0.299665	0.0882627	-3.39515	0.000685915	0.00355241	1760.1	-0.00128578	0.120745	-0.0106487	0.991504	0.999848
ENSDARG00000099312	jpt1b	TRUE	184.276	0.163877	0.111692	1.46723	0.142314	0.282957	184.276	0.169278	0.126246	1.34086	0.179967	0.668415
ENSDARG00000054320	ap2a1	TRUE	3503.23	-0.131662	0.0435052	-3.02635	0.00247525	0.0107878	3503.23	-0.0738403	0.0570116	-1.29518	0.195259	0.688367
ENSDARG00000029476	ldlra	TRUE	79.4796	-0.307942	0.146147	-2.10707	0.0351118	0.0972449	79.4796	0.113813	0.138128	0.823968	0.409958	0.862179
ENSDARG00000105177	ilf3b	TRUE	1360.48	0.132101	0.0534069	2.47349	0.0133801	0.0446955	1360.48	0.0370719	0.0662687	0.559418	0.575876	0.927484
ENSDARG00000057414	phb	TRUE	372.866	0.251908	0.103209	2.44075	0.0146567	0.0481309	372.866	0.11373	0.127761	0.890181	0.373369	0.846229
ENSDARG00000059701	flii	TRUE	713.724	-0.0833114	0.0685518	-1.21531	0.224249	0.391935	713.724	0.263216	0.0823367	3.19682	0.00138951	0.0309191
ENSDARG00000026712	rab5c	TRUE	724.59	0.170242	0.0589915	2.88588	0.00390323	0.0159037	724.59	0.0429799	0.0656426	0.654756	0.512625	0.906998
ENSDARG00000037870	actb2	TRUE	7703.45	0.8858	0.0626681	14.1348	2.31813e-45	4.03147e-43	7703.45	0.102047	0.0873598	1.16812	0.242757	0.741304
ENSDARG00000059680	fscn1a	TRUE	693.926	-0.0428987	0.0830731	-0.516397	0.605577	0.749526	693.926	-0.216243	0.109701	-1.9712	0.0487009	0.345921
ENSDARG00000027063	arpc1b	TRUE	82.9438	1.9973	0.152266	13.1172	2.62606e-39	3.1534e-37	82.9438	0.375844	0.140503	2.67498	0.0074733	0.107366
ENSDARG00000056481	vat1	TRUE	1888.75	0.120359	0.0600486	2.00437	0.0450309	0.117881	1888.75	-0.0243214	0.078841	-0.308486	0.757712	0.965402
ENSDARG00000021257	eif3d	TRUE	762.805	0.455764	0.0742517	6.13809	8.35176e-10	1.19459e-08	762.805	0.0870226	0.0920997	0.944874	0.344723	0.827465
ENSDARG00000057867	lasp1	TRUE	244.351	0.363776	0.0821891	4.42608	9.59603e-06	7.45481e-05	244.351	-0.0857873	0.0799997	-1.07235	0.283565	0.786823
ENSDARG00000099079	aclya	TRUE	944.633	0.159831	0.06705	2.38375	0.0171372	0.0546608	944.633	0.048731	0.0839055	0.580785	0.561386	0.921309
ENSDARG00000020235	septin9a	TRUE	39.7323	0.289431	0.208624	1.38733	0.165341	0.315261	39.7323	-0.282318	0.210592	-1.34059	0.180052	0.668415
ENSDARG00000013307	rpl19	TRUE	650.869	0.976471	0.0584437	16.7079	1.14811e-62	3.86024e-60	650.869	0.310915	0.0606464	5.12669	2.94873e-07	2.80684e-05
ENSDARG00000004470	prkcsh	TRUE	413.482	0.208721	0.0830222	2.51405	0.0119355	0.0407277	413.482	0.0363008	0.094312	0.384901	0.700311	0.957656
ENSDARG00000021233	pgls	TRUE	132.479	0.839112	0.160495	5.22828	1.71095e-07	1.78286e-06	132.479	0.209834	0.199161	1.05359	0.292072	0.791902
ENSDARG00000073974	colgalt1a	TRUE	34.8607	0.290928	0.224844	1.29391	0.195697	0.355565	34.8607	-0.0119028	0.255916	-0.0465107	0.962903	0.994515
ENSDARG00000097011	hbaa1	TRUE	20.1421	1.08542	0.551679	1.96748	0.0491275	0.126156	20.1421	-0.923548	0.657656	-1.4043	0.160229	0.636841
ENSDARG00000096355	ighm	TRUE	0.511666	0.728339	1.27827	0.569786	0.568823	NA	0.511666	-1.43525	1.2558	-1.1429	0.253079	NA
ENSDARG00000087954	rac1b	TRUE	95.046	0.0836876	0.203882	0.410471	0.68146	0.807324	95.046	0.00582379	0.22824	0.0255161	0.979643	0.997786
ENSDARG00000078135	mrc2	TRUE	119.676	-0.244424	0.113585	-2.1519	0.0314049	0.0890819	119.676	-0.227587	0.105368	-2.15992	0.0307788	0.264698
ENSDARG00000024317	trap1	TRUE	219.261	0.266877	0.0955329	2.79357	0.00521304	0.0204021	219.261	0.180971	0.105446	1.71624	0.0861183	0.474211
ENSDARG00000020232	eif6	TRUE	95.3143	0.451165	0.124267	3.6306	0.00028276	0.00162127	95.3143	0.199943	0.117577	1.70052	0.0890325	0.480331
ENSDARG00000094792	twf2a	TRUE	16.0063	0.446161	0.348575	1.27996	0.200561	0.361951	16.0063	-0.313514	0.403343	-0.777288	0.436989	0.876259
ENSDARG00000099387	jpt1a	TRUE	29.1485	-0.340265	0.262951	-1.29402	0.195657	0.355519	29.1485	-0.105769	0.262912	-0.402299	0.687464	0.954256
ENSDARG00000063295	myh9a	TRUE	1228.21	-0.197335	0.0863205	-2.28608	0.0222497	0.067543	1228.21	0.26838	0.115439	2.32486	0.0200794	0.205348
ENSDARG00000013750	eno1b	TRUE	2281.58	-0.181608	0.106368	-1.70736	0.0877556	0.197548	2281.58	-0.118904	0.148186	-0.802399	0.422322	0.867681
ENSDARG00000074242	serbp1a	TRUE	1099.2	0.467836	0.0540874	8.64964	5.16631e-18	1.59265e-16	1099.2	0.170577	0.0645706	2.64172	0.00824859	0.115069
ENSDARG00000017294	gnai2b	TRUE	559.06	-0.112075	0.068472	-1.6368	0.101671	0.220728	559.06	0.0314033	0.0765141	0.410426	0.681494	0.953422
ENSDARG00000104372	gnb1b	TRUE	18813.4	0.24727	0.0742159	3.33176	0.000862979	0.00434106	18813.4	-0.04852	0.104613	-0.463804	0.642788	0.947036
ENSDARG00000105116	p4hb	TRUE	679.539	0.728656	0.0768225	9.48493	2.42543e-21	9.58654e-20	679.539	0.227021	0.0958194	2.36926	0.0178236	0.189525
ENSDARG00000054063	arpc4	TRUE	142.859	0.40045	0.101556	3.94313	8.04266e-05	0.00051817	142.859	-0.0535278	0.0961026	-0.556986	0.577537	0.928076
ENSDARG00000070951	hmga1b	TRUE	1384.7	-1.07862	0.124387	-8.67154	4.26314e-18	1.32557e-16	1384.7	-0.50329	0.171548	-2.93382	0.00334817	0.0603411
ENSDARG00000008494	myl6	TRUE	135.588	0.167423	0.116139	1.44157	0.149423	0.292956	135.588	-0.159386	0.122154	-1.3048	0.191962	0.68408
ENSDARG00000026759	ldlrb	TRUE	216.607	0.85067	0.134545	6.32256	2.57259e-10	3.92694e-09	216.607	-0.0836915	0.160366	-0.521879	0.601755	0.936809
ENSDARG00000058660	ilf3a	TRUE	443.039	0.07473	0.0616492	1.21218	0.225444	0.393209	443.039	-0.00675043	0.062908	-0.107306	0.914546	0.988084
ENSDARG00000031388	dctn2	TRUE	369.192	-0.0111483	0.0782968	-0.142385	0.886776	0.941234	369.192	-0.0268698	0.0879258	-0.305597	0.759912	0.965425
ENSDARG00000044521	eef1b2	TRUE	277.776	0.307358	0.0921477	3.3355	0.000851462	0.0042934	277.776	0.113827	0.103072	1.10435	0.269443	0.771907
ENSDARG00000039578	pa2g4a	TRUE	360.451	0.241563	0.0791665	3.05133	0.00227834	0.0100565	360.451	0.149589	0.0875314	1.70898	0.0874548	0.477093
ENSDARG00000052030	akr1a1b	TRUE	62.0035	0.0427494	0.135424	0.315671	0.752252	0.855525	62.0035	0.0413704	0.127012	0.32572	0.744636	0.964379
ENSDARG00000013561	pgm1	TRUE	349.494	-0.431372	0.0790578	-5.45641	4.85861e-08	5.50155e-07	349.494	0.0627833	0.0826982	0.759186	0.447741	0.881655
ENSDARG00000019181	rpsa	TRUE	1632.4	0.861517	0.0486278	17.7166	3.12415e-70	1.45892e-67	1632.4	0.222045	0.0599445	3.70417	0.000212084	0.00725646
ENSDARG00000103900	septin9b	TRUE	466.269	-0.493692	0.083378	-5.92112	3.1975e-09	4.23929e-08	466.269	-0.09579	0.0991037	-0.966563	0.333762	0.820359
ENSDARG00000099379	ppp4r1l	TRUE	99.176	0.23587	0.12519	1.8841	0.0595513	0.146791	99.176	-0.13277	0.116489	-1.13976	0.254388	0.753889
ENSDARG00000043081	ctsz	TRUE	66.948	1.12599	0.185639	6.06549	1.31549e-09	1.83681e-08	66.948	0.252171	0.201057	1.25422	0.209761	0.70386
ENSDARG00000021097	nelfcd	TRUE	115.49	-0.105653	0.167097	-0.632286	0.5272	0.688437	115.49	-0.00334042	0.20215	-0.0165244	0.986816	0.999804
ENSDARG00000053066	tubb1	TRUE	2.70168	0.161949	0.719591	0.225057	0.821935	0.900556	2.70168	0.253122	0.744898	0.339807	0.734002	0.962523
ENSDARG00000005191	ahcy	TRUE	209.706	1.50617	0.21291	7.07422	1.5029e-12	3.00545e-11	209.706	0.835598	0.284295	2.9392	0.00329063	0.0596383
ENSDARG00000034240	capza1a	TRUE	321.947	-0.0832757	0.0840825	-0.990405	0.321976	0.503927	321.947	-0.0758482	0.0912606	-0.831116	0.405908	0.860247
ENSDARG00000013078	ywhaba	TRUE	3370.07	0.0496999	0.0419878	1.18367	0.236542	0.40605	3370.07	-0.0204874	0.0547357	-0.374297	0.708184	0.958252
ENSDARG00000029252	ssb	TRUE	155.194	0.245427	0.102796	2.38751	0.0169628	0.0542211	155.194	0.210754	0.106767	1.97395	0.0483869	0.345107
ENSDARG00000030980	csrp1b	TRUE	3.28292	-1.32306	0.785121	-1.68516	0.091957	0.204523	3.28292	-0.2112	0.792745	-0.266415	0.789919	0.969468
ENSDARG00000052470	igfbp2a	TRUE	12.6854	-1.11452	0.370931	-3.00465	0.00265883	0.0114808	12.6854	-0.421565	0.319352	-1.32006	0.186813	0.678648
ENSDARG00000103195	dync1i2b	TRUE	279.279	0.035576	0.0805429	0.441703	0.658704	0.791393	279.279	0.174297	0.0830734	2.09811	0.0358952	0.289051
ENSDARG00000039264	igfbp5a	TRUE	44.4561	-1.25383	0.214884	-5.83491	5.38201e-09	6.91029e-08	44.4561	-0.393333	0.202951	-1.93807	0.0526146	0.363223
ENSDARG00000019362	ptbp1a	TRUE	167.797	0.919201	0.121629	7.5574	4.11213e-14	9.46992e-13	167.797	0.149328	0.139478	1.07062	0.28434	0.787539
ENSDARG00000079515	ptx3b	TRUE	2.92019	-0.508244	0.69448	-0.731833	0.46427	0.636485	2.92019	-0.618503	0.49448	-1.25081	0.211002	0.705102
ENSDARG00000038743	copb2	TRUE	638.661	0.294517	0.0639584	4.60482	4.12828e-06	3.44028e-05	638.661	0.044366	0.0710605	0.624341	0.532403	0.914176
ENSDARG00000035860	rps28	TRUE	142.022	0.698551	0.120143	5.81433	6.08788e-09	7.76913e-08	142.022	0.193956	0.123945	1.56485	0.117619	0.552036
ENSDARG00000058734	prdx1	TRUE	31.6177	-0.205277	0.231227	-0.887772	0.374663	0.555944	31.6177	0.0597964	0.229782	0.260231	0.794685	0.970335
ENSDARG00000100371	eef2b	TRUE	4696.43	1.18591	0.0596737	19.8732	6.93889e-88	6.24922e-85	4696.43	0.174641	0.0818081	2.13476	0.0327804	0.27499
ENSDARG00000007241	mycb	TRUE	152.075	1.01753	0.163647	6.21783	5.04072e-10	7.39883e-09	152.075	0.377913	0.197993	1.90872	0.0562981	0.376911
ENSDARG00000036279	lamc1	TRUE	157.272	0.673439	0.117626	5.72527	1.03268e-08	1.27528e-07	157.272	-0.00758331	0.128811	-0.0588714	0.953055	0.993467
ENSDARG00000068288	lamc2	TRUE	3.6548	-0.91442	0.625646	-1.46156	0.143862	0.285336	3.6548	0.285822	0.777201	0.367758	0.713053	0.959671
ENSDARG00000053358	basp1	TRUE	825.005	-0.459533	0.111616	-4.11709	3.83694e-05	0.000264217	825.005	-0.143298	0.151381	-0.946604	0.34384	0.827021
ENSDARG00000055996	rps8a	TRUE	574.582	1.08616	0.0868197	12.5105	6.54243e-36	6.34541e-34	574.582	0.167099	0.106107	1.57482	0.115299	0.546418
ENSDARG00000004173	copa	TRUE	840.394	0.267896	0.064126	4.17765	2.9454e-05	0.00020718	840.394	0.065822	0.0782935	0.840708	0.400512	0.857459
ENSDARG00000061848	col15a1b	TRUE	1294.75	-0.255446	0.0683575	-3.73692	0.000186289	0.00111345	1294.75	-0.153564	0.0883346	-1.73844	0.082134	0.462851
ENSDARG00000102291	eef1da	TRUE	316.291	0.408109	0.136848	2.9822	0.00286184	0.0121966	316.291	0.212331	0.178333	1.19064	0.233795	0.731706
ENSDARG00000012801	pfkpb	TRUE	2234.15	-0.273559	0.0910862	-3.0033	0.00267068	0.0115147	2234.15	0.00744617	0.12566	0.0592567	0.952748	0.993467
ENSDARG00000027290	nrp1b	TRUE	117.862	0.105457	0.140634	0.749868	0.453334	0.627014	117.862	-0.129334	0.172001	-0.751935	0.45209	0.883252
ENSDARG00000008388	mmp14b	TRUE	92.5929	1.74571	0.140075	12.4627	1.19273e-35	1.13498e-33	92.5929	0.139315	0.139927	0.995623	0.319433	0.81196
ENSDARG00000030108	sec22ba	TRUE	89.5879	-0.0563469	0.131938	-0.427071	0.669328	0.798512	89.5879	0.199849	0.127338	1.56943	0.116548	0.548833
ENSDARG00000039522	tubb2	TRUE	205.484	-0.0220696	0.117575	-0.187707	0.851107	0.919592	205.484	-0.0891252	0.137377	-0.648766	0.51649	0.907999
ENSDARG00000074131	kif5ba	TRUE	744.353	0.0428089	0.0749485	0.571178	0.567879	0.720285	744.353	-0.0473858	0.0930706	-0.509138	0.610655	0.939626
ENSDARG00000005673	f3b	TRUE	15.9467	0.616717	0.302919	2.03592	0.0417588	0.111128	15.9467	0.25261	0.246319	1.02554	0.305109	0.801132
ENSDARG00000104244	twsg1a	TRUE	92.6243	0.192124	0.152768	1.25762	0.20853	0.371835	92.6243	0.166325	0.166612	0.998278	0.318145	0.811667
ENSDARG00000006200	eif4g1a	TRUE	2226.31	0.323743	0.0479022	6.75842	1.39506e-11	2.51819e-10	2226.31	0.068472	0.0614831	1.11367	0.26542	0.767901
ENSDARG00000087421	serbp1b	TRUE	689.459	-0.132563	0.0558268	-2.37454	0.0175709	0.0558535	689.459	-0.0283568	0.0597043	-0.474954	0.63482	0.94487
ENSDARG00000089617	rpph1	TRUE	4135.89	0.171473	0.136485	1.25635	0.20899	0.37242	4135.89	-0.229039	0.192061	-1.19253	0.233054	0.731238
ENSDARG00000025889	usp14	TRUE	157.27	0.299608	0.119041	2.51685	0.011841	0.0404654	157.27	-0.0678329	0.125941	-0.538609	0.590156	0.933753
ENSDARG00000104484	itgb1b	TRUE	45.3827	0.81736	0.178257	4.58528	4.53371e-06	3.7435e-05	45.3827	0.194302	0.161175	1.20553	0.227997	0.726639
ENSDARG00000036546	pdxkb	TRUE	104.087	-0.0937578	0.136942	-0.684652	0.493564	0.661891	104.087	-0.102369	0.14621	-0.700154	0.483831	0.89591
ENSDARG00000031435	txna	TRUE	233.036	0.597655	0.0972552	6.14522	7.98509e-10	1.14409e-08	233.036	0.147202	0.106141	1.38686	0.165483	0.643788
ENSDARG00000016706	atic	TRUE	43.0707	1.12072	0.269611	4.15682	3.22714e-05	0.000225488	43.0707	0.540012	0.31167	1.73264	0.0831599	0.466223
ENSDARG00000006526	fn1b	TRUE	205.254	0.351794	0.199319	1.76498	0.0775676	0.179831	205.254	-0.0852723	0.262745	-0.324544	0.745526	0.964379
ENSDARG00000061981	lap3	TRUE	88.9353	0.575573	0.136679	4.21112	2.54107e-05	0.000180756	88.9353	0.0857521	0.128524	0.667209	0.504639	0.903767
ENSDARG00000052438	actr2a	TRUE	596.259	0.109834	0.0627323	1.75084	0.0799738	0.184258	596.259	-0.00720359	0.0713647	-0.10094	0.919598	0.98914
ENSDARG00000037262	cdkn2a/b	TRUE	9.55484	0.651434	0.469974	1.38611	0.165714	0.315762	9.55484	1.62605	0.464496	3.50069	0.000464063	0.0133031
ENSDARG00000036587	cbr1	TRUE	132.705	0.170832	0.107389	1.59077	0.111661	0.236659	132.705	-0.097506	0.114215	-0.853706	0.393268	0.856178
ENSDARG00000045620	nansa	TRUE	39.4577	0.00931161	0.229852	0.0405113	0.967685	0.985572	39.4577	0.294936	0.236553	1.24681	0.212468	0.706872
ENSDARG00000058270	colgalt1b	TRUE	94.3606	-0.178254	0.124829	-1.42799	0.153295	0.298389	94.3606	-0.152495	0.143239	-1.06462	0.287048	0.788702
ENSDARG00000045618	clta	TRUE	1104.4	-0.00117424	0.0597874	-0.0196402	0.98433	0.994452	1104.4	-0.0408239	0.0734129	-0.556086	0.578152	0.928461
ENSDARG00000019838	ugdh	TRUE	47.963	0.939658	0.187342	5.01573	5.28321e-07	5.11034e-06	47.963	0.0178723	0.187623	0.0952566	0.924111	0.990078
ENSDARG00000014068	pgam1b	TRUE	1403.77	-0.0846821	0.04896	-1.72962	0.0836984	0.190989	1403.77	0.0955681	0.0596976	1.60087	0.109406	0.53254
ENSDARG00000025350	prdx2	TRUE	251.881	0.600258	0.0938627	6.39507	1.60479e-10	2.51198e-09	251.881	0.0256514	0.105588	0.24294	0.808052	0.971562
ENSDARG00000060036	aimp1a	TRUE	95.2563	0.356568	0.16781	2.12483	0.0336009	0.0939164	95.2563	0.31659	0.186884	1.69405	0.0902557	0.483957
ENSDARG00000037746	actb1	TRUE	1647.51	1.00874	0.105968	9.5193	1.74356e-21	6.95686e-20	1647.51	0.107176	0.145197	0.738144	0.460427	0.887236
ENSDARG00000037747	fscn1b	TRUE	150.556	-0.695068	0.130989	-5.3063	1.11876e-07	1.19288e-06	150.556	-0.0749786	0.147863	-0.507083	0.612096	0.940189
ENSDARG00000104437	aip	TRUE	264.675	0.12624	0.0813487	1.55184	0.120701	0.250639	264.675	0.113081	0.0834589	1.35493	0.17544	0.661659
ENSDARG00000012694	c3a.1	TRUE	0.71423	0.753465	1.24172	0.606793	0.543988	NA	0.71423	-0.805085	1.40821	-0.571709	0.567519	NA
ENSDARG00000104279	appa	TRUE	5241.17	0.105577	0.0757691	1.3934	0.163498	0.312627	5241.17	-0.059164	0.104867	-0.56418	0.572632	0.926014
ENSDARG00000099108	clic6	TRUE	263.342	0.265337	0.094226	2.81597	0.00486306	0.0192484	263.342	-0.193674	0.108843	-1.77939	0.0751757	0.441113
ENSDARG00000069951	eef1a1b	TRUE	491.297	-0.252048	0.0762922	-3.30371	0.000954133	0.0047447	491.297	-0.182714	0.0886693	-2.06062	0.0393391	0.305843
ENSDARG00000013475	cct4	TRUE	414.64	0.91367	0.064899	14.0783	5.16022e-45	8.85207e-43	414.64	0.322776	0.0640442	5.03989	4.65788e-07	4.05272e-05
ENSDARG00000087359	c3a.2	TRUE	0.308447	0.708723	1.35031	0.52486	0.599681	NA	0.308447	-1.14367	1.54663	-0.739459	0.459628	NA
ENSDARG00000092693	tpt1	TRUE	1860.44	0.972218	0.0767376	12.6694	8.73985e-37	8.92279e-35	1860.44	0.265538	0.103057	2.57661	0.00997738	0.129963
ENSDARG00000052263	rab1aa	TRUE	138.851	0.264314	0.131331	2.01258	0.044159	0.116032	138.851	0.10886	0.144945	0.751044	0.452626	0.883399
ENSDARG00000077533	eif3f	TRUE	202.679	0.662972	0.0946773	7.00244	2.51541e-12	4.92096e-11	202.679	0.217389	0.0966571	2.24907	0.0245079	0.233298
ENSDARG00000017772	mdh1aa	TRUE	2712.32	-0.315286	0.0467335	-6.74647	1.51484e-11	2.70345e-10	2712.32	-0.180513	0.0613793	-2.94094	0.00327216	0.0593995
ENSDARG00000052207	c3a.3	TRUE	0.552407	-1.07995	1.39051	-0.776659	0.43736	NA	0.552407	1.09628	1.50741	0.72726	0.467067	NA
ENSDARG00000005578	ugp2a	TRUE	43.7623	0.531641	0.190453	2.79145	0.00524723	0.0205083	43.7623	0.252711	0.168251	1.50199	0.1331	0.5844
ENSDARG00000093198	c3a.4	TRUE	0.0805753	0.00208794	3.67808	0.00056767	0.999547	NA	0.0805753	-0.339516	5.20164	-0.065271	0.947958	NA
ENSDARG00000043719	c3a.6	TRUE	0.220196	-1.07992	3.26043	-0.331219	0.740479	NA	0.220196	-0.339517	4.61098	-0.0736323	0.941303	NA
ENSDARG00000104795	cxcl8a	TRUE	7.48127	0.167068	0.530166	0.315123	0.752668	0.855882	7.48127	2.5252	0.536221	4.70925	2.48633e-06	0.000176371
ENSDARG00000101915	pin1	TRUE	158.261	-0.121096	0.100137	-1.2093	0.226547	0.39437	158.261	-0.00353956	0.0924613	-0.0382816	0.969463	0.995818
ENSDARG00000099301	cdc37	TRUE	166.158	0.0571921	0.100716	0.567857	0.570132	0.722246	166.158	-0.0848972	0.0938203	-0.904891	0.365523	0.841852
ENSDARG00000117359	linc.thor	TRUE	3.07851	-0.648502	0.818197	-0.792599	0.428011	0.604182	3.07851	0.546079	0.970331	0.562776	0.573588	0.926424
ENSDARG00000001873	phgdh	TRUE	124.253	-0.446654	0.127232	-3.51053	0.000447209	0.00242522	124.253	-0.203919	0.127647	-1.59752	0.110149	0.534495
ENSDARG00000076182	stat1b	TRUE	16.1012	0.733376	0.580192	1.26402	0.206222	0.368872	16.1012	4.00948	0.700159	5.72653	1.02507e-08	1.44073e-06
ENSDARG00000019815	fn1a	TRUE	92.5002	1.19912	0.200054	5.99399	2.04756e-09	2.77748e-08	92.5002	-0.297099	0.249233	-1.19205	0.233241	0.731238
ENSDARG00000019496	esd	TRUE	43.4342	-0.246581	0.1788	-1.37908	0.167869	0.318689	43.4342	-0.13771	0.161347	-0.853505	0.393379	0.856178
ENSDARG00000055543	appb	TRUE	2496.82	-0.170648	0.0399496	-4.27159	1.94081e-05	0.000142024	2496.82	-0.0754952	0.0495751	-1.52284	0.127798	0.572866
ENSDARG00000088959	pdxka	TRUE	115.562	0.0918346	0.120533	0.761906	0.446116	0.620982	115.562	-0.109196	0.138957	-0.785825	0.43197	0.874606
ENSDARG00000024846	cops8	TRUE	212.444	0.288113	0.0953101	3.0229	0.00250368	0.0108967	212.444	0.062545	0.0931727	0.67128	0.502042	0.902917
ENSDARG00000078386	dync1i2a	TRUE	423.91	0.478627	0.103321	4.63243	3.61395e-06	3.04589e-05	423.91	0.352068	0.129856	2.71122	0.00670357	0.0996099
ENSDARG00000056167	hspe1	TRUE	78.0255	0.97096	0.20259	4.79273	1.64524e-06	1.47173e-05	78.0255	0.5793	0.230625	2.51187	0.0120093	0.147841
ENSDARG00000056160	hspd1	TRUE	275.802	1.3527	0.110955	12.1915	3.44981e-34	3.11806e-32	275.802	0.574829	0.122629	4.68753	2.76528e-06	0.000191286
ENSDARG00000077139	col6a3	TRUE	40.1442	-0.5895	0.240537	-2.45076	0.0142555	0.0470709	40.1442	-0.40915	0.259032	-1.57954	0.114213	0.544271
ENSDARG00000031422	igfbp2b	TRUE	34.0482	-0.00499542	0.234317	-0.021319	0.982991	0.993989	34.0482	0.0560545	0.20349	0.275466	0.782958	0.969043
ENSDARG00000025348	igfbp5b	TRUE	886.872	0.473917	0.0936035	5.06303	4.12647e-07	4.07748e-06	886.872	0.057502	0.122887	0.467926	0.639838	0.94564
ENSDARG00000025375	idh1	TRUE	175.254	1.09423	0.138971	7.87382	3.43976e-15	8.63088e-14	175.254	0.396111	0.159891	2.47737	0.0132353	0.156477
ENSDARG00000021987	plecb	TRUE	308.506	-0.0308682	0.094333	-0.327226	0.743497	0.849629	308.506	0.3645	0.102548	3.55442	0.000378816	0.0113563
ENSDARG00000076541	clec3ba	TRUE	10.9903	-0.436458	0.773457	-0.564295	0.572553	0.723771	10.9903	0.58095	0.527507	1.10131	0.270761	0.773195
ENSDARG00000011257	enpp2	TRUE	1.09587	1.38825	1.07485	1.29157	0.196505	0.356724	1.09587	-0.0729595	0.99406	-0.0733955	0.941491	NA
ENSDARG00000043457	gapdh	TRUE	18.6556	-0.989455	0.487723	-2.02872	0.0424866	0.112617	18.6556	0.0470722	0.630614	0.074645	0.940497	0.99211
ENSDARG00000105239	ecm1b	TRUE	275.979	-0.410133	0.137241	-2.98842	0.00280425	0.0119896	275.979	-0.0499675	0.173153	-0.288575	0.772907	0.967094
ENSDARG00000016173	cct3	TRUE	683.086	0.656167	0.0800919	8.19268	2.55481e-16	6.92739e-15	683.086	0.0814917	0.100177	0.813474	0.415946	0.865383
ENSDARG00000075733	zyx	TRUE	87.8684	0.0803401	0.151009	0.532021	0.594712	0.741537	87.8684	-0.132055	0.151074	-0.874109	0.382059	0.850828
ENSDARG00000059811	smpd5	TRUE	239.311	-0.462814	0.0855847	-5.40767	6.38514e-08	7.05583e-07	239.311	-0.273202	0.0927932	-2.94421	0.00323784	0.0591556
ENSDARG00000013415	lmna	TRUE	181.25	0.465055	0.152055	3.05846	0.00222481	0.00986166	181.25	0.164906	0.195641	0.842905	0.399281	0.857459
ENSDARG00000014517	usp5	TRUE	472.913	0.306179	0.0645321	4.7446	2.08916e-06	1.83243e-05	472.913	0.0304013	0.0668746	0.454601	0.649396	0.947529
ENSDARG00000092158	cbx3b	TRUE	352.838	-0.0143083	0.0815785	-0.175392	0.860771	0.92603	352.838	0.0673176	0.0908656	0.740848	0.458786	0.886088
ENSDARG00000037186	tpbg	TRUE	17.5318	2.00727	0.358171	5.60424	2.09176e-08	2.49163e-07	17.5318	0.378357	0.334394	1.13147	0.257857	0.757918
ENSDARG00000052673	septin7b	TRUE	428.481	0.131246	0.0688113	1.90734	0.0564769	0.140715	428.481	0.0393147	0.0750993	0.523502	0.600625	0.936721
ENSDARG00000001971	cthrc1b	TRUE	9.53336	0.268629	0.376114	0.714223	0.475089	0.646049	9.53336	0.172776	0.291886	0.59193	0.553897	0.919337
ENSDARG00000010420	ndrg1b	TRUE	4635.5	-1.52581	0.210749	-7.2399	4.49001e-13	9.39624e-12	4635.5	-0.518429	0.297558	-1.74228	0.08146	0.460518
ENSDARG00000030602	rps19	TRUE	460.5	0.877938	0.0936508	9.37459	6.94465e-21	2.63343e-19	460.5	0.113219	0.115458	0.980605	0.326787	0.8163
ENSDARG00000019008	erp44	TRUE	287.521	0.174696	0.075359	2.31819	0.0204391	0.0630689	287.521	0.173628	0.0732554	2.37018	0.0177794	0.189251
ENSDARG00000040890	fdps	TRUE	342.592	0.535269	0.0743264	7.20161	5.9507e-13	1.22898e-11	342.592	0.360691	0.0736061	4.90029	9.56947e-07	7.72284e-05
ENSDARG00000098386	ctps1b	TRUE	353.745	-0.568898	0.108839	-5.22699	1.72289e-07	1.79456e-06	353.745	0.0430609	0.12825	0.335757	0.737054	0.962523
ENSDARG00000100599	c1s.1	TRUE	3.09212	2.9737	0.865943	3.43406	0.000594611	0.00312707	3.09212	0.326303	0.709988	0.45959	0.645811	0.947036
ENSDARG00000088805	nes	TRUE	11.1229	0.739714	0.359564	2.05725	0.039662	0.106843	11.1229	0.0699581	0.292441	0.239221	0.810934	0.972274
ENSDARG00000040121	psma2a	TRUE	88.1454	0.476736	0.130966	3.64016	0.000272469	0.00156761	88.1454	0.230114	0.114227	2.01453	0.0439543	0.327
ENSDARG00000071017	nt5e	TRUE	40.6638	-0.109779	0.229954	-0.477395	0.633081	0.77216	40.6638	0.467499	0.246783	1.89438	0.058175	0.382116
ENSDARG00000033539	paics	TRUE	144.079	0.00110347	0.120176	0.00918217	0.992674	0.998893	144.079	0.0517162	0.131464	0.393386	0.694035	0.956056
ENSDARG00000099144	igfbp3	TRUE	105.592	2.06967	0.136463	15.1666	5.88883e-52	1.26922e-49	105.592	-0.0515147	0.135606	-0.379886	0.70403	0.958034
ENSDARG00000037038	psmc6	TRUE	306.66	0.345454	0.0804498	4.29403	1.75458e-05	0.000129637	306.66	0.0406323	0.0842371	0.482356	0.629553	0.944023
ENSDARG00000042566	rps7	TRUE	697.817	0.971403	0.0732666	13.2585	4.03e-40	5.21151e-38	697.817	0.22931	0.0896597	2.55756	0.0105409	0.135013
ENSDARG00000024537	emilin1a	TRUE	96.7303	1.21539	0.129155	9.41025	4.94941e-21	1.90548e-19	96.7303	0.135969	0.114515	1.18735	0.235091	0.733085
ENSDARG00000007127	acat2	TRUE	254.998	-0.0772045	0.0843086	-0.915736	0.359805	0.54149	254.998	-0.10666	0.0823919	-1.29454	0.195478	0.688367
ENSDARG00000010785	thbs1b	TRUE	1041.35	3.21552	0.362574	8.86857	7.4091e-19	2.43592e-17	1041.35	0.966939	0.508665	1.90093	0.0573106	0.379939
ENSDARG00000042644	sod2	TRUE	318.062	-0.428502	0.0792391	-5.40771	6.38342e-08	7.05583e-07	318.062	-0.0734949	0.0837158	-0.87791	0.379993	0.849198
ENSDARG00000015201	pcmt	TRUE	266.608	-0.246506	0.105413	-2.33848	0.0193623	0.0604131	266.608	-0.0703122	0.118373	-0.593987	0.552521	0.919191
ENSDARG00000004735	hnrnpub	TRUE	1385.28	0.096447	0.0412082	2.34048	0.019259	0.06018	1385.28	0.118182	0.0458514	2.5775	0.00995166	0.129855
ENSDARG00000020785	lama4	TRUE	89.7564	-0.180179	0.166374	-1.08298	0.278819	0.455627	89.7564	-0.0618118	0.182002	-0.339621	0.734142	0.962523
ENSDARG00000070584	clic5b	TRUE	27.8907	0.673765	0.24583	2.74078	0.00612938	0.023387	27.8907	-0.136056	0.218519	-0.622627	0.53353	0.914176
ENSDARG00000043531	jun	TRUE	544.033	3.51053	0.12213	28.7442	1.06925e-181	8.98776e-178	544.033	1.94616	0.145722	13.3553	1.10243e-40	1.22778e-36
ENSDARG00000009001	pdia6	TRUE	187.939	0.741852	0.112756	6.57925	4.72829e-11	7.91197e-10	187.939	0.153543	0.125165	1.22672	0.219928	0.716563
ENSDARG00000025091	ezrb	TRUE	649.284	0.380116	0.0521439	7.28975	3.10537e-13	6.58051e-12	649.284	0.270872	0.0532688	5.08501	3.67609e-07	3.38352e-05
ENSDARG00000042535	actc1a	TRUE	0.463004	-1.93015	2.19316	-0.880078	0.378817	NA	0.463004	-1.34943	3.03115	-0.445188	0.656184	NA
ENSDARG00000055678	akap12b	TRUE	594.359	-0.22355	0.0724097	-3.08729	0.0020199	0.00906976	594.359	0.0401113	0.0866692	0.462809	0.643501	0.947036
ENSDARG00000029150	hsp90ab1	TRUE	3768.85	0.784661	0.0621959	12.616	1.72445e-36	1.73249e-34	3768.85	0.0455981	0.0850458	0.53616	0.591848	0.93429
ENSDARG00000042539	ywhaqa	TRUE	1272.55	0.137812	0.0381798	3.60955	0.000306728	0.00173776	1272.55	0.200469	0.0366438	5.47075	4.48142e-08	5.4546e-06
ENSDARG00000030053	eef1db	TRUE	272.146	0.397688	0.125989	3.15654	0.00159655	0.00740756	272.146	0.0845712	0.15652	0.540321	0.588976	0.933192
ENSDARG00000040001	fryl	TRUE	5023.81	-0.761508	0.0445539	-17.0918	1.70705e-65	6.42489e-63	5023.81	-0.203651	0.0595639	-3.41904	0.000628433	0.0168242
ENSDARG00000101051	ctsbb	TRUE	2.4589	0.0218255	0.726038	0.0300611	0.976018	0.990114	2.4589	-0.45923	0.639982	-0.717568	0.473024	NA
ENSDARG00000024746	hsp90aa1.2	TRUE	1423.57	0.841005	0.117823	7.13787	9.47849e-13	1.91983e-11	1423.57	0.535773	0.162127	3.30465	0.000950953	0.0231745
ENSDARG00000010478	hsp90aa1.1	TRUE	2.44001	-0.457106	1.02425	-0.446285	0.655391	0.788943	2.44001	0.507514	1.14258	0.444182	0.656911	NA
ENSDARG00000041232	rps29	TRUE	486.292	0.815952	0.112278	7.26724	3.66895e-13	7.72931e-12	486.292	0.298866	0.144709	2.06529	0.0388954	0.303758
ENSDARG00000043511	prdx6	TRUE	353.064	0.73918	0.100016	7.39061	1.46154e-13	3.19097e-12	353.064	0.052187	0.122783	0.425035	0.670811	0.950852
ENSDARG00000079107	clec11a	TRUE	37.5317	0.265114	0.485662	0.545882	0.585147	0.733988	37.5317	0.263905	0.650222	0.405869	0.684839	0.95398
ENSDARG00000003303	stc1	TRUE	0.959156	1.2789	1.20002	1.06573	0.286545	0.464265	0.959156	0.250803	1.15912	0.216374	0.828697	NA
ENSDARG00000027154	tpd52l2a	TRUE	694.982	0.0138857	0.0855453	0.162319	0.871054	0.932002	694.982	0.0292563	0.107539	0.272053	0.785581	0.969043
ENSDARG00000056090	capza1b	TRUE	600.003	0.13659	0.0739284	1.8476	0.0646606	0.156467	600.003	0.041513	0.0886432	0.468315	0.639559	0.945605
ENSDARG00000039459	qsox1	TRUE	167.637	0.235204	0.162463	1.44774	0.14769	0.290439	167.637	0.531718	0.205426	2.58837	0.00964322	0.127405
ENSDARG00000094673	rhoab	TRUE	391.39	0.572193	0.0926927	6.17301	6.7003e-10	9.67705e-09	391.39	0.509661	0.110452	4.61434	3.94337e-06	0.000263407
ENSDARG00000042927	mapre1a	TRUE	25.7611	1.40172	0.260376	5.38345	7.30708e-08	8.01839e-07	25.7611	-0.0511635	0.239781	-0.213376	0.831034	0.976128
ENSDARG00000032072	cdk16	TRUE	938.685	-0.104616	0.0514992	-2.0314	0.0422142	0.112046	938.685	-0.0631242	0.0576661	-1.09465	0.273671	0.776132
ENSDARG00000031495	seta	TRUE	800.808	0.108515	0.056294	1.92764	0.0539002	0.135622	800.808	-0.0119504	0.0628176	-0.190239	0.849122	0.978245
ENSDARG00000053138	lrrc47	TRUE	132.635	0.0994357	0.106291	0.935503	0.349529	0.532026	132.635	-0.022672	0.10256	-0.221061	0.825045	0.975169
ENSDARG00000013711	plin3	TRUE	15.0787	2.58874	0.396168	6.53444	6.38459e-11	1.04818e-09	15.0787	0.288543	0.332224	0.868518	0.385111	0.85298
ENSDARG00000004757	ybx1	TRUE	964.991	0.460366	0.068361	6.73433	1.64689e-11	2.92256e-10	964.991	0.142293	0.0871845	1.63208	0.102662	0.516532
ENSDARG00000058053	serping1	TRUE	8.66343	-0.0505501	0.380813	-0.132742	0.894397	0.945733	8.66343	0.195009	0.348667	0.5593	0.575957	0.927484
ENSDARG00000033184	prkar2aa	TRUE	682.459	0.214485	0.0593536	3.61368	0.000301878	0.00171413	682.459	-0.0878488	0.0693744	-1.2663	0.205406	0.699358
ENSDARG00000028295	mkrn4	TRUE	7.06805	-0.529598	0.421165	-1.25746	0.208587	0.371903	7.06805	-0.36946	0.373593	-0.988938	0.322693	0.814049
ENSDARG00000100435	sec22bb	TRUE	217.725	-0.0827857	0.0939145	-0.881501	0.378047	0.5591	217.725	0.0828524	0.0978891	0.846391	0.397335	0.856856
ENSDARG00000075758	ywhabb	TRUE	1067.93	-0.0388856	0.039986	-0.97248	0.330812	0.513522	1067.93	-0.0300895	0.0374406	-0.80366	0.421593	0.867489
ENSDARG00000018914	hnrnpk	TRUE	815.613	-0.131768	0.051475	-2.55984	0.010472	0.0366768	815.613	-0.0241791	0.0564623	-0.428234	0.668481	0.950777
ENSDARG00000042905	rpl10a	TRUE	725.548	0.774996	0.0745323	10.3981	2.52869e-25	1.28561e-23	725.548	0.130251	0.093978	1.38597	0.165756	0.644016
ENSDARG00000062707	plat	TRUE	14.4169	0.804344	0.327129	2.4588	0.0139401	0.0462233	14.4169	0.0112702	0.325049	0.0346723	0.972341	0.99639
ENSDARG00000009212	ppiaa	TRUE	1325.39	1.06301	0.0591719	17.9647	3.68166e-72	1.8947e-69	1325.39	0.0261023	0.0737589	0.353886	0.723424	0.960308
ENSDARG00000059746	plod1a	TRUE	27.1704	0.359911	0.254201	1.41586	0.156818	0.303095	27.1704	0.357807	0.253216	1.41305	0.157642	0.632668
ENSDARG00000057368	rps8b	TRUE	269.11	-0.351916	0.0853561	-4.12292	3.74104e-05	0.000258318	269.11	-0.262824	0.0855615	-3.07175	0.00212807	0.0430768
ENSDARG00000017884	bgna	TRUE	34.3379	0.120621	0.381063	0.316538	0.751594	0.854996	34.3379	-0.446105	0.475687	-0.937812	0.348341	0.829306
ENSDARG00000042816	mmp9	TRUE	50.1625	3.15506	0.349078	9.03827	1.59171e-19	5.54393e-18	50.1625	0.142789	0.421681	0.338619	0.734896	0.962523
ENSDARG00000026845	rhoaa	TRUE	523.358	0.145639	0.0587955	2.47705	0.0132475	0.0443642	523.358	0.0644388	0.0596093	1.08102	0.279689	0.783414
ENSDARG00000062025	cpox	TRUE	32.9192	0.314718	0.242709	1.29669	0.194738	0.354154	32.9192	0.184872	0.254043	0.727717	0.466787	0.890401
ENSDARG00000008703	apeh	TRUE	113.841	0.262166	0.115471	2.27041	0.023183	0.069812	113.841	0.00104255	0.117132	0.0089006	0.992898	0.999848
ENSDARG00000042708	tuba5	TRUE	52.0426	1.90592	0.214647	8.87934	6.7257e-19	2.21702e-17	52.0426	0.0460882	0.190774	0.241585	0.809102	0.971759
ENSDARG00000018653	acot7	TRUE	146.796	0.0959351	0.131271	0.730817	0.464891	0.637093	146.796	0.132968	0.141844	0.937426	0.34854	0.829306
ENSDARG00000090454	gnb1a	TRUE	11969.7	0.134815	0.088378	1.52544	0.12715	0.260487	11969.7	0.195007	0.124444	1.56702	0.117109	0.550776
ENSDARG00000015206	hnrnpua	TRUE	776.438	0.0220034	0.050568	0.435126	0.663471	0.794278	776.438	0.0502293	0.0521472	0.963222	0.335436	0.821225
ENSDARG00000103849	mdh1ab	TRUE	1150.95	-0.768504	0.0731408	-10.5072	8.00399e-26	4.24026e-24	1150.95	-0.237087	0.095424	-2.48456	0.0129712	0.155
ENSDARG00000089717	qpct	TRUE	42.7031	-0.154387	0.210485	-0.733484	0.463264	0.635586	42.7031	-0.235768	0.223349	-1.0556	0.291149	0.791255
ENSDARG00000008200	ugp2b	TRUE	306.542	0.677605	0.0939201	7.21469	5.4055e-13	1.12282e-11	306.542	0.165937	0.105178	1.57768	0.11464	0.544389
ENSDARG00000002021	pygb	TRUE	384.125	-0.264862	0.20015	-1.32331	0.185732	0.342844	384.125	-0.549198	0.277545	-1.97877	0.0478414	0.343195
ENSDARG00000015228	ero1a	TRUE	59.6408	0.227455	0.166242	1.36822	0.171244	0.323386	59.6408	-0.164533	0.181704	-0.9055	0.365201	0.841827
ENSDARG00000056922	ltbp1	TRUE	225.238	0.07456	0.119401	0.624448	0.532333	0.691879	225.238	0.0296491	0.138846	0.213539	0.830906	0.976128
ENSDARG00000026166	emilin1b	TRUE	78.0908	-1.64292	0.395448	-4.15457	3.25898e-05	0.000227471	78.0908	-0.0045542	0.546364	-0.00833546	0.993349	0.999848
ENSDARG00000020242	fermt2	TRUE	155.563	-0.169555	0.134273	-1.26276	0.206674	0.36941	155.563	-0.219785	0.15101	-1.45544	0.145549	0.611825
ENSDARG00000060494	eprs1	TRUE	1396.88	0.572173	0.0742043	7.71078	1.25052e-14	2.98905e-13	1396.88	0.619591	0.0983536	6.29963	2.98349e-10	6.09672e-08
ENSDARG00000071082	p4ha1b	TRUE	39.8945	-0.32638	0.423034	-0.771522	0.440398	0.615856	39.8945	0.230387	0.551589	0.417679	0.676182	0.952288
ENSDARG00000022995	clic4	TRUE	168.307	0.0599125	0.0979705	0.611536	0.540845	0.698281	168.307	-0.0540867	0.0943189	-0.573445	0.566343	0.922732
ENSDARG00000091792	akap12a	TRUE	126.087	-0.176147	0.22913	-0.768762	0.442035	0.617106	126.087	-0.0331902	0.303516	-0.109352	0.912923	0.988074
ENSDARG00000075993	clic5a	TRUE	1.16584	-1.07814	1.17829	-0.915	0.360192	0.541888	1.16584	-0.0662411	1.0645	-0.0622272	0.950382	NA
ENSDARG00000042793	tpp1	TRUE	83.3476	1.12581	0.150208	7.49501	6.62958e-14	1.49266e-12	83.3476	0.313016	0.158787	1.97129	0.0486909	0.345921
ENSDARG00000070670	crip2	TRUE	346.238	-0.870169	0.128522	-6.77059	1.28258e-11	2.33523e-10	346.238	-0.284074	0.165925	-1.71206	0.0868857	0.476267
ENSDARG00000023323	ywhaqb	TRUE	2046.89	0.0210706	0.0364407	0.578216	0.563118	0.715878	2046.89	-0.0090312	0.0428232	-0.210895	0.832969	0.976128
ENSDARG00000020944	ezra	TRUE	4.13829	0.724036	0.572031	1.26573	0.20561	0.368113	4.13829	0.74695	0.680375	1.09785	0.27227	0.774625
ENSDARG00000057058	minpp1a	TRUE	87.2817	0.0030559	0.137922	0.0221568	0.982323	0.993711	87.2817	0.0345477	0.137779	0.250747	0.80201	0.970969
ENSDARG00000055120	ctsba	TRUE	432.202	1.52251	0.410157	3.71203	0.000205605	0.00121822	432.202	0.425808	0.576838	0.738175	0.460408	0.887236
ENSDARG00000098733	pxdn	TRUE	148.123	0.680073	0.100849	6.74347	1.54649e-11	2.75602e-10	148.123	-0.186517	0.117845	-1.58273	0.113483	0.542547
ENSDARG00000099197	actc1b	TRUE	12.5577	-1.4638	0.449574	-3.25597	0.00113007	0.00549181	12.5577	-0.403396	0.496054	-0.81321	0.416098	0.865617
ENSDARG00000100954	wars1	TRUE	56.1035	0.683039	0.206786	3.30312	0.000956165	0.00475386	56.1035	0.276377	0.219778	1.25753	0.208563	0.702394
ENSDARG00000014717	dync1h1	TRUE	2219.28	0.40348	0.0460202	8.76745	1.82757e-18	5.80426e-17	2219.28	0.0846011	0.0585411	1.44516	0.148414	0.617744
ENSDARG00000003035	hspa9	TRUE	1527.63	0.455446	0.0714105	6.37785	1.79588e-10	2.79893e-09	1527.63	0.639682	0.0947862	6.74868	1.49191e-11	3.95605e-09
ENSDARG00000014244	rbmx	TRUE	401.984	0.0196733	0.0641188	0.306826	0.758976	0.859947	401.984	-0.085889	0.0664897	-1.29176	0.196439	0.689379
ENSDARG00000080010	adh5	TRUE	75.3864	1.06969	0.146403	7.30646	2.74281e-13	5.85157e-12	75.3864	-0.0229725	0.141023	-0.162899	0.870598	0.980568
ENSDARG00000100564	sil1	TRUE	94.5687	0.0119538	0.149115	0.0801646	0.936106	0.968363	94.5687	0.379992	0.153345	2.47801	0.0132117	0.156364
ENSDARG00000037675	npm1b	TRUE	215.822	0.134984	0.0950333	1.42038	0.155496	0.301333	215.822	0.066194	0.10598	0.624587	0.532242	0.914176
ENSDARG00000071586	tgfbi	TRUE	18.4447	0.121253	0.345097	0.35136	0.725318	0.839353	18.4447	-0.18119	0.378525	-0.478674	0.63217	0.94442
ENSDARG00000002344	tubb4b	TRUE	3440.18	0.337631	0.12372	2.729	0.00635274	0.0240898	3440.18	0.0661988	0.173543	0.381455	0.702866	0.957794
ENSDARG00000056119	eef1g	TRUE	439.69	0.445861	0.143435	3.10845	0.00188074	0.0085223	439.69	0.323701	0.191435	1.69092	0.0908522	0.485988
ENSDARG00000043484	ube2d2	TRUE	1593.82	0.00645577	0.056142	0.11499	0.908453	0.953129	1593.82	-0.0479157	0.0710751	-0.674155	0.500213	0.902165
ENSDARG00000061764	ahnak	TRUE	594.871	0.568856	0.119677	4.75326	2.0016e-06	1.7636e-05	594.871	0.324211	0.159808	2.02875	0.0424834	0.320415
ENSDARG00000037655	pls3	TRUE	140.972	0.379768	0.114599	3.31388	0.000920111	0.00459181	140.972	-0.0930594	0.115855	-0.803242	0.421835	0.867535
ENSDARG00000098853	ehd1a	TRUE	356.252	0.4357	0.125063	3.48383	0.000494285	0.00265709	356.252	0.346098	0.160836	2.15187	0.0314074	0.267829
ENSDARG00000006865	glra4a	TRUE	30.8779	-1.06149	0.288569	-3.67846	0.000234644	0.00137127	30.8779	-0.0445191	0.323315	-0.137696	0.890481	0.983412
ENSDARG00000076811	ganabb	TRUE	658.023	0.142165	0.0613928	2.31567	0.0205764	0.0633701	658.023	0.0114817	0.0700313	0.163951	0.86977	0.980337
ENSDARG00000099970	malat1	TRUE	189674	-0.0900016	0.021353	-4.21494	2.49842e-05	0.000178074	189674	0.0748396	0.0300567	2.48995	0.0127762	0.153576
ENSDARG00000071336	mif	TRUE	110.961	-0.047783	0.138953	-0.34388	0.730937	0.842723	110.961	-0.12798	0.157057	-0.814861	0.415152	0.86478
ENSDARG00000103019	gstp1.1	TRUE	0.689898	1.96135	1.43974	1.3623	0.173104	NA	0.689898	0.718563	1.78513	0.402527	0.687296	NA
ENSDARG00000104068	gstp1.2	TRUE	674.84	0.257486	0.093563	2.752	0.00592323	0.022728	674.84	-0.272928	0.115707	-2.3588	0.0183342	0.193177
ENSDARG00000013335	anxa6	TRUE	116.297	-0.207376	0.125513	-1.65223	0.0984876	0.2154	116.297	-0.00711728	0.132913	-0.0535485	0.957295	0.994042
ENSDARG00000087693	atox1	TRUE	39.5528	0.419693	0.217404	1.93048	0.0535477	0.134967	39.5528	0.395499	0.22221	1.77985	0.0751011	0.441041
ENSDARG00000036375	cyfip2	TRUE	1378.61	0.143164	0.050067	2.85945	0.00424375	0.0171169	1378.61	0.131599	0.0615276	2.13886	0.0324469	0.273034
ENSDARG00000040881	hnrnph1	TRUE	212.632	-0.206799	0.103147	-2.00489	0.044975	0.117774	212.632	0.0213643	0.111614	0.191413	0.848202	0.978245
ENSDARG00000104138	igfbp7	TRUE	18.3846	1.50541	0.318716	4.72335	2.31994e-06	2.02219e-05	18.3846	-0.12629	0.313313	-0.403078	0.686891	0.954256
ENSDARG00000041215	cetn4	TRUE	25.374	0.538325	0.241842	2.22594	0.0260184	0.0764347	25.374	0.0242903	0.206477	0.117641	0.906352	0.986699
ENSDARG00000088439	gm2a	TRUE	62.9393	0.68207	0.156781	4.35046	1.35854e-05	0.000102601	62.9393	0.0343411	0.151213	0.227104	0.820343	0.974137
ENSDARG00000039502	eef1a1a	TRUE	2832.24	-0.560705	0.0601634	-9.31969	1.16676e-20	4.36531e-19	2832.24	-0.0377136	0.0814024	-0.463299	0.64315	0.947036
ENSDARG00000044968	vcla	TRUE	61.2964	-0.0809847	0.162775	-0.497526	0.618818	0.760474	61.2964	-0.00904098	0.141246	-0.0640088	0.948963	0.99266
ENSDARG00000022183	gsto1	TRUE	83.3647	-0.313635	0.148249	-2.11559	0.0343794	0.0955838	83.3647	-0.189922	0.142327	-1.33441	0.18207	0.671206
ENSDARG00000009640	psmb1	TRUE	198.062	0.80435	0.114836	7.00435	2.48132e-12	4.8618e-11	198.062	0.156392	0.127682	1.22485	0.22063	0.717105
ENSDARG00000007795	cst3	TRUE	2173.43	0.779202	0.0799277	9.74884	1.86587e-22	7.9479e-21	2173.43	-0.103874	0.109303	-0.950337	0.341941	0.826108
ENSDARG00000003829	galnt2	TRUE	475.433	-0.0519484	0.0625371	-0.830682	0.406154	0.585575	475.433	-0.00454047	0.06426	-0.0706579	0.94367	0.99211
ENSDARG00000013968	psap	TRUE	2066.34	0.575967	0.0592604	9.71926	2.49583e-22	1.05071e-20	2066.34	0.22369	0.078761	2.84011	0.00450976	0.0754132
ENSDARG00000008816	glud1a	TRUE	74.6477	0.282497	0.140952	2.00421	0.0450475	0.117887	74.6477	-0.00228373	0.130306	-0.017526	0.986017	0.999701
ENSDARG00000029663	rab1ab	TRUE	321.428	0.253761	0.0826252	3.07123	0.00213177	0.00950438	321.428	0.0936417	0.088175	1.062	0.288236	0.789283
ENSDARG00000091699	capn2a	TRUE	41.4074	0.642868	0.274323	2.34347	0.0191055	0.0597834	41.4074	0.0162776	0.335198	0.048561	0.961269	0.994395
ENSDARG00000070076	actr2b	TRUE	149.582	0.105521	0.122984	0.858012	0.390886	0.571592	149.582	0.191222	0.136234	1.40363	0.16043	0.637245
ENSDARG00000060410	thbs2a	TRUE	54.8506	0.904495	0.23621	3.8292	0.00012856	0.000792835	54.8506	-0.04232	0.264511	-0.159993	0.872886	0.980568
ENSDARG00000019845	pdlim1	TRUE	30.1213	1.05138	0.308858	3.40408	0.000663879	0.00344963	30.1213	0.180432	0.340411	0.530041	0.596084	0.935262
ENSDARG00000002071	adss2	TRUE	195.572	-0.450488	0.142611	-3.15885	0.00158394	0.00735856	195.572	-0.000663606	0.173346	-0.00382823	0.996946	1
ENSDARG00000077383	anxa11a	TRUE	129.488	0.162032	0.141983	1.1412	0.253786	0.427075	129.488	-0.0423549	0.163249	-0.25945	0.795288	0.970335
ENSDARG00000039466	hnrnph3	TRUE	154.019	-0.151807	0.126249	-1.20245	0.22919	0.39768	154.019	0.0613367	0.142776	0.4296	0.667487	0.950777
ENSDARG00000005423	pgam1a	TRUE	482.154	0.5468	0.10086	5.42136	5.91488e-08	6.57652e-07	482.154	0.145498	0.127865	1.1379	0.25516	0.754608
ENSDARG00000036282	rnaset2	TRUE	176.487	1.60078	0.153424	10.4337	1.73954e-25	8.91586e-24	176.487	0.0918005	0.201634	0.455283	0.648905	0.947529
ENSDARG00000038473	ube2d3	TRUE	247.528	-0.0876017	0.0845791	-1.03574	0.300325	0.479747	247.528	-0.177603	0.0836392	-2.12344	0.0337172	0.279445
ENSDARG00000041083	anpeplb	TRUE	32.5188	-0.447555	0.295126	-1.51649	0.129395	0.264101	32.5188	0.297444	0.350969	0.847493	0.39672	0.85667
ENSDARG00000026829	cotl1	TRUE	427.389	0.448476	0.0698575	6.41986	1.36396e-10	2.14432e-09	427.389	0.107528	0.0735559	1.46186	0.143781	0.608433
ENSDARG00000041182	rpl4	TRUE	1029.62	0.909003	0.0700803	12.9709	1.7899e-38	2.04235e-36	1029.62	0.248734	0.0898461	2.76845	0.0056324	0.0887243
ENSDARG00000014215	cdh13	TRUE	226.2	-0.203444	0.0863429	-2.35624	0.0184611	0.0581771	226.2	-0.0898518	0.0857559	-1.04776	0.294749	0.793751
ENSDARG00000056531	nutf2	TRUE	152.734	0.846985	0.129759	6.52736	6.69383e-11	1.09467e-09	152.734	0.146607	0.143784	1.01963	0.307904	0.804402
ENSDARG00000078738	nampt3.2	TRUE	0.434205	-0.719279	1.55897	-0.461382	0.644524	NA	0.434205	-2.17318	1.91486	-1.1349	0.256417	NA
ENSDARG00000076694	nampt3.1	TRUE	0.0365643	0	3.67808	0	1	NA	0.0365643	-1.16878	5.19402	-0.225025	0.82196	NA
ENSDARG00000099336	mvda	TRUE	65.1003	0.325913	0.172506	1.88929	0.0588535	0.145372	65.1003	0.306933	0.173668	1.76736	0.0771684	0.448669
ENSDARG00000099730	pkma	TRUE	3814.31	-0.455171	0.0765146	-5.94881	2.70091e-09	3.62281e-08	3814.31	-0.151882	0.105851	-1.43486	0.151327	0.622148
ENSDARG00000036291	nucb2b	TRUE	27.1716	0.644101	0.29936	2.15159	0.0314294	0.0891314	27.1716	1.05217	0.302429	3.47908	0.000503132	0.01415
ENSDARG00000017105	vaspb	TRUE	286.407	0.457759	0.0899278	5.0903	3.57505e-07	3.56755e-06	286.407	0.117957	0.0983997	1.19875	0.230624	0.730192
ENSDARG00000069142	aars1	TRUE	884.024	0.21028	0.0586595	3.58476	0.000337389	0.00188646	884.024	0.360214	0.0676219	5.32689	9.99106e-08	1.10717e-05
ENSDARG00000068275	ptx3a	TRUE	50.5008	0.270421	0.218067	1.24008	0.214945	0.380262	50.5008	-0.158459	0.216028	-0.73351	0.463248	0.889063
ENSDARG00000005115	calub	TRUE	83.0285	-0.499126	0.135326	-3.68833	0.00022573	0.00132501	83.0285	-0.00670602	0.124126	-0.054026	0.956914	0.993981
ENSDARG00000022437	cd81b	TRUE	0.505405	-0.719279	1.38731	-0.51847	0.604131	NA	0.505405	0.0864356	1.54139	0.0560765	0.955281	NA
ENSDARG00000103007	rps3	TRUE	930.883	0.757111	0.0660599	11.461	2.07181e-30	1.48002e-28	930.883	0.224005	0.0828874	2.70252	0.00688156	0.101376
ENSDARG00000100057	ppfibp1b	TRUE	216.636	-0.301129	0.0831946	-3.61957	0.000295088	0.00168215	216.636	0.219078	0.0715726	3.06092	0.00220661	0.0441599
ENSDARG00000101074	glud1b	TRUE	552.797	-0.0774122	0.0584906	-1.3235	0.18567	0.342755	552.797	0.0254973	0.058731	0.434137	0.664189	0.950777
ENSDARG00000039173	NA	TRUE	0.0831888	-0.719238	3.67808	-0.195547	0.844965	NA	0.0831888	0.381822	5.20164	0.0734041	0.941485	NA
ENSDARG00000071426	lrrc59	TRUE	37.2293	-0.417548	0.199639	-2.09151	0.036482	0.100036	37.2293	0.0403517	0.175254	0.230247	0.8179	0.973947
ENSDARG00000076225	tha1	TRUE	18.7721	0.130107	0.26962	0.482558	0.62941	0.768984	18.7721	-0.295044	0.26501	-1.11333	0.265567	0.767926
ENSDARG00000074849	rac1a	TRUE	216.566	0.229358	0.0807226	2.84131	0.00449292	0.0179581	216.566	0.0220609	0.0803836	0.274445	0.783743	0.969043
ENSDARG00000045172	minpp1b	TRUE	31.9024	0.231503	0.271495	0.852696	0.393828	0.574255	31.9024	-0.332145	0.313575	-1.05922	0.289498	0.790522
ENSDARG00000087657	fasn	TRUE	5509.53	-0.141775	0.0514774	-2.75413	0.00588491	0.022615	5509.53	0.203217	0.0701234	2.89799	0.00375566	0.0655592
ENSDARG00000073810	thbs2b	TRUE	48.609	1.35373	0.354086	3.82317	0.000131749	0.000809259	48.609	-0.160493	0.458919	-0.349719	0.72655	0.960767
ENSDARG00000045129	fkbp10b	TRUE	10.6354	-0.743291	0.401518	-1.8512	0.0641406	0.155433	10.6354	0.136656	0.400876	0.340893	0.733184	0.96229
ENSDARG00000055652	aclyb	TRUE	78.4388	-0.144521	0.126496	-1.14249	0.253251	0.426402	78.4388	-0.064798	0.103129	-0.628322	0.529793	0.913493
ENSDARG00000016443	eif3c	TRUE	1112.74	0.425138	0.0452009	9.40552	5.17748e-21	1.98468e-19	1112.74	0.0400662	0.0490123	0.817472	0.413659	0.864142
ENSDARG00000033537	p4ha1a	TRUE	94.6876	0.139269	0.167169	0.8331	0.404788	0.58426	94.6876	-0.138227	0.198937	-0.694828	0.487163	0.897463
ENSDARG00000034470	aldoab	TRUE	9.10186	0.049586	0.493927	0.100391	0.920034	0.959453	9.10186	-0.124795	0.548276	-0.227614	0.819946	0.974137
ENSDARG00000043820	nme2a	TRUE	522.058	-1.05551	0.101794	-10.3691	3.42903e-25	1.7294e-23	522.058	-0.52451	0.129779	-4.04157	5.30956e-05	0.00233796
ENSDARG00000098785	glrx3	TRUE	195.332	0.0575825	0.0978448	0.588508	0.556191	0.71005	195.332	0.0954415	0.101237	0.942757	0.345805	0.827465
ENSDARG00000015315	psmc5	TRUE	275.323	0.268678	0.107621	2.49652	0.0125419	0.0423727	275.323	-0.0330833	0.128014	-0.258436	0.79607	0.970335
ENSDARG00000002632	anxa11b	TRUE	377.013	0.458719	0.0871372	5.26433	1.40702e-07	1.48145e-06	377.013	0.0089268	0.103059	0.0866187	0.930975	0.991118
ENSDARG00000103394	kif5bb	TRUE	910.674	-0.0673049	0.0532822	-1.26318	0.206525	0.369271	910.674	-0.0234587	0.0594192	-0.3948	0.69299	0.955559
ENSDARG00000098695	vclb	TRUE	142.319	0.188268	0.104157	1.80754	0.0706787	0.16762	142.319	0.153984	0.093413	1.64842	0.099267	0.508877
ENSDARG00000100535	ecm1a	TRUE	0.0112155	0	3.67808	0	1	NA	0.0112155	-1.06085	5.20164	-0.203946	0.838396	NA
ENSDARG00000005162	tpm3	TRUE	360.52	0.100129	0.0684866	1.46202	0.143736	0.28511	360.52	0.0397475	0.0675158	0.588714	0.556053	0.920571
ENSDARG00000098075	sh3bgrl3	TRUE	319.327	-0.138265	0.0707243	-1.95498	0.0505853	0.128888	319.327	0.0975944	0.0698842	1.39652	0.162559	0.639829
ENSDARG00000104889	kpnb1	TRUE	572.59	0.206085	0.0742473	2.77566	0.00550905	0.0213856	572.59	-0.100499	0.0883279	-1.1378	0.255206	0.754608
ENSDARG00000014287	eno2	TRUE	1912.68	-0.204664	0.0598799	-3.41791	0.000631051	0.00329739	1912.68	-0.108165	0.079155	-1.36649	0.171784	0.655865
ENSDARG00000032849	ndrg1a	TRUE	20003.9	-0.900099	0.0750099	-11.9997	3.56424e-33	3.01609e-31	20003.9	-0.386765	0.105712	-3.65867	0.000253532	0.00822006
ENSDARG00000061351	tfpi2	TRUE	15.7359	0.206024	0.298501	0.690194	0.490072	0.659098	15.7359	-0.752003	0.277603	-2.70891	0.00675041	0.100106
ENSDARG00000099183	fkbp10a	TRUE	42.0289	-0.0678147	0.298122	-0.227473	0.820056	0.899141	42.0289	0.300404	0.379281	0.792035	0.42834	0.872629
ENSDARG00000062590	pleca	TRUE	1309.81	-0.155042	0.043011	-3.6047	0.000312517	0.0017658	1309.81	0.0551714	0.0471139	1.17102	0.241591	0.739765
ENSDARG00000087647	septin7a	TRUE	429.114	-0.146647	0.0711847	-2.0601	0.0393891	0.106344	429.114	0.00139512	0.0799771	0.017444	0.986082	0.999701
ENSDARG00000100392	rps18	TRUE	612.66	0.734116	0.083533	8.78834	1.5179e-18	4.86364e-17	612.66	0.314194	0.105116	2.98903	0.00279863	0.0529623
ENSDARG00000035679	psma2b	TRUE	136.282	0.202152	0.115634	1.7482	0.080429	0.185036	136.282	0.1216	0.10906	1.11497	0.264861	0.767468
ENSDARG00000035871	rpl30	TRUE	533.123	0.586852	0.0586335	10.0088	1.39409e-23	6.40341e-22	533.123	0.110168	0.0587379	1.87559	0.0607119	0.390559
ENSDARG00000028533	macf1a	TRUE	11732.8	-0.306016	0.0419405	-7.29645	2.95462e-13	6.28219e-12	11732.8	0.0747381	0.0577588	1.29397	0.195676	0.688367
ENSDARG00000030700	ctps1a	TRUE	154.588	0.625143	0.0988476	6.32431	2.54367e-10	3.89222e-09	154.588	0.314721	0.0917833	3.42896	0.000605893	0.0164381
ENSDARG00000032575	ywhaz	TRUE	268.997	0.210084	0.11271	1.86394	0.0623301	0.152098	268.997	0.174198	0.134941	1.29092	0.196731	0.689865
ENSDARG00000016350	cap1	TRUE	570.416	0.529452	0.0816017	6.48825	8.68406e-11	1.39659e-09	570.416	0.0492337	0.100889	0.487998	0.625551	0.943575
ENSDARG00000011564	sfpq	TRUE	1534.16	-0.0298846	0.0364722	-0.819378	0.412571	0.591259	1534.16	0.0256104	0.0399406	0.641213	0.521384	0.910311
ENSDARG00000076126	actc1c	TRUE	0.0092616	0	3.67808	0	1	NA	0.0092616	0.381822	5.20164	0.0734041	0.941485	NA
ENSDARG00000025269	pdcd6ip	TRUE	935.445	0.149023	0.0552374	2.69786	0.00697858	0.0260439	935.445	-0.0134327	0.064457	-0.208398	0.834918	0.976128
ENSDARG00000087198	cthrc1a	TRUE	3.79241	0.240226	0.658656	0.364722	0.715319	0.83202	3.79241	-0.256996	0.664226	-0.386911	0.698822	0.957253
ENSDARG00000103791	nme2b.1	TRUE	235.873	1.10389	0.118487	9.31655	1.20183e-20	4.4892e-19	235.873	-0.123049	0.139349	-0.88303	0.37722	0.84829
ENSDARG00000103340	clic1	TRUE	73.3119	0.748082	0.139536	5.36121	8.26673e-08	8.99319e-07	73.3119	0.481159	0.150126	3.20504	0.00135045	0.0302516
ENSDARG00000003860	cbx3a	TRUE	228.35	0.130871	0.0777177	1.68393	0.092195	0.204926	228.35	0.0387515	0.0713802	0.542889	0.587206	0.932308
ENSDARG00000099500	clec3bb	TRUE	8.73963	0.390161	0.452776	0.861708	0.388848	0.569529	8.73963	-0.113589	0.339647	-0.334432	0.738053	0.962769
ENSDARG00000099420	nme2b.2	TRUE	16.4717	-1.47564	0.541361	-2.7258	0.00641462	0.024277	16.4717	-0.929772	0.640804	-1.45095	0.146795	0.614146
ENSDARG00000043509	rpl11	TRUE	588.187	0.968581	0.0915409	10.5809	3.6559e-26	1.99116e-24	588.187	0.375871	0.11511	3.26533	0.00109338	0.025826
ENSDARG00000058079	txndc17	TRUE	48.6794	0.179292	0.168834	1.06194	0.288262	0.465946	48.6794	0.239459	0.156682	1.52832	0.126434	0.570049
ENSDARG00000019874	hsph1	TRUE	79.7811	-0.451261	0.154016	-2.92997	0.00338998	0.0140929	79.7811	0.004666	0.159463	0.0292607	0.976657	0.997031
ENSDARG00000019949	serpinh1b	TRUE	80.1863	-1.22518	0.225333	-5.43722	5.4118e-08	6.0707e-07	80.1863	-0.216397	0.294831	-0.73397	0.462967	0.889031
ENSDARG00000037883	prcp	TRUE	52.1245	1.40736	0.230493	6.10584	1.02262e-09	1.44792e-08	52.1245	0.49188	0.240526	2.04502	0.0408532	0.312702
ENSDARG00000104267	postnb	TRUE	5.31254	0.17348	0.641846	0.270283	0.786943	0.877655	5.31254	-0.514648	0.687188	-0.748919	0.453906	0.883768
ENSDARG00000090716	cltcb	TRUE	3786.84	-0.0330508	0.0431389	-0.766149	0.443588	0.618452	3786.84	-0.0352682	0.0568313	-0.620577	0.534878	0.91423
ENSDARG00000032013	pafah1b1a	TRUE	816.2	0.0676809	0.0556704	1.21574	0.224082	0.391873	816.2	0.0231982	0.0645054	0.359631	0.719123	0.959877
ENSDARG00000099524	gbe1b	TRUE	229.493	-0.286412	0.135247	-2.11769	0.0342011	0.0952247	229.493	-0.0292935	0.168725	-0.173618	0.862166	0.980193
ENSDARG00000013804	capns1b	TRUE	224.2	0.0361216	0.0861665	0.419207	0.675065	0.802712	224.2	-0.0132192	0.0855208	-0.154573	0.877158	0.981076
ENSDARG00000043453	rps5	TRUE	528.986	0.954719	0.0661784	14.4264	3.52869e-47	6.44804e-45	528.986	0.251175	0.0732888	3.42719	0.000609851	0.0164653
ENSDARG00000031214	arcn1b	TRUE	347.16	0.0536973	0.0703179	0.763637	0.445084	0.620024	347.16	0.0665482	0.066736	0.997186	0.318674	0.811667
ENSDARG00000057661	aldoca	TRUE	10.4398	0.209614	0.452006	0.463741	0.642833	0.779717	10.4398	0.0240299	0.471805	0.0509317	0.95938	0.994334
ENSDARG00000029353	serpine2	TRUE	28.275	2.31252	0.430115	5.37652	7.59402e-08	8.31157e-07	28.275	1.91995	0.488596	3.92952	8.51154e-05	0.0034371
ENSDARG00000101334	ctsc	TRUE	134.739	2.3088	0.125632	18.3775	1.98865e-75	1.09017e-72	134.739	0.35566	0.120053	2.96253	0.00305125	0.0566835
ENSDARG00000002945	bgnb	TRUE	321.073	1.76711	0.270205	6.5399	6.15585e-11	1.01393e-09	321.073	0.478494	0.371323	1.28862	0.19753	0.690603
ENSDARG00000016463	trappc6b	TRUE	36.1693	0.419167	0.188799	2.22017	0.0264072	0.0773594	36.1693	0.0402092	0.14079	0.285598	0.775186	0.967404
ENSDARG00000079388	agrn	TRUE	1143.94	0.207761	0.0614875	3.37891	0.000727743	0.00373986	1143.94	-0.0292411	0.0775576	-0.377024	0.706155	0.958252
ENSDARG00000036675	hnrnpa1b	TRUE	483.797	0.00511227	0.0633637	0.0806813	0.935695	0.968107	483.797	0.0651428	0.0674553	0.965718	0.334185	0.820359
ENSDARG00000029146	lrp1ab	TRUE	2307.91	-0.208928	0.0414773	-5.03717	4.72455e-07	4.616e-06	2307.91	-0.146383	0.0519423	-2.81819	0.00482957	0.0791567
ENSDARG00000006019	tktb	TRUE	990.949	0.235998	0.0539284	4.37614	1.20801e-05	9.21147e-05	990.949	0.00503895	0.0628605	0.0801608	0.936109	0.992044
ENSDARG00000099667	snrpg	TRUE	75.6156	0.562836	0.137915	4.08102	4.4838e-05	0.000305095	75.6156	0.00848082	0.122305	0.0693416	0.944718	0.99211
ENSDARG00000002084	lamb2	TRUE	12.8972	-0.0177325	0.354375	-0.0500387	0.960092	0.981294	12.8972	-0.21155	0.365789	-0.578339	0.563036	0.92157
ENSDARG00000008237	sars1	TRUE	459.13	0.408139	0.0981009	4.1604	3.17695e-05	0.000222289	459.13	0.379525	0.124301	3.05327	0.0022636	0.0447377
ENSDARG00000088091	pfn1	TRUE	89.2471	2.31564	0.165748	13.9709	2.34786e-44	3.81973e-42	89.2471	0.18492	0.154851	1.19418	0.232408	0.731238
ENSDARG00000090963	atp6ap1lb	TRUE	2151.63	-0.213943	0.0579507	-3.69181	0.000222663	0.00130975	2151.63	-0.318842	0.0766191	-4.16139	3.1632e-05	0.00152836
ENSDARG00000039007	eno3	TRUE	319.773	0.365079	0.330611	1.10426	0.269481	0.445228	319.773	0.59028	0.459284	1.28522	0.198717	0.691417
ENSDARG00000006603	csrp1a	TRUE	27.5639	1.73508	0.260083	6.67124	2.53657e-11	4.38414e-10	27.5639	0.210445	0.214976	0.978923	0.327618	0.816836
ENSDARG00000092281	flnb	TRUE	217.477	-0.842586	0.159429	-5.28502	1.25691e-07	1.33119e-06	217.477	0.109739	0.203981	0.537987	0.590586	0.933753
ENSDARG00000028335	hmga1a	TRUE	1270.28	0.545739	0.0707296	7.71584	1.20184e-14	2.87541e-13	1270.28	0.041761	0.0921292	0.453287	0.650342	0.947832
ENSDARG00000056122	gdi1	TRUE	1073.8	-0.0592408	0.0598786	-0.989349	0.322492	0.504516	1073.8	0.114888	0.0739458	1.55368	0.120261	0.558525
ENSDARG00000002659	mapre1b	TRUE	820.311	0.467212	0.0742033	6.29637	3.04694e-10	4.60088e-09	820.311	0.0369265	0.0927641	0.398069	0.690579	0.955195
ENSDARG00000036875	rps12	TRUE	165.24	0.734954	0.104282	7.04776	1.81822e-12	3.6074e-11	165.24	0.174066	0.105741	1.64615	0.0997321	0.510048
ENSDARG00000013655	tpd52l2b	TRUE	341.805	0.113796	0.0659625	1.72517	0.0844973	0.192273	341.805	0.0230871	0.0607087	0.380293	0.703728	0.958034
ENSDARG00000078800	slc26a10	TRUE	4.4908	2.4323	0.654898	3.71402	0.000203991	0.0012098	4.4908	0.133841	0.644751	0.207586	0.835552	0.976187
ENSDARG00000076317	plod3	TRUE	80.3926	0.544098	0.149508	3.63926	0.000273418	0.00157236	80.3926	0.257058	0.16674	1.54167	0.123153	0.564073
ENSDARG00000025581	rpl10	TRUE	604.623	0.861579	0.0726595	11.8578	1.96168e-32	1.56049e-30	604.623	0.0852008	0.0873199	0.975732	0.329197	0.818181
ENSDARG00000037559	uba1	TRUE	1873.63	0.403711	0.0466965	8.64542	5.36074e-18	1.64856e-16	1873.63	0.131647	0.0581474	2.26403	0.0235722	0.227464
ENSDARG00000001889	tuba1a	TRUE	452.17	0.667541	0.114388	5.83578	5.35387e-09	6.87767e-08	452.17	-0.00118298	0.148681	-0.00795652	0.993652	0.999848
ENSDARG00000045367	tuba1b	TRUE	88.9626	2.0503	0.18175	11.2809	1.63136e-29	1.08258e-27	88.9626	0.45368	0.166069	2.73188	0.00629743	0.0960089
ENSDARG00000058371	krt5	TRUE	93.7125	0.42248	0.617735	0.683919	0.494026	0.6623	93.7125	-0.503634	0.861712	-0.584458	0.558912	0.920971
ENSDARG00000036894	aimp1b	TRUE	0.334303	-0.358609	1.57301	-0.227976	0.819665	NA	0.334303	0.970787	1.86434	0.520714	0.602566	NA
ENSDARG00000006353	itga5	TRUE	29.4212	1.13617	0.275356	4.12618	3.68832e-05	0.000254957	29.4212	0.243328	0.296695	0.82013	0.412142	0.863274
ENSDARG00000022456	eno1a	TRUE	3774.14	-0.0220932	0.0501421	-0.440611	0.659495	0.791794	3774.14	-0.105679	0.0678706	-1.55707	0.119454	0.556635
ENSDARG00000071065	g6pd	TRUE	328.554	-0.466582	0.0804965	-5.7963	6.77926e-09	8.59059e-08	328.554	-0.157655	0.0903452	-1.74503	0.0809793	0.458785
ENSDARG00000070657	pa2g4b	TRUE	422.994	0.00370033	0.0687379	0.0538324	0.957069	0.9796	422.994	0.0264103	0.0696238	0.379329	0.704444	0.958034
ENSDARG00000017891	tcp1	TRUE	517.596	0.805131	0.0768444	10.4774	1.09696e-25	5.72714e-24	517.596	0.327207	0.0905703	3.61274	0.000302977	0.00951834
ENSDARG00000116058	rhoac	TRUE	274.426	0.190125	0.0714364	2.66145	0.00778038	0.0285794	274.426	0.0873531	0.0617145	1.41544	0.15694	0.632245
ENSDARG00000069980	lman1	TRUE	206.252	-0.157386	0.109	-1.44391	0.148766	0.292053	206.252	0.36154	0.127519	2.8352	0.00457977	0.0764691
ENSDARG00000045132	vdac1	TRUE	1419.78	-0.378851	0.0505139	-7.49994	6.38487e-14	1.44143e-12	1419.78	-0.0641428	0.0615812	-1.0416	0.297599	0.79577
ENSDARG00000055536	otub1a	TRUE	154.987	0.129582	0.0987017	1.31286	0.18923	0.347445	154.987	0.0124128	0.0921731	0.134668	0.892874	0.983571
ENSDARG00000012399	adssl	TRUE	316.739	0.129441	0.092794	1.39493	0.163037	0.312029	316.739	-0.0445401	0.105706	-0.421359	0.673493	0.951261
ENSDARG00000010149	atp5fa1	TRUE	4333.37	0.0865487	0.0533347	1.62275	0.104643	0.225288	4333.37	0.0310948	0.0726718	0.42788	0.668738	0.950777
ENSDARG00000003920	setb	TRUE	890.484	-0.0206437	0.0474677	-0.434899	0.663635	0.794351	890.484	0.0159668	0.0496787	0.321402	0.747906	0.964379
ENSDARG00000014536	pfdn1	TRUE	67.1858	0.0873173	0.177856	0.490943	0.623467	0.764241	67.1858	-0.0175207	0.204574	-0.0856448	0.931749	0.991139
ENSDARG00000021149	cbr1l	TRUE	12.7848	0.819124	0.453092	1.80785	0.0706296	0.167535	12.7848	0.356997	0.486881	0.733232	0.463417	0.889063
ENSDARG00000057882	arpc3	TRUE	145.484	0.472344	0.108666	4.34674	1.38173e-05	0.000104227	145.484	0.279425	0.107892	2.58986	0.0096016	0.127377
ENSDARG00000006782	rb1	TRUE	74.3575	-0.343244	0.153584	-2.2349	0.0254242	0.0751259	74.3575	-0.14563	0.149543	-0.97383	0.330141	0.819139
ENSDARG00000044541	ppp1r14ba	TRUE	167.173	-0.212012	0.127128	-1.66771	0.0953739	0.210397	167.173	-0.205481	0.14487	-1.41838	0.156079	0.630681
ENSDARG00000062970	niban2a	TRUE	13.0221	-0.122817	0.328192	-0.374224	0.708238	0.826624	13.0221	-0.139662	0.304453	-0.458732	0.646427	0.947036
ENSDARG00000061100	nars1	TRUE	500.755	0.465723	0.0873324	5.33277	9.67278e-08	1.03972e-06	500.755	0.628507	0.108739	5.77994	7.47265e-09	1.10229e-06
ENSDARG00000011921	txnl1	TRUE	167.155	0.224932	0.110149	2.04207	0.0411444	0.10992	167.155	0.0520584	0.11497	0.4528	0.650692	0.947946
ENSDARG00000008155	sms	TRUE	369.223	-0.212415	0.0987714	-2.15057	0.0315099	0.0892993	369.223	0.105739	0.120365	0.878483	0.379682	0.849182
ENSDARG00000028106	glrx	TRUE	10.413	-0.418764	0.35153	-1.19126	0.233552	0.402286	10.413	-0.731105	0.294387	-2.48348	0.0130106	0.155105
ENSDARG00000021252	cct6a	TRUE	616.704	0.709065	0.0702694	10.0907	6.0752e-24	2.86352e-22	616.704	0.159743	0.0824601	1.93721	0.0527197	0.363331
ENSDARG00000002587	dpysl3	TRUE	1271.64	-0.192179	0.0553598	-3.47146	0.000517633	0.0027696	1271.64	0.0160921	0.0682931	0.235633	0.813717	0.973141
ENSDARG00000010085	p4ha2	TRUE	58.3454	-0.320338	0.252581	-1.26826	0.204706	0.366963	58.3454	0.398013	0.31837	1.25016	0.211242	0.705102
ENSDARG00000026595	pafah1b1b	TRUE	1046.71	-0.112539	0.0631334	-1.78255	0.0746592	0.174759	1046.71	-0.0138931	0.0787636	-0.176389	0.859988	0.980193
ENSDARG00000068973	pdlim4	TRUE	105.328	1.91977	0.164456	11.6734	1.74272e-31	1.3197e-29	105.328	0.394454	0.174555	2.25976	0.0238359	0.22934
ENSDARG00000021550	rad23b	TRUE	248.336	0.186318	0.0953646	1.95375	0.0507314	0.129167	248.336	-0.0698344	0.104453	-0.668573	0.503768	0.903165
ENSDARG00000019702	aldocb	TRUE	8412.4	-0.428648	0.0502773	-8.52568	1.51912e-17	4.5015e-16	8412.4	-0.09451	0.0694901	-1.36005	0.173814	0.658601
ENSDARG00000069113	dbn1	TRUE	713.649	0.138869	0.0605126	2.29487	0.0217404	0.0663233	713.649	-0.0286108	0.0696778	-0.410615	0.681355	0.953422
ENSDARG00000036629	rps14	TRUE	540.762	0.946023	0.0958835	9.86638	5.82269e-23	2.58051e-21	540.762	0.245189	0.122483	2.00182	0.045304	0.333477
ENSDARG00000055064	prdx5	TRUE	725.959	0.202422	0.0943086	2.14638	0.0318426	0.0900296	725.959	0.0394319	0.124438	0.316879	0.751335	0.964735
ENSDARG00000054191	pgk1	TRUE	1494.43	-0.0465216	0.0826942	-0.562574	0.573725	0.724722	1494.43	0.0739905	0.112233	0.659256	0.509732	0.905909
ENSDARG00000029689	tkta	TRUE	13178	-0.314859	0.053405	-5.89569	3.73127e-09	4.91339e-08	13178	-0.0964263	0.0746053	-1.29249	0.196189	0.689284
ENSDARG00000001897	man2b1	TRUE	224.144	0.554082	0.0880097	6.29569	3.06033e-10	4.61834e-09	224.144	0.0775213	0.0941669	0.823233	0.410376	0.862179
ENSDARG00000018174	gnai2a	TRUE	302.473	0.129745	0.0780637	1.66204	0.0965056	0.212169	302.473	-0.0278378	0.0833451	-0.334006	0.738375	0.962769
ENSDARG00000007024	uox	TRUE	45.3197	-0.33797	0.225337	-1.49984	0.133656	0.270129	45.3197	0.0415457	0.260824	0.159286	0.873443	0.980568
ENSDARG00000070083	atp5f1b	TRUE	4627.12	0.0309364	0.0466632	0.662973	0.507348	0.673287	4627.12	0.027866	0.0631116	0.441535	0.658826	0.949229
ENSDARG00000070674	psmd6	TRUE	343.542	0.241565	0.076005	3.17827	0.00148155	0.00694041	343.542	0.0288209	0.0770442	0.374083	0.708343	0.958252
ENSDARG00000097827	lrp1aa	TRUE	4897.32	0.992306	0.076642	12.9473	2.43374e-38	2.7398e-36	4897.32	0.0943895	0.106746	0.884247	0.376563	0.847806
ENSDARG00000027183	nampt2	TRUE	254.449	0.216912	0.0985315	2.20145	0.0277041	0.0804167	254.449	0.125392	0.109627	1.14381	0.252701	0.753085
ENSDARG00000091509	atp6ap1la	TRUE	766.664	-0.189488	0.0893698	-2.12027	0.0339832	0.094796	766.664	-0.307756	0.1173	-2.62367	0.00869893	0.119164
ENSDARG00000044943	npepps	TRUE	1072.34	0.00982544	0.0506313	0.194059	0.84613	0.916217	1072.34	0.0502871	0.0598031	0.840878	0.400416	0.857459
ENSDARG00000102883	sptbn1	TRUE	4810.05	-0.262124	0.0435099	-6.02446	1.69672e-09	2.32787e-08	4810.05	-0.223931	0.0583205	-3.83967	0.0001232	0.00471322
ENSDARG00000076952	fer1l4	TRUE	14.6213	-0.0630797	0.297767	-0.211842	0.83223	0.90693	14.6213	0.106843	0.272916	0.391487	0.695437	0.956056
ENSDARG00000075536	cpne1	TRUE	422.428	-0.0595442	0.0655199	-0.908796	0.363458	0.545284	422.428	-0.114586	0.0686516	-1.66909	0.0951	0.497082
ENSDARG00000071212	p3h1	TRUE	16.2761	0.854935	0.397265	2.15205	0.0313934	0.0890792	16.2761	0.616532	0.453222	1.36033	0.173725	0.658601
ENSDARG00000021582	dynlrb1	TRUE	37.8835	0.197495	0.210764	0.937044	0.348736	0.531203	37.8835	0.0544332	0.210848	0.258163	0.796281	0.970335
ENSDARG00000031907	ptbp1b	TRUE	197.131	0.71564	0.103472	6.91627	4.63679e-12	8.78481e-11	197.131	-0.077484	0.108241	-0.715847	0.474086	0.893609
ENSDARG00000070161	vamp3	TRUE	86.2081	0.395904	0.139336	2.84136	0.0044922	0.0179581	86.2081	0.122459	0.131794	0.92917	0.352801	0.8322
ENSDARG00000074908	col6a1	TRUE	14.373	0.149675	0.398422	0.375671	0.707162	0.825999	14.373	-0.0649236	0.41223	-0.157494	0.874856	0.981026
ENSDARG00000009727	twf2b	TRUE	6.4335	1.11858	0.67156	1.66564	0.0957857	0.211084	6.4335	-0.365527	0.727726	-0.502287	0.615466	0.940743
ENSDARG00000003526	psma5	TRUE	197.597	0.57452	0.0921072	6.23752	4.44564e-10	6.57126e-09	197.597	0.257865	0.0836219	3.0837	0.00204445	0.0417781
ENSDARG00000044902	atp2b4	TRUE	1466.27	0.112013	0.0826543	1.3552	0.175353	0.32869	1466.27	0.077976	0.112044	0.695943	0.486464	0.89714
ENSDARG00000116835	park7	TRUE	98.9278	-0.0129527	0.145188	-0.089213	0.928913	0.963927	98.9278	-0.0884873	0.153947	-0.57479	0.565434	0.922241
ENSDARG00000112678	nampt4.2	TRUE	0.576629	1.80684	1.22168	1.47897	0.139147	NA	0.576629	1.25699	1.49985	0.838076	0.401988	NA
ENSDARG00000006963	cse1l	TRUE	567.571	0.0799081	0.0659962	1.2108	0.225973	0.393723	567.571	-0.009157	0.0722972	-0.126658	0.899211	0.985556
ENSDARG00000011020	hnrnpa1a	TRUE	347.493	-0.0651628	0.115166	-0.565817	0.571518	0.722984	347.493	0.148554	0.144177	1.03036	0.302842	0.799515
ENSDARG00000100321	nampt4.1	TRUE	0.379834	-0.35861	1.36383	-0.262944	0.792594	NA	0.379834	0.493021	1.43328	0.34398	0.730861	NA
ENSDARG00000043806	postna	TRUE	27.1988	-0.329654	0.277485	-1.18801	0.234831	0.403855	27.1988	-0.446041	0.313689	-1.42192	0.155049	0.629166
ENSDARG00000001777	nup155	TRUE	414.149	0.215262	0.0691557	3.11271	0.00185376	0.00841667	414.149	0.0584847	0.0785384	0.744664	0.456475	0.885246
ENSDARG00000044299	lmnb1	TRUE	200.04	0.337383	0.0889388	3.79343	0.00014858	0.00090479	200.04	0.00260638	0.085324	0.0305469	0.975631	0.996946
ENSDARG00000043493	cltca	TRUE	2123.06	0.179456	0.0498843	3.59745	0.000321354	0.00180816	2123.06	0.062993	0.0642847	0.979907	0.327132	0.816409
ENSDARG00000014329	npm1a	TRUE	175.816	0.96919	0.111523	8.69046	3.60979e-18	1.12519e-16	175.816	0.140984	0.125111	1.12687	0.259799	0.76066
ENSDARG00000032083	dpysl2b	TRUE	309.389	0.439226	0.0850712	5.16304	2.42967e-07	2.47952e-06	309.389	0.135025	0.0915345	1.47513	0.140179	0.599717
ENSDARG00000075954	serpinh1a	TRUE	14.4423	1.31908	0.374915	3.51834	0.000434257	0.00236158	14.4423	0.00869201	0.357831	0.0242908	0.980621	0.997869
ENSDARG00000069390	itga2.1	TRUE	0.491969	-0.358607	1.42767	-0.251183	0.801673	NA	0.491969	-1.64811	1.65344	-0.996781	0.318871	NA
ENSDARG00000086838	itga2.3	TRUE	0.569911	0.330218	1.37564	0.240048	0.810293	NA	0.569911	1.19386	1.64681	0.724952	0.468482	NA
ENSDARG00000062974	itga2.2	TRUE	5.82368	-0.147116	0.511717	-0.287494	0.773734	0.869227	5.82368	-0.142327	0.555946	-0.256009	0.797944	0.970335
ENSDARG00000056913	pcolcea	TRUE	37.6569	-0.211869	0.275001	-0.77043	0.441045	0.616334	37.6569	-0.222466	0.27983	-0.795007	0.42661	0.871812
ENSDARG00000005560	ywhah	TRUE	1236.92	0.25491	0.0627738	4.06078	4.891e-05	0.000330218	1236.92	0.0255353	0.0802799	0.318079	0.750425	0.964639
ENSDARG00000075600	cspg4bb	TRUE	670.3	0.162825	0.160683	1.01333	0.310904	0.491324	670.3	0.767457	0.219652	3.49397	0.000475901	0.013538
ENSDARG00000100729	tln1	TRUE	370.454	0.737828	0.098286	7.50695	6.0522e-14	1.36877e-12	370.454	0.0307121	0.121008	0.253803	0.799648	0.970739
ENSDARG00000011611	actr1b	TRUE	622.137	0.188313	0.0558472	3.37193	0.000746429	0.00382187	622.137	0.103685	0.0581475	1.78314	0.0745639	0.439491
ENSDARG00000068995	h2ax1	TRUE	1583.51	-0.621754	0.0837023	-7.42816	1.10119e-13	2.43372e-12	1583.51	-0.310661	0.112211	-2.76855	0.00563068	0.0887243
ENSDARG00000044254	anxa3b	TRUE	47.1288	2.01686	0.199482	10.1105	4.96359e-24	2.35276e-22	47.1288	0.333935	0.168928	1.97679	0.0480656	0.343806
ENSDARG00000068992	hspa8	TRUE	6056.02	0.667116	0.0667367	9.99624	1.58292e-23	7.24437e-22	6056.02	0.0363242	0.0925896	0.392315	0.694826	0.956056
ENSDARG00000103824	hint1	TRUE	95.0155	0.266361	0.122565	2.17323	0.0297631	0.0852978	95.0155	0.183083	0.112444	1.62821	0.10348	0.518431
ENSDARG00000056964	ilk	TRUE	158.073	0.345156	0.101203	3.41053	0.000648367	0.00337807	158.073	-0.0132635	0.0954471	-0.138962	0.88948	0.983142
ENSDARG00000104682	tpm2	TRUE	348.904	-0.25992	0.0653639	-3.97651	6.99354e-05	0.00045523	348.904	-0.132149	0.0689217	-1.91737	0.0551907	0.371844
ENSDARG00000040334	mat2aa	TRUE	1189.15	-0.138903	0.0454999	-3.05283	0.00226697	0.010016	1189.15	-0.114092	0.0525284	-2.17201	0.0298546	0.260147
ENSDARG00000029051	gbe1a	TRUE	0.77701	-0.353375	1.29876	-0.272086	0.785556	NA	0.77701	-1.18919	1.28839	-0.923009	0.356002	NA
ENSDARG00000014793	ehd1b	TRUE	23.7533	1.0452	0.241346	4.33071	1.48628e-05	0.000111347	23.7533	0.0455975	0.203869	0.223661	0.823021	0.974616
ENSDARG00000003429	hnrnpdl	TRUE	874.592	-0.0963645	0.0466436	-2.06598	0.0388306	0.10512	874.592	-0.107989	0.0473339	-2.28143	0.0225228	0.220807
ENSDARG00000043848	sod1	TRUE	71.8207	-0.0430039	0.169105	-0.254303	0.799262	0.885816	71.8207	0.0291049	0.181957	0.159954	0.872917	0.980568
ENSDARG00000058476	stc1l	TRUE	0.785699	-0.356987	1.27586	-0.279801	0.77963	NA	0.785699	0.842386	1.4494	0.581198	0.561107	NA
ENSDARG00000103994	ppiab	TRUE	880.896	0.206559	0.0537765	3.84107	0.000122502	0.000760136	880.896	0.0615939	0.0620637	0.99243	0.320988	0.81288
ENSDARG00000044010	loxl2a	TRUE	8.06749	0.688197	0.51873	1.32669	0.18461	0.341264	8.06749	0.0152686	0.511015	0.029879	0.976164	0.997031
ENSDARG00000099690	vaspa	TRUE	2.50804	0.0703502	0.728084	0.0966237	0.923025	0.960934	2.50804	0.367283	0.580055	0.633186	0.526612	NA
ENSDARG00000008243	cct8	TRUE	730.099	0.793948	0.0670838	11.8352	2.56824e-32	2.02235e-30	730.099	0.243912	0.0801827	3.04196	0.00235045	0.0458842
ENSDARG00000045695	myca	TRUE	199.681	0.764348	0.154925	4.93367	8.0698e-07	7.57618e-06	199.681	-0.00858554	0.196938	-0.0435951	0.965227	0.995252
ENSDARG00000059362	cavin1b	TRUE	43.1337	0.0814994	0.171985	0.473875	0.635589	0.773349	43.1337	-0.0900492	0.130159	-0.691842	0.489037	0.897493
ENSDARG00000028000	pfkpa	TRUE	2020.2	-0.303799	0.0561265	-5.41275	6.20645e-08	6.88856e-07	2020.2	0.0683843	0.072579	0.942204	0.346088	0.827504
ENSDARG00000059070	gars1	TRUE	408.889	0.402875	0.0796456	5.05834	4.22917e-07	4.17078e-06	408.889	0.379376	0.0906369	4.18567	2.84326e-05	0.00140735
ENSDARG00000099124	f3a	TRUE	24.1688	2.88723	0.35149	8.21424	2.13506e-16	5.83947e-15	24.1688	0.0594228	0.288223	0.206169	0.836659	0.976294
ENSDARG00000018491	pdia4	TRUE	90.8754	0.752761	0.141912	5.30442	1.13031e-07	1.20347e-06	90.8754	0.310496	0.151745	2.04617	0.0407398	0.312226
ENSDARG00000011821	plod2	TRUE	75.7727	2.78146	0.259324	10.7258	7.70062e-27	4.28668e-25	75.7727	0.261763	0.308654	0.848079	0.396394	0.85667
ENSDARG00000071863	itgb1a	TRUE	114.381	0.409349	0.156274	2.61942	0.00880787	0.0316709	114.381	-0.117463	0.183965	-0.63851	0.523142	0.911288
ENSDARG00000102153	nrp1a	TRUE	310.841	0.74283	0.0874691	8.49249	2.02256e-17	5.93747e-16	310.841	0.0353161	0.0998345	0.353746	0.723529	0.960308
ENSDARG00000045399	cct5	TRUE	523.716	0.57746	0.0666437	8.66489	4.51968e-18	1.40016e-16	523.716	0.179415	0.0718476	2.49717	0.012519	0.151384
ENSDARG00000002165	psme1	TRUE	26.777	1.43733	0.313315	4.58749	4.48605e-06	3.71023e-05	26.777	0.566831	0.34875	1.62532	0.104095	0.5208
ENSDARG00000010008	vim	TRUE	88.5788	0.241576	0.170058	1.42055	0.155449	0.301318	88.5788	-0.303845	0.192529	-1.57817	0.114525	0.544271
ENSDARG00000023028	cdv3	TRUE	303.319	0.322019	0.074752	4.30783	1.64863e-05	0.000122203	303.319	-0.0157119	0.0716801	-0.219195	0.826498	0.975695
ENSDARG00000008292	eif2s3	TRUE	476.356	0.642716	0.0765637	8.39453	4.67749e-17	1.33884e-15	476.356	0.375095	0.0906097	4.13968	3.47792e-05	0.00164806
ENSDARG00000104801	tubb6	TRUE	26.6606	0.60413	0.220888	2.73501	0.00623785	0.0237362	26.6606	0.268707	0.233889	1.14886	0.250612	0.749482
ENSDARG00000104791	NA	TRUE	8.38433	-0.627818	0.505254	-1.24258	0.214023	0.37903	8.38433	0.15036	0.464778	0.32351	0.746309	0.964379
ENSDARG00000076554	cdkn1a	TRUE	34.1599	1.3096	0.26699	4.90505	9.34055e-07	8.69153e-06	34.1599	1.05936	0.310988	3.40642	0.0006582	0.0174118
ENSDARG00000042094	eef2a.1	TRUE	65.9131	1.27124	0.218673	5.81341	6.12141e-09	7.80797e-08	65.9131	0.369474	0.25619	1.44218	0.14925	0.619247
ENSDARG00000042065	eef2a.2	TRUE	33.9688	0.401251	0.231128	1.73605	0.0825542	0.188994	33.9688	0.269154	0.237179	1.13481	0.256453	0.756268
ENSDARG00000100588	rpl36	TRUE	206.768	0.590361	0.12027	4.90864	9.17118e-07	8.54971e-06	206.768	0.361124	0.146157	2.4708	0.0134811	0.158466
ENSDARG00000054807	sec13	TRUE	124.194	0.36447	0.122678	2.97094	0.0029689	0.0125763	124.194	0.0231065	0.124653	0.185367	0.852941	0.978746
ENSDARG00000006266	stat1a	TRUE	796.697	0.496414	0.0818746	6.0631	1.33525e-09	1.86131e-08	796.697	0.739918	0.105718	6.99898	2.5784e-12	8.57183e-10
ENSDARG00000001818	c3b.2	TRUE	2.86796	0.680593	0.932291	0.730022	0.465377	0.637551	2.86796	0.900998	1.06625	0.845015	0.398102	0.857161
ENSDARG00000093068	c3b.1	TRUE	6.36193	0.253969	0.80139	0.31691	0.751312	0.85484	6.36193	0.131083	1.01206	0.129521	0.896946	0.984854
ENSDARG00000055592	capn2b	TRUE	8.14178	0.816878	0.525321	1.55501	0.119945	0.249612	8.14178	-0.122768	0.539934	-0.227375	0.820132	0.974137
ENSDARG00000093024	rnh1	TRUE	80.3321	-0.211479	0.173392	-1.21966	0.222596	0.389943	80.3321	0.120453	0.195162	0.617195	0.537106	0.914982
ENSDARG00000061735	hnrnpm	TRUE	1407.1	-0.156236	0.04409	-3.54356	0.000394761	0.00217209	1407.1	-0.0426577	0.05171	-0.824941	0.409405	0.862179
ENSDARG00000034211	capn2l	TRUE	0.816475	-1.9847	1.18822	-1.67031	0.0948582	NA	0.816475	-0.359778	1.21924	-0.295085	0.767929	NA
ENSDARG00000099266	vasna	TRUE	150.735	0.482471	0.215233	2.24162	0.0249861	0.0740571	150.735	0.460446	0.284844	1.61648	0.10599	0.524668
ENSDARG00000089663	lsm3	TRUE	54.7604	0.181074	0.177223	1.02173	0.30691	0.486537	54.7604	0.122686	0.163676	0.749568	0.453515	0.883603
ENSDARG00000009477	prkar2ab	TRUE	541.26	-0.375073	0.0753376	-4.97856	6.40574e-07	6.11052e-06	541.26	0.0469774	0.091408	0.513931	0.6073	0.939028
ENSDARG00000100252	capzb	TRUE	413.5	0.252623	0.0870173	2.90314	0.00369443	0.0151854	413.5	-0.129567	0.104765	-1.23674	0.216183	0.711717
ENSDARG00000078227	cspg4	TRUE	3.3398	-0.466573	0.642109	-0.726626	0.467455	0.639385	3.3398	0.235042	0.56732	0.414302	0.678653	0.952623
ENSDARG00000101209	lamb1a	TRUE	59.1977	0.435736	0.257851	1.68987	0.0910525	0.203048	59.1977	0.576456	0.316052	1.82393	0.0681633	0.418528
ENSDARG00000101251	ldha	TRUE	1417.51	-0.412158	0.0829844	-4.9667	6.81027e-07	6.45861e-06	1417.51	-0.000676772	0.111538	-0.00606764	0.995159	1
ENSDARG00000071076	ldhbb	TRUE	528.049	-0.129811	0.0960116	-1.35203	0.176365	0.32999	528.049	-0.299116	0.120584	-2.48057	0.0131172	0.155835
ENSDARG00000098497	hrasa	TRUE	38.7098	0.310393	0.21778	1.42526	0.154082	0.299505	38.7098	0.253938	0.206023	1.23257	0.217736	0.713423
ENSDARG00000089952	dynlrb2	TRUE	0.588403	0.72734	1.2165	0.597893	0.549911	NA	0.588403	0.789021	1.07877	0.731406	0.464531	NA
ENSDARG00000043710	parvaa	TRUE	81.222	0.464639	0.144312	3.21968	0.00128332	0.00613025	81.222	0.278994	0.14038	1.98742	0.0468759	0.339549
ENSDARG00000099860	pkmb	TRUE	4.8441	-0.160728	0.733489	-0.219128	0.82655	0.903045	4.8441	0.065428	0.859281	0.0761427	0.939306	0.99211
ENSDARG00000092798	ppib	TRUE	251.709	0.385007	0.0915058	4.20746	2.58254e-05	0.000183396	251.709	0.0310815	0.0955908	0.325152	0.745066	0.964379
ENSDARG00000103878	anpepb.1	TRUE	1.21037	0.942138	1.18586	0.794476	0.426918	0.603216	1.21037	-1.36158	1.25204	-1.08749	0.276822	NA
ENSDARG00000078707	sema7a	TRUE	604.344	-1.62085	0.0963902	-16.8155	1.87793e-63	6.57719e-61	604.344	-0.253272	0.119928	-2.11186	0.0346984	0.283831
ENSDARG00000045928	psma4	TRUE	175.712	0.83935	0.113948	7.36611	1.75684e-13	3.81587e-12	175.712	-0.021391	0.113241	-0.188898	0.850173	0.97852
ENSDARG00000086391	cald1b	TRUE	13.2811	0.428162	0.377248	1.13496	0.256392	0.430377	13.2811	0.650199	0.315173	2.06299	0.0391138	0.305049
ENSDARG00000079111	acte1	TRUE	6.80381	-1.66845	0.575293	-2.90017	0.00372964	0.0153052	6.80381	0.111849	0.394201	0.283737	0.776612	0.967766
ENSDARG00000003216	anxa2a	TRUE	65.4319	4.41846	0.390776	11.3069	1.21322e-29	8.18013e-28	65.4319	-0.270738	0.434427	-0.623208	0.533148	0.914176
ENSDARG00000102640	pdia3	TRUE	342.203	0.579086	0.0838659	6.90491	5.02363e-12	9.48211e-11	342.203	0.292392	0.0939284	3.11293	0.00185243	0.0387791
ENSDARG00000089892	cd44b	TRUE	22.866	-0.250067	0.261185	-0.957434	0.338348	0.520664	22.866	-0.0614666	0.266226	-0.230881	0.817407	0.973947
ENSDARG00000101560	psma1	TRUE	242.31	0.371031	0.086948	4.26728	1.97871e-05	0.000144337	242.31	-0.079246	0.088222	-0.898257	0.369049	0.843934
ENSDARG00000103311	fbln1	TRUE	20.6988	0.716774	0.320976	2.23311	0.0255418	0.0753848	20.6988	-0.368284	0.291504	-1.26339	0.206448	0.700337
ENSDARG00000015502	adam10b	TRUE	328.051	0.140384	0.0797019	1.76137	0.078176	0.181042	328.051	-0.0271074	0.0863596	-0.313889	0.753605	0.964988
ENSDARG00000101164	nansb	TRUE	0.191714	0.36274	2.38428	0.152138	0.879078	NA	0.191714	1.94938	3.26808	0.59649	0.550848	NA
ENSDARG00000103190	NA	TRUE	339.221	0.305443	0.0886778	3.44441	0.000572299	0.0030217	339.221	-0.149588	0.0989936	-1.51109	0.130766	0.578948
ENSDARG00000103202	si:dkey-199m13.10	FALSE	3.33164	-0.860499	0.681675	-1.26233	0.20683	0.369589	3.33164	0.142228	0.651996	0.218143	0.827318	0.975837
ENSDARG00000009657	fgfr1op2	FALSE	102.21	0.105251	0.127077	0.828243	0.407533	0.586404	102.21	0.0620685	0.122991	0.504661	0.613797	0.940367
ENSDARG00000096472	si:dkey-285e18.1	FALSE	0.205033	0.362739	1.78576	0.203128	0.839035	NA	0.205033	0.694616	2.41482	0.287647	0.773617	NA
ENSDARG00000096156	si:dkey-21h14.11	FALSE	0.22174	-0.719276	2.41388	-0.297975	0.765722	NA	0.22174	-0.486808	3.25218	-0.149687	0.881012	NA
ENSDARG00000076160	si:dkey-285e18.2	FALSE	0.614254	-0.719279	1.23801	-0.580995	0.561244	NA	0.614254	-3.77291	1.47773	-2.55318	0.0106744	NA
ENSDARG00000117163	znf1114	FALSE	21.9772	-0.132515	0.354287	-0.374034	0.708379	0.826694	21.9772	0.0696871	0.429587	0.162219	0.871134	0.980568
ENSDARG00000096187	si:dkey-21h14.10	FALSE	0.13829	-0.719266	3.07334	-0.234034	0.814959	NA	0.13829	-0.184839	4.27127	-0.0432749	0.965482	NA
ENSDARG00000076014	si:dkey-222l13.1	FALSE	558.817	-0.0611342	0.0610549	-1.0013	0.316683	0.497991	558.817	-0.0932511	0.0648837	-1.4372	0.15066	0.622148
ENSDARG00000098876	si:dkey-199m13.5	FALSE	14.5689	0.279	0.363177	0.768221	0.442356	0.617384	14.5689	0.171013	0.44202	0.386889	0.698839	0.957253
ENSDARG00000031930	erc1b	FALSE	3.58367	-0.254014	0.678315	-0.374478	0.708049	0.826576	3.58367	-0.13776	0.498204	-0.276513	0.782154	0.968999
ENSDARG00000096435	si:dkey-285e18.3	FALSE	0.030569	0	3.67808	0	1	NA	0.030569	0.355937	5.20071	0.0684401	0.945435	NA
ENSDARG00000103471	zgc:173716	FALSE	5.16962	0.806336	0.530087	1.52114	0.128225	0.262252	5.16962	0.0929854	0.419103	0.221868	0.824417	0.974909
ENSDARG00000093665	si:dkey-285e18.5	FALSE	4.42602	-1.37043	0.634548	-2.15969	0.0307965	0.0876816	4.42602	-0.0725942	0.478482	-0.151718	0.87941	0.981165
ENSDARG00000098144	si:dkey-285e18.6	FALSE	0.0925087	-0.719243	3.67808	-0.195548	0.844964	NA	0.0925087	1.11039	5.19959	0.213554	0.830895	NA
ENSDARG00000093658	tm7sf3	FALSE	170.144	0.295504	0.121041	2.44135	0.0146326	0.0480643	170.144	-0.124377	0.142318	-0.87394	0.382151	0.850948
ENSDARG00000095324	galnt8b.2	FALSE	0.396995	0.731327	1.53364	0.476857	0.633464	NA	0.396995	-2.16603	1.98869	-1.08918	0.276076	NA
ENSDARG00000098510	zgc:174650	FALSE	1.2087	-1.99192	1.08212	-1.84076	0.0656573	0.158265	1.2087	-0.165508	0.980818	-0.168745	0.865997	NA
ENSDARG00000021336	pax4	FALSE	0.246221	-0.719281	1.83126	-0.392779	0.694483	NA	0.246221	-0.265556	2.28888	-0.11602	0.907636	NA
ENSDARG00000094646	dyrk2	FALSE	1620.21	-1.26581	0.0799134	-15.8397	1.65577e-56	4.30448e-54	1620.21	-0.643317	0.106475	-6.04195	1.52259e-09	2.6704e-07
ENSDARG00000021595	lhfpl3	FALSE	927.111	-0.270484	0.0582702	-4.64188	3.4525e-06	2.92448e-05	927.111	0.0330062	0.0691354	0.477413	0.633068	0.94442
ENSDARG00000096153	si:dkey-21h14.9	FALSE	0.354818	0.372794	1.8424	0.202341	0.83965	NA	0.354818	-1.09859	2.59895	-0.422704	0.672511	NA
ENSDARG00000095200	si:ch211-197e7.1	FALSE	1.21339	0.538255	1.07886	0.498909	0.617843	0.759711	1.21339	-1.6185	0.888284	-1.82205	0.0684474	NA
ENSDARG00000096463	si:dkeyp-82h4.1	FALSE	1.23964	-0.137666	1.04519	-0.131714	0.89521	0.946154	1.23964	-1.04995	1.42475	-0.736934	0.461162	NA
ENSDARG00000102062	si:dkeyp-82h4.3	FALSE	8.56653	0.813877	0.521107	1.56182	0.118329	0.24732	8.56653	-0.825755	0.567366	-1.45542	0.145554	0.611825
ENSDARG00000090116	znf1136	FALSE	20.038	0.33816	0.399914	0.845583	0.397786	0.577654	20.038	-0.3641	0.477917	-0.761848	0.446151	0.880989
ENSDARG00000102464	wnt5b	FALSE	12.0546	-0.127522	0.36765	-0.346858	0.728698	0.841527	12.0546	0.13186	0.376849	0.349902	0.726412	0.960693
ENSDARG00000095149	znf1062	FALSE	0.90321	0.167909	1.27136	0.132071	0.894928	0.946024	0.90321	0.120486	1.50495	0.0800595	0.93619	NA
ENSDARG00000092714	si:ch211-266a5.12	FALSE	0.877246	-2.12367	1.18103	-1.79815	0.0721528	0.170144	0.877246	-1.25141	1.22638	-1.02041	0.307535	NA
ENSDARG00000112103	zgc:173721	FALSE	0.371688	-0.358609	1.55227	-0.231022	0.817298	NA	0.371688	-1.29354	1.80394	-0.717063	0.473335	NA
ENSDARG00000096462	si:dkeyp-82h4.2	FALSE	0.165312	0.36274	2.11512	0.171499	0.863832	NA	0.165312	-0.846729	2.92987	-0.288999	0.772582	NA
ENSDARG00000045801	fbxl14b	FALSE	114.414	0.0414062	0.119068	0.347753	0.728026	0.841059	114.414	0.0731772	0.108345	0.67541	0.499415	0.901707
ENSDARG00000096855	si:ch73-211c7.2	FALSE	1.23794	-1.52233	0.979627	-1.55399	0.120187	0.24996	1.23794	1.76235	1.06635	1.65269	0.0983932	NA
ENSDARG00000104074	znf1052	FALSE	1.67242	0.0988474	1.02255	0.0966677	0.92299	0.960934	1.67242	1.47518	1.34523	1.0966	0.272817	NA
ENSDARG00000097754	si:ch211-285d14.9	FALSE	0.958599	1.45372	1.20107	1.21036	0.226142	0.393801	0.958599	-0.0088292	1.33239	-0.00662657	0.994713	NA
ENSDARG00000095103	si:ch211-285d14.1	FALSE	0.0993167	0	2.65806	0	1	NA	0.0993167	2.54994	3.64991	0.698632	0.484782	NA
ENSDARG00000015623	ada2b	FALSE	6.27537	2.15639	0.541771	3.98027	6.88376e-05	0.000448663	6.27537	-0.122295	0.50292	-0.24317	0.807874	0.97143
ENSDARG00000101202	si:dkey-178j11.2p	FALSE	0.315047	-0.358609	1.79533	-0.199745	0.84168	NA	0.315047	0.175847	2.22369	0.0790787	0.93697	NA
ENSDARG00000102559	si:dkey-178j11.3	FALSE	1.47386	-2.2332	1.08667	-2.05508	0.0398717	0.107296	1.47386	0.47608	1.02081	0.466377	0.640946	NA
ENSDARG00000030694	atp6v1e1b	FALSE	782.465	0.103995	0.0640805	1.62288	0.104615	0.225264	782.465	0.0336018	0.0767631	0.437734	0.661579	0.949698
ENSDARG00000093168	si:ch211-285d14.2	FALSE	0.201309	-0.358602	2.03047	-0.176611	0.859814	NA	0.201309	1.68753	2.76156	0.611079	0.541147	NA
ENSDARG00000093983	si:ch211-285d14.3	FALSE	1.83385	1.04915	0.978821	1.07185	0.283786	0.461127	1.83385	-0.0312306	1.0157	-0.0307477	0.975471	NA
ENSDARG00000092097	si:ch211-285d14.4	FALSE	0.143668	0.362761	3.59377	0.100942	0.919597	NA	0.143668	-1.06085	5.0824	-0.208731	0.834658	NA
ENSDARG00000113342	si:ch211-285d14.5	FALSE	0.506605	1.0812	1.25581	0.86096	0.38926	NA	0.506605	2.18298	1.40981	1.54842	0.12152	NA
ENSDARG00000097811	si:ch211-42i6.1	FALSE	0.0662273	0	2.47995	0	1	NA	0.0662273	-0.325322	3.40638	-0.0955036	0.923915	NA
ENSDARG00000116640	si:ch211-285d14.6	FALSE	0.280297	0.362738	1.86482	0.194516	0.845772	NA	0.280297	2.83588	2.47073	1.14779	0.251056	NA
ENSDARG00000101775	zgc:172014	FALSE	6.28554	-0.934141	0.65537	-1.42536	0.154052	0.29947	6.28554	-1.02999	0.933585	-1.10326	0.269913	0.772236
ENSDARG00000112642	si:dkey-18o7.3	FALSE	0.549604	0.719796	1.18734	0.606224	0.544366	NA	0.549604	0.696727	1.01619	0.685626	0.492949	NA
ENSDARG00000090160	zgc:173709	FALSE	10.2575	0.681577	0.490489	1.38959	0.164654	0.314338	10.2575	-0.468624	0.496773	-0.943335	0.345509	0.827465
ENSDARG00000045758	cracr2ab	FALSE	5.57885	-0.0809586	0.51622	-0.15683	0.875379	0.934648	5.57885	-0.557519	0.472466	-1.18002	0.237993	0.73601
ENSDARG00000096491	si:ch211-73m21.1	FALSE	0.185268	0.362741	2.0289	0.178788	0.858104	NA	0.185268	-0.323755	2.86272	-0.113094	0.909956	NA
ENSDARG00000097971	si:ch211-152l15.1	FALSE	0.445447	0.00206427	1.29337	0.00159604	0.998727	NA	0.445447	-0.487007	1.32711	-0.366967	0.713644	NA
ENSDARG00000045760	prmt8b	FALSE	106.556	-0.211145	0.155494	-1.35789	0.174497	0.327574	106.556	0.0637601	0.173039	0.368472	0.712521	0.959596
ENSDARG00000096484	si:ch211-181p13.2	FALSE	0.0222788	0	3.67808	0	1	NA	0.0222788	-0.339516	5.20164	-0.065271	0.947958	NA
ENSDARG00000031346	rbm17	FALSE	116.072	-0.125657	0.119311	-1.05319	0.292254	0.470041	116.072	-0.0273745	0.113506	-0.241173	0.809421	0.971759
ENSDARG00000024211	ifng1	FALSE	0.577327	-2.20279	1.52117	-1.44809	0.147591	NA	0.577327	-3.58014	2.0356	-1.75876	0.0786175	NA
ENSDARG00000096461	si:ch211-73m21.2	FALSE	0.636452	0.367039	1.23849	0.296361	0.766954	NA	0.636452	-0.401195	1.12683	-0.356039	0.721811	NA
ENSDARG00000099327	si:ch1073-410j4.2	FALSE	3.40657	-0.658066	0.778789	-0.844986	0.398119	0.577904	3.40657	-1.1253	0.594711	-1.89218	0.0584675	0.383369
ENSDARG00000017661	braf	FALSE	947.7	-0.390207	0.0549973	-7.09502	1.29329e-12	2.59656e-11	947.7	-0.107391	0.0631694	-1.70004	0.0891235	0.48043
ENSDARG00000007523	kmt2e	FALSE	1475.07	-0.209995	0.0563942	-3.72369	0.000196329	0.00116848	1475.07	-0.0233	0.0728471	-0.319848	0.749083	0.964379
ENSDARG00000045671	ifng1r	FALSE	0.338276	-0.719273	2.26707	-0.317271	0.751038	NA	0.338276	0.368463	3.05054	0.120786	0.90386	NA
ENSDARG00000045672	il26	FALSE	0.215992	-0.71928	1.80991	-0.397412	0.691064	NA	0.215992	-0.611213	2.29054	-0.266842	0.789591	NA
ENSDARG00000098115	si:dkey-178j11.5	FALSE	6.6858	0.651841	0.860558	0.757463	0.448773	0.62292	6.6858	-0.212024	0.834391	-0.254106	0.799414	0.970679
ENSDARG00000091561	si:dkey-156k2.4	FALSE	3.64961	-0.737916	0.63357	-1.16469	0.244143	0.41573	3.64961	-0.297948	0.52539	-0.567098	0.570648	0.924856
ENSDARG00000026839	med21	FALSE	31.3213	0.360095	0.208907	1.72371	0.0847606	0.192752	31.3213	-0.0237842	0.167216	-0.142236	0.886893	0.982798
ENSDARG00000088961	zgc:173620	FALSE	1.49932	1.59398	1.0132	1.5732	0.115672	0.243214	1.49932	0.488656	0.615533	0.793874	0.427269	NA
ENSDARG00000089179	si:dkey-156k2.1	FALSE	71.5201	-0.254481	0.170827	-1.4897	0.136304	0.273856	71.5201	0.22763	0.170808	1.33267	0.182641	0.671865
ENSDARG00000093424	znf1135	FALSE	7.37091	0.796463	0.550109	1.44783	0.147665	0.290413	7.37091	-0.488973	0.405589	-1.20559	0.227977	0.726639
ENSDARG00000101374	si:dkey-11n14.1	FALSE	2.49249	0.601063	0.882114	0.681389	0.495625	0.663844	2.49249	0.449729	0.920503	0.488569	0.625147	NA
ENSDARG00000088616	si:ch211-152l15.2	FALSE	4.98266	0.83264	0.611739	1.3611	0.173481	0.326201	4.98266	-0.384091	0.619124	-0.620379	0.535008	0.91423
ENSDARG00000045544	hgfa	FALSE	6.81002	-0.951136	0.595015	-1.59851	0.10993	0.234012	6.81002	-0.879852	0.690375	-1.27446	0.202502	0.695476
ENSDARG00000115818	znf1099	FALSE	0.830248	0.906255	1.14244	0.793262	0.427625	0.603809	0.830248	0.0439983	1.12434	0.0391327	0.968785	NA
ENSDARG00000077356	sypl1	FALSE	35.8551	-0.0269684	0.285433	-0.0944824	0.924726	0.96172	35.8551	0.0429979	0.395634	0.108681	0.913455	0.988084
ENSDARG00000045673	il22	FALSE	6.24887	-0.436116	0.431799	-1.01	0.312495	0.493103	6.24887	-0.00935856	0.441062	-0.0212182	0.983072	0.998746
ENSDARG00000097907	NA	FALSE	11.4619	-0.578525	0.39338	-1.47065	0.141385	0.281575	11.4619	-0.547723	0.497329	-1.10133	0.270754	0.773195
ENSDARG00000012684	atp2b1a	FALSE	1810.5	-0.264038	0.0422151	-6.25458	3.98578e-10	5.91928e-09	1810.5	-0.0190887	0.0503218	-0.379332	0.704441	0.958034
ENSDARG00000093557	si:ch211-281k12.4	FALSE	1.36404	0.659039	1.09889	0.599729	0.548687	0.704098	1.36404	1.3149	0.834032	1.57656	0.114897	NA
ENSDARG00000092583	si:dkey-16p19.5	FALSE	8.70436	-0.20312	0.614764	-0.330403	0.741096	0.848346	8.70436	-1.10075	0.746285	-1.47497	0.140219	0.599717
ENSDARG00000101849	adipor2	FALSE	1206.37	-0.416207	0.107825	-3.86001	0.000113384	0.000709131	1206.37	-0.309233	0.14831	-2.08505	0.037065	0.294691
ENSDARG00000091477	znf1066	FALSE	2.8316	-0.566949	0.773908	-0.732579	0.463815	0.635999	2.8316	-0.52022	0.627705	-0.828765	0.407237	0.861098
ENSDARG00000113005	si:dkey-47k16.4	FALSE	2.97827	0.235437	0.649083	0.362722	0.716813	0.833373	2.97827	0.352451	0.561799	0.627361	0.530423	0.913668
ENSDARG00000045675	mdm1	FALSE	356.395	-0.503156	0.15761	-3.19241	0.00141091	0.00664901	356.395	-0.266121	0.215478	-1.23503	0.216821	0.712524
ENSDARG00000096065	si:dkey-156k2.7	FALSE	0.302102	-0.719268	2.16505	-0.332217	0.739725	NA	0.302102	-2.77461	2.97629	-0.932237	0.351214	NA
ENSDARG00000099699	si:dkey-11n14.2	FALSE	6.65728	-0.635635	0.721532	-0.880952	0.378344	0.559309	6.65728	-0.560286	0.621251	-0.901868	0.367127	0.84258
ENSDARG00000096481	si:dkey-16p19.8	FALSE	0.931499	0.00544012	1.18566	0.00458828	0.996339	1	0.931499	-0.60138	0.951218	-0.632221	0.527242	NA
ENSDARG00000001781	tspan11	FALSE	28.1166	-0.314065	0.241832	-1.29869	0.194051	0.353339	28.1166	0.0582487	0.2283	0.255141	0.798614	0.970335
ENSDARG00000069555	si:dkey-16p19.9	FALSE	0.849474	1.19453	1.08737	1.09855	0.271966	0.447836	0.849474	-0.225727	0.908071	-0.248579	0.803686	NA
ENSDARG00000116546	znf987	FALSE	0.597249	1.06668	1.24751	0.855044	0.392527	NA	0.597249	1.07315	1.40582	0.763362	0.445248	NA
ENSDARG00000016979	pmpcb	FALSE	90.3578	0.0752461	0.140857	0.534201	0.593202	0.740491	90.3578	0.207686	0.13093	1.58624	0.112685	0.540818
ENSDARG00000096114	si:dkey-21h14.16	FALSE	1.0787	0.762321	1.08015	0.705752	0.480342	0.65103	1.0787	0.523033	1.23624	0.423084	0.672234	NA
ENSDARG00000099595	si:dkeyp-44d3.2	FALSE	2.49986	0.134005	0.751455	0.178328	0.858466	0.924572	2.49986	-0.118835	0.844226	-0.140763	0.888058	NA
ENSDARG00000092596	si:dkeyp-44d3.1	FALSE	7.21915	-0.513215	0.555936	-0.923154	0.355927	0.538126	7.21915	0.466298	0.610545	0.76374	0.445022	0.880657
ENSDARG00000100479	si:dkey-43f9.4	FALSE	55.6744	-0.0370134	0.374992	-0.0987044	0.921373	0.96019	55.6744	-0.252538	0.492291	-0.512985	0.607962	0.939212
ENSDARG00000103186	si:ch73-389k6.1	FALSE	135.625	0.0286369	0.104151	0.274956	0.78335	0.875259	135.625	0.0377305	0.099758	0.37822	0.705267	0.958107
ENSDARG00000098143	si:dkey-57l19.1	FALSE	1.38741	-0.300782	1.03015	-0.291978	0.770304	0.866867	1.38741	0.395364	1.06381	0.37165	0.710153	NA
ENSDARG00000070477	dnajc2	FALSE	67.3589	0.154358	0.16662	0.926409	0.354233	0.536515	67.3589	-0.121569	0.157195	-0.773368	0.439305	0.877488
ENSDARG00000087743	si:dkey-156k2.8	FALSE	0.400443	0.650147	1.78525	0.364177	0.715726	NA	0.400443	0.0749767	2.31036	0.0324524	0.974111	NA
ENSDARG00000094888	znf1061	FALSE	0.249119	-0.719279	2.38606	-0.30145	0.763071	NA	0.249119	-2.27359	3.18738	-0.71331	0.475654	NA
ENSDARG00000117132	znf1022	FALSE	17.3778	0.0750787	0.373634	0.200942	0.840744	0.912776	17.3778	-0.38049	0.361057	-1.05382	0.291964	0.791902
ENSDARG00000106667	si:ch211-208f21.6	FALSE	1.27057	0.798175	1.05411	0.757204	0.448928	0.623004	1.27057	-0.36052	1.00792	-0.357688	0.720577	NA
ENSDARG00000110946	znf1110	FALSE	2.87279	0.0305763	0.818945	0.0373362	0.970217	0.986862	2.87279	0.175727	0.715975	0.245438	0.806117	0.971378
ENSDARG00000045490	ndufb2	FALSE	373.374	-0.15855	0.0896938	-1.76768	0.0771141	0.179093	373.374	-0.194619	0.108442	-1.79468	0.072704	0.433519
ENSDARG00000089860	atxn7l1	FALSE	115.605	-0.209617	0.118725	-1.76557	0.0774682	0.179683	115.605	-0.000689957	0.112875	-0.00611256	0.995123	1
ENSDARG00000101960	si:dkeyp-44d3.3	FALSE	13.6136	-0.942665	0.442453	-2.13054	0.0331269	0.0929211	13.6136	0.312219	0.523335	0.596595	0.550777	0.918831
ENSDARG00000097073	si:ch73-134b5.6	FALSE	4.11205	-0.715562	0.67732	-1.05646	0.290757	0.46883	4.11205	-0.143883	0.710399	-0.202538	0.839496	0.976294
ENSDARG00000039843	znf800b	FALSE	29.4407	0.422651	0.234185	1.80477	0.07111	0.168437	29.4407	0.0362275	0.243363	0.148862	0.881663	0.982006
ENSDARG00000093994	znf1058	FALSE	0.0765208	0	2.41498	0	1	NA	0.0765208	-0.673864	3.288	-0.204946	0.837614	NA
ENSDARG00000089159	acot14	FALSE	1.38882	-0.420864	0.998185	-0.421629	0.673296	0.801419	1.38882	-0.0247492	0.704555	-0.0351274	0.971978	NA
ENSDARG00000104064	si:rp71-5o12.3	FALSE	8.5895	1.2623	0.771368	1.63644	0.101747	0.220805	8.5895	-0.27483	0.642443	-0.427789	0.668805	0.950777
ENSDARG00000096037	si:ch211-214j24.14	FALSE	1.41499	2.09157	1.13999	1.83472	0.0665468	0.159957	1.41499	-0.398734	1.22997	-0.324182	0.7458	NA
ENSDARG00000096222	si:ch211-245n8.4	FALSE	10.433	0.933812	0.373202	2.50216	0.0123438	0.0418434	10.433	0.0928512	0.308412	0.301062	0.763367	0.965545
ENSDARG00000094034	znf1045	FALSE	0.360576	0.372324	1.75979	0.211573	0.832441	NA	0.360576	0.0224842	2.30277	0.009764	0.99221	NA
ENSDARG00000014804	cacna2d1a	FALSE	241.068	-0.094949	0.10719	-0.885797	0.375727	0.556844	241.068	-0.168133	0.11982	-1.40321	0.160554	0.6373
ENSDARG00000018111	kdm7aa	FALSE	611.655	-0.418722	0.066157	-6.32922	2.464e-10	3.77948e-09	611.655	-0.212746	0.078799	-2.69986	0.00693681	0.101853
ENSDARG00000096218	si:dkey-21h14.17	FALSE	0.300196	-1.07995	1.58679	-0.680589	0.496132	NA	0.300196	-1.19328	1.94065	-0.614888	0.538629	NA
ENSDARG00000102370	znf1094	FALSE	2.36495	-0.833463	0.912409	-0.913475	0.360993	0.542727	2.36495	0.404496	0.897856	0.450514	0.65234	NA
ENSDARG00000101916	si:dkeyp-44d3.5	FALSE	1.19193	-1.49533	1.00261	-1.49145	0.135844	0.273347	1.19193	-0.947241	0.817365	-1.1589	0.246499	NA
ENSDARG00000096131	si:ch211-284f7.2	FALSE	0.44181	0.00206507	1.30958	0.0015769	0.998742	NA	0.44181	-0.372737	1.42893	-0.260851	0.794207	NA
ENSDARG00000088181	mpped1	FALSE	24.3682	-0.552477	0.247728	-2.23018	0.0257357	0.0757763	24.3682	0.129562	0.200419	0.646457	0.517983	0.908428
ENSDARG00000015931	snap91b	FALSE	2474.66	-0.0308056	0.0370195	-0.832146	0.405327	0.584666	2474.66	0.0380717	0.0453739	0.839066	0.401432	0.85795
ENSDARG00000094177	si:ch211-208f21.2	FALSE	2.4715	0.0531905	0.857472	0.0620318	0.950538	0.976109	2.4715	-0.209911	0.673773	-0.311545	0.755386	NA
ENSDARG00000102473	zgc:171673	FALSE	117.421	0.133379	0.192338	0.69346	0.488021	0.657219	117.421	0.25594	0.242573	1.0551	0.291379	0.791361
ENSDARG00000045850	ccdc167	FALSE	74.6847	-0.170543	0.168643	-1.01127	0.311889	0.49248	74.6847	0.181923	0.184566	0.985681	0.32429	0.814273
ENSDARG00000114172	znf996	FALSE	1.52046	0.368908	1.15089	0.320542	0.748557	0.853215	1.52046	-1.03203	0.870221	-1.18594	0.235647	NA
ENSDARG00000094545	si:ch211-284f7.1	FALSE	10.0367	0.910766	0.450649	2.02101	0.0432789	0.11421	10.0367	-0.107119	0.531855	-0.201405	0.840382	0.976365
ENSDARG00000103143	si:dkey-19c16.12	FALSE	5.16486	1.0098	0.586355	1.72217	0.0850389	0.193157	5.16486	0.282678	0.60264	0.469067	0.639022	0.945554
ENSDARG00000101690	si:ch73-158p21.2	FALSE	59.415	1.07036	0.262658	4.07511	4.59933e-05	0.00031245	59.415	0.456765	0.348299	1.31142	0.189717	0.681005
ENSDARG00000077220	si:ch211-208f21.3	FALSE	3.82487	0.5919	0.816134	0.725249	0.468299	0.640129	3.82487	0.510936	0.754472	0.677211	0.498272	0.901478
ENSDARG00000103998	si:dkey-47k16.2p	FALSE	0.284858	-0.719282	1.77479	-0.405278	0.685273	NA	0.284858	-0.768445	2.17417	-0.353443	0.723757	NA
ENSDARG00000109821	si:dkey-156j15.1	FALSE	2.52339	-0.159877	0.677514	-0.235976	0.813451	0.894673	2.52339	-0.0257215	0.598519	-0.0429752	0.965721	0.995302
ENSDARG00000099475	si:ch211-197d11.2	FALSE	0.0120458	0	3.67808	0	1	NA	0.0120458	-1.06085	5.20164	-0.203946	0.838396	NA
ENSDARG00000104211	si:dkey-47k16.1	FALSE	1.14551	-3.36411	1.39666	-2.40868	0.0160104	0.0516616	1.14551	0.700075	1.88446	0.371498	0.710267	NA
ENSDARG00000103229	si:dkey-19c16.1	FALSE	4.74952	-0.389793	0.820144	-0.475274	0.634591	0.772707	4.74952	-1.02064	0.576016	-1.7719	0.0764117	0.445638
ENSDARG00000099561	si:dkeyp-44d3.6	FALSE	8.92391	-0.720535	0.618882	-1.16425	0.244322	0.41587	8.92391	-0.159449	0.759377	-0.209973	0.833688	0.976128
ENSDARG00000098071	znf1049	FALSE	0.740643	1.02745	1.26048	0.815126	0.415	NA	0.740643	-0.950832	1.52808	-0.622241	0.533783	NA
ENSDARG00000113626	znf976	FALSE	3.3948	-0.763502	0.787176	-0.969926	0.332084	0.514699	3.3948	-0.144588	0.735262	-0.196648	0.844103	0.976603
ENSDARG00000100061	si:ch211-154k18.1	FALSE	3.94383	0.768962	0.601015	1.27944	0.200743	0.36215	3.94383	-0.106788	0.597799	-0.178635	0.858224	0.979609
ENSDARG00000101030	mhc2d4b	FALSE	60.0036	1.37671	0.286307	4.80853	1.52047e-06	1.36837e-05	60.0036	0.592246	0.380552	1.55628	0.119641	0.557001
ENSDARG00000102316	si:dkey-237m9.2	FALSE	1.24309	1.30121	1.12721	1.15436	0.248352	0.420738	1.24309	-1.05451	1.17554	-0.897047	0.369694	NA
ENSDARG00000077654	grm8a	FALSE	154.38	-0.151772	0.133886	-1.13359	0.256967	0.43099	154.38	0.0469439	0.151709	0.309434	0.756991	0.965402
ENSDARG00000102098	si:dkey-197m7.1	FALSE	1.00262	0.00420908	1.12423	0.00374397	0.997013	1	1.00262	-0.886074	0.78396	-1.13025	0.258369	NA
ENSDARG00000114894	znf1026	FALSE	14.8584	0.101911	0.340894	0.298952	0.764976	0.863415	14.8584	0.142923	0.354952	0.402654	0.687203	0.954256
ENSDARG00000102542	si:ch211-268b14.2	FALSE	7.75622	-0.0374858	0.459746	-0.0815359	0.935016	0.96787	7.75622	-0.16107	0.483797	-0.332929	0.739188	0.962769
ENSDARG00000057983	svopl	FALSE	1.18682	0.75643	1.02863	0.735376	0.462111	0.634559	1.18682	-1.03657	0.81369	-1.27391	0.202694	NA
ENSDARG00000098281	si:dkey-237m9.1	FALSE	0.935571	1.9529	1.16638	1.67433	0.0940653	0.208087	0.935571	-0.0661146	1.14789	-0.0575964	0.95407	NA
ENSDARG00000070546	msgn1	FALSE	0.834834	1.84054	1.04299	1.76467	0.077619	0.179934	0.834834	-0.365182	1.16409	-0.313705	0.753745	NA
ENSDARG00000102357	si:ch211-268b14.1	FALSE	0.358847	-0.719284	1.7525	-0.410432	0.681489	NA	0.358847	-0.74089	2.0959	-0.353495	0.723717	NA
ENSDARG00000034300	sema3c	FALSE	103.751	-0.348751	0.158234	-2.20402	0.0275228	0.0800234	103.751	-0.0695409	0.185025	-0.375846	0.707031	0.958252
ENSDARG00000045522	acot15	FALSE	8.53566	0.631075	0.474895	1.32887	0.18389	0.340167	8.53566	-0.191781	0.449126	-0.427009	0.669373	0.950852
ENSDARG00000020015	mrps33	FALSE	72.8343	0.287922	0.145854	1.97405	0.0483766	0.124697	72.8343	0.00532136	0.139279	0.0382064	0.969523	0.995818
ENSDARG00000101675	zgc:123107	FALSE	9.83501	1.60812	0.400438	4.0159	5.92205e-05	0.000393197	9.83501	-0.456128	0.405684	-1.12434	0.260867	0.761739
ENSDARG00000019235	sema3aa	FALSE	511.464	0.0673398	0.0912862	0.737678	0.46071	0.633429	511.464	-0.289665	0.118658	-2.44118	0.0146394	0.167297
ENSDARG00000063097	scube1	FALSE	241.843	-0.398374	0.0949904	-4.19383	2.74278e-05	0.000193847	241.843	-0.044207	0.0985698	-0.448484	0.653804	0.948216
ENSDARG00000045914	si:ch211-51e12.7	FALSE	1013.77	-0.508894	0.0596067	-8.53754	1.37113e-17	4.08214e-16	1013.77	-0.198634	0.0723993	-2.7436	0.00607704	0.0933517
ENSDARG00000100311	si:dkey-165e24.1	FALSE	1.41196	-0.00569098	1.10934	-0.00513007	0.995907	1	1.41196	-1.00722	0.765257	-1.31618	0.188112	NA
ENSDARG00000105724	si:ch73-158p21.6	FALSE	0.183201	0.362754	3.41169	0.106327	0.915323	NA	0.183201	-0.339517	4.8249	-0.0703676	0.943901	NA
ENSDARG00000105810	si:ch73-158p21.5	FALSE	0.0802773	0.00209281	3.67808	0.000568997	0.999546	NA	0.0802773	-1.06085	5.20164	-0.203946	0.838396	NA
ENSDARG00000102679	NA	FALSE	112.401	0.163306	0.269215	0.6066	0.544116	0.700369	112.401	0.704225	0.363331	1.93825	0.052593	0.363223
ENSDARG00000101883	si:ch1073-398c20.3	FALSE	213.394	0.00842553	0.18279	0.0460941	0.963235	0.982919	213.394	0.534111	0.245883	2.17222	0.0298391	0.260147
ENSDARG00000100294	zgc:113209	FALSE	113.458	0.03462	0.15437	0.224266	0.82255	0.900868	113.458	0.363699	0.18369	1.97996	0.0477082	0.342794
ENSDARG00000045677	opn1sw1	FALSE	10580.3	-1.75784	0.155607	-11.2967	1.36318e-29	9.11809e-28	10580.3	-0.776749	0.219536	-3.53814	0.000402952	0.0118565
ENSDARG00000100578	si:dkeyp-90h9.1	FALSE	7.30308	-0.0555584	0.71221	-0.0780084	0.937821	0.969302	7.30308	-0.577986	0.683371	-0.845786	0.397672	0.857079
ENSDARG00000006747	tmem178bb	FALSE	1093.82	-0.355887	0.0607777	-5.85556	4.7541e-09	6.16054e-08	1093.82	-0.117848	0.0770611	-1.52928	0.126194	0.569459
ENSDARG00000104852	si:ch211-142b24.8	FALSE	3.05826	0.336023	0.660159	0.509004	0.61075	0.753671	3.05826	-0.528727	0.680156	-0.777362	0.436945	0.876259
ENSDARG00000094980	si:ch211-9f20.4	FALSE	61.4194	-0.5209	0.179867	-2.89602	0.00377929	0.0154863	61.4194	-0.37363	0.193981	-1.92612	0.0540892	0.369086
ENSDARG00000056938	kera	FALSE	3788.53	-2.48584	0.161815	-15.3622	2.93331e-53	6.91301e-51	3788.53	-0.345178	0.226922	-1.52113	0.128226	0.573861
ENSDARG00000100640	si:rp71-42a14.1p	FALSE	0.770036	0.00728639	1.29809	0.00561315	0.995521	NA	0.770036	0.599627	1.24224	0.482699	0.629309	NA
ENSDARG00000001912	drd4-rs	FALSE	15.4377	-1.58778	0.377921	-4.20137	2.65308e-05	0.000187876	15.4377	-0.116242	0.35641	-0.326148	0.744312	0.964379
ENSDARG00000014572	chpt1	FALSE	175.58	-0.125929	0.0995205	-1.26536	0.205743	0.368246	175.58	-0.111685	0.0946574	-1.17989	0.238045	0.73601
ENSDARG00000056950	epyc	FALSE	21.387	-0.204185	0.282914	-0.721722	0.470465	0.642081	21.387	0.00188631	0.262519	0.00718543	0.994267	1
ENSDARG00000104412	si:dkey-72l17.5	FALSE	5.93612	0.599709	0.68254	0.878643	0.379595	0.560501	5.93612	-0.312126	0.709164	-0.440132	0.659841	0.949229
ENSDARG00000032639	cd36	FALSE	43.5438	-0.386642	0.178146	-2.17037	0.029979	0.085751	43.5438	-0.308149	0.135485	-2.27442	0.0229405	0.223579
ENSDARG00000100632	si:dkey-72l17.1	FALSE	4.30335	-0.799965	0.890383	-0.89845	0.368945	0.550832	4.30335	0.267856	0.608178	0.440424	0.65963	0.949229
ENSDARG00000103346	si:ch211-142b24.6	FALSE	8.08901	0.205882	0.503761	0.40869	0.682767	0.808364	8.08901	-0.0948148	0.464627	-0.204067	0.838302	0.976294
ENSDARG00000033296	gpr37b	FALSE	70.1867	-0.0167798	0.183015	-0.0916857	0.926948	0.962727	70.1867	-0.290515	0.217666	-1.33468	0.18198	0.671097
ENSDARG00000045878	nudt4b	FALSE	158.097	0.0395249	0.117623	0.336031	0.736848	0.846018	158.097	0.0439613	0.120941	0.363493	0.716237	0.959877
ENSDARG00000098519	si:rp71-42a14.2	FALSE	0.26223	0	2.40642	0	1	NA	0.26223	-0.933459	3.14221	-0.29707	0.766413	NA
ENSDARG00000100164	si:dkey-16p6.1	FALSE	89.5931	-0.127782	0.281097	-0.454581	0.64941	0.784413	89.5931	0.557029	0.382361	1.45681	0.145168	0.610894
ENSDARG00000056954	si:dkeyp-38g8.5	FALSE	4.64717	-0.0848469	0.518422	-0.163664	0.869996	0.93146	4.64717	-0.398909	0.408325	-0.976939	0.328599	0.817699
ENSDARG00000089142	zgc:113119	FALSE	87.6829	0.467835	0.20755	2.25409	0.0241907	0.0722512	87.6829	0.372083	0.262378	1.41812	0.156155	0.630681
ENSDARG00000099626	si:dkey-22a18.1p	FALSE	1.06265	1.61265	1.03699	1.55513	0.119915	0.249612	1.06265	-0.472764	1.0522	-0.449308	0.653209	NA
ENSDARG00000045877	ube2nb	FALSE	169.041	0.233974	0.0903626	2.58928	0.00961771	0.0340871	169.041	0.036483	0.0728018	0.501127	0.616282	0.940743
ENSDARG00000098406	si:dkey-22a18.2	FALSE	2.60928	1.63235	0.86055	1.89686	0.057846	0.14346	2.60928	-1.07249	0.740561	-1.44821	0.147558	0.615523
ENSDARG00000077205	zgc:153116	FALSE	58.0589	0.22046	0.254739	0.865438	0.386798	0.567648	58.0589	0.565137	0.318757	1.77294	0.0762388	0.445356
ENSDARG00000029105	ftr51	FALSE	208.352	-0.12364	0.217909	-0.567393	0.570447	0.722463	208.352	0.377106	0.294584	1.28013	0.2005	0.693343
ENSDARG00000006283	waslb	FALSE	750.9	-0.0256025	0.0675032	-0.379279	0.704481	0.824089	750.9	-0.0585581	0.0812068	-0.721099	0.470849	0.893101
ENSDARG00000068701	gpr85	FALSE	490.141	-0.344484	0.0851619	-4.04505	5.2312e-05	0.000351212	490.141	-0.111529	0.106622	-1.04602	0.295553	0.7943
ENSDARG00000097967	si:dkey-192l17.3	FALSE	44.8075	-0.187879	0.185363	-1.01358	0.310785	0.491167	44.8075	-0.317517	0.16748	-1.89585	0.0579803	0.381748
ENSDARG00000110658	zgc:174696	FALSE	4.62515	-2.05301	0.712409	-2.88178	0.00395439	0.0160887	4.62515	-0.749526	0.975148	-0.768628	0.442114	0.879176
ENSDARG00000069292	acot16	FALSE	1.46822	-2.23358	1.00307	-2.22675	0.0259643	0.076328	1.46822	0.405245	0.825141	0.491122	0.62334	NA
ENSDARG00000103441	znf1060	FALSE	3.20134	0.700303	0.873258	0.801944	0.422586	0.599715	3.20134	-0.0633152	0.725416	-0.0872812	0.930448	0.990906
ENSDARG00000101475	si:dkey-72l17.8	FALSE	0.0350789	0	3.67808	0	1	NA	0.0350789	-1.03873	5.1997	-0.199768	0.841662	NA
ENSDARG00000045541	gcc1	FALSE	122.892	-0.0193498	0.11756	-0.164596	0.869262	0.930952	122.892	-0.0481115	0.117407	-0.409784	0.681965	0.95352
ENSDARG00000045542	lamtor4	FALSE	78.5226	0.177239	0.147986	1.19767	0.231044	0.399737	78.5226	0.032786	0.161772	0.202667	0.839395	0.976294
ENSDARG00000045543	atp6v1f	FALSE	249.79	0.0675038	0.102215	0.660413	0.508989	0.674411	249.79	-0.0560141	0.120123	-0.466308	0.640995	0.946223
ENSDARG00000103689	znf1148	FALSE	3.7829	-0.00758686	0.667995	-0.0113577	0.990938	0.998182	3.7829	0.258522	0.653906	0.395351	0.692584	0.955459
ENSDARG00000105173	si:ch211-142b24.2	FALSE	0.403904	-0.71928	1.40529	-0.511836	0.608766	NA	0.403904	0.450449	1.63525	0.275462	0.782961	NA
ENSDARG00000068705	tmem168a	FALSE	108.261	-0.0224908	0.113425	-0.198288	0.84282	0.914203	108.261	-0.159478	0.103088	-1.54701	0.121861	0.560814
ENSDARG00000045680	tnpo3	FALSE	339.649	0.00643391	0.0828387	0.0776679	0.938092	0.96944	339.649	-0.133037	0.0917357	-1.45022	0.146997	0.614644
ENSDARG00000012435	spic	FALSE	3.40675	0.153506	0.688273	0.223031	0.823511	0.901148	3.40675	-0.299912	0.711064	-0.42178	0.673186	0.951128
ENSDARG00000087438	spi2	FALSE	4.15882	0.228924	0.58706	0.38995	0.696574	0.818974	4.15882	-0.0966079	0.582692	-0.165796	0.868318	0.980193
ENSDARG00000097601	NA	FALSE	3.46621	0.594883	0.694184	0.856953	0.391471	0.572008	3.46621	-0.0180335	0.720298	-0.0250362	0.980026	0.997826
ENSDARG00000094593	si:ch211-234f20.8	FALSE	7.55523	-0.220771	0.502955	-0.438948	0.660699	0.792468	7.55523	-0.339814	0.543715	-0.624985	0.531981	0.914176
ENSDARG00000016886	dnajb9b	FALSE	3.55249	1.94619	0.741917	2.62319	0.00871105	0.0313944	3.55249	0.8907	0.429345	2.07455	0.0380278	0.299622
ENSDARG00000102008	si:dkey-72l17.6	FALSE	3.44995	1.05856	0.728412	1.45325	0.146155	0.288567	3.44995	0.174977	0.650669	0.268919	0.787992	0.969043
ENSDARG00000045560	mybpc1	FALSE	42.0201	-0.940541	0.195383	-4.81383	1.48065e-06	1.33539e-05	42.0201	-0.0769769	0.179086	-0.429831	0.667318	0.950777
ENSDARG00000075731	si:dkey-11l22.1	FALSE	1.19538	0.789154	1.04507	0.755119	0.450177	0.62412	1.19538	-0.389974	0.871685	-0.447379	0.654601	NA
ENSDARG00000098522	si:dkeyp-44b5.1p	FALSE	0.275721	-0.358606	1.75745	-0.204049	0.838315	NA	0.275721	0.0127698	2.24852	0.00567919	0.995469	NA
ENSDARG00000007639	cnot4b	FALSE	290.79	0.116142	0.0953354	1.21825	0.22313	0.390687	290.79	-0.130293	0.109138	-1.19384	0.23254	0.731238
ENSDARG00000039681	samm50l	FALSE	215.802	0.243974	0.0989342	2.46602	0.0136624	0.04544	215.802	0.0830255	0.107519	0.772197	0.439998	0.877631
ENSDARG00000011605	dennd6b	FALSE	122.125	-0.228753	0.124792	-1.83308	0.0667913	0.160438	122.125	0.125053	0.130563	0.957797	0.338165	0.823561
ENSDARG00000045864	lmod2b	FALSE	83.8729	-2.46772	0.206383	-11.957	5.97018e-33	5.00166e-31	83.8729	-0.573495	0.272221	-2.10673	0.0351412	0.285967
ENSDARG00000113510	si:ch211-59d8.2	FALSE	3.47649	-0.472925	0.690629	-0.684774	0.493486	0.661858	3.47649	-0.0478347	0.73385	-0.0651832	0.948028	0.99266
ENSDARG00000109251	si:ch211-129p6.3	FALSE	1.44016	0.41971	0.924341	0.454064	0.649782	0.784597	1.44016	0.113428	0.77043	0.147227	0.882953	NA
ENSDARG00000063299	pcloa	FALSE	8990.13	-0.522139	0.109434	-4.77125	1.83087e-06	1.6251e-05	8990.13	-0.212618	0.153697	-1.38335	0.166557	0.645397
ENSDARG00000098390	si:ch211-129p6.2	FALSE	14.8561	0.0840713	0.523061	0.16073	0.872306	0.932887	14.8561	0.166023	0.586678	0.282989	0.777186	0.967766
ENSDARG00000079391	mrpl42	FALSE	41.6158	0.44843	0.199702	2.24549	0.0247364	0.0735327	41.6158	-0.139776	0.185412	-0.75387	0.450927	0.882982
ENSDARG00000045913	mrps10	FALSE	123.451	-0.309382	0.11502	-2.6898	0.00714943	0.026593	123.451	-0.104619	0.104249	-1.00355	0.315596	0.809471
ENSDARG00000098985	si:dkeyp-44b5.3	FALSE	0.494754	0	1.55838	0	1	NA	0.494754	0.377372	1.72248	0.219086	0.826583	NA
ENSDARG00000109740	si:dkeyp-44b5.4	FALSE	0.0124379	0	3.67808	0	1	NA	0.0124379	-1.06085	5.20164	-0.203946	0.838396	NA
ENSDARG00000105244	si:dkeyp-44b5.2	FALSE	0.59523	0.00205992	1.43866	0.00143183	0.998858	NA	0.59523	-1.04412	1.49841	-0.696822	0.485914	NA
ENSDARG00000101046	si:dkeyp-107f9.1	FALSE	0.175641	0	2.11048	0	1	NA	0.175641	0.047236	2.71121	0.0174225	0.9861	NA
ENSDARG00000099145	si:ch211-129p6.5	FALSE	0.0962893	0	2.74284	0	1	NA	0.0962893	0.0452282	3.73073	0.0121232	0.990327	NA
ENSDARG00000070015	pimr173	FALSE	108.184	-0.46934	0.134496	-3.48963	0.000483696	0.00260728	108.184	0.122545	0.129296	0.947783	0.34324	0.826821
ENSDARG00000100112	znf1118	FALSE	3.10583	0.327564	0.723649	0.452656	0.650797	0.785335	3.10583	-0.141604	0.529698	-0.267329	0.789216	0.969394
ENSDARG00000101447	si:ch211-129p6.4	FALSE	1.34728	-1.42639	1.14747	-1.24308	0.213838	0.378757	1.34728	-0.142838	0.95818	-0.149072	0.881497	NA
ENSDARG00000073915	si:ch211-91b17.1	FALSE	2.68817	0.164858	0.724304	0.227608	0.819951	0.899065	2.68817	0.339353	0.680053	0.499009	0.617773	0.940743
ENSDARG00000095293	si:dkey-265e7.1	FALSE	1.5604	2.42736	0.957571	2.53491	0.0112475	0.0389065	1.5604	-0.358387	0.808517	-0.443265	0.657574	NA
ENSDARG00000045863	asb15b	FALSE	109.561	-2.42901	0.189818	-12.7966	1.7139e-37	1.83913e-35	109.561	-1.97835	0.286032	-6.91655	4.62788e-12	1.44634e-09
ENSDARG00000091746	si:ch211-91b17.4	FALSE	3.48799	0.530055	0.884171	0.599494	0.548844	0.704192	3.48799	-0.558877	0.830927	-0.672595	0.501205	0.902639
ENSDARG00000021647	gnai1	FALSE	190.847	0.171537	0.0898097	1.91001	0.0561319	0.140035	190.847	0.098265	0.0870733	1.12853	0.259095	0.760058
ENSDARG00000057974	parp12b	FALSE	73.7449	-0.0181513	0.17502	-0.103709	0.9174	0.95765	73.7449	0.0275537	0.199063	0.138417	0.889911	0.983268
ENSDARG00000100995	si:ch211-209j12.5	FALSE	4.73602	0.264204	0.612007	0.431701	0.665959	0.79639	4.73602	0.0898202	0.58446	0.15368	0.877862	0.98111
ENSDARG00000102994	znf1034	FALSE	1.19863	-1.07998	1.12658	-0.958632	0.337744	0.520116	1.19863	0.124995	0.81588	0.153203	0.878238	NA
ENSDARG00000101829	si:dkey-16b10.2	FALSE	1.13154	-1.81437	1.30773	-1.38742	0.165313	0.315261	1.13154	-0.397994	1.32419	-0.300556	0.763753	NA
ENSDARG00000104351	si:dkeyp-107f9.3	FALSE	0.0530651	0	3.06936	0	1	NA	0.0530651	0.279715	4.29757	0.0650867	0.948105	NA
ENSDARG00000063008	si:dkeyp-27e10.3	FALSE	291.185	-0.386118	0.107933	-3.57738	0.000347053	0.00193578	291.185	-0.16793	0.133069	-1.26198	0.206956	0.700757
ENSDARG00000068708	ifrd1	FALSE	1041.65	0.115664	0.0677357	1.70758	0.0877145	0.197491	1041.65	0.0876421	0.085498	1.02508	0.305326	0.80123
ENSDARG00000015921	pwp1	FALSE	105.132	0.147686	0.159956	0.92329	0.355856	0.538052	105.132	0.23828	0.186174	1.27988	0.200588	0.693343
ENSDARG00000045681	irf5	FALSE	11.4487	1.12388	0.429025	2.61961	0.00880296	0.0316623	11.4487	-0.201882	0.472061	-0.427661	0.668898	0.950777
ENSDARG00000045594	shisal1a	FALSE	64.7732	-0.058364	0.151027	-0.386447	0.699166	0.820501	64.7732	-0.218353	0.132445	-1.64864	0.099222	0.508764
ENSDARG00000045911	tulp4a	FALSE	904.05	-0.0195082	0.0670171	-0.291092	0.770981	0.867483	904.05	0.0757299	0.0808208	0.93701	0.348753	0.829308
ENSDARG00000045540	ppp6r2a	FALSE	823.027	-0.0843354	0.0542357	-1.55498	0.119951	0.249612	823.027	0.0202508	0.0610666	0.331618	0.740178	0.963178
ENSDARG00000045595	si:dkey-14k9.3	FALSE	43.9793	0.450757	0.187224	2.40758	0.0160586	0.0517982	43.9793	-0.198856	0.171023	-1.16274	0.244933	0.743327
ENSDARG00000102659	si:dkeyp-107f9.2	FALSE	0.0215247	0	3.67808	0	1	NA	0.0215247	-0.339516	5.20164	-0.065271	0.947958	NA
ENSDARG00000105162	si:dkey-224k5.13	FALSE	6.12433	1.76364	0.548589	3.21487	0.00130505	0.00621753	6.12433	-0.0200722	0.430579	-0.0466167	0.962819	0.994474
ENSDARG00000088524	acot17	FALSE	1.48225	-0.39582	0.919107	-0.430657	0.666718	0.796995	1.48225	0.132236	0.93165	0.141937	0.88713	NA
ENSDARG00000063481	si:ch211-214j24.15	FALSE	12.5831	-0.279798	0.353619	-0.791241	0.428803	0.604872	12.5831	0.157047	0.253935	0.618456	0.536275	0.914443
ENSDARG00000045847	si:ch211-214j24.10	FALSE	269.869	0.307059	0.092935	3.30402	0.000953098	0.00474049	269.869	0.101056	0.0997448	1.01315	0.310989	0.80715
ENSDARG00000104468	si:dkeyp-107f9.4	FALSE	0.07742	0	3.67808	0	1	NA	0.07742	-1.5442	5.14079	-0.300383	0.763885	NA
ENSDARG00000105137	si:dkey-107f9.5	FALSE	0.917773	0.728026	1.25811	0.578665	0.562815	0.715689	0.917773	0.229134	1.10818	0.206766	0.836192	NA
ENSDARG00000100387	si:dkey-78o7.3	FALSE	1.65849	0.0466267	0.938724	0.0496703	0.960385	0.981294	1.65849	-0.566043	0.79091	-0.715687	0.474185	NA
ENSDARG00000100855	si:dkey-78o7.6	FALSE	2.99484	0.614951	1.01023	0.608723	0.542708	0.699497	2.99484	-0.539332	0.783524	-0.688341	0.491238	0.898418
ENSDARG00000105306	NA	FALSE	1.89243	1.00086	1.02984	0.971854	0.331123	0.51381	1.89243	-0.790776	0.934251	-0.846428	0.397314	NA
ENSDARG00000102130	si:dkey-16b10.3p	FALSE	0.159409	0	2.51805	0	1	NA	0.159409	0.356135	3.34541	0.106455	0.915222	NA
ENSDARG00000088245	si:dkey-81i14.1	FALSE	3.92374	1.28841	0.685748	1.87883	0.0602674	0.14814	3.92374	-2.0502	0.672734	-3.04756	0.00230705	0.0453551
ENSDARG00000099174	si:dkey-8o9.3p	FALSE	0.0103092	0	3.67808	0	1	NA	0.0103092	0.381822	5.20164	0.0734041	0.941485	NA
ENSDARG00000089814	znf1042	FALSE	2.60489	2.48217	0.931634	2.66432	0.00771439	0.0283862	2.60489	-0.303245	0.6693	-0.453078	0.650492	0.947865
ENSDARG00000096499	si:dkey-81i14.5	FALSE	3.0433	-0.888777	0.881325	-1.00846	0.313236	0.493988	3.0433	0.270623	0.624507	0.433339	0.664769	0.950777
ENSDARG00000070230	aldh1l2	FALSE	317.388	0.0140681	0.141533	0.0993978	0.920822	0.959877	317.388	0.26274	0.184106	1.42711	0.153547	0.626509
ENSDARG00000098514	si:ch211-59d8.3	FALSE	3.33678	1.20391	1.15776	1.03986	0.298403	0.477677	3.33678	-0.253885	1.04569	-0.242792	0.808167	0.971562
ENSDARG00000006215	akr1b1.1	FALSE	26.47	1.36284	0.348604	3.90942	9.25183e-05	0.000587971	26.47	0.228963	0.387062	0.591541	0.554158	0.919478
ENSDARG00000016691	cd9b	FALSE	27.5509	-0.586168	0.239803	-2.44437	0.0145105	0.0476987	27.5509	0.184633	0.188176	0.981172	0.326508	0.8163
ENSDARG00000041665	mkrn1	FALSE	380.358	-0.199134	0.0852687	-2.33537	0.0195238	0.0608194	380.358	-0.0986336	0.0980038	-1.00643	0.31421	0.809272
ENSDARG00000098515	si:ch211-59d8.1	FALSE	50.0162	0.991402	0.493153	2.01033	0.0443958	0.116508	50.0162	-1.63751	0.685836	-2.38761	0.0169581	0.18379
ENSDARG00000045598	akr1b1.2	FALSE	21.4076	-0.440644	0.396597	-1.11106	0.266542	0.441673	21.4076	-0.202361	0.436788	-0.463292	0.643155	0.947036
ENSDARG00000087319	tmem121b	FALSE	51.8496	-0.21352	0.190818	-1.11897	0.263153	0.437843	51.8496	-0.0730354	0.193586	-0.377275	0.705969	0.958252
ENSDARG00000098270	znf1053	FALSE	1.02772	-0.670462	1.2043	-0.556725	0.577715	0.727874	1.02772	-1.10104	1.03707	-1.06168	0.288381	NA
ENSDARG00000096437	si:dkey-26h11.1	FALSE	0.0092616	0	3.67808	0	1	NA	0.0092616	0.381822	5.20164	0.0734041	0.941485	NA
ENSDARG00000016010	nup107	FALSE	207.033	-0.103063	0.0838829	-1.22865	0.219203	0.385605	207.033	-0.0938833	0.0727905	-1.28977	0.19713	0.690171
ENSDARG00000045910	tmem181	FALSE	321.043	-0.0432067	0.0713877	-0.60524	0.545019	0.701102	321.043	-0.0588988	0.0731216	-0.80549	0.420537	0.866734
ENSDARG00000043796	ms4a17a.7	FALSE	0.0864304	0	2.36906	0	1	NA	0.0864304	-0.324039	3.19405	-0.101451	0.919192	NA
ENSDARG00000091970	ms4a17a.3	FALSE	0.26161	0.986636	3.26591	0.302101	0.762575	NA	0.26161	0.374826	4.62311	0.0810766	0.935381	NA
ENSDARG00000089304	nlrc3l2	FALSE	2.94637	0.1363	0.796989	0.171019	0.864209	0.927983	2.94637	-0.116726	0.83233	-0.14024	0.88847	0.98288
ENSDARG00000045683	ccdc87	FALSE	1.12455	2.05969	1.1593	1.77667	0.0756224	0.176539	1.12455	-0.0642958	1.24081	-0.0518177	0.958674	NA
ENSDARG00000007018	ms4a17a.6	FALSE	0.713566	1.02512	1.16865	0.877182	0.380388	NA	0.713566	0.898658	1.11957	0.802683	0.422158	NA
ENSDARG00000045846	osgep	FALSE	49.8462	0.402437	0.160887	2.50136	0.0123717	0.0419262	49.8462	-0.00472627	0.12777	-0.0369904	0.970493	0.996231
ENSDARG00000024874	dock4b	FALSE	1170.88	0.278877	0.0587171	4.74951	2.03912e-06	1.79478e-05	1170.88	-0.0172107	0.0736343	-0.233732	0.815193	0.973649
ENSDARG00000095695	ms4a17a.10	FALSE	3.55757	2.91814	0.885301	3.29622	0.000979961	0.00485304	3.55757	1.14445	0.700575	1.63358	0.102346	0.515947
ENSDARG00000086650	ttc41	FALSE	0.725849	0.695531	1.30181	0.534282	0.593147	NA	0.725849	-1.53966	1.29804	-1.18615	0.235564	NA
ENSDARG00000092775	si:dkey-4j21.1	FALSE	19.1522	-0.692991	0.332054	-2.08698	0.0368897	0.100927	19.1522	0.242429	0.373782	0.648583	0.516608	0.907999
ENSDARG00000056152	fam3c	FALSE	69.4498	0.487528	0.158666	3.07267	0.00212154	0.00946382	69.4498	-0.102582	0.155166	-0.661116	0.508538	0.905475
ENSDARG00000053563	ms4a17a.12	FALSE	0.613656	1.98436	1.36676	1.45188	0.146536	NA	0.613656	-0.0952768	1.74888	-0.0544787	0.956554	NA
ENSDARG00000096138	si:ch211-284e3.2	FALSE	15.872	-0.373382	0.314787	-1.18614	0.235568	0.404984	15.872	-0.0741263	0.315507	-0.234943	0.814253	0.973141
ENSDARG00000014024	ms4a17a.4	FALSE	0.148657	0.00206732	2.12783	0.000971566	0.999225	NA	0.148657	-1.31438	2.91923	-0.45025	0.65253	NA
ENSDARG00000098879	si:dkey-4j21.2	FALSE	1.61109	-1.08125	1.14269	-0.946233	0.34403	0.526611	1.61109	-0.579213	0.833249	-0.695126	0.486976	NA
ENSDARG00000045580	lum	FALSE	7.71282	-3.26725	0.736615	-4.4355	9.18593e-06	7.15606e-05	7.71282	-2.65211	0.460275	-5.76202	8.31155e-09	1.20215e-06
ENSDARG00000099520	si:ch73-223f1.5	FALSE	4.56185	0.0744766	0.546544	0.136268	0.891609	0.94418	4.56185	0.208521	0.522129	0.399368	0.689622	0.955145
ENSDARG00000058244	il17ra1a	FALSE	28.5737	-0.389354	0.211521	-1.84073	0.065661	0.158265	28.5737	-0.0790273	0.172391	-0.458418	0.646652	0.947036
ENSDARG00000095997	znf1112	FALSE	12.732	0.370539	0.333241	1.11192	0.266171	0.441408	12.732	0.156717	0.241656	0.648513	0.516653	0.907999
ENSDARG00000093546	si:ch73-56d11.5	FALSE	1.06918	0.838578	1.2878	0.651169	0.514937	0.679532	1.06918	1.90446	1.35848	1.40191	0.160942	NA
ENSDARG00000095596	si:dkeyp-4f2.6	FALSE	0.377207	0.732851	1.73719	0.421861	0.673126	NA	0.377207	-0.132171	2.10012	-0.062935	0.949818	NA
ENSDARG00000056145	si:dkey-159a18.1	FALSE	6.13104	-0.839954	0.510026	-1.64688	0.099582	0.217247	6.13104	-1.0191	0.592954	-1.71868	0.0856728	0.472939
ENSDARG00000003822	ankrd16	FALSE	15.1825	0.52839	0.314455	1.68034	0.0928915	0.206147	15.1825	0.294366	0.265549	1.10852	0.267638	0.769501
ENSDARG00000078745	pnpla8	FALSE	297.606	-0.254253	0.0802008	-3.17021	0.0015233	0.0071201	297.606	-0.110957	0.0863318	-1.28524	0.198708	0.691417
ENSDARG00000045909	dynlt1b	FALSE	75.1109	-0.401939	0.130328	-3.08405	0.00204201	0.00916251	75.1109	-0.046525	0.119422	-0.389586	0.696842	0.956717
ENSDARG00000105458	si:dkeyp-81f3.4	FALSE	6.58397	-0.754554	0.423731	-1.78074	0.074955	0.175305	6.58397	-1.10218	0.355155	-3.10338	0.00191324	0.0397161
ENSDARG00000097527	si:ch73-56d11.3	FALSE	0.0092616	0	3.67808	0	1	NA	0.0092616	0.381822	5.20164	0.0734041	0.941485	NA
ENSDARG00000094484	znf1123	FALSE	1.00297	-0.700985	1.18056	-0.593775	0.552663	0.707533	1.00297	-1.41696	1.03531	-1.36864	0.171113	NA
ENSDARG00000094308	si:dkey-247i3.6	FALSE	1.00744	-0.715798	1.09218	-0.655385	0.51222	0.677186	1.00744	-0.649611	0.786761	-0.825677	0.408987	NA
ENSDARG00000096226	znf1072	FALSE	0.133124	0	1.94699	0	1	NA	0.133124	-0.734312	2.49251	-0.294608	0.768293	NA
ENSDARG00000096186	si:dkey-247i3.5	FALSE	6.40001	0.857937	0.590126	1.45382	0.145996	0.288322	6.40001	-1.3859	0.702696	-1.97225	0.0485806	0.345812
ENSDARG00000096189	si:dkey-54j5.2	FALSE	0.800818	-1.09805	1.36986	-0.801579	0.422797	NA	0.800818	0.378667	1.46226	0.25896	0.795666	NA
ENSDARG00000088378	znf1000	FALSE	0.731071	0.316322	1.31638	0.240298	0.810099	NA	0.731071	-0.023318	1.32422	-0.0176088	0.985951	NA
ENSDARG00000062983	fbxo18	FALSE	148.729	-0.124805	0.10209	-1.2225	0.221519	0.388729	148.729	-0.148257	0.0995125	-1.48983	0.136268	0.59114
ENSDARG00000099099	NA	FALSE	74.1776	-0.144049	0.321178	-0.448503	0.65379	0.787717	74.1776	0.546927	0.429323	1.27393	0.202689	0.695476
ENSDARG00000105694	si:cabz01015815.5	FALSE	8.08952	0.126517	0.662965	0.190835	0.848655	0.917979	8.08952	0.794698	0.832764	0.954289	0.339937	0.825016
ENSDARG00000105800	si:cabz01015815.4	FALSE	45.2653	0.0584648	0.282104	0.207245	0.835818	0.909778	45.2653	0.240211	0.340577	0.705307	0.480619	0.89591
ENSDARG00000105672	si:cabz01015814.1	FALSE	0.226569	-0.358605	2.03328	-0.176367	0.860005	NA	0.226569	1.40064	2.73675	0.511787	0.6088	NA
ENSDARG00000105743	si:cabz01015815.3	FALSE	28.5157	-0.524625	0.265813	-1.97366	0.0484199	0.124781	28.5157	0.444185	0.279366	1.58997	0.11184	0.5382
ENSDARG00000098776	si:dkey-4j21.3p	FALSE	5.8677	-0.00204879	0.619441	-0.00330749	0.997361	1	5.8677	-0.133663	0.700251	-0.190878	0.848621	0.978245
ENSDARG00000057942	glt8d2	FALSE	3.31317	1.41067	0.779678	1.80929	0.0704058	0.167067	3.31317	-0.208827	0.733292	-0.28478	0.775813	0.967649
ENSDARG00000017366	prdm4	FALSE	149.416	0.0264915	0.09679	0.273701	0.784314	0.87591	149.416	0.0124801	0.0835384	0.149394	0.881243	0.982006
ENSDARG00000086449	znf1055	FALSE	1.79815	1.60547	0.968371	1.65791	0.0973361	0.21353	1.79815	-0.515272	0.787427	-0.654375	0.51287	NA
ENSDARG00000003570	hsp90b1	FALSE	347.887	0.796102	0.117608	6.76913	1.29563e-11	2.35387e-10	347.887	0.29054	0.147389	1.97125	0.048695	0.345921
ENSDARG00000096011	si:dkeyp-4f2.3	FALSE	2.82476	0.0828755	0.951921	0.0870614	0.930623	0.965027	2.82476	-1.05429	1.1134	-0.946915	0.343682	0.827021
ENSDARG00000106998	NA	FALSE	0.570252	0.719381	1.21847	0.590398	0.554924	NA	0.570252	-0.998006	1.07455	-0.928769	0.353009	NA
ENSDARG00000077926	nopchap1	FALSE	40.445	-0.0220738	0.231196	-0.0954764	0.923936	0.961255	40.445	0.0819066	0.26326	0.311124	0.755706	0.965285
ENSDARG00000105675	NA	FALSE	2.01681	0.385882	0.93062	0.41465	0.678398	0.805232	2.01681	1.26893	0.705596	1.79838	0.072117	NA
ENSDARG00000033413	acot18	FALSE	61.9392	-0.0505823	0.161467	-0.313267	0.754078	0.856789	61.9392	0.0868194	0.156311	0.555427	0.578603	0.928725
ENSDARG00000100049	si:dkey-201g16.2	FALSE	0.338262	-0.719278	1.51527	-0.474686	0.635011	NA	0.338262	1.2194	1.96324	0.621116	0.534524	NA
ENSDARG00000101292	si:dkey-201g16.1	FALSE	6.05743	-1.77811	0.576856	-3.08241	0.00205331	0.00920174	6.05743	-0.139529	0.512066	-0.272483	0.78525	0.969043
ENSDARG00000089296	si:dkey-240n22.6	FALSE	211.601	0.0472637	0.492974	0.0958747	0.92362	0.961122	211.601	0.943014	0.692039	1.36266	0.17299	0.658064
ENSDARG00000095521	znf1090	FALSE	1.95285	0.956836	0.970444	0.985977	0.324144	0.506435	1.95285	0.692749	0.957233	0.7237	0.46925	NA
ENSDARG00000104625	NA	FALSE	0.142257	0	2.59463	0	1	NA	0.142257	-1.43613	3.48678	-0.411879	0.680428	NA
ENSDARG00000101236	cep83	FALSE	56.4591	-0.53464	0.190022	-2.81358	0.00489937	0.0193678	56.4591	-0.0441228	0.195718	-0.22544	0.821637	0.974137
ENSDARG00000061544	ano6	FALSE	60.759	0.861925	0.188587	4.57043	4.86721e-06	3.99793e-05	60.759	0.110385	0.194493	0.567549	0.570341	0.924785
ENSDARG00000074873	pimr170	FALSE	0.761024	-1.45171	1.23064	-1.17964	0.238145	NA	0.761024	-1.16281	1.18148	-0.984202	0.325016	NA
ENSDARG00000103365	pimr214	FALSE	0.403548	-0.358609	1.27668	-0.280891	0.778794	NA	0.403548	-1.55034	1.29629	-1.19598	0.231703	NA
ENSDARG00000104584	znf1120	FALSE	2.42203	-0.218579	0.782398	-0.279371	0.77996	0.873123	2.42203	0.475818	0.656431	0.724856	0.468541	NA
ENSDARG00000090366	znf1065	FALSE	3.14197	-0.106098	0.920494	-0.115262	0.908237	0.953065	3.14197	-0.548941	0.464465	-1.18188	0.237254	0.734991
ENSDARG00000095461	pimr171	FALSE	0.424036	0.00206572	1.66649	0.00123956	0.999011	NA	0.424036	-2.98999	2.1595	-1.38458	0.166182	NA
ENSDARG00000094017	si:dkey-54j5.3	FALSE	0.860228	1.19769	1.14486	1.04614	0.295495	0.474046	0.860228	-1.64055	1.22179	-1.34274	0.179358	NA
ENSDARG00000076690	avpr2l	FALSE	1.98086	-0.0463938	0.928926	-0.0499434	0.960167	0.981294	1.98086	0.827907	0.847872	0.976453	0.32884	NA
ENSDARG00000076252	si:dkey-247i3.1	FALSE	0.152746	-0.71927	2.47004	-0.291197	0.7709	NA	0.152746	-0.863837	3.44415	-0.250813	0.801959	NA
ENSDARG00000101363	ano2b	FALSE	1709.86	0.512099	0.09938	5.15294	2.56435e-07	2.60852e-06	1709.86	0.792591	0.135661	5.84244	5.14424e-09	8.04325e-07
ENSDARG00000093165	si:dkey-16p6.2	FALSE	15.6885	0.32489	0.317903	1.02198	0.306792	0.486442	15.6885	-0.10693	0.264412	-0.404407	0.685913	0.954256
ENSDARG00000095042	si:dkey-224k5.12	FALSE	13.2743	0.274904	0.368108	0.746802	0.455183	0.628434	13.2743	0.64207	0.321195	1.999	0.045608	0.334609
ENSDARG00000103538	si:dkey-201g16.6	FALSE	1.62049	-2.93288	1.27239	-2.30502	0.0211656	0.0648836	1.62049	-0.0378493	1.51355	-0.025007	0.980049	NA
ENSDARG00000073881	slc41a2b	FALSE	142.543	0.500209	0.0968782	5.16328	2.42664e-07	2.47743e-06	142.543	-0.0206631	0.0902699	-0.228904	0.818944	0.974137
ENSDARG00000100412	si:dkey-201g16.5	FALSE	13.9252	0.499055	0.3367	1.48219	0.138289	0.27685	13.9252	0.375259	0.366066	1.02511	0.305309	0.80123
ENSDARG00000020812	si:ch73-177h5.2	FALSE	0.212056	0.00206326	1.83168	0.00112643	0.999101	NA	0.212056	-0.801032	2.31374	-0.346207	0.729187	NA
ENSDARG00000088836	si:dkey-16p6.1	FALSE	1.93154	0.304105	0.918185	0.331203	0.740491	0.848	1.93154	0.218401	0.860142	0.253913	0.799563	NA
ENSDARG00000037960	lrrc17	FALSE	32.7676	0.407057	0.201998	2.01515	0.0438885	0.115465	32.7676	0.149851	0.19108	0.784233	0.432903	0.875056
ENSDARG00000094215	si:dkey-240n22.2	FALSE	2.38117	0.689278	0.990252	0.696064	0.486389	0.65592	2.38117	0.539438	0.864731	0.623822	0.532744	NA
ENSDARG00000095013	si:dkey-240n22.3	FALSE	7.72106	-0.391994	0.554736	-0.706632	0.479795	0.650659	7.72106	0.712513	0.617012	1.15478	0.24818	0.748122
ENSDARG00000090947	si:dkey-29j8.1	FALSE	1.53422	2.78129	0.920763	3.02064	0.00252244	0.0109727	1.53422	-0.182122	0.895662	-0.203338	0.838871	NA
ENSDARG00000096188	si:dkey-84h14.3	FALSE	0.980481	0.362733	1.24406	0.291572	0.770614	0.867177	0.980481	-0.492477	1.06145	-0.463967	0.642671	NA
ENSDARG00000096005	si:dkey-25i10.6	FALSE	0.780317	-0.35861	1.41093	-0.254166	0.799367	NA	0.780317	0.763944	1.45784	0.524024	0.600262	NA
ENSDARG00000094007	si:ch73-177h5.3	FALSE	0.0516291	0	3.67808	0	1	NA	0.0516291	0.233589	5.16805	0.0451987	0.963949	NA
ENSDARG00000091013	si:dkey-84h14.2	FALSE	2.70113	0.151155	0.804584	0.187867	0.850981	0.919574	2.70113	-1.04333	0.827278	-1.26115	0.207253	0.701168
ENSDARG00000102461	si:dkey-267p21.2	FALSE	33.9542	-0.0303449	0.187656	-0.161705	0.871538	0.932438	33.9542	0.00190204	0.14982	0.0126954	0.989871	0.999848
ENSDARG00000027249	btg1	FALSE	7925.6	-0.604687	0.0776851	-7.78383	7.03609e-15	1.72094e-13	7925.6	-0.238199	0.108797	-2.18939	0.0285687	0.25342
ENSDARG00000101296	si:dkey-267p21.1	FALSE	0.317756	0	1.41423	0	1	NA	0.317756	-0.419663	1.48597	-0.282417	0.777624	NA
ENSDARG00000006396	nrcama	FALSE	1068.19	-0.296429	0.0561815	-5.27628	1.31835e-07	1.39392e-06	1068.19	-0.0269759	0.0688347	-0.391893	0.695137	0.956056
ENSDARG00000095951	si:ch211-222h17.9	FALSE	4.39579	-0.0163785	0.641039	-0.0255499	0.979616	0.992335	4.39579	-1.34892	0.813096	-1.659	0.0971167	0.503065
ENSDARG00000100590	si:dkey-8o9.1p	FALSE	2.18592	0.47357	0.789747	0.599648	0.548741	0.704132	2.18592	0.515397	0.679797	0.758163	0.448353	NA
ENSDARG00000093924	si:ch211-222h17.8	FALSE	1.34847	-0.360555	1.08539	-0.332187	0.739748	0.847534	1.34847	0.770525	0.628127	1.2267	0.219935	NA
ENSDARG00000099076	si:dkey-172k15.17	FALSE	0.122513	0.00207498	3.08449	0.000672714	0.999463	NA	0.122513	0.967351	4.32224	0.223808	0.822907	NA
ENSDARG00000092241	znf1009	FALSE	41.6406	-0.629752	0.211327	-2.97999	0.00288261	0.0122685	41.6406	-0.145086	0.213659	-0.679054	0.497104	0.900554
ENSDARG00000034375	chst11	FALSE	121.75	0.108738	0.130554	0.832896	0.404903	0.584383	121.75	0.170078	0.140862	1.20741	0.227275	0.72594
ENSDARG00000079698	asb13a.1	FALSE	33.2278	-0.00254752	0.217766	-0.0116984	0.990666	0.997988	33.2278	-0.23678	0.223495	-1.05944	0.289397	0.790522
ENSDARG00000102027	si:dkey-172k15.11	FALSE	86.7658	0.0324274	0.132045	0.245578	0.806009	0.889931	86.7658	-0.149857	0.128174	-1.16917	0.242334	0.740737
ENSDARG00000099945	NA	FALSE	28.2732	-0.194368	0.223735	-0.868743	0.384988	0.565946	28.2732	0.318911	0.210962	1.5117	0.130611	0.578677
ENSDARG00000105689	NA	FALSE	135.48	0.0434815	0.179805	0.241826	0.808915	0.891889	135.48	-0.200734	0.226092	-0.887845	0.374624	0.846396
ENSDARG00000101763	si:dkey-172k15.14	FALSE	0.753482	-1.85926	1.3401	-1.3874	0.165319	NA	0.753482	0.254352	1.53525	0.165675	0.868413	NA
ENSDARG00000105831	si:dkey-240n22.10	FALSE	49.6738	-0.202855	0.196154	-1.03416	0.301062	0.480585	49.6738	-0.0119041	0.216548	-0.0549724	0.95616	0.993803
ENSDARG00000095717	si:dkey-172k15.6	FALSE	77.3875	-0.105953	0.256205	-0.413548	0.679205	0.805774	77.3875	-0.167984	0.325258	-0.516464	0.605531	0.938132
ENSDARG00000096001	si:dkey-240n22.8	FALSE	20.1725	-0.0426998	0.272276	-0.156825	0.875382	0.934648	20.1725	0.0243253	0.231447	0.105101	0.916296	0.988291
ENSDARG00000021239	apaf1	FALSE	187.04	0.800665	0.107454	7.45125	9.24582e-14	2.0542e-12	187.04	-0.0618419	0.12409	-0.498363	0.618228	0.940743
ENSDARG00000098610	si:dkey-8o9.2	FALSE	8.54212	1.89676	0.4557	4.1623	3.15054e-05	0.000220564	8.54212	-0.50393	0.45509	-1.10732	0.268156	0.770309
ENSDARG00000104678	si:dkey-172k15.10	FALSE	59.8347	0.0990809	0.264779	0.374202	0.708254	0.826624	59.8347	0.247209	0.333873	0.740428	0.45904	0.886088
ENSDARG00000102480	si:dkey-240n22.9	FALSE	23.7437	-0.574095	0.275681	-2.08246	0.0373004	0.10183	23.7437	-0.136666	0.294868	-0.463482	0.643019	0.947036
ENSDARG00000105712	NA	FALSE	2.85688	-1.08513	0.754932	-1.43738	0.150609	0.294463	2.85688	-0.702368	0.789435	-0.889709	0.373622	0.846229
ENSDARG00000095696	si:dkey-240n22.1	FALSE	6.84243	0.476589	0.448318	1.06306	0.287755	0.465387	6.84243	0.158314	0.377039	0.419889	0.674567	0.95145
ENSDARG00000045481	gsap	FALSE	62.2347	-0.155474	0.183442	-0.847535	0.396697	0.576837	62.2347	0.231676	0.220477	1.05079	0.293354	0.792788
ENSDARG00000004794	ccdc146	FALSE	13.9985	-1.36274	0.390662	-3.48828	0.000486137	0.00261775	13.9985	-0.0193205	0.454736	-0.0424872	0.96611	0.995302
ENSDARG00000045482	stk38l	FALSE	116.141	-0.0302773	0.11989	-0.252541	0.800623	0.886818	116.141	0.113504	0.11887	0.954861	0.339648	0.825016
ENSDARG00000076476	zgc:173770	FALSE	0.7156	-0.00945753	1.6201	-0.00583761	0.995342	NA	0.7156	0.439879	1.96791	0.223526	0.823126	NA
ENSDARG00000099870	tnni4a	FALSE	6.25964	-0.889398	0.562539	-1.58104	0.113868	0.240386	6.25964	-0.0192064	0.613758	-0.0312931	0.975036	0.996672
ENSDARG00000021590	magi2a	FALSE	1200.26	-0.574035	0.0601162	-9.54876	1.31255e-21	5.29576e-20	1200.26	-0.0550987	0.0745337	-0.739245	0.459758	0.886713
ENSDARG00000095486	NA	FALSE	1.13975	1.53366	1.04718	1.46456	0.14304	0.284216	1.13975	-0.178658	0.993222	-0.179877	0.857249	NA
ENSDARG00000094558	si:dkeyp-53e4.1	FALSE	1.11061	1.75547	1.16174	1.51107	0.130771	0.266009	1.11061	-0.381208	1.07644	-0.354137	0.723236	NA
ENSDARG00000045843	apex1	FALSE	151.636	0.571336	0.102003	5.6012	2.12876e-08	2.53212e-07	151.636	0.0334263	0.0952387	0.350974	0.725608	0.960436
ENSDARG00000096000	si:dkey-29j8.2	FALSE	4.73519	-0.705065	0.535738	-1.31606	0.188153	0.346023	4.73519	-0.0721866	0.387607	-0.186237	0.852259	0.978736
ENSDARG00000096072	si:dkey-29j8.4	FALSE	0.119162	-0.719242	3.67808	-0.195548	0.844964	NA	0.119162	-1.75806	5.19977	-0.338103	0.735285	NA
ENSDARG00000022424	slc26a5	FALSE	260.325	0.110489	0.114142	0.967995	0.333047	0.515558	260.325	-0.296913	0.138742	-2.14003	0.0323521	0.272546
ENSDARG00000096091	si:dkey-29j8.3	FALSE	3.33058	1.79284	0.79197	2.26377	0.0235882	0.0707703	3.33058	1.13883	0.761207	1.49608	0.134633	0.587887
ENSDARG00000031737	pthlha	FALSE	14.3888	-0.251742	0.345597	-0.728426	0.466353	0.638507	14.3888	0.15974	0.339545	0.470454	0.63803	0.945164
ENSDARG00000019861	fgl2a	FALSE	10.2522	-0.390295	0.537022	-0.726775	0.467364	0.63937	10.2522	0.327251	0.635658	0.514822	0.606677	0.938738
ENSDARG00000087293	si:dkey-84h14.1	FALSE	1.04644	-0.702749	1.09646	-0.640924	0.521572	0.684633	1.04644	-0.087817	0.7814	-0.112384	0.910519	NA
ENSDARG00000017163	sinup	FALSE	0.748982	-2.07326	1.20427	-1.7216	0.0851425	NA	0.748982	-1.72785	1.17432	-1.47136	0.141193	NA
ENSDARG00000059043	ntf3	FALSE	150.654	-1.03256	0.142779	-7.2319	4.7628e-13	9.95058e-12	150.654	-0.446412	0.156779	-2.84739	0.00440787	0.0742022
ENSDARG00000095993	znf1073	FALSE	1.20917	2.062	0.979651	2.10484	0.0353057	0.0976317	1.20917	0.0566104	0.867611	0.0652486	0.947976	NA
ENSDARG00000103310	si:dkey-8o9.5	FALSE	2.3855	1.08997	0.844609	1.29051	0.196875	0.357166	2.3855	-2.36942	1.57761	-1.5019	0.133122	NA
ENSDARG00000039185	nfyba	FALSE	136.019	0.16726	0.130336	1.2833	0.199388	0.360479	136.019	0.0979527	0.139516	0.702087	0.482625	0.89591
ENSDARG00000102635	znf1037	FALSE	1.17499	1.94643	1.22306	1.59144	0.111511	0.236459	1.17499	0.377412	1.46722	0.257229	0.797002	NA
ENSDARG00000090461	si:ch211-197f20.1	FALSE	2.56991	1.49347	0.755116	1.9778	0.0479511	0.12387	2.56991	-0.671689	0.630025	-1.06613	0.286364	0.788702
ENSDARG00000099652	xpot	FALSE	578.469	0.118724	0.0644111	1.84322	0.0652968	0.15763	578.469	0.139738	0.0733348	1.90548	0.0567176	0.378316
ENSDARG00000059196	si:ch73-177h5.4	FALSE	2.12541	3.4039	0.884058	3.85031	0.000117967	0.00073506	2.12541	0.387516	0.885901	0.437426	0.661802	NA
ENSDARG00000095989	si:dkey-25i10.5p	FALSE	0.0112155	0	3.67808	0	1	NA	0.0112155	-1.06085	5.20164	-0.203946	0.838396	NA
ENSDARG00000095440	si:dkeyp-53e4.2	FALSE	0.397647	0	1.41671	0	1	NA	0.397647	-1.24118	1.48175	-0.837645	0.40223	NA
ENSDARG00000096163	si:dkeyp-53e4.3p	FALSE	0.231725	-1.07994	2.3862	-0.452579	0.650852	NA	0.231725	0.55602	3.23454	0.171901	0.863515	NA
ENSDARG00000020749	caprin2	FALSE	5.39793	-0.327335	0.529943	-0.617681	0.536786	0.695051	5.39793	0.274005	0.507227	0.540201	0.589058	0.933192
ENSDARG00000098177	si:dkey-28i19.3	FALSE	3.89163	1.67992	0.661877	2.53811	0.0111452	0.0386322	3.89163	-0.353147	0.590862	-0.597681	0.550053	0.918814
ENSDARG00000102595	si:dkey-250k10.1	FALSE	19.775	0.680231	0.449431	1.51354	0.130143	0.265251	19.775	-0.175423	0.636855	-0.275452	0.782969	0.969043
ENSDARG00000109604	si:ch211-197f20.2	FALSE	13.1366	-0.171997	0.377574	-0.455532	0.648727	0.783962	13.1366	-0.0171139	0.415974	-0.0411418	0.967183	0.99535
ENSDARG00000100283	si:dkey-250k10.3	FALSE	0.35862	0	3.20819	0	NA	NA	0.35862	-4.11698	4.42709	-0.929952	NA	NA
ENSDARG00000113192	si:dkey-29p23.2	FALSE	1.17235	1.09896	0.988654	1.11157	0.266323	0.441542	1.17235	0.118131	0.680633	0.17356	0.862211	NA
ENSDARG00000114935	si:dkeyp-53e4.4	FALSE	5.3228	0.483909	0.498285	0.971149	0.331474	0.514007	5.3228	-0.390111	0.427312	-0.912941	0.361274	0.839705
ENSDARG00000009262	si:dkey-97m3.1	FALSE	163.275	-0.0619037	0.14521	-0.426304	0.669887	0.798852	163.275	0.170513	0.16323	1.04462	0.2962	0.794668
ENSDARG00000087714	si:ch211-226o13.1	FALSE	2.94901	0.658155	0.742747	0.886109	0.375559	0.556651	2.94901	-0.387222	0.718282	-0.539095	0.589821	0.933704
ENSDARG00000075281	tbc1d30	FALSE	416.753	-0.0906361	0.0884068	-1.02522	0.305261	0.48481	416.753	-0.0999209	0.106312	-0.939883	0.347277	0.82846
ENSDARG00000089875	si:ch211-226o13.2	FALSE	0.781482	-1.44063	1.25949	-1.14381	0.2527	NA	0.781482	0.0403034	1.131	0.0356353	0.971573	NA
ENSDARG00000113896	si:dkey-29p23.1	FALSE	5.68414	0.532429	0.660264	0.806389	0.420018	0.597405	5.68414	-0.17966	0.837272	-0.214578	0.830097	0.976128
ENSDARG00000068161	si:dkey-16p6.4	FALSE	0.36268	-1.44061	2.19569	-0.656111	0.511753	NA	0.36268	-1.30375	3.01386	-0.432584	0.665317	NA
ENSDARG00000101948	si:ch211-39d8.1	FALSE	1.88092	1.12979	0.945597	1.19479	0.232169	0.400945	1.88092	-0.181562	0.604183	-0.300508	0.76379	NA
ENSDARG00000099330	si:ch211-246b8.5	FALSE	0.0112155	0	3.67808	0	1	NA	0.0112155	-1.06085	5.20164	-0.203946	0.838396	NA
ENSDARG00000105246	si:ch211-246b8.10	FALSE	0.365527	0.00206487	1.42216	0.00145193	0.998842	NA	0.365527	0.337657	1.62361	0.207967	0.835255	NA
ENSDARG00000094023	si:dkeyp-79f4.1	FALSE	26.4458	0.129194	0.227858	0.566996	0.570717	0.722551	26.4458	0.142761	0.209086	0.682788	0.494741	0.899974
ENSDARG00000045493	slc35e3	FALSE	46.8426	0.435963	0.170729	2.55354	0.0106633	0.0372279	46.8426	0.154098	0.158345	0.973174	0.330467	0.819259
ENSDARG00000099751	si:dkey-250k10.4	FALSE	0.589856	-0.0384844	1.20601	-0.0319104	0.974544	NA	0.589856	0.279363	1.3355	0.209183	0.834306	NA
ENSDARG00000099432	si:ch211-246b8.1	FALSE	1.24663	1.8494	1.15344	1.60339	0.10885	0.232265	1.24663	0.381838	1.24915	0.305679	0.759849	NA
ENSDARG00000103215	pimr169	FALSE	0.893742	-1.519	1.48573	-1.02239	0.306594	0.48622	0.893742	-0.774747	1.62977	-0.475373	0.634521	NA
ENSDARG00000102941	si:ch211-249c2.1	FALSE	0.693241	0	1.48771	0	1	NA	0.693241	-0.690024	1.57519	-0.438059	0.661343	NA
ENSDARG00000043781	psmb10	FALSE	65.7638	0.969557	0.237468	4.08289	4.4479e-05	0.000302815	65.7638	0.36186	0.28739	1.25913	0.207984	0.701756
ENSDARG00000097086	znf1185	FALSE	59.5997	-0.0408468	0.231349	-0.176559	0.859855	0.925593	59.5997	0.133445	0.275425	0.484505	0.628027	0.944023
ENSDARG00000097215	si:dkey-172k15.3	FALSE	46.7012	0.0637828	0.179909	0.354527	0.722944	0.837682	46.7012	-0.0451842	0.178859	-0.252625	0.800558	0.970753
ENSDARG00000058127	hcfc2	FALSE	80.5511	-0.139686	0.134113	-1.04155	0.297621	0.476733	80.5511	-0.0969179	0.117783	-0.822854	0.410591	0.862179
ENSDARG00000087518	si:dkey-261p22.1	FALSE	5.81306	-0.054008	0.468582	-0.115258	0.90824	0.953065	5.81306	0.0310193	0.402653	0.0770374	0.938594	0.99211
ENSDARG00000045685	cntn1b	FALSE	684.776	-0.118777	0.0980726	-1.21111	0.225853	0.39358	684.776	-0.0640097	0.130066	-0.492131	0.622627	0.942027
ENSDARG00000045708	adm2a	FALSE	6.90116	0.658289	0.532862	1.23538	0.216688	0.382434	6.90116	0.24939	0.495378	0.503433	0.61466	0.940376
ENSDARG00000103105	si:dkey-105f21.1	FALSE	3.96904	-0.192668	0.641266	-0.300449	0.763835	0.862678	3.96904	1.1787	0.965173	1.22123	0.222	0.719143
ENSDARG00000111465	znf1027	FALSE	45.8315	0.553252	1.18406	0.467248	0.640322	0.777494	45.8315	-0.351599	1.29455	-0.2716	0.78593	0.969043
ENSDARG00000070126	si:dkey-22l11.6	FALSE	2.58576	0.328194	0.845356	0.388231	0.697845	0.819864	2.58576	-0.545156	0.708383	-0.769577	0.441551	0.878872
ENSDARG00000045765	asb13a.2	FALSE	11.5773	0.0987555	0.364693	0.270791	0.786552	0.877321	11.5773	0.259309	0.352293	0.73606	0.461694	0.888216
ENSDARG00000023766	gnsa	FALSE	459.824	0.0638638	0.0799415	0.798882	0.424359	0.601007	459.824	0.113956	0.0945534	1.2052	0.228126	0.726728
ENSDARG00000105063	si:rp71-1l17.2	FALSE	2.16515	1.00712	0.80439	1.25202	0.210562	0.374584	2.16515	-1.01606	0.852834	-1.19139	0.233501	NA
ENSDARG00000097286	si:ch73-238h12.5	FALSE	0.247263	-1.07993	2.64707	-0.407974	0.683293	NA	0.247263	2.45835	3.65794	0.67206	0.501546	NA
ENSDARG00000102716	si:ch211-246b8.8p	FALSE	17.1308	0.253817	0.367067	0.691474	0.489268	0.658195	17.1308	-1.12695	0.432825	-2.60371	0.00922202	0.123816
ENSDARG00000090355	si:rp71-1l17.1	FALSE	0.0656444	0	3.67808	0	1	NA	0.0656444	0.687587	5.1447	0.13365	0.89368	NA
ENSDARG00000099899	si:dkeyp-51g9.4	FALSE	3.00596	0.75171	0.694177	1.08288	0.278862	0.455627	3.00596	-0.674015	0.758276	-0.888879	0.374068	0.846229
ENSDARG00000032653	sinhcaf	FALSE	93.7859	-0.10752	0.196708	-0.5466	0.584653	0.733595	93.7859	0.281372	0.241989	1.16275	0.244932	0.743327
ENSDARG00000102515	si:dkeyp-51g9.5	FALSE	0.262352	-1.07993	2.60352	-0.414797	0.678291	NA	0.262352	-1.09843	3.67595	-0.298816	0.765081	NA
ENSDARG00000019396	rergla	FALSE	165.259	-0.171692	0.176027	-0.975372	0.329376	0.511981	165.259	-0.648685	0.228985	-2.83287	0.00461317	0.0768539
ENSDARG00000103992	si:dkey-146m20.14	FALSE	1.01498	1.93712	1.07429	1.80317	0.0713622	0.168892	1.01498	0.31568	1.06396	0.296703	0.766693	NA
ENSDARG00000102904	si:ch211-246b8.2	FALSE	11.4312	-0.0355194	0.638532	-0.0556267	0.955639	0.97887	11.4312	-0.505436	0.660274	-0.765495	0.443977	0.880047
ENSDARG00000045842	zgc:113263	FALSE	231.618	-0.65667	0.201943	-3.25176	0.00114694	0.00556411	231.618	0.0779905	0.272119	0.286605	0.774415	0.967256
ENSDARG00000095332	si:dkey-14d8.1	FALSE	34.3566	-0.235995	0.252066	-0.936243	0.349148	0.531638	34.3566	0.168009	0.27677	0.607035	0.543828	0.916488
ENSDARG00000102104	si:ch73-4i5.5	FALSE	0.0271084	0	3.67808	0	1	NA	0.0271084	-1.89012	5.19402	-0.363903	0.71593	NA
ENSDARG00000018618	cpsf6	FALSE	1255.36	-0.131401	0.0471424	-2.78732	0.00531458	0.0207233	1255.36	-0.017701	0.0560662	-0.315716	0.752218	0.964943
ENSDARG00000003512	anks1b	FALSE	1549.32	-0.341206	0.0652586	-5.22851	1.70879e-07	1.78134e-06	1549.32	-0.171201	0.0856062	-1.99986	0.0455149	0.334367
ENSDARG00000033443	mdm2	FALSE	404.645	0.571886	0.0732053	7.81208	5.6252e-15	1.38526e-13	404.645	0.370432	0.0794168	4.66441	3.0951e-06	0.000211473
ENSDARG00000003789	dennd5b	FALSE	2206.06	-0.142749	0.05539	-2.57716	0.00996152	0.035123	2206.06	-0.0175004	0.0727814	-0.240452	0.80998	0.972063
ENSDARG00000096064	si:dkeyp-100h4.4	FALSE	0.0801928	0.00209769	3.67808	0.000570323	0.999545	NA	0.0801928	0	5.20164	0	1	NA
ENSDARG00000100780	slco1e1	FALSE	85.0369	4.10713	0.340118	12.0756	1.42121e-33	1.24873e-31	85.0369	-0.0607801	0.382749	-0.158799	0.873828	0.980568
ENSDARG00000113690	si:ch211-223g7.6	FALSE	10.101	0.645376	0.38395	1.68088	0.0927853	0.205984	10.101	-0.0110169	0.3073	-0.0358505	0.971402	0.996313
ENSDARG00000062968	sbf1	FALSE	2488.95	-0.168793	0.0415651	-4.06094	4.88747e-05	0.000330068	2488.95	-0.0698794	0.0519753	-1.34447	0.178795	0.666216
ENSDARG00000078167	si:dkeyp-100h4.1	FALSE	8.62485	0.929669	0.686578	1.35406	0.175717	0.329166	8.62485	-1.30697	0.644996	-2.02632	0.0427319	0.321775
ENSDARG00000104108	slco1d1	FALSE	42.8612	0.16694	0.213293	0.782679	0.433816	0.60952	42.8612	-0.105597	0.242679	-0.43513	0.663468	0.950589
ENSDARG00000099825	si:ch211-223g7.7	FALSE	7.46833	0.0901552	0.478253	0.18851	0.850477	0.919187	7.46833	0.271141	0.546982	0.495704	0.620103	0.941303
ENSDARG00000096109	si:dkeyp-100h4.2	FALSE	0.0103092	0	3.67808	0	1	NA	0.0103092	0.381822	5.20164	0.0734041	0.941485	NA
ENSDARG00000045788	avpr1ab	FALSE	19.2872	0.46202	0.302961	1.52502	0.127255	0.26066	19.2872	-0.357445	0.270576	-1.32105	0.186484	0.678511
ENSDARG00000115094	si:cabz01087415.1	FALSE	41.5453	0.444431	0.190999	2.32687	0.0199721	0.0619404	41.5453	-0.0915893	0.195068	-0.469526	0.638694	0.945554
ENSDARG00000025046	si:ch211-250m6.12	FALSE	1.56253	3.50877	1.31266	2.67303	0.0075169	0.0277694	1.56253	0.197821	1.97899	0.0999606	0.920376	NA
ENSDARG00000032765	net1	FALSE	482.464	0.00351522	0.144857	0.0242668	0.98064	0.992933	482.464	0.184795	0.193695	0.954055	0.340056	0.825016
ENSDARG00000068857	gbp4	FALSE	0.610604	-0.719284	1.16467	-0.617584	0.536849	NA	0.610604	-1.43419	0.914303	-1.56861	0.116738	NA
ENSDARG00000045789	srgap1b	FALSE	126.608	-0.345166	0.135939	-2.53913	0.0111129	0.038552	126.608	-0.163541	0.152789	-1.07038	0.28445	0.787544
ENSDARG00000013476	arhgef39	FALSE	4.14767	-1.31349	0.643186	-2.04217	0.0411347	0.109906	4.14767	-0.0237665	0.598134	-0.0397344	0.968305	0.995524
ENSDARG00000102215	si:ch211-227e10.6	FALSE	1.09548	-1.07996	1.19055	-0.907107	0.36435	0.546146	1.09548	0.409497	0.932813	0.438992	0.660667	NA
ENSDARG00000099833	fbxo7	FALSE	73.4091	0.312917	0.151227	2.06918	0.0385292	0.104427	73.4091	0.165102	0.156093	1.05772	0.290185	0.790837
ENSDARG00000103265	si:ch211-223g7.2	FALSE	2.10406	0.953963	0.850593	1.12153	0.262063	0.436756	2.10406	-0.222354	0.653949	-0.340018	0.733843	NA
ENSDARG00000098145	si:ch211-223g7.1p	FALSE	0.0330563	0	3.67808	0	1	NA	0.0330563	0.447362	5.1969	0.0860825	0.931401	NA
ENSDARG00000068874	ptchd3l	FALSE	0.080262	0.00208407	3.67808	0.00056662	0.999548	NA	0.080262	1.67413	5.16889	0.323885	0.746025	NA
ENSDARG00000096726	hspa12a.2	FALSE	0.73354	1.3949	1.96656	0.709307	0.478134	NA	0.73354	-2.7309	2.69338	-1.01393	0.310616	NA
ENSDARG00000068869	hspa12a.1	FALSE	0.192773	0.00206239	2.52165	0.000817876	0.999347	NA	0.192773	-0.459341	3.38015	-0.135894	0.891905	NA
ENSDARG00000068865	si:dkey-61p9.7	FALSE	0.741405	-0.35861	1.55619	-0.230441	0.817749	NA	0.741405	-1.94509	1.75067	-1.11106	0.266545	NA
ENSDARG00000045525	tmcc3	FALSE	214.971	-0.0796005	0.110088	-0.72306	0.469643	0.641444	214.971	0.0665074	0.126731	0.52479	0.599729	0.936509
ENSDARG00000045483	lrtm2a	FALSE	376.047	-0.35791	0.0821713	-4.35566	1.32666e-05	0.000100404	376.047	0.274795	0.0947568	2.9	0.00373162	0.0652418
ENSDARG00000092759	si:dkey-61p9.9	FALSE	7.50544	0.269414	0.404492	0.666056	0.505375	0.671581	7.50544	0.264663	0.474719	0.557516	0.577175	0.927896
ENSDARG00000097345	si:ch211-250m6.10	FALSE	0.0192969	0	3.67808	0	1	NA	0.0192969	1.11039	5.19959	0.213554	0.830895	NA
ENSDARG00000096762	fasn2	FALSE	0.502507	-1.07996	1.27536	-0.846783	0.397116	NA	0.502507	0.105837	1.19632	0.0884687	0.929504	NA
ENSDARG00000092471	si:dkey-7j22.1	FALSE	26.2111	-0.194795	0.349366	-0.557567	0.57714	0.727401	26.2111	0.0913145	0.416953	0.219004	0.826647	0.975802
ENSDARG00000097091	si:dkey-7j22.2	FALSE	5.4602	-0.694185	0.602936	-1.15134	0.249592	0.421989	5.4602	0.241997	0.638665	0.378911	0.704754	0.9581
ENSDARG00000103870	si:ch211-286m4.1	FALSE	10.4978	1.19068	0.460987	2.5829	0.0097973	0.0346117	10.4978	1.29185	0.421297	3.06635	0.00216687	0.0435998
ENSDARG00000088640	znf1115	FALSE	10.8637	-0.418239	0.428698	-0.975604	0.329261	0.511865	10.8637	-0.474374	0.405076	-1.17107	0.241569	0.739765
ENSDARG00000117156	si:dkey-7j22.4	FALSE	1.61015	-0.571037	0.965082	-0.591698	0.554053	0.708496	1.61015	-0.221815	0.832487	-0.266448	0.789894	NA
ENSDARG00000097393	si:dkeyp-77c4.2	FALSE	0.635373	1.31461	1.2769	1.02953	0.303229	NA	0.635373	-1.37186	1.60289	-0.855865	0.392072	NA
ENSDARG00000039356	zgc:194209	FALSE	104.424	-0.0683334	0.134472	-0.508161	0.611341	0.754123	104.424	-0.0789112	0.139892	-0.564085	0.572696	0.926014
ENSDARG00000090192	si:dkeyp-77c4.1	FALSE	13.5425	-0.293258	0.329362	-0.890383	0.37326	0.554809	13.5425	-0.189789	0.325268	-0.583486	0.559566	0.920971
ENSDARG00000109466	si:dkeyp-77c4.5	FALSE	21.0887	0.0151684	0.249258	0.060854	0.951475	0.97669	21.0887	-0.158929	0.202156	-0.786169	0.431768	0.874439
ENSDARG00000113564	znf1107	FALSE	14.3083	0.0504873	0.367734	0.137293	0.890799	0.943596	14.3083	0.092391	0.356955	0.258831	0.795766	0.970335
ENSDARG00000096046	si:ch211-209p16.4	FALSE	4.17069	2.66062	0.796608	3.33993	0.000837983	0.00423221	4.17069	0.583292	0.501887	1.1622	0.245155	0.743545
ENSDARG00000023026	pkp2	FALSE	18.7208	0.206241	0.335852	0.614085	0.539159	0.697015	18.7208	0.239119	0.376989	0.634286	0.525895	0.911791
ENSDARG00000116587	znf980	FALSE	4.46432	-0.182536	0.548955	-0.332516	0.7395	0.847365	4.46432	-0.576809	0.485332	-1.18848	0.234643	0.732609
ENSDARG00000045822	tnnt2e	FALSE	15.9161	0.404214	0.316517	1.27707	0.201577	0.363179	15.9161	0.0376535	0.314307	0.119799	0.904643	0.986507
ENSDARG00000086296	si:ch211-209p16.1	FALSE	5.2882	0.500893	0.500855	1.00008	0.317273	0.498422	5.2882	-0.6276	0.475215	-1.32067	0.186613	0.678648
ENSDARG00000045687	pdzrn4	FALSE	13.246	-1.00006	0.356104	-2.80835	0.00497968	0.0196422	13.246	-0.384263	0.369414	-1.0402	0.298248	0.796295
ENSDARG00000098615	si:dkey-146m20.1	FALSE	0.77317	-0.353387	1.25231	-0.282189	0.777798	NA	0.77317	1.00473	1.35287	0.74267	0.457681	NA
ENSDARG00000109358	trhde.1	FALSE	695.723	-0.198276	0.0649332	-3.05355	0.00226154	0.00999985	695.723	-0.0804209	0.0727599	-1.10529	0.269033	0.771353
ENSDARG00000045900	agbl5	FALSE	270.547	-0.0138109	0.078192	-0.176629	0.8598	0.925574	270.547	0.011196	0.0761035	0.147116	0.883041	0.982313
ENSDARG00000042469	ndufa12	FALSE	199.28	0.260118	0.140116	1.85645	0.0633897	0.154072	199.28	-0.224806	0.17093	-1.31519	0.188445	0.679536
ENSDARG00000095275	si:dkey-269p2.1	FALSE	2.59662	-0.654759	0.848721	-0.771465	0.440431	0.615856	2.59662	-0.0228406	0.88336	-0.0258565	0.979372	0.997734
ENSDARG00000096118	ost4	FALSE	9.78306	-0.451493	0.396282	-1.13932	0.25457	0.428194	9.78306	0.189013	0.302575	0.624683	0.532179	0.914176
ENSDARG00000113431	si:ch211-276i6.1	FALSE	1.32551	-0.35439	1.23354	-0.287294	0.773887	0.869309	1.32551	0.00230429	1.03998	0.00221571	0.998232	NA
ENSDARG00000026855	NA	FALSE	517.986	-0.325154	0.180673	-1.79969	0.0719101	0.16979	517.986	0.486528	0.249976	1.9463	0.051619	0.358789
ENSDARG00000104968	si:ch211-227e10.1	FALSE	7.63587	-0.178152	0.516771	-0.344741	0.730289	0.842362	7.63587	-0.253058	0.485995	-0.520702	0.602575	0.937299
ENSDARG00000015966	yaf2	FALSE	177.467	-0.0167946	0.110681	-0.151738	0.879394	0.937145	177.467	0.0801733	0.119357	0.671711	0.501768	0.902917
ENSDARG00000101459	si:dkey-279j5.1	FALSE	13.4721	-0.0826424	0.407882	-0.202614	0.839437	0.911906	13.4721	-0.322512	0.416492	-0.774353	0.438722	0.876953
ENSDARG00000014395	selenoo2	FALSE	595.11	2.80928	0.187563	14.9778	1.02586e-50	2.08621e-48	595.11	1.69954	0.248334	6.84378	7.71278e-12	2.20882e-09
ENSDARG00000115299	si:ch211-227e10.3	FALSE	4.53371	1.29301	0.638454	2.02522	0.0428453	0.113383	4.53371	-0.943184	0.613666	-1.53697	0.124302	0.56622
ENSDARG00000045790	kics2	FALSE	71.4513	0.0801182	0.143923	0.556674	0.57775	0.727874	71.4513	-0.146762	0.141708	-1.03567	0.300357	0.79839
ENSDARG00000059064	rassf3	FALSE	387.401	-0.488456	0.081037	-6.02757	1.66446e-09	2.28609e-08	387.401	-0.235809	0.0911869	-2.586	0.00970964	0.127843
ENSDARG00000045691	zcrb1	FALSE	49.4541	0.0287661	0.196486	0.146402	0.883604	0.939448	49.4541	0.191164	0.197165	0.96956	0.332266	0.819727
ENSDARG00000099725	si:ch1073-235m9.1	FALSE	0.0112155	0	3.67808	0	1	NA	0.0112155	-1.06085	5.20164	-0.203946	0.838396	NA
ENSDARG00000045692	pphln1	FALSE	207.419	0.165652	0.0874435	1.89439	0.0581737	0.144004	207.419	0.0312729	0.0830682	0.376472	0.706566	0.958252
ENSDARG00000096208	si:dkeyp-100h4.8	FALSE	0.819656	-1.79965	1.16733	-1.54168	0.123152	0.254322	0.819656	0.0473458	1.12042	0.0422573	0.966294	NA
ENSDARG00000089852	si:dkey-51d8.1	FALSE	13.5764	0.417348	0.434913	0.959613	0.33725	0.519736	13.5764	0.336387	0.515468	0.652586	0.514023	0.907806
ENSDARG00000004497	tspan33a	FALSE	2.17527	1.04208	0.937852	1.11113	0.266511	0.441671	2.17527	0.773993	0.708273	1.09279	0.274486	NA
ENSDARG00000045527	nr2c1	FALSE	149.622	-0.154449	0.113697	-1.35843	0.174327	0.327376	149.622	-0.0769973	0.120656	-0.638154	0.523373	0.911288
ENSDARG00000045874	yeats4	FALSE	43.853	0.130508	0.174549	0.747687	0.454649	0.628011	43.853	0.373211	0.166944	2.23555	0.0253811	0.237937
ENSDARG00000045873	frs2a	FALSE	60.3009	-0.295183	0.163445	-1.80601	0.0709168	0.168042	60.3009	0.00494774	0.146205	0.0338411	0.973004	0.99639
ENSDARG00000057468	kcnc2	FALSE	92.9223	-0.0359444	0.128143	-0.280503	0.779092	0.872742	92.9223	-0.144493	0.119345	-1.21071	0.226007	0.724952
ENSDARG00000022550	gxylt1b	FALSE	27.7301	0.0932538	0.222321	0.419455	0.674883	0.802623	27.7301	-0.194531	0.165939	-1.1723	0.241075	0.739765
ENSDARG00000008720	lmo3	FALSE	106.776	-0.021899	0.133924	-0.163518	0.87011	0.931478	106.776	-0.272208	0.13862	-1.9637	0.0495644	0.350476
ENSDARG00000111837	trhde.2	FALSE	551.432	-0.051583	0.0715676	-0.720759	0.471058	0.642596	551.432	0.0137032	0.0815467	0.168041	0.866551	0.980193
ENSDARG00000105245	si:dkey-270b7.3	FALSE	0.0313656	0	3.67808	0	1	NA	0.0313656	0.419693	5.19826	0.0807371	0.935651	NA
ENSDARG00000104052	si:dkey-270b7.5	FALSE	0.0337043	0	3.67808	0	1	NA	0.0337043	0.419693	5.19826	0.0807371	0.935651	NA
ENSDARG00000027316	tcp11l2	FALSE	236.644	-0.0618305	0.116047	-0.532806	0.594168	0.741152	236.644	0.0524875	0.132199	0.397035	0.691341	0.955195
ENSDARG00000078520	ikbip	FALSE	14.132	0.0650481	0.334353	0.194549	0.845746	0.915998	14.132	-0.367752	0.287574	-1.27881	0.200965	0.693918
ENSDARG00000063563	creb3l2	FALSE	172.931	0.150774	0.17173	0.877971	0.379959	0.560842	172.931	0.311975	0.219482	1.42141	0.155196	0.629277
ENSDARG00000045484	dcp1b	FALSE	138.307	-0.281115	0.115432	-2.43533	0.0148782	0.0487189	138.307	-0.13518	0.113085	-1.19538	0.231939	0.730993
ENSDARG00000100654	si:dkey-238k10.5	FALSE	24.2723	0.486003	0.447968	1.0849	0.277964	0.454522	24.2723	-2.23281	0.565674	-3.94716	7.90829e-05	0.00325599
ENSDARG00000057929	naf1	FALSE	99.1962	0.548221	0.209914	2.61165	0.00901076	0.0322624	99.1962	-0.257906	0.271496	-0.949943	0.342141	0.826289
ENSDARG00000101992	si:dkey-238k10.3	FALSE	36.3909	0.579948	0.261393	2.21868	0.0265083	0.0775926	36.3909	-0.35918	0.278678	-1.28887	0.197442	0.690603
ENSDARG00000032405	ckap4	FALSE	6.24863	1.07046	0.514103	2.08219	0.0373252	0.10188	6.24863	-0.491104	0.347526	-1.41314	0.157614	0.632668
ENSDARG00000097583	arfgap3	FALSE	22.0612	0.109603	0.288836	0.379464	0.704343	0.823967	22.0612	-0.28973	0.282441	-1.02581	0.304982	0.800893
ENSDARG00000004055	bltp3b	FALSE	1514.27	-0.522067	0.0947307	-5.51107	3.56665e-08	4.13328e-07	1514.27	-0.0886618	0.130167	-0.681137	0.495785	0.900333
ENSDARG00000016968	tmem214	FALSE	251.157	0.461211	0.0805941	5.72264	1.0488e-08	1.29391e-07	251.157	0.101449	0.0779646	1.30121	0.193185	0.685635
ENSDARG00000095159	si:ch211-286j13.1	FALSE	4.75543	-1.01596	0.564396	-1.80008	0.0718486	0.169708	4.75543	0.297044	0.553039	0.537112	0.59119	0.934111
ENSDARG00000093371	si:dkey-13i19.10	FALSE	4.7484	0.918945	0.616524	1.49052	0.136086	0.273594	4.7484	0.539655	0.602639	0.895486	0.370527	0.84518
ENSDARG00000087206	cct2	FALSE	105.486	0.811099	0.121578	6.67143	2.53325e-11	4.38141e-10	105.486	0.283732	0.113456	2.50081	0.0123909	0.150817
ENSDARG00000039302	terfa	FALSE	116.359	-0.22367	0.142785	-1.56647	0.117238	0.245822	116.359	-0.224407	0.162581	-1.38028	0.1675	0.646939
ENSDARG00000011769	cpm	FALSE	60.9357	0.0208454	0.295123	0.0706329	0.94369	0.972625	60.9357	-0.270925	0.393316	-0.688822	0.490935	0.898136
ENSDARG00000102278	si:dkey-270b7.2	FALSE	0.0092616	0	3.67808	0	1	NA	0.0092616	0.381822	5.20164	0.0734041	0.941485	NA
ENSDARG00000022795	golt1ba	FALSE	29.6013	-0.201155	0.219425	-0.916737	0.359281	0.540991	29.6013	0.0508869	0.21507	0.236606	0.812962	0.972835
ENSDARG00000100987	si:dkey-270b7.1	FALSE	0.0185232	0	3.67808	0	1	NA	0.0185232	1.07728	5.20071	0.20714	0.8359	NA
ENSDARG00000004904	gys2	FALSE	4.13453	-0.0934259	0.597559	-0.156346	0.87576	0.934933	4.13453	0.314778	0.59656	0.527655	0.597739	0.93632
ENSDARG00000087597	si:dkey-51d8.3	FALSE	1.85377	-1.32835	1.1017	-1.20573	0.227922	0.395943	1.85377	-0.25122	0.99615	-0.252191	0.800894	NA
ENSDARG00000099493	si:dkeyp-4c4.1	FALSE	4.9466	0.533877	0.625335	0.853746	0.393246	0.573605	4.9466	-0.351819	0.623797	-0.563997	0.572756	0.926014
ENSDARG00000039350	ssbp1	FALSE	60.1314	-0.165977	0.154628	-1.0734	0.283094	0.460299	60.1314	0.0734502	0.153082	0.479809	0.631363	0.94442
ENSDARG00000095132	si:dkey-51d8.2	FALSE	2.51866	-0.347014	0.713729	-0.486198	0.626826	0.766794	2.51866	0.521212	0.606547	0.859309	0.39017	NA
ENSDARG00000101469	si:dkey-56m15.2	FALSE	6.20436	0.901947	0.621169	1.45201	0.146498	0.288973	6.20436	-0.163183	0.657357	-0.248241	0.803948	0.971378
ENSDARG00000096147	si:dkey-146n1.4	FALSE	337.561	0.768205	0.174115	4.41205	1.02396e-05	7.91093e-05	337.561	0.32999	0.232013	1.4223	0.15494	0.628982
ENSDARG00000116197	si:dkeyp-4c4.2	FALSE	5.26858	0.538052	0.646527	0.832219	0.405285	0.584666	5.26858	-0.117052	0.68987	-0.169672	0.865268	0.980193
ENSDARG00000093461	si:dkey-56m15.6	FALSE	2.03707	-1.70539	0.899207	-1.89656	0.0578867	0.143505	2.03707	0.263874	0.792525	0.332954	0.739169	NA
ENSDARG00000103420	si:dkey-56m15.5	FALSE	44.3625	-0.187334	0.207089	-0.904606	0.365674	0.547642	44.3625	0.210655	0.215573	0.977187	0.328477	0.817699
ENSDARG00000058159	ipo8	FALSE	367.063	0.238836	0.22728	1.05084	0.293331	0.471344	367.063	-0.316952	0.313562	-1.01081	0.312107	0.807689
ENSDARG00000095186	si:dkey-14d8.9	FALSE	6.84883	0.348489	0.461107	0.755766	0.449789	0.623716	6.84883	0.534734	0.404663	1.32143	0.186357	0.678477
ENSDARG00000097353	si:dkey-14d8.21	FALSE	4.92442	0.137329	0.567135	0.242145	0.808668	0.891771	4.92442	0.0420205	0.419005	0.100286	0.920117	0.989269
ENSDARG00000094254	si:dkey-14d8.19	FALSE	1.39047	-0.49235	1.25154	-0.393396	0.694027	0.817282	1.39047	-1.10959	1.47442	-0.752562	0.451713	NA
ENSDARG00000104262	znf995	FALSE	0.19225	-1.07993	2.81833	-0.383181	0.701586	NA	0.19225	-1.64843	3.942	-0.41817	0.675823	NA
ENSDARG00000093058	stmp1	FALSE	135.685	0.332414	0.156165	2.12861	0.0332868	0.0932555	135.685	0.0463361	0.184734	0.250826	0.801949	0.970952
ENSDARG00000097507	si:dkey-14d8.23	FALSE	36.9689	-0.257832	0.255525	-1.00903	0.312961	0.493647	36.9689	0.113127	0.314387	0.359832	0.718973	0.959877
ENSDARG00000103281	si:dkey-56m15.9	FALSE	1.80606	-0.158319	0.913444	-0.173321	0.862399	0.926948	1.80606	0.98862	1.127	0.877215	0.38037	NA
ENSDARG00000045837	si:dkey-14d8.20	FALSE	625.355	3.29944	0.377534	8.73944	2.3426e-18	7.38417e-17	625.355	2.14673	0.522941	4.1051	4.04141e-05	0.00186373
ENSDARG00000104380	si:dkey-238k10.2	FALSE	56.6532	-0.0513629	0.339945	-0.151092	0.879903	0.937404	56.6532	-1.53726	0.44561	-3.44978	0.000561044	0.0154854
ENSDARG00000095099	si:dkey-51d8.11	FALSE	0.66023	-0.369451	1.21655	-0.303688	0.761366	NA	0.66023	0.83734	1.12515	0.744204	0.456753	NA
ENSDARG00000056859	spx	FALSE	2.92485	-1.00113	0.819022	-1.22235	0.221575	0.388773	2.92485	-0.134746	0.687024	-0.196131	0.844508	0.976767
ENSDARG00000099932	si:dkey-56m15.4	FALSE	1.14361	-0.0266208	1.14572	-0.0232349	0.981463	0.993243	1.14361	0.418663	0.8917	0.46951	0.638705	NA
ENSDARG00000096078	si:dkey-51d8.10	FALSE	1.08199	-0.420631	1.03882	-0.404912	0.685543	0.810342	1.08199	0.873886	1.10188	0.793088	0.427727	NA
ENSDARG00000098426	si:dkey-56m15.8	FALSE	2.24491	-0.591153	0.922811	-0.640601	0.521782	0.684721	2.24491	-1.18291	1.07344	-1.10198	0.27047	NA
ENSDARG00000099384	si:dkey-238k10.1	FALSE	40.1946	-0.485049	0.651443	-0.744577	0.456528	0.629674	40.1946	-4.96154	0.855868	-5.79708	6.74781e-09	1.00873e-06
ENSDARG00000096986	si:dkey-14d8.22	FALSE	28.0025	-0.115621	0.20951	-0.551864	0.581041	0.730539	28.0025	-0.197872	0.196378	-1.00761	0.313642	0.809049
ENSDARG00000100669	si:zfos-2131b9.2	FALSE	3.81878	-1.28884	1.01384	-1.27125	0.203641	0.365679	3.81878	-3.65905	1.18705	-3.08247	0.0020529	0.0418806
ENSDARG00000078014	pacsin2	FALSE	75.1737	-0.199832	0.158488	-1.26087	0.207356	0.370196	75.1737	-0.152511	0.172611	-0.88355	0.376939	0.84829
ENSDARG00000098167	si:dkey-176f19.4	FALSE	0.472237	-0.719277	1.42108	-0.506149	0.612752	NA	0.472237	1.45287	1.80651	0.804246	0.421255	NA
ENSDARG00000057921	ccdc136b	FALSE	332.19	-0.0281541	0.116801	-0.241044	0.809521	0.892168	332.19	-0.198432	0.149556	-1.32681	0.184573	0.676068
ENSDARG00000100961	zgc:174653	FALSE	1.84339	1.56043	0.889241	1.75479	0.0792951	0.183062	1.84339	-1.01787	0.766809	-1.32741	0.184374	NA
ENSDARG00000101463	si:dkey-176f19.1	FALSE	2.44803	-0.436986	0.980912	-0.445489	0.655966	0.78942	2.44803	0.138844	1.21016	0.114732	0.908658	NA
ENSDARG00000103348	si:dkey-176f19.7	FALSE	1.50975	-0.245841	0.954631	-0.257524	0.796774	0.883953	1.50975	-0.447085	0.853051	-0.5241	0.600209	NA
ENSDARG00000098758	znf1125	FALSE	0.154005	-0.719246	3.52952	-0.20378	0.838526	NA	0.154005	-1.76022	4.98952	-0.352783	0.724251	NA
ENSDARG00000098677	si:dkeyp-120g4.1	FALSE	0.427357	0.731055	1.50444	0.485931	0.627016	NA	0.427357	-1.84139	1.73765	-1.05971	0.289278	NA
ENSDARG00000008398	cacna1c	FALSE	516.407	-0.0157881	0.0669525	-0.235811	0.813579	0.894673	516.407	-0.0503049	0.0748615	-0.671973	0.501601	0.902914
ENSDARG00000098409	si:ch211-117l9.1p	FALSE	40.0223	0.359286	0.259748	1.38321	0.1666	0.316996	40.0223	-0.610177	0.279695	-2.18158	0.0291404	0.256629
ENSDARG00000104038	si:dkey-176f19.3	FALSE	2.80261	1.54006	0.869112	1.772	0.0763952	0.177816	2.80261	-0.23874	0.588815	-0.405458	0.685141	0.95398
ENSDARG00000114908	znf1088	FALSE	2.26348	1.84355	0.998123	1.84701	0.0647454	0.156657	2.26348	-0.36564	0.730898	-0.500261	0.616891	NA
ENSDARG00000090778	ttll1	FALSE	116.317	-0.0174501	0.193983	-0.0899569	0.928321	0.96371	116.317	-0.759686	0.239623	-3.17033	0.00152263	0.0332176
ENSDARG00000002952	smo	FALSE	53.7975	0.728508	0.232563	3.13252	0.00173314	0.00795786	53.7975	-0.0797234	0.268538	-0.296879	0.766559	0.965965
ENSDARG00000022187	usp6nl	FALSE	598.834	-0.0628272	0.080109	-0.784272	0.432881	0.608673	598.834	-0.119206	0.100059	-1.19135	0.233516	0.731246
ENSDARG00000073963	si:ch211-258f14.2	FALSE	439.958	0.0742708	0.0975033	0.761726	0.446224	0.620996	439.958	0.222546	0.1234	1.80346	0.0713166	0.42921
ENSDARG00000022165	mgst1.2	FALSE	7.50401	0.224843	0.459938	0.488855	0.624944	0.765486	7.50401	0.614824	0.395879	1.55306	0.120408	0.558744
ENSDARG00000032618	mgst1.1	FALSE	6.91504	0.112112	0.563789	0.198854	0.842377	0.913958	6.91504	0.778141	0.453453	1.71603	0.0861558	0.474211
ENSDARG00000079143	si:ch73-278m9.1	FALSE	59.8427	0.140608	0.160125	0.878118	0.37988	0.560791	59.8427	-0.193733	0.151794	-1.27629	0.201853	0.694342
ENSDARG00000015278	plxnc1	FALSE	104.285	1.50715	0.13566	11.1098	1.12464e-28	7.05472e-27	104.285	0.0547841	0.136767	0.400566	0.68874	0.954636
ENSDARG00000102878	mapre3b	FALSE	1179.42	-0.457581	0.0447289	-10.2301	1.45379e-24	7.10471e-23	1179.42	-0.249543	0.0479304	-5.20636	1.92576e-07	1.97948e-05
ENSDARG00000045528	fgd6	FALSE	159.883	0.260056	0.105549	2.46383	0.0137461	0.0456853	159.883	-0.160426	0.101636	-1.57844	0.114464	0.544271
ENSDARG00000115564	si:ch211-271g18.4	FALSE	0.621691	-1.82442	1.42798	-1.27762	0.201383	NA	0.621691	-1.13535	1.64987	-0.688146	0.491361	NA
ENSDARG00000099255	si:ch211-59m15.2	FALSE	0.897038	0.00205851	1.4394	0.00143012	0.998859	1	0.897038	-0.585608	1.4753	-0.396941	0.691411	NA
ENSDARG00000069607	zgc:162331	FALSE	937.482	-1.05742	0.0945831	-11.1798	5.12014e-29	3.28536e-27	937.482	-0.422815	0.120343	-3.5134	0.000442404	0.0128153
ENSDARG00000098213	si:ch211-59m15.1	FALSE	0.255715	0.00205999	2.04738	0.00100616	0.999197	NA	0.255715	-0.512065	2.59902	-0.197022	0.84381	NA
ENSDARG00000099277	znf1039	FALSE	0.816083	-0.35861	1.17826	-0.304355	0.760858	NA	0.816083	-0.247837	0.944945	-0.262277	0.793108	NA
ENSDARG00000101623	znf992	FALSE	1.82008	0.00205886	1.31375	0.00156716	0.99875	1	1.82008	-0.528468	1.19501	-0.442228	0.658324	NA
ENSDARG00000100386	si:dkey-157e10.5	FALSE	4.40364	-0.25002	0.525705	-0.475591	0.634366	0.772707	4.40364	0.682445	0.515234	1.32453	0.185326	0.676935
ENSDARG00000111046	NA	FALSE	3.74631	-0.549446	0.749192	-0.733385	0.463324	0.635602	3.74631	-0.27803	0.732054	-0.379794	0.704098	0.958034
ENSDARG00000102256	si:dkey-157e10.6	FALSE	1.62474	-0.369426	1.20506	-0.306563	0.759176	0.859947	1.62474	-0.259413	1.0206	-0.254177	0.799359	NA
ENSDARG00000101165	si:dkey-157e10.8	FALSE	0.289547	-1.07995	1.91294	-0.564547	0.572382	NA	0.289547	0.622301	2.60385	0.238993	0.811111	NA
ENSDARG00000103536	si:dkey-157e10.7	FALSE	0.256547	-0.71928	1.73368	-0.414887	0.678225	NA	0.256547	0.692768	2.17101	0.319099	0.749651	NA
ENSDARG00000101997	si:dkey-257e4.2	FALSE	3.19898	0.0218195	0.715291	0.0305043	0.975665	0.989955	3.19898	-0.43629	0.807009	-0.540626	0.588765	0.933192
ENSDARG00000057714	cmah	FALSE	23.0527	0.210014	0.606037	0.346536	0.72894	0.84159	23.0527	0.0525571	0.796889	0.0659529	0.947415	0.99266
ENSDARG00000098193	znf998	FALSE	1.15345	-0.457536	1.12189	-0.407826	0.683402	0.808925	1.15345	-0.72695	1.09215	-0.665617	0.505656	NA
ENSDARG00000099152	NA	FALSE	2.35594	0.292561	0.780162	0.375001	0.70766	0.826275	2.35594	-0.676427	0.853341	-0.792682	0.427963	NA
ENSDARG00000002131	celf2	FALSE	809.657	-0.149547	0.0639612	-2.33809	0.0193824	0.0604609	809.657	0.0281816	0.0769588	0.366191	0.714223	0.959877
ENSDARG00000025576	mkln1	FALSE	486.67	0.253547	0.103272	2.45512	0.0140837	0.0466257	486.67	0.12271	0.130981	0.936858	0.348832	0.829315
ENSDARG00000045601	cax1	FALSE	4.8856	-1.80433	0.678716	-2.65844	0.00785035	0.0288071	4.8856	0.64242	0.708996	0.906098	0.364884	0.841827
ENSDARG00000063149	tmtc1	FALSE	1971.8	0.0390316	0.137628	0.283602	0.776716	0.871128	1971.8	-0.0800042	0.192708	-0.415158	0.678026	0.952309
ENSDARG00000100099	si:dkey-238o14.1	FALSE	0.529184	1.77118	1.39609	1.26867	0.204559	NA	0.529184	-0.250513	1.80189	-0.139027	0.889428	NA
ENSDARG00000028192	cradd	FALSE	25.0868	-0.143569	0.222569	-0.645056	0.518891	0.682481	25.0868	-0.178174	0.207656	-0.858026	0.390878	0.854157
ENSDARG00000090769	si:dkey-51d8.6	FALSE	10.4491	0.773843	0.387786	1.99554	0.0459836	0.11979	10.4491	-0.0689673	0.281013	-0.245424	0.806128	0.971378
ENSDARG00000098452	si:dkey-151g22.1	FALSE	1.8067	-1.50918	0.935431	-1.61336	0.106667	0.228717	1.8067	-0.33437	0.835401	-0.400251	0.688972	NA
ENSDARG00000005897	dera	FALSE	74.8134	0.31378	0.139237	2.25357	0.0242235	0.0723235	74.8134	0.107382	0.132991	0.807437	0.419415	0.866572
ENSDARG00000045835	si:dkey-14d8.6	FALSE	0.129822	-0.719264	3.09901	-0.232094	0.816465	NA	0.129822	-0.93424	4.33973	-0.215276	0.829552	NA
ENSDARG00000045224	glipr1a	FALSE	11.6929	0.995655	0.39755	2.50448	0.0122632	0.0416038	11.6929	-0.0168381	0.299656	-0.0561916	0.955189	0.993588
ENSDARG00000059311	dpysl5b	FALSE	605.653	-0.0641686	0.0740548	-0.866502	0.386215	0.567056	605.653	-0.0695141	0.0874453	-0.794944	0.426646	0.871812
ENSDARG00000007764	klhdc10	FALSE	201.009	-0.00144743	0.113343	-0.0127704	0.989811	0.997365	201.009	0.180997	0.128992	1.40316	0.16057	0.6373
ENSDARG00000045834	si:dkey-14d8.7	FALSE	0.0668268	0.00209281	3.67808	0.000568997	0.999546	NA	0.0668268	0.381822	5.20164	0.0734041	0.941485	NA
ENSDARG00000116216	znf1046	FALSE	9.61812	-0.040737	0.383171	-0.106316	0.915332	0.956526	9.61812	-0.0886553	0.360385	-0.246002	0.805681	0.971378
ENSDARG00000045836	mapk11	FALSE	25.4793	0.960422	0.248952	3.85786	0.000114385	0.000714504	25.4793	0.165945	0.231189	0.717787	0.472888	0.893483
ENSDARG00000104681	si:dkeyp-87d1.1	FALSE	0.492505	0.00206392	1.20698	0.00170998	0.998636	NA	0.492505	-0.225435	1.10853	-0.203363	0.838851	NA
ENSDARG00000098335	si:dkeyp-87d1.6	FALSE	0.23307	0.00208101	2.66709	0.000780255	0.999377	NA	0.23307	-0.339518	3.77186	-0.0900136	0.928276	NA
ENSDARG00000092677	coa6	FALSE	8.95781	0.0159006	0.406005	0.0391636	0.96876	0.986083	8.95781	-0.174306	0.421901	-0.413145	0.679501	0.953098
ENSDARG00000103473	si:dkeyp-87d1.10	FALSE	0.951173	-1.73438	1.17982	-1.47004	0.141552	0.281841	0.951173	-1.12223	1.24679	-0.900096	0.368069	NA
ENSDARG00000006409	mapk12b	FALSE	0.734965	2.26879	1.36682	1.65991	0.096933	NA	0.734965	-2.34661	1.92396	-1.21968	0.222587	NA
ENSDARG00000020871	ptprz1b	FALSE	774.018	-0.33235	0.0796111	-4.17467	2.9842e-05	0.000209326	774.018	-0.0355378	0.100297	-0.354327	0.723094	0.960287
ENSDARG00000093254	znf569l	FALSE	6.15812	0.559316	0.564079	0.991556	0.321414	0.503266	6.15812	-0.421298	0.551083	-0.764491	0.444575	0.880531
ENSDARG00000096074	si:dkey-51d8.8	FALSE	1.39864	-0.185529	0.938652	-0.197654	0.843316	0.914321	1.39864	-0.412688	0.814707	-0.506548	0.612472	NA
ENSDARG00000096217	si:dkey-51d8.9	FALSE	22.9304	0.11918	0.355116	0.335608	0.737166	0.846268	22.9304	0.422872	0.406192	1.04106	0.297846	0.795906
ENSDARG00000105057	si:dkey-220a11.6	FALSE	0.254165	-1.07995	1.95944	-0.551151	0.58153	NA	0.254165	2.21723	2.63249	0.842256	0.399645	NA
ENSDARG00000096107	si:ch211-187d1.1	FALSE	19.3208	0.380576	0.307773	1.23655	0.216255	0.381911	19.3208	-0.0485105	0.270485	-0.179346	0.857666	0.979322
ENSDARG00000059053	slc13a4	FALSE	169.217	4.48079	0.40296	11.1197	1.00623e-28	6.34351e-27	169.217	0.729352	0.50755	1.437	0.150717	0.622148
ENSDARG00000011246	krr1	FALSE	37.4661	-3.01581e-05	0.202848	-0.000148674	0.999881	1	37.4661	0.0340011	0.190597	0.178393	0.858414	0.979683
ENSDARG00000103031	znf1029	FALSE	3.94625	-0.744695	0.664286	-1.12105	0.262268	0.437004	3.94625	-0.0607232	0.612687	-0.0991097	0.921051	0.989525
ENSDARG00000102543	si:dkey-220a11.9	FALSE	0.194365	-0.358601	2.01191	-0.178239	0.858535	NA	0.194365	-0.315566	2.83778	-0.111202	0.911457	NA
ENSDARG00000096012	znf1142	FALSE	32.3504	0.5931	0.226423	2.61944	0.00880747	0.0316709	32.3504	-0.416036	0.186348	-2.23258	0.0255767	0.238566
ENSDARG00000088861	znf1021	FALSE	9.59415	0.769418	0.42985	1.78997	0.0734591	0.172591	9.59415	-0.639874	0.423839	-1.50971	0.131117	0.579696
ENSDARG00000045557	socs2	FALSE	203.311	0.597705	0.162249	3.68388	0.000229711	0.00134556	203.311	0.351353	0.209632	1.67605	0.0937284	0.493431
ENSDARG00000117096	znf1138	FALSE	4.04388	1.77476	0.729313	2.43347	0.014955	0.0489196	4.04388	0.205201	0.620704	0.330593	0.740952	0.963679
ENSDARG00000097434	si:dkey-202b22.8	FALSE	24.5584	0.594396	0.302508	1.96489	0.0494266	0.126717	24.5584	0.0589155	0.340861	0.172843	0.862775	0.980193
ENSDARG00000096041	si:ch211-162i8.2	FALSE	1.00091	0.349224	1.14126	0.305997	0.759607	0.860126	1.00091	0.0704696	0.882296	0.0798707	0.93634	NA
ENSDARG00000009252	napepld	FALSE	31.2104	-0.471272	0.220145	-2.14074	0.032295	0.0911249	31.2104	0.0574864	0.164878	0.34866	0.727345	0.960874
ENSDARG00000098430	znf1078	FALSE	2.51677	-0.608774	0.813479	-0.748358	0.454244	0.627722	2.51677	-0.431945	0.83825	-0.515294	0.606348	NA
ENSDARG00000033757	ncaph2	FALSE	61.5655	0.120108	0.186849	0.642808	0.520349	0.683632	61.5655	-0.0862443	0.248052	-0.347687	0.728075	0.960903
ENSDARG00000105304	si:dkey-220a11.5	FALSE	3.39227	1.15003	0.910746	1.26273	0.206686	0.36941	3.39227	-0.536654	0.753942	-0.711797	0.47659	0.894447
ENSDARG00000032799	kcnd2	FALSE	442.203	-0.361827	0.0978332	-3.6984	0.000216959	0.00128038	442.203	-0.109621	0.120318	-0.91109	0.362248	0.840445
ENSDARG00000053127	helb	FALSE	25.4067	-0.276808	0.232948	-1.18828	0.234723	0.403725	25.4067	-0.261417	0.222407	-1.1754	0.239835	0.738164
ENSDARG00000096823	si:dkey-180p18.11	FALSE	0.671582	-1.38516	1.29354	-1.07083	0.284248	NA	0.671582	1.01406	1.30316	0.778154	0.436478	NA
ENSDARG00000062651	zc3hc1	FALSE	76.3156	0.465202	0.141827	3.28006	0.00103784	0.0051016	76.3156	0.102378	0.125794	0.813859	0.415726	0.865292
ENSDARG00000099670	znf1074	FALSE	0.944663	0.504432	1.07314	0.470051	0.638319	0.775846	0.944663	-0.0544724	0.90033	-0.0605027	0.951755	NA
ENSDARG00000045898	si:ch211-152c2.3	FALSE	273.891	-0.371473	0.155216	-2.39327	0.0166991	0.0535072	273.891	-0.37929	0.201566	-1.88172	0.0598739	0.387796
ENSDARG00000100214	znf1031	FALSE	2.55478	0.690113	0.860237	0.802236	0.422416	0.59961	2.55478	0.0776777	0.552111	0.140692	0.888113	0.98288
ENSDARG00000017386	sobpb	FALSE	55.5605	0.576225	0.219716	2.62259	0.00872654	0.0314457	55.5605	0.181501	0.241232	0.752394	0.451814	0.883252
ENSDARG00000075215	vezt	FALSE	283.887	0.258542	0.0965248	2.67851	0.00739515	0.0273482	283.887	0.10795	0.115048	0.938297	0.348092	0.829306
ENSDARG00000111716	si:ch211-162i8.5	FALSE	33.1345	-0.197077	0.246926	-0.798121	0.4248	0.601234	33.1345	-0.0876305	0.260367	-0.336565	0.736445	0.962523
ENSDARG00000027424	slc25a3a	FALSE	2652.31	-0.387375	0.0567144	-6.83026	8.47591e-12	1.56241e-10	2652.31	-0.139592	0.0758934	-1.83931	0.0658693	0.410054
ENSDARG00000090033	si:ch211-162i8.8	FALSE	12.4438	-0.118465	0.372591	-0.317949	0.750524	0.854445	12.4438	-0.178788	0.323522	-0.55263	0.580517	0.929578
ENSDARG00000073965	si:dkey-202b22.6	FALSE	0.424741	0.369749	1.44147	0.256508	0.797559	NA	0.424741	-0.875659	1.72241	-0.508391	0.611179	NA
ENSDARG00000011764	ints13	FALSE	161.065	-0.0759682	0.105401	-0.720753	0.471061	0.642596	161.065	-0.0606069	0.107953	-0.561418	0.574513	0.926625
ENSDARG00000053709	si:ch73-89b15.3	FALSE	3.02583	0.0133985	0.662376	0.020228	0.983862	0.994399	3.02583	0.0182967	0.531583	0.0344193	0.972543	0.99639
ENSDARG00000087168	si:ch211-162i8.4	FALSE	2.77219	-0.54028	0.625072	-0.864348	0.387397	0.568129	2.77219	-0.0708267	0.636711	-0.111238	0.911427	0.987924
ENSDARG00000101213	si:dkey-77p23.1p	FALSE	1.61369	-0.960068	0.870755	-1.10257	0.270214	0.446029	1.61369	0.0121444	0.7741	0.0156884	0.987483	NA
ENSDARG00000098155	si:dkeyp-3b12.11	FALSE	1.53831	0.778054	1.0642	0.731117	0.464708	0.636981	1.53831	-1.38695	1.20778	-1.14834	0.250827	NA
ENSDARG00000016538	ovch1	FALSE	237.174	-0.268084	0.416174	-0.644163	0.51947	0.682904	237.174	-0.394328	0.583201	-0.676145	0.498948	0.901637
ENSDARG00000116226	si:dkeyp-3b12.13	FALSE	0.706817	1.02257	1.24996	0.818082	0.41331	NA	0.706817	0.668449	1.7168	0.389358	0.697011	NA
ENSDARG00000016526	gata3	FALSE	6.8017	-0.136474	0.552655	-0.246943	0.804952	0.889233	6.8017	-0.0880088	0.587387	-0.149831	0.880898	0.981888
ENSDARG00000096194	si:ch211-162i8.6	FALSE	0.640446	1.61831	1.40565	1.15129	0.249613	NA	0.640446	0.346698	1.60913	0.215457	0.829411	NA
ENSDARG00000109749	si:ch211-162i8.7	FALSE	1.31399	-0.536013	1.1598	-0.462159	0.643967	0.780447	1.31399	-0.399943	1.34569	-0.297203	0.766312	NA
ENSDARG00000045552	si:dkey-202b22.6	FALSE	2.00324	0.304578	0.802007	0.379769	0.704117	0.823885	2.00324	0.448001	0.804166	0.5571	0.577459	NA
ENSDARG00000087699	si:dkey-256i11.3	FALSE	0.32672	1.28524	3.0121	0.426691	0.669604	NA	0.32672	-1.06086	4.27786	-0.247988	0.804144	NA
ENSDARG00000032389	tspan12	FALSE	14.1007	-0.492795	0.392259	-1.2563	0.209007	0.372423	14.1007	-0.164708	0.428594	-0.384298	0.700758	0.957794
ENSDARG00000096084	si:dkey-256i11.6	FALSE	0.255605	0	2.02076	0	1	NA	0.255605	0.502281	2.54217	0.19758	0.843374	NA
ENSDARG00000045694	prickle1b	FALSE	318.772	-0.331729	0.0981055	-3.38135	0.000721303	0.00371358	318.772	-0.130549	0.118818	-1.09873	0.271887	0.774154
ENSDARG00000070441	zdhhc17	FALSE	434.658	-0.117259	0.0599272	-1.95668	0.0503847	0.12852	434.658	-0.0341816	0.057237	-0.597195	0.550377	0.918814
ENSDARG00000093713	si:dkey-256i11.2	FALSE	1.01221	0.560965	1.06168	0.528377	0.597238	0.743363	1.01221	-0.482568	0.882066	-0.547088	0.584318	NA
ENSDARG00000111237	si:dkeyp-3b12.5	FALSE	4.95086	1.2397	0.647981	1.91318	0.0557252	0.139215	4.95086	-1.61562	0.72267	-2.23563	0.0253763	0.237937
ENSDARG00000103411	si:dkeyp-3b12.8	FALSE	0.070003	0.00209281	3.67808	0.000568997	0.999546	NA	0.070003	-1.06085	5.20164	-0.203946	0.838396	NA
ENSDARG00000098506	si:ch211-210m1.1	FALSE	0.259468	-1.44057	3.67808	-0.391665	0.695306	NA	0.259468	2.18639	5.14859	0.424659	0.671086	NA
ENSDARG00000000019	ube2h	FALSE	1404.06	0.0671724	0.0552444	1.21591	0.224018	0.391806	1404.06	0.105098	0.0705082	1.49058	0.136073	0.59114
ENSDARG00000101517	si:ch211-210m1.2p	FALSE	13.1112	-0.0323414	0.576112	-0.0561374	0.955232	0.978793	13.1112	-0.189778	0.715854	-0.265107	0.790927	0.969485
ENSDARG00000103719	si:ch211-210m1.3	FALSE	0.325473	-1.44062	2.0074	-0.717655	0.47297	NA	0.325473	-0.85629	2.62181	-0.326603	0.743968	NA
ENSDARG00000031228	podxl	FALSE	68.6754	-0.273722	0.181954	-1.50435	0.132492	0.268379	68.6754	0.265999	0.201346	1.3211	0.186467	0.678511
ENSDARG00000097579	si:ch211-95o16.4	FALSE	3.56775	-1.06714	0.754979	-1.41347	0.157519	0.30396	3.56775	-0.23519	0.590121	-0.398546	0.690228	0.955195
ENSDARG00000069261	metap2a	FALSE	66.0531	-0.497483	0.185177	-2.68653	0.00721979	0.0268013	66.0531	-0.200412	0.185775	-1.07879	0.280683	0.784334
ENSDARG00000006060	crybg1b	FALSE	59.0062	-0.320846	0.165628	-1.93715	0.0527268	0.133214	59.0062	-0.207491	0.154062	-1.3468	0.178044	0.66495
ENSDARG00000045513	taf3	FALSE	348.939	-0.0686701	0.0781723	-0.878445	0.379702	0.560561	348.939	-0.115738	0.0858074	-1.34881	0.177398	0.664048
ENSDARG00000114893	znf1038	FALSE	15.4113	0.184255	0.277857	0.663127	0.507249	0.673262	15.4113	-0.115979	0.20889	-0.555214	0.578748	0.928879
ENSDARG00000102644	si:dkey-109m8.1	FALSE	0.59746	-0.358611	1.17967	-0.303994	0.761133	NA	0.59746	-0.599729	0.955049	-0.627957	0.530032	NA
ENSDARG00000098878	si:dkey-27p2.1	FALSE	0.240293	0	1.55105	0	1	NA	0.240293	-0.589372	1.76567	-0.333795	0.738534	NA
ENSDARG00000007315	tmpoa	FALSE	102.176	0.222315	0.116626	1.90622	0.0566217	0.140975	102.176	-0.0253541	0.102705	-0.246864	0.805014	0.971378
ENSDARG00000101695	si:dkey-26m3.3	FALSE	15.3205	-0.462433	0.320099	-1.44466	0.148554	0.291729	15.3205	-0.229135	0.293096	-0.781775	0.434347	0.87557
ENSDARG00000034326	ing3	FALSE	315.687	-0.0300629	0.0708688	-0.424205	0.671416	0.800071	315.687	-0.0777843	0.0671812	-1.15783	0.246934	0.746393
ENSDARG00000099829	si:ch211-215p11.2p	FALSE	71.9932	-0.875379	0.182262	-4.80287	1.56411e-06	1.40263e-05	71.9932	-0.223204	0.186573	-1.19633	0.231567	0.730993
ENSDARG00000104925	si:dkey-26m3.2	FALSE	1.59106	-0.178053	1.13074	-0.157465	0.874878	0.934359	1.59106	1.17644	1.21846	0.965518	0.334285	NA
ENSDARG00000102848	si:ch211-215p11.5	FALSE	19.5338	-0.881028	0.278883	-3.15913	0.00158239	0.00735272	19.5338	-0.467113	0.284647	-1.64103	0.100791	0.512915
ENSDARG00000101598	si:ch211-215p11.1	FALSE	151.657	-0.281657	0.131703	-2.13857	0.0324702	0.0915176	151.657	-0.00139829	0.149442	-0.00935668	0.992535	0.999848
ENSDARG00000025859	lmf2b	FALSE	70.2142	0.701351	0.187915	3.73227	0.00018976	0.00113232	70.2142	-0.402764	0.221005	-1.82243	0.0683905	0.419188
ENSDARG00000089005	si:ch211-210m1.4p	FALSE	0.0412899	0	3.67808	0	1	NA	0.0412899	1.01053	5.16623	0.195603	0.844921	NA
ENSDARG00000101450	si:ch211-215p11.3	FALSE	2.05467	-0.89984	0.871663	-1.03232	0.30192	0.481442	2.05467	0.784365	0.671748	1.16765	0.242949	NA
ENSDARG00000101689	si:dkey-31n13.3	FALSE	14.9959	0.4992	0.303208	1.64639	0.0996828	0.217411	14.9959	0.343529	0.255445	1.34482	0.178682	0.666216
ENSDARG00000113022	si:ch211-207e19.15	FALSE	0.489552	0.366644	1.21509	0.301742	0.762849	NA	0.489552	-0.351536	1.16017	-0.303004	0.761887	NA
ENSDARG00000093427	si:dkey-115f9.2	FALSE	27.699	-0.506433	0.284807	-1.77816	0.0753769	0.176033	27.699	0.0524259	0.329957	0.158887	0.873758	0.980568
ENSDARG00000104893	si:ch211-207e19.2	FALSE	4.06036	1.06549	0.638415	1.66896	0.0951245	0.209993	4.06036	0.182297	0.661209	0.275703	0.782776	0.969043
ENSDARG00000096099	si:dkey-9p20.19	FALSE	33.0236	-0.366716	0.189996	-1.93012	0.0535915	0.135027	33.0236	-0.00730966	0.154296	-0.0473742	0.962215	0.99444
ENSDARG00000102455	znf1133	FALSE	1.14037	1.1265	0.993282	1.13412	0.256742	0.430785	1.14037	-0.723935	0.716099	-1.01094	0.312044	NA
ENSDARG00000101312	si:dkey-31n13.4	FALSE	43.8375	0.152732	0.250588	0.609495	0.542196	0.699255	43.8375	-0.114075	0.284263	-0.401303	0.688197	0.954612
ENSDARG00000101351	si:ch211-207e19.11	FALSE	2.61493	1.18011	0.776409	1.51996	0.12852	0.262612	2.61493	0.837324	0.618059	1.35476	0.175493	0.661746
ENSDARG00000098569	si:ch211-215p11.4	FALSE	16.7347	-0.973877	0.591177	-1.64735	0.0994856	0.217112	16.7347	0.749973	0.667505	1.12355	0.261205	0.761828
ENSDARG00000110323	znf986	FALSE	4.49283	1.34893	0.681582	1.97912	0.0478021	0.123633	4.49283	-0.400578	0.43768	-0.915231	0.360071	0.838158
ENSDARG00000099926	si:dkey-26m3.1	FALSE	0.134977	0.00206539	2.21623	0.000931937	0.999256	NA	0.134977	0.441494	2.98019	0.148143	0.88223	NA
ENSDARG00000045514	atp5f1c	FALSE	860.149	-0.150388	0.0576664	-2.6079	0.00910985	0.0325617	860.149	-0.0892929	0.0667839	-1.33704	0.181208	0.669664
ENSDARG00000045485	rassf8b	FALSE	165.69	-0.060179	0.107569	-0.559444	0.575858	0.726434	165.69	-0.0983524	0.0988135	-0.995334	0.319574	0.81196
ENSDARG00000095980	si:ch73-381a20.2	FALSE	0.326298	0.729155	1.33569	0.5459	0.585135	NA	0.326298	0.140483	1.48991	0.0942901	0.924879	NA
ENSDARG00000086259	si:dkey-234l24.9p	FALSE	1.53164	0.33487	1.10398	0.30333	0.761639	0.861385	1.53164	0.146693	1.17801	0.124526	0.900898	NA
ENSDARG00000053131	irak3	FALSE	3.15917	1.57127	0.688907	2.28081	0.0225595	0.0682934	3.15917	1.21233	0.609752	1.98824	0.0467853	0.339113
ENSDARG00000007405	strap	FALSE	176.214	0.2394	0.104994	2.28013	0.0225999	0.0683829	176.214	-0.00316869	0.111285	-0.0284736	0.977284	0.997031
ENSDARG00000005547	rint1	FALSE	75.5929	-0.0477452	0.133512	-0.35761	0.720635	0.836121	75.5929	-0.0125919	0.127286	-0.0989261	0.921197	0.989525
ENSDARG00000105079	si:ch211-157e21.2	FALSE	12.7935	0.128848	0.377393	0.341415	0.732791	0.843652	12.7935	0.218542	0.42277	0.516929	0.605206	0.938022
ENSDARG00000097326	si:dkeyp-14f10.3	FALSE	0.429772	1.34974	1.37648	0.980579	0.3268	NA	0.429772	1.66586	1.78037	0.935678	0.349439	NA
ENSDARG00000100959	si:dkey-3p4.7	FALSE	3.01273	0.793416	0.768994	1.03176	0.302186	0.481591	3.01273	0.318312	0.638971	0.498163	0.618369	0.940743
ENSDARG00000006029	lta4h	FALSE	37.1855	0.813866	0.21743	3.74312	0.000181749	0.0010889	37.1855	0.133712	0.227072	0.588852	0.555961	0.920571
ENSDARG00000090957	loc100536109	FALSE	3.26017	0.477429	0.641961	0.743705	0.457055	0.630156	3.26017	-0.0496147	0.63174	-0.0785365	0.937401	0.99211
ENSDARG00000096149	NA	FALSE	1.26208	0.794448	1.25087	0.635119	0.525351	0.687266	1.26208	-0.323284	1.40923	-0.229404	0.818555	NA
ENSDARG00000100896	znf973	FALSE	20.0064	-0.0873613	0.322282	-0.271071	0.786337	0.877275	20.0064	-0.333033	0.340912	-0.976887	0.328625	0.817699
ENSDARG00000111731	znf972	FALSE	3.28627	-0.390155	0.769726	-0.506875	0.612243	0.754812	3.28627	-0.189818	0.907757	-0.209106	0.834365	0.976128
ENSDARG00000100565	si:dkey-29n10.1p	FALSE	0.654281	1.01231	1.49636	0.676514	0.498714	NA	0.654281	-1.1512	1.74913	-0.658158	0.510436	NA
ENSDARG00000070535	ripply2	FALSE	0.256912	0.00206289	1.54875	0.00133197	0.998937	NA	0.256912	0.998772	1.82275	0.547948	0.583728	NA
ENSDARG00000101254	si:ch211-157e21.22	FALSE	1.63089	0.673539	0.928199	0.72564	0.468059	0.639937	1.63089	1.0546	0.798754	1.32031	0.186732	NA
ENSDARG00000097195	si:dkey-202b22.7	FALSE	0.0402193	0	3.67808	0	1	NA	0.0402193	0.921407	5.17038	0.178209	0.858559	NA
ENSDARG00000029018	cdkn1ba	FALSE	208.989	0.602223	0.129613	4.64631	3.37917e-06	2.86622e-05	208.989	0.285223	0.153194	1.86185	0.0626247	0.398089
ENSDARG00000058042	kitlgb	FALSE	16.6561	0.772813	0.293827	2.63016	0.00853443	0.0308726	16.6561	-0.363129	0.322715	-1.12523	0.260492	0.761442
ENSDARG00000092083	si:dkey-115f9.1	FALSE	8.33191	-0.566765	0.509292	-1.11285	0.265773	0.441009	8.33191	0.140946	0.507984	0.277462	0.781426	0.968747
ENSDARG00000000018	nrf1	FALSE	527.223	-0.284693	0.0810485	-3.51263	0.000443697	0.00240928	527.223	-0.0521899	0.0977724	-0.53379	0.593487	0.934835
ENSDARG00000102342	si:zfos-476e6.3	FALSE	0.0567627	0	3.67808	0	1	NA	0.0567627	-2.00822	5.15337	-0.389691	0.696765	NA
ENSDARG00000098221	st8sia1	FALSE	391.442	0.188949	0.095154	1.98572	0.0470646	0.122104	391.442	0.089272	0.112943	0.79042	0.429283	0.872846
ENSDARG00000094299	si:ch211-161f1.3	FALSE	5.37754	-0.710402	0.552423	-1.28598	0.198451	0.359239	5.37754	-0.0344046	0.521573	-0.0659631	0.947407	0.99266
ENSDARG00000045747	cped1	FALSE	13.1307	-0.116609	0.39419	-0.295819	0.767368	0.864914	13.1307	-0.0490211	0.307897	-0.159213	0.873501	0.980568
ENSDARG00000088044	si:ch73-139j3.4	FALSE	6.36535	-0.129143	0.43709	-0.295461	0.767642	0.86499	6.36535	-0.14484	0.412775	-0.350895	0.725667	0.960436
ENSDARG00000109403	si:dkey-234l24.1	FALSE	0.434624	-0.0263348	1.60672	-0.0163904	0.986923	NA	0.434624	-0.367622	1.97823	-0.185834	0.852575	NA
ENSDARG00000094534	si:dkey-234l24.2p	FALSE	1.27779	1.68863	1.08769	1.55249	0.120544	0.250495	1.27779	-0.902645	1.06923	-0.844202	0.398557	NA
ENSDARG00000100492	si:dkey-256e21.1	FALSE	4.77299	-0.172008	0.659295	-0.260896	0.794173	0.881998	4.77299	-0.266957	0.528238	-0.505373	0.613297	0.940293
ENSDARG00000073766	tnni1d	FALSE	0.0473068	0	3.67808	0	1	NA	0.0473068	-2.72956	5.15337	-0.529665	0.596344	NA
ENSDARG00000095705	cdpf1	FALSE	105.937	0.375813	0.12144	3.09462	0.00197063	0.00887383	105.937	0.0761028	0.106288	0.716004	0.473989	0.893578
ENSDARG00000091327	si:dkeyp-86c4.2	FALSE	0.0206714	0	3.67808	0	1	NA	0.0206714	-0.339516	5.20164	-0.065271	0.947958	NA
ENSDARG00000099845	zgc:174275	FALSE	20.4481	0.0479418	0.709944	0.067529	0.946161	0.973892	20.4481	0.00846085	0.988207	0.00856183	0.993169	0.999848
ENSDARG00000098585	si:ch211-237a4.2	FALSE	0.25728	-0.358606	1.60885	-0.222897	0.823616	NA	0.25728	-1.29618	2.03723	-0.636246	0.524616	NA
ENSDARG00000103405	si:dkey-3p4.3	FALSE	13.2061	-0.0441891	0.414329	-0.106652	0.915065	0.956398	13.2061	-0.230476	0.426616	-0.540243	0.589029	0.933192
ENSDARG00000098179	nlrp12l2	FALSE	11.4941	0.311369	0.464126	0.670873	0.502301	0.669361	11.4941	0.412769	0.668785	0.617192	0.537108	0.914982
ENSDARG00000005476	nav3	FALSE	758.874	-0.0233439	0.072563	-0.321705	0.747676	0.852628	758.874	-0.0559508	0.0903348	-0.619371	0.535672	0.91423
ENSDARG00000098530	si:dkeyp-86c4.3	FALSE	0.448465	0.855469	1.53765	0.556348	0.577973	NA	0.448465	0.95183	2.04839	0.464672	0.642166	NA
ENSDARG00000104476	si:dkey-41c6.3	FALSE	3.79522	0.265514	0.57547	0.461385	0.644522	0.7809	3.79522	-0.346762	0.552939	-0.627125	0.530578	0.913715
ENSDARG00000078749	b4galnt3a	FALSE	0.434013	0.362735	1.36356	0.266022	0.790223	NA	0.434013	-1.31671	1.41088	-0.933251	0.35069	NA
ENSDARG00000013789	sim1b	FALSE	2.53775	-0.0432455	0.726851	-0.059497	0.952556	0.976947	2.53775	0.602642	0.65201	0.924284	0.355339	0.83384
ENSDARG00000097023	si:dkey-234l24.10p	FALSE	0.0395303	0	3.67808	0	1	NA	0.0395303	2.12767	5.15057	0.413094	0.679537	NA
ENSDARG00000093588	si:dkey-234l24.8	FALSE	0.41799	0.731275	1.52825	0.478504	0.632291	NA	0.41799	-0.122093	1.74885	-0.0698133	0.944342	NA
ENSDARG00000062808	NA	FALSE	1.66106	0.350077	1.19858	0.292077	0.770228	0.86682	1.66106	-1.1201	1.43009	-0.783241	0.433486	NA
ENSDARG00000097419	si:dkey-234l24.9p	FALSE	0.264644	0.00206883	2.01217	0.00102816	0.99918	NA	0.264644	-0.461323	2.7176	-0.169754	0.865204	NA
ENSDARG00000091656	lsm8	FALSE	65.5639	-0.414032	0.158891	-2.60576	0.00916702	0.0327197	65.5639	-0.212481	0.141893	-1.49747	0.13427	0.587553
ENSDARG00000092341	si:rp71-3c13.3	FALSE	20.2808	-0.141258	0.268309	-0.526477	0.598557	0.744234	20.2808	0.0376306	0.188861	0.19925	0.842067	0.976571
ENSDARG00000098958	znf1100	FALSE	0.326044	-1.07995	1.37956	-0.782824	0.433731	NA	0.326044	-0.713318	1.52743	-0.467004	0.640497	NA
ENSDARG00000045516	itih2	FALSE	12.3707	0.137312	0.342071	0.401415	0.688115	0.812292	12.3707	0.934798	0.361048	2.58912	0.00962204	0.127405
ENSDARG00000034700	vegfab	FALSE	60.7875	1.03425	0.243238	4.252	2.11866e-05	0.00015326	60.7875	-0.0144033	0.298551	-0.0482441	0.961522	0.994433
ENSDARG00000008986	e2f7	FALSE	57.8269	2.72461	0.227301	11.9868	4.16591e-33	3.51344e-31	57.8269	1.55562	0.218815	7.10928	1.16652e-12	4.33053e-10
ENSDARG00000105570	crestin	FALSE	1.85052	-1.03794	0.923926	-1.1234	0.261267	0.435751	1.85052	-0.412041	0.668919	-0.61598	0.537908	NA
ENSDARG00000093247	si:dkey-98l9.2	FALSE	2.61631	0.115107	0.69174	0.166402	0.867841	0.929982	2.61631	1.38423	0.694419	1.99336	0.046222	0.336895
ENSDARG00000019328	plxna4	FALSE	1014.71	-0.266913	0.08148	-3.27581	0.00105359	0.00516793	1014.71	0.137615	0.107844	1.27605	0.201937	0.69445
ENSDARG00000104932	si:ch211-261d9.1	FALSE	3.02839	-0.269406	0.862044	-0.31252	0.754646	0.857021	3.02839	-0.458398	0.941843	-0.486703	0.626469	0.943798
ENSDARG00000045515	kin	FALSE	24.0393	0.121507	0.232799	0.521941	0.601712	0.746317	24.0393	0.182355	0.195344	0.933508	0.350558	0.830686
ENSDARG00000031777	pparaa	FALSE	368.556	-0.0793655	0.115958	-0.684433	0.493702	0.662006	368.556	0.245434	0.14526	1.68961	0.0911022	0.486668
ENSDARG00000102475	si:dkey-3p4.1	FALSE	18.1932	0.489335	0.407359	1.20124	0.229659	0.39811	18.1932	0.33834	0.492757	0.686627	0.492318	0.898835
ENSDARG00000099444	znf1122	FALSE	5.9285	-2.01742	0.733269	-2.75128	0.00593635	0.0227572	5.9285	-0.233173	0.423386	-0.550734	0.581816	0.930054
ENSDARG00000099850	iqsec3a	FALSE	2493.17	-0.263417	0.0550988	-4.78081	1.74593e-06	1.55573e-05	2493.17	-0.083734	0.0732945	-1.14243	0.253275	0.753613
ENSDARG00000103946	si:dkey-124l13.1	FALSE	50.5792	-0.102736	0.181463	-0.566156	0.571288	0.722957	50.5792	-0.192043	0.170056	-1.12929	0.258775	0.759795
ENSDARG00000098986	znf1040	FALSE	2.61985	-2.1947	0.918023	-2.39068	0.016817	0.0538234	2.61985	0.480023	0.595206	0.806481	0.419965	0.866572
ENSDARG00000099046	si:ch211-227p7.5	FALSE	1.91609	1.75569	0.995359	1.76388	0.0777525	0.180216	1.91609	-0.537204	0.797337	-0.673749	0.500471	NA
ENSDARG00000094973	wnt16	FALSE	3.57737	2.84493	0.830321	3.4263	0.000611864	0.00321044	3.57737	0.353543	0.52353	0.675306	0.499481	0.901707
ENSDARG00000030614	syt1a	FALSE	5883.99	-0.362409	0.0381769	-9.4929	2.24701e-21	8.90923e-20	5883.99	0.0134599	0.0508756	0.264565	0.791345	0.969485
ENSDARG00000098884	si:dkeyp-33c10.5	FALSE	0.415286	-0.358578	2.79796	-0.128157	0.898025	NA	0.415286	0	3.95694	0	1	NA
ENSDARG00000113769	znf1139	FALSE	6.54527	-0.126891	0.529532	-0.239629	0.810618	0.89287	6.54527	-0.164673	0.528937	-0.311328	0.755551	0.965285
ENSDARG00000103119	si:dkeyp-33c10.7	FALSE	1.53502	0.900257	1.02443	0.878784	0.379518	0.56046	1.53502	-0.633491	0.669557	-0.946134	0.34408	NA
ENSDARG00000063054	shank3b	FALSE	53.626	-0.21761	0.184601	-1.17881	0.238473	0.408531	53.626	0.0743801	0.17506	0.424883	0.670922	0.950852
ENSDARG00000063255	btbd11a	FALSE	621.1	-0.295363	0.0719219	-4.10672	4.0132e-05	0.000274853	621.1	-0.0985321	0.0854744	-1.15277	0.249006	0.748457
ENSDARG00000045658	msrb3	FALSE	268.825	-0.33789	0.115414	-2.92764	0.00341544	0.0141867	268.825	-0.323102	0.130309	-2.4795	0.0131565	0.156043
ENSDARG00000094457	si:dkey-222f8.6	FALSE	4.0455	-3.33423	1.0757	-3.09957	0.001938	0.00875034	4.0455	-1.51292	1.05246	-1.43751	0.150573	0.622148
ENSDARG00000104018	mtpn	FALSE	670.8	0.0292943	0.0605086	0.484134	0.628291	0.768146	670.8	-0.0502599	0.0675496	-0.744045	0.456849	0.885353
ENSDARG00000113660	si:ch211-196f19.1	FALSE	7.81837	0.897553	0.522329	1.71837	0.0857296	0.194393	7.81837	-0.62082	0.439635	-1.41213	0.157913	0.632894
ENSDARG00000114124	si:dkey-3p4.8	FALSE	1.13252	-1.32609	1.08034	-1.22748	0.219642	0.38621	1.13252	-0.0198134	0.966287	-0.0205047	0.983641	NA
ENSDARG00000024465	mrps18a	FALSE	65.6008	-0.134564	0.156436	-0.860188	0.389686	0.570391	65.6008	-0.0926462	0.142188	-0.651575	0.514675	0.907806
ENSDARG00000103417	si:dkey-269o24.6	FALSE	3.15291	-0.0921613	0.702183	-0.13125	0.895578	0.946433	3.15291	-0.794477	0.783982	-1.01339	0.310875	0.806976
ENSDARG00000022858	wnt7ba	FALSE	46.8923	-0.536501	0.177957	-3.01477	0.00257172	0.0111466	46.8923	-0.123884	0.16416	-0.754656	0.450455	0.882838
ENSDARG00000101688	si:dkey-207l24.2	FALSE	1.02661	1.0625	1.2587	0.844129	0.398598	0.578333	1.02661	-0.155218	1.2155	-0.127699	0.898387	NA
ENSDARG00000041205	slc6a1l	FALSE	849.445	-0.383643	0.076463	-5.01737	5.23844e-07	5.07288e-06	849.445	-0.0215826	0.0984013	-0.219332	0.826391	0.975695
ENSDARG00000104704	si:ch211-271g18.1	FALSE	1.39504	-0.102685	0.956651	-0.107338	0.914521	0.956273	1.39504	-0.308401	0.856081	-0.360247	0.718662	NA
ENSDARG00000098612	chrm2a	FALSE	167.866	0.0530015	0.129458	0.40941	0.682239	0.807946	167.866	0.308184	0.145742	2.11459	0.0344653	0.282628
ENSDARG00000100341	si:ch211-196h24.2	FALSE	1.17874	0.608711	1.05203	0.578604	0.562856	0.715689	1.17874	-0.153991	0.98264	-0.156711	0.875472	NA
ENSDARG00000102157	si:ch211-117i20.2	FALSE	35.5144	0.0134386	0.215794	0.0622752	0.950344	0.976018	35.5144	0.151824	0.219188	0.692666	0.488519	0.897493
ENSDARG00000008439	atxn10	FALSE	64.5635	0.227891	0.135951	1.67628	0.0936838	0.20743	64.5635	0.0625413	0.116985	0.534611	0.592919	0.934835
ENSDARG00000069780	pus7l	FALSE	17.6646	0.29039	0.282073	1.02948	0.303252	0.482711	17.6646	0.0691888	0.293324	0.235879	0.813527	0.973069
ENSDARG00000098928	si:ch211-196h24.1	FALSE	9.87005	0.695021	0.507471	1.36958	0.170819	0.32288	9.87005	0.140921	0.515722	0.273251	0.78466	0.969043
ENSDARG00000095106	si:dkey-28k24.2	FALSE	3.16995	-0.916471	0.675997	-1.35573	0.175184	0.328431	3.16995	0.0260352	0.667774	0.038988	0.9689	0.99563
ENSDARG00000008235	cog5	FALSE	171.312	0.47751	0.0907776	5.26022	1.43887e-07	1.51183e-06	171.312	0.0622477	0.0829008	0.750869	0.452731	0.883399
ENSDARG00000112648	si:dkeyp-82b4.2	FALSE	2.02805	0.950671	0.873973	1.08776	0.276702	0.453179	2.02805	0.020857	1.02113	0.0204255	0.983704	NA
ENSDARG00000101245	znf1063	FALSE	2.26981	2.00553	0.920303	2.1792	0.0293165	0.0842574	2.26981	-0.0931767	0.540405	-0.17242	0.863107	NA
ENSDARG00000103103	si:dkey-269o24.2	FALSE	23.7304	0.34576	0.319314	1.08282	0.278888	0.455627	23.7304	0.202447	0.347829	0.58203	0.560546	0.921309
ENSDARG00000004592	gpr22a	FALSE	200.718	-0.293823	0.0992507	-2.96041	0.00307228	0.0129511	200.718	-0.224019	0.108651	-2.06182	0.0392251	0.305276
ENSDARG00000100655	si:dkey-28k24.1p	FALSE	3.62119	-0.447645	0.694177	-0.644857	0.51902	0.682543	3.62119	-0.0887939	0.535661	-0.165765	0.868342	0.980193
ENSDARG00000116992	znf1051	FALSE	10.507	0.422391	0.460127	0.917987	0.358626	0.540392	10.507	0.148732	0.523695	0.284006	0.776406	0.967766
ENSDARG00000113548	si:dkeyp-82b4.4	FALSE	0.380628	0.00206214	1.27022	0.00162345	0.998705	NA	0.380628	0.257536	1.19896	0.214799	0.829924	NA
ENSDARG00000092000	znf1020	FALSE	3.63966	-1.00989	0.655968	-1.53954	0.123673	0.255167	3.63966	0.0453866	0.479669	0.0946206	0.924616	0.990078
ENSDARG00000094597	si:dkey-207j16.5	FALSE	0.312596	0.362736	1.46251	0.248023	0.804117	NA	0.312596	0.596436	1.65502	0.360379	0.718564	NA
ENSDARG00000100865	si:dkey-269o24.1	FALSE	1.85876	1.79319	0.914023	1.96187	0.0497779	0.127328	1.85876	0.625022	0.711691	0.878221	0.379824	NA
ENSDARG00000045748	stab2	FALSE	11.3699	-0.120118	0.442504	-0.271451	0.786044	0.877104	11.3699	-0.508428	0.496644	-1.02373	0.305964	0.802432
ENSDARG00000102340	ptn	FALSE	669.782	-0.971738	0.0803265	-12.0973	1.09076e-33	9.6511e-32	669.782	-0.138745	0.0998088	-1.39011	0.164496	0.642698
ENSDARG00000101664	si:dkey-269o24.7	FALSE	0.0471247	0	3.67808	0	1	NA	0.0471247	-1.64407	5.16841	-0.318101	0.750409	NA
ENSDARG00000101137	znf999	FALSE	9.09085	0.349185	0.643332	0.542776	0.587284	0.735659	9.09085	0.223908	0.823115	0.272024	0.785603	0.969043
ENSDARG00000045486	pawr	FALSE	87.4474	0.166856	0.141891	1.17594	0.239619	0.409847	87.4474	0.00565001	0.135813	0.0416013	0.966817	0.995302
ENSDARG00000029071	creld2	FALSE	75.5309	-0.185234	0.259741	-0.713146	0.475755	0.646571	75.5309	0.292926	0.337467	0.868016	0.385386	0.853103
ENSDARG00000017355	rsph9	FALSE	4.20067	0.410792	0.59988	0.68479	0.493476	0.661858	4.20067	0.101877	0.507467	0.200757	0.840889	0.976365
ENSDARG00000096172	znf1113	FALSE	9.55437	-0.616739	0.41695	-1.47917	0.139095	0.277897	9.55437	-0.145642	0.372721	-0.390754	0.695979	0.956056
ENSDARG00000075501	cdnf	FALSE	1.8051	-1.32966	0.96691	-1.37516	0.169082	0.320392	1.8051	-0.420828	0.856027	-0.491606	0.622998	NA
ENSDARG00000103400	si:ch211-161m3.1	FALSE	1.76062	-0.0969477	0.888475	-0.109117	0.91311	0.95534	1.76062	-0.10265	0.636096	-0.161376	0.871798	NA
ENSDARG00000098621	si:dkeyp-82b4.5	FALSE	2.20423	-0.362932	1.07447	-0.337779	0.73553	0.845082	2.20423	-0.0278896	0.536438	-0.0519903	0.958536	NA
ENSDARG00000100653	si:dkeyp-82b4.6	FALSE	0.0581302	0	3.67808	0	1	NA	0.0581302	-3.02723	5.14358	-0.588546	0.556166	NA
ENSDARG00000087645	znf1064	FALSE	19.7878	0.0458178	0.298861	0.153308	0.878155	0.93631	19.7878	0.117116	0.270263	0.43334	0.664768	0.950777
ENSDARG00000101760	znf1016	FALSE	0.430332	-0.719281	1.32987	-0.540866	0.5886	NA	0.430332	2.10045	1.50821	1.39268	0.163717	NA
ENSDARG00000034717	def6c	FALSE	7.07866	0.545083	0.461616	1.18081	0.237677	0.407564	7.07866	0.749975	0.435212	1.72324	0.0848448	0.47076
ENSDARG00000039346	ndufa5	FALSE	162.661	-0.0109406	0.109863	-0.099584	0.920675	0.959877	162.661	0.093199	0.111735	0.83411	0.404219	0.85918
ENSDARG00000100777	si:ch211-238e22.7	FALSE	0.379461	0.00206492	1.41603	0.00145825	0.998836	NA	0.379461	-0.999084	1.61601	-0.618239	0.536418	NA
ENSDARG00000093041	si:ch211-234c11.2	FALSE	2.36634	-1.19764	0.950369	-1.26018	0.207603	0.370549	2.36634	-0.635701	0.787881	-0.806849	0.419754	NA
ENSDARG00000093615	si:ch211-234c11.3	FALSE	1.48877	-0.0501496	1.02782	-0.0487921	0.961085	0.98148	1.48877	-0.0687734	0.677809	-0.101464	0.919182	NA
ENSDARG00000094443	znf1036	FALSE	1.7807	-0.348135	0.983427	-0.354002	0.723337	0.837904	1.7807	-0.0836009	0.624023	-0.133971	0.893426	NA
ENSDARG00000100229	si:ch211-238e22.5	FALSE	7.18566	1.46906	0.466441	3.14952	0.00163541	0.00757117	7.18566	0.134221	0.393165	0.341385	0.732814	0.962193
ENSDARG00000069431	slc26a4	FALSE	8.06593	0.107868	0.444517	0.242664	0.808266	0.891675	8.06593	0.349319	0.304574	1.14691	0.251418	0.751032
ENSDARG00000112450	si:ch211-238e22.2	FALSE	3.10624	1.35662	0.756439	1.79343	0.0729049	0.171497	3.10624	0.703347	0.708846	0.992242	0.321079	0.81288
ENSDARG00000094500	si:ch211-238e22.4	FALSE	1.79111	2.21943	0.884192	2.51012	0.0120689	0.0410941	1.79111	-0.276507	0.620189	-0.445843	0.65571	NA
ENSDARG00000096014	znf1146	FALSE	0.0687806	0.00209281	3.67808	0.000568997	0.999546	NA	0.0687806	-1.06085	5.20164	-0.203946	0.838396	NA
ENSDARG00000115628	si:dkey-40n15.3	FALSE	0.165842	0	3.03178	0	1	NA	0.165842	-0.413628	4.10575	-0.100744	0.919754	NA
ENSDARG00000099355	si:ch211-238e22.1	FALSE	78.4755	0.114	0.16596	0.686915	0.492136	0.660896	78.4755	-0.0100229	0.178515	-0.0561457	0.955226	0.993588
ENSDARG00000031956	tmem63a	FALSE	101.135	0.372408	0.118011	3.1557	0.00160116	0.00742625	101.135	0.209038	0.107929	1.93682	0.0527677	0.363331
ENSDARG00000116117	si:dkey-40n15.1	FALSE	1.19779	1.39269	1.07789	1.29205	0.196339	0.356522	1.19779	-0.0621097	0.760065	-0.0817163	0.934872	NA
ENSDARG00000010784	ppp1r12a	FALSE	1688.67	-0.0207494	0.0492553	-0.421261	0.673564	0.801607	1688.67	0.0914727	0.0610969	1.49717	0.134348	0.587553
ENSDARG00000019420	etnk1	FALSE	2918.39	-0.394856	0.0467352	-8.44879	2.94341e-17	8.54132e-16	2918.39	-0.00360024	0.0608792	-0.0591375	0.952843	0.993467
ENSDARG00000104804	si:ch211-238e22.8	FALSE	0.570487	1.25285	1.16281	1.07743	0.281289	NA	0.570487	-0.344121	1.72437	-0.199563	0.841822	NA
ENSDARG00000096215	si:ch211-197e10.1	FALSE	0.435625	1.02176	1.34481	0.759784	0.447384	NA	0.435625	-0.913853	1.45154	-0.629575	0.528973	NA
ENSDARG00000101223	si:ch211-229l10.11	FALSE	0.491154	0.362736	1.22664	0.295716	0.767447	NA	0.491154	-1.60423	1.12102	-1.43104	0.152418	NA
ENSDARG00000109844	si:dkey-153k10.6	FALSE	8.14581	1.14897	0.445876	2.57687	0.00996988	0.0351461	8.14581	0.124715	0.408946	0.304967	0.760392	0.965425
ENSDARG00000112541	znf1093	FALSE	3.25455	-0.0686097	0.802034	-0.0855446	0.931828	0.965853	3.25455	-1.40623	0.767069	-1.83325	0.0667657	0.413668
ENSDARG00000041199	alg12	FALSE	91.5326	-0.108896	0.145044	-0.750781	0.452784	0.626563	91.5326	0.10479	0.161503	0.648845	0.516438	0.907999
ENSDARG00000058030	hspa14	FALSE	79.5853	0.36162	0.165498	2.18505	0.0288854	0.083246	79.5853	0.0506287	0.183655	0.275673	0.782799	0.969043
ENSDARG00000086130	si:ch211-42i6.2	FALSE	10.551	0.694167	0.421653	1.6463	0.0997025	0.217435	10.551	-0.0243669	0.442009	-0.0551277	0.956037	0.993803
ENSDARG00000100221	si:ch211-22k7.1	FALSE	0.270109	0	1.40311	0	1	NA	0.270109	0.00967878	1.4817	0.00653219	0.994788	NA
ENSDARG00000018688	elk3	FALSE	132.316	-0.363943	0.142315	-2.5573	0.0105487	0.0369045	132.316	-0.0575719	0.162842	-0.353544	0.72368	0.960337
ENSDARG00000098727	si:dkey-241h1.11	FALSE	0.212808	0.362739	1.76886	0.20507	0.837518	NA	0.212808	0.984771	2.37006	0.415504	0.677773	NA
ENSDARG00000096105	si:ch211-197e7.8	FALSE	2.36439	0.157356	0.93928	0.167529	0.866954	0.929427	2.36439	-0.206833	0.65242	-0.317025	0.751225	NA
ENSDARG00000098357	si:ch211-229l10.4	FALSE	1.76147	2.88175	0.927602	3.10667	0.00189208	0.00856445	1.76147	-0.0577591	0.708155	-0.0815628	0.934994	NA
ENSDARG00000011661	twf1b	FALSE	256.973	0.0985002	0.0978057	1.0071	0.313887	0.494829	256.973	0.0390606	0.1096	0.356393	0.721546	0.959877
ENSDARG00000102273	si:ch211-229l10.9	FALSE	0.0575652	0.00209769	3.67808	0.000570323	0.999545	NA	0.0575652	0	5.20164	0	1	NA
ENSDARG00000033179	tmem243b	FALSE	93.922	0.43405	0.120225	3.6103	0.00030584	0.00173389	93.922	0.167172	0.108498	1.54077	0.123372	0.564073
ENSDARG00000104124	znf1069	FALSE	10.3011	-0.537835	0.360383	-1.4924	0.135595	0.273044	10.3011	0.13812	0.355078	0.388986	0.697287	0.956943
ENSDARG00000103721	si:dkey-122c11.7	FALSE	1.48165	-0.375312	1.21457	-0.309008	0.757315	0.858457	1.48165	-0.0969858	0.981517	-0.0988122	0.921287	NA
ENSDARG00000103597	si:dkey-40j3.3	FALSE	2.21401	-1.3962	0.94342	-1.47993	0.138891	0.277683	2.21401	-0.411897	0.829269	-0.496698	0.619402	NA
ENSDARG00000101565	si:dkey-14d8.23	FALSE	8.54496	-0.298125	0.380607	-0.783286	0.433459	0.609147	8.54496	0.0264416	0.330752	0.0799437	0.936282	0.992044
ENSDARG00000103636	zgc:174703	FALSE	2.80254	1.74492	0.89463	1.95044	0.0511237	0.129971	2.80254	0.223887	0.686945	0.325916	0.744488	0.964379
ENSDARG00000045705	meig1	FALSE	69.7427	0.11096	0.162933	0.681018	0.49586	0.663988	69.7427	0.0856337	0.171373	0.499692	0.617292	0.940743
ENSDARG00000104884	si:dkey-40j3.4	FALSE	0.358604	-0.71928	1.41094	-0.509787	0.610201	NA	0.358604	-2.06231	1.67327	-1.23251	0.21776	NA
ENSDARG00000045704	dclre1c	FALSE	104.656	-0.110577	0.121466	-0.910348	0.362639	0.544325	104.656	-0.030325	0.118746	-0.255377	0.798432	0.970335
ENSDARG00000018149	slc38a4	FALSE	632.274	-0.741619	0.118319	-6.26795	3.65823e-10	5.4715e-09	632.274	0.2177	0.150311	1.44833	0.147524	0.615523
ENSDARG00000110426	si:dkey-153k10.7	FALSE	8.75039	0.620547	0.461218	1.34545	0.17848	0.333017	8.75039	-0.482476	0.546728	-0.882479	0.377518	0.84831
ENSDARG00000097044	si:dkey-14d8.24	FALSE	15.6127	-0.138094	0.278966	-0.495022	0.620585	0.761782	15.6127	0.34325	0.26787	1.28141	0.20005	0.693149
ENSDARG00000079470	cdk17	FALSE	770.763	-0.553402	0.0650243	-8.51069	1.72895e-17	5.0993e-16	770.763	-0.0617239	0.0732098	-0.84311	0.399167	0.857459
ENSDARG00000110670	znf1092	FALSE	1.44999	0.449245	0.894397	0.502287	0.615465	0.757563	1.44999	-0.0880006	0.730276	-0.120503	0.904084	NA
ENSDARG00000099656	si:ch211-229l10.1p	FALSE	0.408266	1.00341	1.47521	0.680181	0.49639	NA	0.408266	-0.848325	1.70654	-0.497102	0.619117	NA
ENSDARG00000003615	slc26a3.2	FALSE	8.30625	0.29886	0.39972	0.747674	0.454657	0.628011	8.30625	0.337596	0.344169	0.980901	0.326642	0.8163
ENSDARG00000101977	si:ch211-209n20.59	FALSE	0.286553	-0.358607	1.52497	-0.235156	0.814087	NA	0.286553	1.08738	1.87816	0.578957	0.562618	NA
ENSDARG00000097990	si:ch211-197e7.7	FALSE	0.287703	-1.44056	3.67808	-0.39166	0.695309	NA	0.287703	0	5.20164	0	1	NA
ENSDARG00000110745	znf994	FALSE	0.396195	1.14395	1.55034	0.737872	0.460592	NA	0.396195	1.66371	2.02409	0.821955	0.411103	NA
ENSDARG00000113527	si:ch211-209n20.3	FALSE	5.55388	-0.912092	0.499705	-1.82526	0.0679617	0.162645	5.55388	-0.521407	0.483735	-1.07788	0.281088	0.784875
ENSDARG00000015824	lemd3	FALSE	461.767	-0.182553	0.0691593	-2.6396	0.00830033	0.0301947	461.767	-0.150754	0.0793754	-1.89925	0.0575317	0.38054
ENSDARG00000011582	sox5	FALSE	1369.78	-0.163593	0.0460124	-3.55541	0.000377393	0.00208471	1369.78	-0.122383	0.0538563	-2.2724	0.0230626	0.224518
ENSDARG00000116211	NA	FALSE	12.4526	-0.753841	0.326093	-2.31174	0.0207922	0.0639176	12.4526	-0.124785	0.23786	-0.524613	0.599852	0.936509
ENSDARG00000045768	cry1a	FALSE	1651.32	-0.885853	0.0584606	-15.153	7.23977e-52	1.54716e-49	1651.32	-0.249884	0.0725803	-3.44287	0.00057558	0.0157888
ENSDARG00000006567	dus4l	FALSE	18.6794	0.520001	0.272762	1.90643	0.0565946	0.140925	18.6794	0.207576	0.270546	0.76725	0.442933	0.880036
ENSDARG00000116855	si:dkey-207j16.8	FALSE	3.26932	1.31698	0.665522	1.97886	0.0478312	0.123674	3.26932	-0.295373	0.555231	-0.531982	0.594739	0.935086
ENSDARG00000095446	si:dkey-207j16.4	FALSE	4.96044	0.0934084	0.671607	0.139082	0.889385	0.942799	4.96044	0.329386	0.669149	0.492247	0.622545	0.942027
ENSDARG00000097175	si:dkey-207j16.11	FALSE	7.32065	-0.126743	0.393281	-0.32227	0.747248	0.852332	7.32065	-0.238373	0.336849	-0.707656	0.479159	0.895518
ENSDARG00000111380	si:dkey-207j16.7	FALSE	1.45722	-1.09724	1.05006	-1.04493	0.296055	0.474671	1.45722	0.0109746	1.02867	0.0106688	0.991488	NA
ENSDARG00000024306	zbed4	FALSE	329.599	0.191746	0.0947426	2.02387	0.042984	0.113653	329.599	-0.0852255	0.113093	-0.75359	0.451095	0.883013
ENSDARG00000013596	brd1a	FALSE	465.179	-0.134954	0.0564472	-2.39081	0.0168114	0.0538124	465.179	-0.0128445	0.0523485	-0.245366	0.806173	0.971378
ENSDARG00000114577	si:dkey-159n16.2	FALSE	176.095	-0.652539	0.152681	-4.27386	1.92117e-05	0.000140955	176.095	0.0699005	0.186653	0.374495	0.708036	0.958252
ENSDARG00000045517	itih5	FALSE	28.8952	1.15058	0.266435	4.31844	1.57134e-05	0.000117059	28.8952	0.265845	0.317168	0.838186	0.401926	0.858095
ENSDARG00000016231	bcap29	FALSE	178.402	-0.175196	0.0939115	-1.86555	0.0621046	0.151682	178.402	-0.0803013	0.0985276	-0.815013	0.415065	0.86476
ENSDARG00000069160	tafa5a	FALSE	114.968	-0.335401	0.114923	-2.91848	0.00351739	0.0145566	114.968	-0.103136	0.111179	-0.927653	0.353588	0.832556
ENSDARG00000059003	strip2	FALSE	225.931	-0.285603	0.109121	-2.61729	0.00886301	0.0318329	225.931	0.0791681	0.130136	0.608349	0.542956	0.91585
ENSDARG00000099382	si:ch211-209n20.1	FALSE	0.749888	-0.35414	1.24858	-0.283634	0.776691	NA	0.749888	-0.483122	1.24012	-0.389578	0.696849	NA
ENSDARG00000101392	pimr168	FALSE	0.0801928	0.00209769	3.67808	0.000570323	0.999545	NA	0.0801928	0	5.20164	0	1	NA
ENSDARG00000005541	wif1	FALSE	20.5229	0.228466	0.276931	0.824991	0.409377	0.588268	20.5229	0.194641	0.259919	0.748852	0.453947	0.883769
ENSDARG00000098127	si:ch211-209n20.60	FALSE	0.738018	-1.60664	1.38126	-1.16317	0.24476	NA	0.738018	-0.534925	1.67728	-0.318925	0.749784	NA
ENSDARG00000105096	teni.1	FALSE	1.10494	-2.7855	1.19103	-2.33874	0.0193486	0.060393	1.10494	0.374031	1.43925	0.259879	0.794957	NA
ENSDARG00000070220	pou3f2a	FALSE	1.62829	-0.000137868	1.17028	-0.000117808	0.999906	1	1.62829	0.449707	1.3068	0.344128	0.73075	NA
ENSDARG00000092304	si:dkey-59l11.7	FALSE	0.0103092	0	3.67808	0	1	NA	0.0103092	0.381822	5.20164	0.0734041	0.941485	NA
ENSDARG00000104976	teni.2	FALSE	0.993806	0.535695	1.16977	0.457948	0.64699	0.782726	0.993806	-1.04695	1.18345	-0.88466	0.37634	NA
ENSDARG00000086740	phyh	FALSE	429.981	-0.281929	0.0684886	-4.11643	3.84782e-05	0.000264893	429.981	-0.236019	0.0674518	-3.49907	0.00046688	0.0133324
ENSDARG00000075956	faxca	FALSE	283.406	-0.127383	0.0923972	-1.37864	0.168005	0.318899	283.406	-0.0680904	0.100642	-0.67656	0.498685	0.901482
ENSDARG00000009607	ccnc	FALSE	222.016	-0.0565586	0.0821962	-0.688093	0.491394	0.660245	222.016	0.0597068	0.0806363	0.740446	0.459029	0.886088
ENSDARG00000091957	si:dkey-172o10.8	FALSE	0.407398	0.731029	1.50178	0.486775	0.626418	NA	0.407398	1.15227	1.71199	0.673061	0.500909	NA
ENSDARG00000062797	nell2b	FALSE	1346.31	-0.174153	0.0536868	-3.24386	0.00117921	0.00569646	1346.31	-0.0297583	0.06563	-0.453425	0.650243	0.947832
ENSDARG00000007371	slc26a3.1	FALSE	4.94387	0.831217	0.524408	1.58506	0.112953	0.238895	4.94387	0.330612	0.394005	0.839105	0.40141	0.85795
ENSDARG00000095920	si:ch211-132p20.5	FALSE	0.506214	0.495999	1.8545	0.267457	0.789117	NA	0.506214	0.99981	2.57797	0.387829	0.698143	NA
ENSDARG00000045518	tmem110l	FALSE	75.9153	0.646097	0.179466	3.60011	0.000318088	0.00179228	75.9153	0.00314084	0.217673	0.0144292	0.988488	0.999848
ENSDARG00000016815	dnai7	FALSE	9.32108	-0.26351	0.460412	-0.572335	0.567095	0.719555	9.32108	0.146655	0.488717	0.300082	0.764114	0.965815
ENSDARG00000093478	si:ch211-197e7.3	FALSE	4.82079	0.650227	0.62908	1.03362	0.301315	0.480742	4.82079	-0.285585	0.68593	-0.416347	0.677156	0.952288
ENSDARG00000032919	chchd3a	FALSE	588.406	-0.598654	0.0902321	-6.6346	3.25379e-11	5.53649e-10	588.406	-0.0363704	0.113399	-0.320728	0.748416	0.964379
ENSDARG00000034095	si:dkey-59l11.10	FALSE	2.54729	-0.70702	0.975055	-0.725108	0.468386	0.640213	2.54729	-0.138943	0.86716	-0.160227	0.872702	0.980568
ENSDARG00000103208	il17ra1b	FALSE	1.5326	1.66295	0.998628	1.66524	0.0958652	0.211148	1.5326	0.225763	0.71974	0.313672	0.75377	NA
ENSDARG00000027799	ucmaa	FALSE	1.91263	1.28592	0.888507	1.44728	0.147818	0.290622	1.91263	-1.01989	0.665391	-1.53276	0.125334	NA
ENSDARG00000045815	mcm10	FALSE	4.22715	0.795411	0.558823	1.42337	0.154629	0.300294	4.22715	0.243118	0.427511	0.568684	0.569571	0.924482
ENSDARG00000096967	si:dkey-207j16.10	FALSE	6.19037	-0.195029	0.761916	-0.255973	0.797972	0.884893	6.19037	0.628516	0.984956	0.638115	0.523399	0.911288
ENSDARG00000045510	tbc1d22a	FALSE	220.514	0.216688	0.0926308	2.33927	0.0193217	0.0603238	220.514	-0.0589337	0.0917075	-0.642627	0.520466	0.909744
ENSDARG00000045886	slc38a2	FALSE	4366.23	0.933258	0.0993957	9.38932	6.0388e-21	2.30031e-19	4366.23	0.0521464	0.139139	0.374778	0.707825	0.958252
ENSDARG00000004336	exoc4	FALSE	456.518	-0.0655253	0.0725581	-0.903074	0.366487	0.548471	456.518	-0.0244005	0.0807478	-0.302182	0.762514	0.965425
ENSDARG00000093014	si:dkey-207j16.3	FALSE	1.26536	1.45285	1.04835	1.38584	0.165796	0.315826	1.26536	0.331097	0.947618	0.349399	0.72679	NA
ENSDARG00000095994	si:dkey-207j16.9	FALSE	4.09682	1.01934	0.853592	1.19418	0.232408	0.401129	4.09682	-0.135762	0.871977	-0.155694	0.876274	0.981076
ENSDARG00000114236	znf974	FALSE	14.1028	-0.93951	0.447183	-2.10095	0.0356454	0.0983768	14.1028	-0.203541	0.445141	-0.457252	0.64749	0.947036
ENSDARG00000088000	znf1057	FALSE	6.096	0.441131	0.512774	0.860284	0.389632	0.570347	6.096	-0.108244	0.38548	-0.280804	0.77886	0.967991
ENSDARG00000094584	si:ch211-92l17.1	FALSE	0.679867	0.00206102	1.21241	0.00169994	0.998644	NA	0.679867	-0.420783	1.0031	-0.419482	0.674864	NA
ENSDARG00000104362	si:ch211-203o8.5	FALSE	1.56357	-0.357359	1.00336	-0.356161	0.72172	0.836864	1.56357	-0.838656	0.689916	-1.21559	0.224141	NA
ENSDARG00000110433	znf997	FALSE	1.49014	0.354823	0.920475	0.385478	0.699883	0.820984	1.49014	-0.224255	0.800695	-0.280076	0.779419	NA
ENSDARG00000092926	si:dkey-66k12.3	FALSE	0.0824102	0.00208003	3.35638	0.000619726	0.999506	NA	0.0824102	0.38893	4.74443	0.0819761	0.934666	NA
ENSDARG00000097427	si:dkey-66d18.2	FALSE	0.307073	0	1.93142	0	1	NA	0.307073	-0.882626	2.38645	-0.36985	0.711495	NA
ENSDARG00000092717	si:ch211-91g3.4	FALSE	4.20238	0.414316	1.24787	0.33202	0.739875	0.847545	4.20238	-0.710107	1.0803	-0.657325	0.510972	0.906406
ENSDARG00000097775	si:dkey-159n16.1	FALSE	0.3765	0.00206507	1.33166	0.00155074	0.998763	NA	0.3765	0.1469	1.47299	0.0997291	0.920559	NA
ENSDARG00000097604	si:dkey-5i16.2	FALSE	0.100942	0	2.74832	0	1	NA	0.100942	0.916064	3.7499	0.24429	0.807006	NA
ENSDARG00000069169	cerk	FALSE	511.241	-0.576797	0.0703851	-8.19487	2.50862e-16	6.80947e-15	511.241	-0.207577	0.0795782	-2.60846	0.00909501	0.122777
ENSDARG00000097139	si:dkey-5i16.3	FALSE	1.16838	-2.66552	1.19607	-2.22856	0.0258434	0.076026	1.16838	-0.375231	1.19952	-0.312818	0.754419	NA
ENSDARG00000016749	slco1c1	FALSE	461.928	0.238813	0.0877612	2.72117	0.00650521	0.0245351	461.928	-0.0754898	0.110143	-0.685377	0.493106	0.89928
ENSDARG00000029830	myf6	FALSE	1.307	0	1.37202	0	1	1	1.307	-0.634682	1.32485	-0.479061	0.631895	NA
ENSDARG00000100257	zgc:174314	FALSE	1.3721	-0.399121	1.1827	-0.337466	0.735766	0.845276	1.3721	0.332332	1.01408	0.327719	0.743124	NA
ENSDARG00000093747	si:dkey-122c11.1	FALSE	0.0112155	0	3.67808	0	1	NA	0.0112155	-1.06085	5.20164	-0.203946	0.838396	NA
ENSDARG00000078613	vhll	FALSE	14.955	0.489882	0.325338	1.50576	0.132129	0.267815	14.955	-0.125049	0.286752	-0.436088	0.662773	0.950341
ENSDARG00000098244	si:dkey-19h16.7	FALSE	2.25462	1.8875	1.13777	1.65894	0.0971272	0.2132	2.25462	0.491723	1.07086	0.459185	0.646101	NA
ENSDARG00000103091	si:dkey-19h16.8	FALSE	0.202675	0	1.80342	0	1	NA	0.202675	0.127349	2.20873	0.0576571	0.954022	NA
ENSDARG00000087070	znf977	FALSE	28.1185	0.488962	0.546451	0.894796	0.370896	0.55251	28.1185	0.0864394	0.780682	0.110723	0.911836	0.987924
ENSDARG00000007277	myf5	FALSE	1.72801	-0.689443	1.12168	-0.614651	0.538785	0.696773	1.72801	-0.37307	0.771537	-0.483541	0.628712	NA
ENSDARG00000015222	cbll1	FALSE	69.6352	0.108839	0.157266	0.692073	0.488892	0.657932	69.6352	-0.152947	0.138012	-1.10821	0.267771	0.769501
ENSDARG00000115506	si:dkey-122c11.8	FALSE	0.310011	0.00206277	1.39495	0.00147874	0.99882	NA	0.310011	-0.45901	1.503	-0.305396	0.760065	NA
ENSDARG00000014361	tmbim4	FALSE	899.126	0.179863	0.0534383	3.36581	0.000763201	0.00389824	899.126	0.177803	0.0608342	2.92275	0.00346954	0.0619235
ENSDARG00000078728	znf1068	FALSE	6.10567	-0.89684	0.542123	-1.65431	0.0980645	0.214735	6.10567	0.129718	0.431135	0.300875	0.76351	0.965548
ENSDARG00000087788	si:ch211-22k7.9	FALSE	4.48543	-0.0344554	0.607466	-0.0567198	0.954768	0.978437	4.48543	-0.489447	0.568159	-0.861461	0.388984	0.853798
ENSDARG00000086615	si:dkey-196n19.1p	FALSE	13.8664	-0.902859	0.3721	-2.42638	0.0152501	0.0497107	13.8664	-0.217536	0.32898	-0.661243	0.508456	0.905475
ENSDARG00000016613	mcat	FALSE	8.6292	0.384366	0.403586	0.952377	0.340906	0.523077	8.6292	0.0389342	0.370929	0.104964	0.916404	0.988291
ENSDARG00000039343	ahcyl2b	FALSE	1376.34	-0.031416	0.0593347	-0.529472	0.596478	0.742785	1376.34	-0.0185949	0.0750115	-0.247894	0.804216	0.971378
ENSDARG00000090734	NA	FALSE	12.4282	1.06082	0.377792	2.80794	0.00498593	0.0196607	12.4282	-0.0207209	0.354883	-0.058388	0.95344	0.993467
ENSDARG00000045549	bik	FALSE	12.6968	-0.138435	0.352075	-0.393198	0.694173	0.817378	12.6968	0.0421522	0.335549	0.125622	0.900032	0.985609
ENSDARG00000100723	znf1097	FALSE	2.18917	-0.347691	0.883091	-0.39372	0.693787	0.817076	2.18917	0.241309	1.0911	0.22116	0.824968	NA
ENSDARG00000013414	lin7a	FALSE	767.955	-0.357806	0.0627797	-5.69939	1.20239e-08	1.47187e-07	767.955	-0.140407	0.074776	-1.87771	0.0604213	0.389133
ENSDARG00000058366	si:dkey-222f8.3	FALSE	30.6437	1.66249	0.243863	6.8173	9.27704e-12	1.70385e-10	30.6437	0.431075	0.243614	1.7695	0.0768107	0.447401
ENSDARG00000104697	si:dkey-57k17.1	FALSE	15.7851	-0.393428	0.409129	-0.961623	0.336239	0.518774	15.7851	-0.183174	0.45056	-0.406547	0.68434	0.95398
ENSDARG00000105266	si:dkey-16p6.1	FALSE	6.00765	1.07938	0.504833	2.1381	0.0325087	0.091605	6.00765	0.20103	0.378375	0.5313	0.595211	0.935086
ENSDARG00000045519	sfmbt2	FALSE	435.675	-0.35651	0.142077	-2.50927	0.012098	0.0411709	435.675	-0.0952086	0.188642	-0.504704	0.613767	0.940367
ENSDARG00000032242	tnnt2c	FALSE	4.16151	1.73852	0.642919	2.7041	0.00684891	0.0256359	4.16151	0.29045	0.609444	0.476582	0.63366	0.944429
ENSDARG00000103381	si:ch211-199m9.2	FALSE	4.94109	-0.476899	0.603352	-0.790416	0.429285	0.605271	4.94109	-1.17209	0.522236	-2.24437	0.0248085	0.235242
ENSDARG00000094119	si:dkey-196n19.3p	FALSE	1.95499	-0.56175	1.19625	-0.469592	0.638647	0.77617	1.95499	-0.128654	1.06772	-0.120495	0.904091	NA
ENSDARG00000069171	gramd4a	FALSE	807.459	0.146718	0.0538825	2.72293	0.00647056	0.0244313	807.459	0.144979	0.0601978	2.40838	0.0160237	0.176704
ENSDARG00000092784	znf1109	FALSE	1.20494	-1.87922	1.1188	-1.67967	0.0930209	0.206353	1.20494	0.392434	1.04122	0.376899	0.706248	NA
ENSDARG00000095998	si:ch211-178j18.3	FALSE	4.95732	0.645382	0.635317	1.01584	0.309704	0.48995	4.95732	-0.326685	0.725297	-0.450415	0.652411	0.948216
ENSDARG00000115017	znf1033	FALSE	13.2145	-0.130009	0.38262	-0.339785	0.734019	0.844153	13.2145	-0.261116	0.309802	-0.842847	0.399314	0.857459
ENSDARG00000096144	si:dkey-196n19.8	FALSE	1.60436	-1.87156	0.964496	-1.94045	0.0523247	0.132397	1.60436	-0.637768	0.580201	-1.09922	0.271672	NA
ENSDARG00000018744	prl2	FALSE	22.0388	-0.77612	0.351474	-2.20819	0.0272313	0.0792489	22.0388	-0.212608	0.401136	-0.530017	0.5961	0.935262
ENSDARG00000096024	si:ch211-178j18.4	FALSE	0.135622	-0.719261	2.99391	-0.240241	0.810143	NA	0.135622	2.13362	4.1709	0.511549	0.608967	NA
ENSDARG00000032218	acss3	FALSE	140.763	-0.18001	0.122558	-1.46878	0.141893	0.282409	140.763	0.0393365	0.13707	0.286981	0.774127	0.967256
ENSDARG00000101301	si:dkey-261o4.1	FALSE	1.1809	-1.91116	1.29368	-1.4773	0.139594	0.278691	1.1809	-0.608172	1.30372	-0.466491	0.640864	NA
ENSDARG00000020086	nuak1a	FALSE	78.1572	-1.08264	0.175617	-6.16477	7.05865e-10	1.01655e-08	78.1572	-0.186398	0.197277	-0.944854	0.344733	0.827465
ENSDARG00000102358	si:dkey-261o4.9	FALSE	0.604757	0.353146	1.21662	0.290269	0.771611	NA	0.604757	-0.344452	1.34048	-0.256963	0.797208	NA
ENSDARG00000094001	si:dkey-6a5.3	FALSE	1.12291	1.77311	1.06392	1.66658	0.095597	0.210797	1.12291	-0.0766969	1.10244	-0.06957	0.944536	NA
ENSDARG00000103045	si:dkey-261o4.8	FALSE	3.19327	-3.18194	0.931065	-3.41753	0.000631917	0.00330123	3.19327	-0.0888511	0.716918	-0.123935	0.901367	0.98585
ENSDARG00000097457	si:dkey-6a5.11	FALSE	0.301677	-0.719282	1.52907	-0.470405	0.638065	NA	0.301677	-0.99501	1.75552	-0.566791	0.570856	NA
ENSDARG00000102927	si:dkey-261o4.6	FALSE	1.14546	-1.72015	1.09485	-1.57113	0.116152	0.244022	1.14546	-1.19756	0.821158	-1.45838	0.144736	NA
ENSDARG00000045574	lrmp	FALSE	1554.98	-0.533768	0.124485	-4.28781	1.80442e-05	0.000133047	1554.98	-0.144607	0.171085	-0.845231	0.397982	0.857079
ENSDARG00000101524	znf1080	FALSE	1.68998	0.405474	1.11413	0.363938	0.715904	0.832624	1.68998	0.398265	1.14517	0.347778	0.728007	NA
ENSDARG00000096496	si:dkey-261e22.5	FALSE	3.82664	-3.95285	0.852822	-4.63502	3.56903e-06	3.01306e-05	3.82664	-0.638843	0.854717	-0.747431	0.454803	0.884451
ENSDARG00000045885	scaf11	FALSE	391.048	-0.285255	0.0679978	-4.19506	2.72799e-05	0.00019291	391.048	-0.0850388	0.0765512	-1.11087	0.266623	0.769468
ENSDARG00000092161	si:dkey-261e22.4	FALSE	10.7516	0.46837	0.353834	1.3237	0.185603	0.342656	10.7516	0.0218331	0.31696	0.0688829	0.945083	0.99211
ENSDARG00000099036	si:dkey-248e17.7	FALSE	0.0682315	0.00209769	3.67808	0.000570323	0.999545	NA	0.0682315	0	5.20164	0	1	NA
ENSDARG00000103439	si:dkey-248e17.5	FALSE	0.859785	1.50963	1.16258	1.29852	0.194107	0.353412	0.859785	0.615464	1.04136	0.591021	0.554506	NA
ENSDARG00000103343	si:dkey-248e17.4	FALSE	0.580745	0.757307	1.57018	0.482306	0.629588	NA	0.580745	0.541795	1.84646	0.293423	0.769199	NA
ENSDARG00000102917	si:ch211-199m9.3	FALSE	13.306	-0.0210438	0.356453	-0.0590369	0.952923	0.977181	13.306	-0.130334	0.311627	-0.418238	0.675773	0.952188
ENSDARG00000112070	si:dkey-248e17.3	FALSE	3.65149	-0.604264	0.684033	-0.883385	0.377029	0.558034	3.65149	0.407748	0.604139	0.674924	0.499724	0.901707
ENSDARG00000110637	si:ch211-212k5.1	FALSE	4.72913	-0.0816619	0.70674	-0.115547	0.908011	0.953062	4.72913	-0.212363	0.73518	-0.288858	0.77269	0.967094
ENSDARG00000098095	si:ch211-212k5.2	FALSE	2.05602	0.248359	1.05308	0.235841	0.813556	0.894673	2.05602	0.0491992	0.627176	0.0784456	0.937474	NA
ENSDARG00000004227	pde3a	FALSE	805.012	0.699981	0.082391	8.49584	1.96498e-17	5.77518e-16	805.012	0.267743	0.106725	2.50872	0.012117	0.148702
ENSDARG00000104523	si:dkey-248e17.2	FALSE	1.32908	0.878735	1.05508	0.832863	0.404922	0.584383	1.32908	0.0464096	0.916722	0.0506256	0.959624	NA
ENSDARG00000110611	si:dkey-54i3.5	FALSE	0.00945593	0	3.67808	0	1	NA	0.00945593	0.381822	5.20164	0.0734041	0.941485	NA
ENSDARG00000104423	NA	FALSE	0.124351	0.00206965	2.58541	0.000800513	0.999361	NA	0.124351	-0.942868	3.6057	-0.261494	0.793712	NA
ENSDARG00000105144	znf1130	FALSE	41.3166	-0.16107	0.200938	-0.801589	0.422791	0.599733	41.3166	-0.0511553	0.189812	-0.269505	0.787541	0.969043
ENSDARG00000101272	si:dkey-190j3.10	FALSE	14.818	0.204498	0.559867	0.365261	0.714917	0.831744	14.818	0.634045	0.710929	0.891855	0.372471	0.846121
ENSDARG00000045750	syt10	FALSE	221.079	0.103976	0.142772	0.728267	0.46645	0.638605	221.079	0.0267179	0.175364	0.152357	0.878906	0.98111
ENSDARG00000069185	celsr1a	FALSE	260.253	0.942921	0.0874731	10.7796	4.29975e-27	2.44756e-25	260.253	-0.0108855	0.0905117	-0.120266	0.904272	0.986277
ENSDARG00000069698	lrguk	FALSE	27.9728	-1.19421	0.426996	-2.79676	0.00516174	0.0202369	27.9728	-0.897647	0.541406	-1.65799	0.0973188	0.50376
ENSDARG00000104335	si:ch211-212k5.4	FALSE	0.675537	0.770693	1.22919	0.626992	0.530665	NA	0.675537	1.01649	1.20795	0.8415	0.400068	NA
ENSDARG00000100699	si:dkey-54i3.2	FALSE	1.84382	0	1.50269	0	1	1	1.84382	-0.440346	1.57632	-0.27935	0.779977	NA
ENSDARG00000103755	si:dkey-23a17.1	FALSE	1.30809	-0.616369	1.0677	-0.577286	0.563746	0.716467	1.30809	-0.0561381	1.19105	-0.0471334	0.962407	NA
ENSDARG00000096135	si:dkey-6a5.10	FALSE	4.83756	-0.229929	0.514276	-0.447094	0.654807	0.788477	4.83756	-1.00729	0.595749	-1.6908	0.0908746	0.485988
ENSDARG00000099466	si:dkey-190j3.2	FALSE	0.718642	2.23196	1.32052	1.69021	0.0909869	NA	0.718642	1.9836	1.78541	1.11101	0.266565	NA
ENSDARG00000113391	NA	FALSE	3.27922	1.99706	0.811682	2.4604	0.0138782	0.0460484	3.27922	-0.427791	0.778989	-0.549162	0.582894	0.930842
ENSDARG00000034173	prkcq	FALSE	8.60108	2.53866	0.528679	4.8019	1.57168e-06	1.40842e-05	8.60108	0.0697876	0.421533	0.165557	0.868506	0.980225
ENSDARG00000103371	si:dkey-190j3.6	FALSE	5.94428	1.08314	0.782778	1.38371	0.166446	0.316829	5.94428	1.20526	0.967022	1.24637	0.21263	0.707095
ENSDARG00000112027	si:dkey-190j3.8	FALSE	7.73401	-0.0433154	0.536939	-0.0806711	0.935704	0.968107	7.73401	0.517057	0.613178	0.843241	0.399094	0.857459
ENSDARG00000096127	si:dkey-149m13.1	FALSE	0.532921	0.371809	1.68032	0.221273	0.82488	NA	0.532921	1.50586	2.11075	0.713422	0.475584	NA
ENSDARG00000101382	si:dkey-25i10.3p	FALSE	0.842813	1.00065	1.21753	0.821871	0.411151	0.589827	0.842813	0.699859	1.15285	0.607068	0.543805	NA
ENSDARG00000013000	ppfia2	FALSE	803.369	-0.181818	0.0581718	-3.12553	0.00177486	0.00812281	803.369	-0.282199	0.0714893	-3.94743	7.89951e-05	0.00325599
ENSDARG00000101304	si:dkey-28i19.2	FALSE	0.269968	0.00206217	1.75184	0.00117715	0.999061	NA	0.269968	1.55053	2.17155	0.714021	0.475214	NA
ENSDARG00000089934	si:ch211-64i20.3	FALSE	1.58584	-0.327674	1.02353	-0.320141	0.748861	0.853332	1.58584	-1.48711	0.901661	-1.64931	0.099085	NA
ENSDARG00000102853	si:dkey-190j3.5	FALSE	0.0981977	0	3.34032	0	1	NA	0.0981977	-1.18658	4.61339	-0.257204	0.797021	NA
ENSDARG00000095198	znf1132	FALSE	0.332432	1.06644	1.7705	0.60234	0.546948	NA	0.332432	-0.79828	2.33975	-0.341181	0.732967	NA
ENSDARG00000104416	si:dkey-211i20.1	FALSE	3.72967	1.99303	0.845325	2.3577	0.0183884	0.0579697	3.72967	-0.171081	0.411878	-0.415368	0.677872	0.952288
ENSDARG00000093220	znf1127	FALSE	0.721741	0.286036	1.23473	0.23166	0.816802	NA	0.721741	1.17776	1.17197	1.00494	0.314927	NA
ENSDARG00000007413	arid2	FALSE	743.53	-0.0687619	0.0564246	-1.21865	0.222976	0.390472	743.53	-0.110583	0.063442	-1.74306	0.0813236	0.459864
ENSDARG00000104888	si:dkey-28i19.1	FALSE	2.28488	0.342178	0.894451	0.382556	0.702049	0.822657	2.28488	0.56737	1.23407	0.459755	0.645692	NA
ENSDARG00000100165	si:dkey-23a17.3	FALSE	0.0120458	0	3.67808	0	1	NA	0.0120458	-1.06085	5.20164	-0.203946	0.838396	NA
ENSDARG00000095990	si:ch211-64i20.5_2	FALSE	0.022431	0	3.67808	0	1	NA	0.022431	-1.72943	5.20031	-0.332564	0.739464	NA
ENSDARG00000103955	si:dkey-28i19.4	FALSE	0.782648	0.294001	1.17892	0.249382	0.803065	NA	0.782648	-0.932127	1.22086	-0.763501	0.445165	NA
ENSDARG00000054321	ngs	FALSE	0.445636	0.00206386	1.35579	0.00152226	0.998785	NA	0.445636	0.596566	1.43526	0.41565	0.677666	NA
ENSDARG00000098536	si:dkey-25i10.1	FALSE	0.0135542	0	3.67808	0	1	NA	0.0135542	-1.06085	5.20164	-0.203946	0.838396	NA
ENSDARG00000075025	cdc123	FALSE	84.6889	0.418229	0.134435	3.111	0.00186452	0.00845873	84.6889	0.052064	0.127614	0.40798	0.683288	0.953821
ENSDARG00000096999	si:dkey-231a18.2	FALSE	101.713	-0.308989	0.117687	-2.62551	0.00865195	0.0312126	101.713	-0.216637	0.140604	-1.54076	0.123376	0.564073
ENSDARG00000008867	rap1b	FALSE	324.766	-0.111016	0.0831294	-1.33546	0.181726	0.337252	324.766	-0.022813	0.092479	-0.246683	0.805154	0.971378
ENSDARG00000100647	si:dkey-211i20.4	FALSE	0.071018	0	3.54463	0	1	NA	0.071018	-1.34974	4.95562	-0.272365	0.785341	NA
ENSDARG00000095981	si:ch211-161n3.5	FALSE	1.09024	1.29915	1.03942	1.24988	0.211343	0.375603	1.09024	-1.73325	1.28561	-1.34819	0.177597	NA
ENSDARG00000103003	si:dkey-211i20.2	FALSE	7.29876	1.13845	0.460628	2.47151	0.0134542	0.0448835	7.29876	-0.337379	0.393493	-0.857397	0.391226	0.854665
ENSDARG00000099597	si:dkey-211i20.5	FALSE	1.04983	-0.177119	1.31728	-0.134458	0.89304	0.945167	1.04983	-0.108611	1.53437	-0.0707855	0.943568	NA
ENSDARG00000109211	znf979	FALSE	0.401837	-1.07995	1.27863	-0.844621	0.398323	NA	0.401837	-0.161636	1.25947	-0.128336	0.897883	NA
ENSDARG00000094799	plxnb2a.1	FALSE	17.4896	1.15738	0.295587	3.91554	9.02007e-05	0.000574682	17.4896	-0.259126	0.258556	-1.0022	0.316246	0.810034
ENSDARG00000003811	plxnb2a.1	FALSE	330.949	0.733537	0.0801998	9.14637	5.88795e-20	2.09712e-18	330.949	-0.0191434	0.0879648	-0.217626	0.827721	0.975837
ENSDARG00000045752	si:ch211-161n3.4	FALSE	2.37493	1.32333	0.749162	1.76642	0.077326	0.179473	2.37493	-0.0916299	0.837719	-0.10938	0.912901	NA
ENSDARG00000088301	si:dkey-254e13.6	FALSE	4.85917	0.222122	0.54882	0.404726	0.685679	0.810365	4.85917	0.257581	0.496116	0.519194	0.603625	0.937644
ENSDARG00000045753	tmtc2a	FALSE	169.162	0.623026	0.169262	3.68084	0.00023247	0.00136009	169.162	0.0145611	0.22282	0.0653494	0.947896	0.99266
ENSDARG00000104850	si:dkey-199k11.5	FALSE	5.28756	0.0654483	0.588992	0.111119	0.911522	0.954481	5.28756	-0.42574	0.615111	-0.692135	0.488852	0.897493
ENSDARG00000092989	si:ch211-161n3.3	FALSE	12.9798	0.762313	0.31734	2.4022	0.016297	0.0524118	12.9798	0.0389444	0.3153	0.123515	0.901699	0.98585
ENSDARG00000097341	si:ch211-203h15.7	FALSE	36.6593	0.145921	0.202992	0.71885	0.472233	0.643588	36.6593	-0.010391	0.191903	-0.0541468	0.956818	0.993981
ENSDARG00000006038	aebp2	FALSE	185.662	0.542246	0.106494	5.0918	3.54676e-07	3.54213e-06	185.662	0.104449	0.110009	0.949454	0.34239	0.826619
ENSDARG00000045880	gas2l3	FALSE	742.232	-0.34892	0.0945618	-3.68986	0.00022438	0.00131831	742.232	-0.322534	0.124953	-2.58124	0.0098447	0.128989
ENSDARG00000090824	si:dkey-190j3.1	FALSE	0.212505	-0.71928	1.59269	-0.451614	0.651547	NA	0.212505	0.514222	1.95407	0.263154	0.792432	NA
ENSDARG00000043734	trmu	FALSE	52.5229	0.214272	0.175065	1.22396	0.220968	0.388008	52.5229	0.134726	0.167187	0.805841	0.420334	0.866572
ENSDARG00000074905	camk1da	FALSE	717.983	0.18619	0.0931229	1.9994	0.0455647	0.118932	717.983	0.0904643	0.122023	0.741369	0.45847	0.886088
ENSDARG00000015053	grip1	FALSE	1147.57	-0.125781	0.058117	-2.16427	0.0304433	0.0868623	1147.57	-0.168595	0.070964	-2.37578	0.0175118	0.187798
ENSDARG00000095418	si:dkey-254e13.11	FALSE	0.503924	-0.358607	1.36985	-0.261787	0.793486	NA	0.503924	-1.52604	1.56142	-0.977339	0.328402	NA
ENSDARG00000095155	si:dkey-254e13.8	FALSE	1.3362	-2.04477	1.23483	-1.65591	0.0977401	0.214304	1.3362	-0.571471	1.11825	-0.511041	0.609322	NA
ENSDARG00000092080	znf1044	FALSE	1.2456	-1.03295	1.34176	-0.769843	0.441393	0.616518	1.2456	0.669558	1.5389	0.435088	0.663499	NA
ENSDARG00000094223	si:dkey-204l2.2	FALSE	0.31884	-0.719279	1.5928	-0.45158	0.651572	NA	0.31884	0.980667	1.9814	0.494936	0.620646	NA
ENSDARG00000093803	si:dkey-204l2.3	FALSE	14.3121	0.43476	0.446773	0.973113	0.330497	0.513092	14.3121	0.294266	0.542101	0.542824	0.587251	0.932308
ENSDARG00000096009	si:dkey-153k10.14	FALSE	0.192719	-0.358597	2.33669	-0.153464	0.878033	NA	0.192719	2.11688	3.22419	0.656562	0.511462	NA
ENSDARG00000094428	si:dkey-31f5.8	FALSE	2.36866	3.18473	0.905165	3.5184	0.000434159	0.00236156	2.36866	1.1446	0.751807	1.52246	0.127893	NA
ENSDARG00000101555	si:ch211-211k8.3	FALSE	0.403237	-1.07996	1.30982	-0.824507	0.409652	NA	0.403237	-0.465883	1.30833	-0.356088	0.721774	NA
ENSDARG00000102839	si:ch211-211k8.4	FALSE	1.80534	-1.24559	1.15782	-1.07581	0.282013	0.459134	1.80534	-0.160451	1.12015	-0.143241	0.8861	NA
ENSDARG00000104986	si:ch211-211k8.12	FALSE	0.319003	1.28375	3.66768	0.350017	0.726326	NA	0.319003	0	5.20164	0	1	NA
ENSDARG00000098851	si:ch211-211k8.5	FALSE	0.154289	0.685599	3.67767	0.186422	0.852114	NA	0.154289	0	5.20164	0	1	NA
ENSDARG00000093135	col7a1l	FALSE	3.1526	-1.62048	0.690745	-2.34599	0.0189764	0.0594741	3.1526	-0.161443	0.541479	-0.298152	0.765587	0.965965
ENSDARG00000092944	si:dkey-117n7.3	FALSE	0.844712	0.277134	1.24113	0.223291	0.823309	0.901148	0.844712	-0.66205	1.25837	-0.526116	0.598808	NA
ENSDARG00000113582	NA	FALSE	9.66241	-0.60964	0.408816	-1.49123	0.1359	0.273413	9.66241	0.389303	0.298423	1.30454	0.192051	0.68408
ENSDARG00000069692	col7a1l	FALSE	29.607	-1.33235	0.32862	-4.05438	5.02678e-05	0.00033866	29.607	-0.47649	0.39554	-1.20466	0.228335	0.72729
ENSDARG00000105111	si:ch211-64i20.5	FALSE	0.138321	0	2.19563	0	1	NA	0.138321	-0.534286	2.86866	-0.186249	0.852249	NA
ENSDARG00000095126	si:dkey-82i20.2	FALSE	9.52147	-0.183941	0.548995	-0.335051	0.737587	0.846411	9.52147	0.449039	0.674574	0.665663	0.505627	0.904448
ENSDARG00000097347	si:dkey-204l2.4	FALSE	0.451527	1.39393	1.56394	0.891294	0.372771	NA	0.451527	0.900827	2.00229	0.449898	0.652784	NA
ENSDARG00000100571	si:ch211-64i20.6	FALSE	0.711142	-2.21289	1.35474	-1.63344	0.102376	NA	0.711142	0.00218541	1.52563	0.00143246	0.998857	NA
ENSDARG00000094304	si:dkey-9p20.1	FALSE	3.66871	0.0106166	0.675311	0.0157211	0.987457	0.995869	3.66871	0.303977	0.605571	0.501967	0.615691	0.940743
ENSDARG00000101842	znf1086	FALSE	2.31136	0.800634	0.784322	1.0208	0.307351	0.487052	2.31136	-0.0392643	0.735476	-0.0533862	0.957424	NA
ENSDARG00000025824	dmtf1	FALSE	150.918	-0.257336	0.103616	-2.48357	0.0130074	0.0436978	150.918	0.0599033	0.0980779	0.610773	0.54135	0.915756
ENSDARG00000076255	znf1084	FALSE	1.17549	1.23967	1.07129	1.15717	0.247201	0.419465	1.17549	-0.125605	0.819999	-0.153177	0.878259	NA
ENSDARG00000096100	si:dkey-254e13.13	FALSE	2.55148	1.32762	0.771032	1.72187	0.0850932	0.19321	2.55148	0.452381	0.867962	0.521199	0.602228	0.937132
ENSDARG00000095571	si:dkey-9a20.8	FALSE	0.179813	0.00206467	2.46953	0.000836057	0.999333	NA	0.179813	-1.26428	3.34305	-0.378183	0.705295	NA
ENSDARG00000077697	si:dkey-105i14.1	FALSE	2.00754	0.128693	0.93574	0.137531	0.890611	0.943477	2.00754	-0.627127	0.650284	-0.964389	0.334851	NA
ENSDARG00000055360	llph	FALSE	32.8525	0.684292	0.233895	2.92564	0.00343751	0.0142642	32.8525	0.267489	0.244682	1.09321	0.2743	0.776899
ENSDARG00000077090	plxnb2a.2	FALSE	3.73985	-0.970931	1.59986	-0.606887	0.543926	0.700223	3.73985	-1.81404	2.6005	-0.697573	0.485444	0.896488
ENSDARG00000092064	si:dkey-117n7.4	FALSE	0.366363	0.00206483	1.25433	0.00164617	0.998687	NA	0.366363	0.534462	1.30971	0.408075	0.683219	NA
ENSDARG00000026052	ccdc3a	FALSE	8.85415	-0.477252	0.39115	-1.22013	0.222417	0.389825	8.85415	0.152279	0.305713	0.498112	0.618405	0.940743
ENSDARG00000096210	znf1050	FALSE	1.53521	-0.0677151	1.06802	-0.0634027	0.949446	0.975639	1.53521	-0.726829	0.775969	-0.936673	0.348927	NA
ENSDARG00000091062	si:dkey-199k11.6	FALSE	0.397276	0.0020645	1.54826	0.00133344	0.998936	NA	0.397276	-1.83412	1.84227	-0.995577	0.319456	NA
ENSDARG00000053917	alg10	FALSE	80.048	0.119031	0.141825	0.839283	0.40131	0.580766	80.048	0.154005	0.145585	1.05783	0.290132	0.790837
ENSDARG00000096045	srr	FALSE	5.87716	0.329737	0.526405	0.626393	0.531057	0.690969	5.87716	-0.0200918	0.589775	-0.0340669	0.972824	0.99639
ENSDARG00000014941	tprkb	FALSE	4.7771	0.833781	0.587309	1.41966	0.155706	0.3015	4.7771	0.362955	0.546903	0.663655	0.506911	0.90494
ENSDARG00000101731	si:dkey-199k11.8	FALSE	1.42812	0.00907671	0.995404	0.00911862	0.992724	0.998904	1.42812	-0.270502	1.05199	-0.257133	0.797076	NA
ENSDARG00000001953	pfkfb3	FALSE	3005.11	-0.943593	0.086467	-10.9128	1.00179e-27	5.95805e-26	3005.11	0.283333	0.118937	2.38221	0.0172093	0.185627
ENSDARG00000101817	si:dkey-238g7.2	FALSE	6.71276	0.895634	0.572518	1.56438	0.117729	0.246573	6.71276	0.221476	0.573358	0.38628	0.69929	0.957253
ENSDARG00000088915	si:ch211-241n15.3	FALSE	10.4996	0.366534	0.419469	0.873805	0.382224	0.563329	10.4996	-0.131979	0.382738	-0.344829	0.730223	0.9618
ENSDARG00000109840	znf993	FALSE	1.84246	-1.97237	1.00221	-1.96803	0.0490652	0.126073	1.84246	0.179157	0.572489	0.312944	0.754323	NA
ENSDARG00000105161	si:dkey-238g7.1	FALSE	2.86054	1.57231	0.928268	1.69381	0.0903011	0.201694	2.86054	-0.393488	0.752899	-0.522631	0.601231	0.936769
ENSDARG00000100930	si:ch211-211k8.2	FALSE	0.401957	1.12541	1.59086	0.707425	0.479302	NA	0.401957	-0.341177	1.97691	-0.172581	0.862981	NA
ENSDARG00000113038	NA	FALSE	0.0112155	0	3.67808	0	1	NA	0.0112155	-1.06085	5.20164	-0.203946	0.838396	NA
ENSDARG00000029524	impdh1b	FALSE	370.149	0.174192	0.104478	1.66726	0.0954633	0.210557	370.149	0.0410324	0.136181	0.301308	0.763179	0.965425
ENSDARG00000039340	tmem209	FALSE	83.9591	0.33895	0.163479	2.07335	0.0381394	0.103627	83.9591	0.158767	0.184923	0.858559	0.390584	0.854123
ENSDARG00000096026	si:dkey-4e4.1	FALSE	2.44949	1.50301	0.966692	1.5548	0.119993	0.249661	2.44949	-0.0380972	0.645628	-0.059008	0.952946	NA
ENSDARG00000045568	bcat1	FALSE	469.76	-0.560374	0.0975912	-5.74206	9.35324e-09	1.16302e-07	469.76	-0.0630882	0.125157	-0.504072	0.614211	0.940367
ENSDARG00000094195	si:dkey-149m13.3	FALSE	0.768753	-1.42169	1.29656	-1.09651	0.272858	NA	0.768753	0.0801238	1.45774	0.0549646	0.956167	NA
ENSDARG00000109864	si:dkey-22h13.1	FALSE	0.314704	0.362736	1.39272	0.260452	0.794515	NA	0.314704	-0.104413	1.53617	-0.06797	0.94581	NA
ENSDARG00000079892	plxnb2a.3	FALSE	4.13985	0.662097	0.538181	1.23025	0.218604	0.384954	4.13985	-0.71552	0.542426	-1.31911	0.187132	0.678765
ENSDARG00000077794	si:ch211-108c17.3p	FALSE	2.28549	0.674137	0.919732	0.732971	0.463576	0.635775	2.28549	-0.483576	0.725387	-0.666646	0.504998	NA
ENSDARG00000101728	si:dkeyp-80d11.12	FALSE	2.25675	-0.526137	0.749774	-0.701728	0.482849	0.653043	2.25675	-0.378089	0.604932	-0.625011	0.531964	NA
ENSDARG00000105279	si:ch211-108c17.2	FALSE	170.843	-0.091316	0.123908	-0.736968	0.461142	0.633746	170.843	0.14213	0.147155	0.965854	0.334117	0.820359
ENSDARG00000093633	si:dkey-9p20.17	FALSE	0.28881	-0.358607	1.55096	-0.231217	0.817147	NA	0.28881	-1.86028	1.91203	-0.972938	0.330584	NA
ENSDARG00000092940	si:dkey-9p20.24	FALSE	0.824911	-1.07996	1.1857	-0.910818	0.362391	0.544051	0.824911	0.635264	0.963674	0.659211	0.50976	NA
ENSDARG00000045870	plekha5	FALSE	1426.21	-0.379984	0.0569289	-6.67471	2.47723e-11	4.29335e-10	1426.21	-0.291606	0.0701421	-4.15736	3.21942e-05	0.0015488
ENSDARG00000093576	si:dkey-9p20.19	FALSE	2.57951	-1.54443	1.01631	-1.51964	0.128601	0.262734	2.57951	-0.0413799	0.712766	-0.0580553	0.953705	0.993467
ENSDARG00000094615	si:dkey-9p20.18	FALSE	0.535983	-0.719284	1.22141	-0.588897	0.55593	NA	0.535983	-0.497483	1.04994	-0.473821	0.635627	NA
ENSDARG00000096467	si:ch211-246n15.2	FALSE	0.46726	-2.0479	2.44307	-0.838249	0.401891	NA	0.46726	-1.66183	3.42931	-0.484596	0.627963	NA
ENSDARG00000100950	si:dkeyp-80d11.2	FALSE	1.34414	-1.77993	1.09074	-1.63185	0.102711	0.222265	1.34414	-0.777521	1.03035	-0.754619	0.450478	NA
ENSDARG00000099571	si:dkeyp-80d11.7	FALSE	1.9711	-2.2263	1.06063	-2.09904	0.0358134	0.0986526	1.9711	-1.54868	1.20146	-1.289	0.197399	NA
ENSDARG00000101087	si:dkeyp-80d11.1	FALSE	8.66691	0.922504	1.10414	0.835494	0.40344	0.582877	8.66691	-1.51654	0.843439	-1.79805	0.0721695	0.432153
ENSDARG00000101071	si:dkeyp-80d11.14	FALSE	1.56647	0.722468	0.947809	0.762251	0.44591	0.620798	1.56647	-0.0737117	0.705412	-0.104495	0.916777	NA
ENSDARG00000102673	si:dkey-26i24.1	FALSE	2.36649	1.22522	0.814044	1.5051	0.132299	0.268052	2.36649	0.0921599	0.565616	0.162937	0.870568	NA
ENSDARG00000104787	si:ch211-127b6.1	FALSE	0.62471	0.901902	1.23179	0.732191	0.464052	NA	0.62471	-0.187722	1.21128	-0.154978	0.876838	NA
ENSDARG00000002663	optn	FALSE	191.506	0.574357	0.173984	3.30121	0.000962684	0.00477874	191.506	0.818226	0.228344	3.5833	0.000339277	0.0103949
ENSDARG00000100421	znf1129	FALSE	39.3536	0.274533	0.186886	1.46899	0.141835	0.282316	39.3536	0.244577	0.189263	1.29226	0.196266	0.689313
ENSDARG00000096083	si:dkey-21h14.8	FALSE	13.4032	-0.411266	0.383074	-1.0736	0.283004	0.460241	13.4032	-0.291049	0.432938	-0.672265	0.501415	0.902799
ENSDARG00000101421	si:dkeyp-80d11.10	FALSE	4.3873	0.738419	0.875532	0.843395	0.399008	0.578629	4.3873	-0.014068	0.838345	-0.0167807	0.986612	0.999804
ENSDARG00000045754	mettl25	FALSE	47.9081	-0.184969	0.253273	-0.730314	0.465199	0.637411	47.9081	-0.347244	0.32021	-1.08443	0.278176	0.781848
ENSDARG00000099594	si:dkeyp-80d11.8p	FALSE	2.14904	0.408923	0.912576	0.448097	0.654083	0.787961	2.14904	-2.27689	1.03085	-2.20875	0.0271923	NA
ENSDARG00000103324	si:ch211-127b6.2	FALSE	29.6324	0.649911	0.26653	2.43842	0.0147517	0.0483736	29.6324	-0.0928155	0.292835	-0.316955	0.751278	0.964735
ENSDARG00000094653	si:dkey-149m13.5	FALSE	2.82031	-0.231292	0.766162	-0.301883	0.762741	0.862184	2.82031	-0.407381	0.624675	-0.652149	0.514305	0.907806
ENSDARG00000114536	si:dkey-149m13.4	FALSE	0.846897	-1.41017	1.1815	-1.19354	0.232657	0.401294	0.846897	0.743957	1.00407	0.74094	0.45873	NA
ENSDARG00000045755	ccdc59	FALSE	3.76149	0.552483	0.595507	0.927752	0.353536	0.535958	3.76149	-0.316179	0.445507	-0.709707	0.477886	0.894808
ENSDARG00000104897	si:dkeyp-80d11.13	FALSE	4.39325	1.62923	0.960401	1.69641	0.0898085	0.200878	4.39325	-0.212375	0.924893	-0.229621	0.818386	0.973965
ENSDARG00000099698	si:dkeyp-80d11.11p	FALSE	2.95232	1.03758	0.876954	1.18316	0.236747	0.406319	2.95232	-1.69834	0.8032	-2.11446	0.0344758	0.282628
ENSDARG00000100335	znf1104	FALSE	5.53751	-0.169693	0.544614	-0.311584	0.755357	0.857277	5.53751	-0.462026	0.604965	-0.763723	0.445033	0.880657
ENSDARG00000101756	im:7141269	FALSE	38.9858	-0.157321	0.270071	-0.582517	0.560218	0.71345	38.9858	0.246098	0.296762	0.829278	0.406947	0.860647
ENSDARG00000012729	hcls1	FALSE	22.6571	1.23393	0.244002	5.05705	4.25785e-07	4.19579e-06	22.6571	0.417182	0.192481	2.16739	0.0302048	0.261885
ENSDARG00000103254	si:dkeyp-80d11.4	FALSE	1.28376	-1.68286	1.25396	-1.34204	0.179583	0.334378	1.28376	-0.527099	1.1663	-0.451943	0.65131	NA
ENSDARG00000104006	znf1082	FALSE	3.64957	0.656721	0.767779	0.855351	0.392357	0.572799	3.64957	-0.294872	0.777459	-0.379277	0.704482	0.958034
ENSDARG00000100329	znf1056	FALSE	1.90627	0.210127	0.794778	0.264384	0.791484	0.880324	1.90627	0.562857	0.752827	0.747658	0.454666	NA
ENSDARG00000098094	si:dkey-146c18.5	FALSE	10.9119	0.195583	0.474502	0.412186	0.680203	0.806501	10.9119	-0.177012	0.441109	-0.401288	0.688208	0.954612
ENSDARG00000093287	si:ch211-260p3.6	FALSE	3.60665	-0.300513	0.672273	-0.44701	0.654868	0.788512	3.60665	-0.0999972	0.699441	-0.142967	0.886316	0.982798
ENSDARG00000029944	parpbp	FALSE	6.25608	2.17917	0.595264	3.66085	0.000251384	0.00145861	6.25608	0.0173253	0.475574	0.0364304	0.970939	0.996301
ENSDARG00000112725	si:dkey-22h13.2	FALSE	1.20776	1.05345	1.08787	0.968355	0.332867	0.515375	1.20776	-0.00255785	0.8015	-0.00319132	0.997454	NA
ENSDARG00000103809	si:dkey-146c18.3p	FALSE	0.143689	0.362748	2.97083	0.122103	0.902817	NA	0.143689	1.66208	4.16151	0.399393	0.689603	NA
ENSDARG00000094191	nup37	FALSE	106.488	-0.20301	0.170828	-1.18839	0.234679	0.403705	106.488	-0.293263	0.201851	-1.45286	0.146262	0.612854
ENSDARG00000040610	si:ch73-352p4.8	FALSE	32.2421	1.50499	0.280562	5.36421	8.13056e-08	8.86417e-07	32.2421	0.356299	0.32596	1.09308	0.27436	0.776899
ENSDARG00000076272	znf1041	FALSE	30.7139	0.309168	0.226948	1.36228	0.173108	0.325714	30.7139	-0.0158448	0.234468	-0.0675777	0.946122	0.992414
ENSDARG00000077488	si:ch73-289h5.4	FALSE	1.0815	2.19291	1.04046	2.10764	0.035062	0.0971177	1.0815	-0.0230189	1.04203	-0.0220904	0.982376	NA
ENSDARG00000112874	znf1067	FALSE	6.39384	0.884619	0.492736	1.79532	0.0726025	0.170922	6.39384	-0.333784	0.458414	-0.728128	0.466535	0.890401
ENSDARG00000075820	si:ch73-289h5.1p	FALSE	5.73989	0.0142991	0.505911	0.0282641	0.977452	0.991204	5.73989	-0.17773	0.612629	-0.290111	0.771731	0.967094
ENSDARG00000073959	pmch	FALSE	0.0120458	0	3.67808	0	1	NA	0.0120458	-1.06085	5.20164	-0.203946	0.838396	NA
ENSDARG00000094132	igf1	FALSE	188.639	-0.478613	0.149929	-3.19226	0.00141162	0.00665115	188.639	-0.220443	0.184205	-1.19673	0.231413	0.730993
ENSDARG00000095777	si:ch211-218h8.3	FALSE	0.742154	-1.13387	1.31343	-0.863291	0.387977	NA	0.742154	0.204111	1.36486	0.149547	0.881122	NA
ENSDARG00000091026	si:ch211-218h8.1	FALSE	2.25629	-1.80192	1.02339	-1.76073	0.0782837	0.181241	2.25629	-0.507889	1.09522	-0.463733	0.642839	NA
ENSDARG00000096497	si:dkey-22h13.3	FALSE	4.14557	-0.324275	0.619847	-0.523153	0.600868	0.745857	4.14557	0.0512106	0.681967	0.0750924	0.940141	0.99211
ENSDARG00000104004	si:dkey-146c18.2	FALSE	4.12544	-3.26104	1.47877	-2.20524	0.0274376	0.0798032	4.12544	-0.138392	1.85815	-0.0744783	0.94063	0.99211
ENSDARG00000061951	golgb1	FALSE	1069.31	0.0751546	0.063034	1.19229	0.233149	0.401867	1069.31	0.145958	0.0799351	1.82596	0.067857	0.417519
ENSDARG00000074547	si:ch211-240l19.8	FALSE	0.785294	1.07323	1.19834	0.895591	0.370471	NA	0.785294	-1.399	1.40221	-0.997711	0.31842	NA
ENSDARG00000101682	si:dkey-146c18.6	FALSE	3.84547	-1.44436	0.708519	-2.03856	0.0414939	0.110583	3.84547	0.160963	0.534045	0.301404	0.763106	0.965425
ENSDARG00000096478	si:dkey-22h13.6	FALSE	1.11222	-0.719286	1.25065	-0.575128	0.565205	0.717987	1.11222	-0.0947016	1.06532	-0.0888951	0.929165	NA
ENSDARG00000096434	si:dkey-22h13.4	FALSE	0.0215247	0	3.67808	0	1	NA	0.0215247	-0.339516	5.20164	-0.065271	0.947958	NA
ENSDARG00000096486	si:dkey-22h13.7	FALSE	0.481429	0.893124	1.98878	0.449082	0.653373	NA	0.481429	-0.267605	2.65036	-0.100969	0.919575	NA
ENSDARG00000076313	si:ch211-240l19.7	FALSE	0.424669	1.25511	2.00095	0.62726	0.530489	NA	0.424669	0.233363	2.63859	0.0884422	0.929525	NA
ENSDARG00000074613	si:ch211-240l19.6	FALSE	2.6445	2.8224	0.886797	3.18268	0.00145917	0.00684957	2.6445	0.385077	0.813129	0.473575	0.635803	0.945062
ENSDARG00000039393	si:ch211-240l19.5	FALSE	20.2462	0.80077	0.302283	2.64907	0.00807136	0.0294851	20.2462	0.250983	0.315951	0.794375	0.426977	0.871812
ENSDARG00000045706	tspan9b	FALSE	234.29	-0.244952	0.0988395	-2.47828	0.0132018	0.0442547	234.29	0.113537	0.110111	1.03112	0.302486	0.799333
ENSDARG00000074009	znf1059	FALSE	26.1635	0.475971	0.251063	1.89583	0.057983	0.143659	26.1635	0.00831735	0.246477	0.0337449	0.973081	0.99639
ENSDARG00000094732	mical3b	FALSE	685.131	-1.81899	0.176417	-10.3107	6.30345e-25	3.11675e-23	685.131	-0.924224	0.244175	-3.78509	0.000153652	0.00556497
ENSDARG00000003200	foxm1	FALSE	8.06742	2.39026	0.535078	4.46713	7.92775e-06	6.23952e-05	8.06742	0.119652	0.432926	0.276381	0.782256	0.968999
ENSDARG00000010454	guca1aa	FALSE	4937.14	1.14017	0.156427	7.28883	3.12651e-13	6.61975e-12	4937.14	1.07388	0.219564	4.89094	1.00354e-06	8.04058e-05
ENSDARG00000089318	si:dkey-69c19.1	FALSE	72.4398	0.332521	0.778059	0.427373	0.669108	0.798512	72.4398	-0.38213	1.08662	-0.35167	0.725086	0.960436
ENSDARG00000004386	elapor2b	FALSE	1191.04	-0.276134	0.055904	-4.93942	7.83538e-07	7.36707e-06	1191.04	-0.119599	0.0690995	-1.73083	0.0834829	0.466741
ENSDARG00000039392	wnk1b	FALSE	3643.12	0.217709	0.043912	4.95785	7.12771e-07	6.74445e-06	3643.12	0.127965	0.0578266	2.21291	0.0269041	0.244597
ENSDARG00000079222	zgc:174315	FALSE	12.2455	0.6885	0.335733	2.05074	0.0402927	0.108161	12.2455	-0.102765	0.276923	-0.371097	0.710566	0.958876
ENSDARG00000103527	si:dkeyp-35e5.9	FALSE	1.26496	0.432411	1.25053	0.345783	0.729506	0.84207	1.26496	0.373851	1.33157	0.280759	0.778895	NA
ENSDARG00000088214	si:dkey-23a23.3	FALSE	24.4232	0.105641	0.256096	0.412503	0.679971	0.806416	24.4232	-0.0217155	0.207869	-0.104467	0.916799	0.988291
ENSDARG00000017841	cand1	FALSE	906.416	0.129042	0.0483141	2.67089	0.00756496	0.0279142	906.416	-0.0232939	0.0520833	-0.447244	0.654699	0.948392
ENSDARG00000070203	si:dkey-13e3.1	FALSE	0.0425052	0	3.67808	0	1	NA	0.0425052	1.02803	5.16545	0.19902	0.842247	NA
ENSDARG00000057334	cmasa	FALSE	68.0323	-0.0676741	0.144463	-0.468454	0.63946	0.776934	68.0323	-0.159643	0.145333	-1.09847	0.272	0.774154
ENSDARG00000093846	si:dkey-57c22.1	FALSE	2.3174	1.24586	0.880775	1.4145	0.157215	0.303652	2.3174	0.0161261	0.571318	0.0282262	0.977482	NA
ENSDARG00000104026	si:dkeyp-35e5.5	FALSE	2.37183	-0.851918	0.802267	-1.06189	0.288286	0.465946	2.37183	-0.525488	0.766559	-0.685516	0.493018	NA
ENSDARG00000045669	si:dkey-39a18.1	FALSE	1.88453	1.66579	1.22969	1.35464	0.175532	0.328953	1.88453	0.0917336	1.34954	0.0679737	0.945807	NA
ENSDARG00000089831	si:dkey-207m2.4	FALSE	10.0338	0.610807	0.553854	1.10283	0.270101	0.445901	10.0338	-1.15276	0.641273	-1.79761	0.0722395	0.432273
ENSDARG00000045589	kcnj8	FALSE	2.64289	0.278113	0.710182	0.391609	0.695347	0.818033	2.64289	0.149554	0.571874	0.261516	0.793695	0.970175
ENSDARG00000015985	abcc9	FALSE	412.54	-0.238786	0.09042	-2.64085	0.00826989	0.0300979	412.54	-0.122183	0.111218	-1.0986	0.271943	0.774154
ENSDARG00000017757	pik3cg	FALSE	74.9984	0.54818	0.147919	3.70594	0.000210611	0.00124525	74.9984	-0.216239	0.150363	-1.43811	0.150403	0.622148
ENSDARG00000107425	si:dkeyp-35e5.10	FALSE	1.5918	2.51549	1.08271	2.32333	0.0201615	0.0623667	1.5918	-0.791964	1.08634	-0.729019	0.46599	NA
ENSDARG00000099346	znf1079	FALSE	9.45315	-0.118181	0.442712	-0.266948	0.789509	0.878948	9.45315	-0.319751	0.485617	-0.658442	0.510254	0.906124
ENSDARG00000100911	si:dkeyp-35e5.3	FALSE	1.37938	0.691156	1.02156	0.676572	0.498677	0.666459	1.37938	0.0260233	1.22067	0.0213188	0.982991	NA
ENSDARG00000116692	si:ch211-79g12.1	FALSE	1.58734	0.00205951	1.17651	0.00175052	0.998603	1	1.58734	-0.181696	0.865232	-0.209997	0.83367	NA
ENSDARG00000099544	si:dkey-165b20.3	FALSE	3.346	-0.417255	0.892196	-0.467671	0.64002	0.777331	3.346	0.617423	0.982142	0.62865	0.529578	0.913493
ENSDARG00000099812	prrt4b	FALSE	162.591	-0.00883389	0.136243	-0.064839	0.948302	0.975219	162.591	-0.359462	0.162976	-2.20562	0.0274109	0.247311
ENSDARG00000096010	si:dkey-21h14.15	FALSE	0.15353	-0.358589	2.92324	-0.122668	0.90237	NA	0.15353	1.64433	4.09461	0.401584	0.687991	NA
ENSDARG00000023036	si:dkey-23a23.2	FALSE	34.3427	0.562137	0.241664	2.32612	0.0200124	0.0620271	34.3427	0.281798	0.281556	1.00086	0.316895	0.810671
ENSDARG00000116367	si:dkey-165b20.1	FALSE	6.1856	0.351472	0.582283	0.603611	0.546102	0.701817	6.1856	0.51645	0.605654	0.852714	0.393818	0.85638
ENSDARG00000079824	ninj2	FALSE	15.7589	-0.0576433	0.345913	-0.166641	0.867653	0.929859	15.7589	0.00132666	0.32929	0.00402887	0.996785	1
ENSDARG00000098077	si:dkey-238o14.3	FALSE	20.2015	-1.54824	0.732753	-2.11291	0.0346086	0.0961044	20.2015	-0.0934771	1.0235	-0.0913311	0.927229	0.990449
ENSDARG00000096184	si:dkey-21h14.14	FALSE	1.49605	-2.02256	0.957179	-2.11304	0.0345976	0.096095	1.49605	-0.131669	0.826025	-0.1594	0.873354	NA
ENSDARG00000100110	si:ch211-79g12.2	FALSE	3.86078	-0.228402	0.829041	-0.275501	0.782931	0.875025	3.86078	0.499479	0.97115	0.514317	0.60703	0.939028
ENSDARG00000070408	ccnd2b	FALSE	30.8297	-0.433222	0.212916	-2.03471	0.0418805	0.111379	30.8297	0.160424	0.143397	1.11874	0.263252	0.764396
ENSDARG00000104822	znf1131	FALSE	10.7379	-0.828443	0.738678	-1.12152	0.262067	0.436756	10.7379	0.526355	0.983455	0.53521	0.592505	0.934835
ENSDARG00000110878	si:dkey-165b20.2	FALSE	13.9058	1.47168	0.35777	4.11347	3.89751e-05	0.000267875	13.9058	-0.189938	0.356191	-0.533249	0.593861	0.934835
ENSDARG00000097728	NA	FALSE	0.0924254	-0.719243	3.67808	-0.195549	0.844964	NA	0.0924254	1.13411	5.19861	0.218157	0.827307	NA
ENSDARG00000096684	si:dkeyp-122d12.1	FALSE	1.40111	1.46909	1.00318	1.46442	0.143078	0.284251	1.40111	-1.89903	1.45418	-1.30591	0.191582	NA
ENSDARG00000089640	si:dkey-117n7.5	FALSE	1.43589	-0.838636	0.964642	-0.869376	0.384642	0.565602	1.43589	-0.702748	0.795352	-0.883569	0.376929	NA
ENSDARG00000045548	lepb	FALSE	11.1753	3.38295	0.632249	5.35066	8.76331e-08	9.49653e-07	11.1753	0.746806	0.636803	1.17274	0.240899	0.7397
ENSDARG00000094118	si:dkey-21o22.2	FALSE	0.273273	0.00206243	1.5864	0.00130007	0.998963	NA	0.273273	1.11661	1.87455	0.595669	0.551396	NA
ENSDARG00000087241	ucn3l	FALSE	4.07923	-1.25649	0.644859	-1.94847	0.0513584	0.130436	4.07923	-0.63001	0.490881	-1.28343	0.199343	0.692506
ENSDARG00000021579	orc5	FALSE	49.8282	0.824169	0.19702	4.18317	2.87472e-05	0.000202548	49.8282	0.576663	0.188621	3.05725	0.00223376	0.0445033
ENSDARG00000109327	znf1140	FALSE	13.7554	-0.535316	0.321769	-1.66366	0.0961799	0.211675	13.7554	0.00882218	0.261501	0.0337367	0.973087	0.99639
ENSDARG00000045858	tigarb	FALSE	26.9393	-0.341611	0.238091	-1.43479	0.151348	0.295493	26.9393	0.0933567	0.228669	0.40826	0.683083	0.953821
ENSDARG00000088082	si:ch211-214c20.1	FALSE	1.53993	-0.704228	1.13599	-0.619922	0.535309	0.693834	1.53993	0.0333935	0.827666	0.0403465	0.967817	NA
ENSDARG00000096047	si:dkey-21h14.3	FALSE	0.95254	-2.30184	1.17342	-1.96165	0.049803	0.127346	0.95254	-1.94372	1.3513	-1.43841	0.150319	NA
ENSDARG00000101902	si:ch211-205a14.5	FALSE	4.27789	0.781324	0.592095	1.31959	0.186971	0.344552	4.27789	0.652497	0.511466	1.27574	0.202048	0.694471
ENSDARG00000100240	si:dkey-193i10.3	FALSE	7.05708	2.44193	0.580843	4.20411	2.62116e-05	0.000185929	7.05708	1.31057	0.683128	1.91848	0.0550499	0.371439
ENSDARG00000102713	si:ch211-205a14.1	FALSE	13.4167	-0.490832	0.481464	-1.01946	0.307986	0.487906	13.4167	0.627472	0.587469	1.0681	0.285478	0.787947
ENSDARG00000116086	si:dkey-193i10.4	FALSE	6.10957	-1.98907	0.78861	-2.52225	0.0116607	0.040012	6.10957	-0.413959	0.843127	-0.490981	0.62344	0.942482
ENSDARG00000091381	NA	FALSE	3.88233	0.786601	0.723012	1.08795	0.276617	0.453098	3.88233	1.03983	0.788437	1.31886	0.187218	0.678835
ENSDARG00000101403	si:ch211-205a14.6	FALSE	3.91529	0.692529	0.723699	0.956929	0.338603	0.520898	3.91529	0.549789	0.777522	0.707105	0.479502	0.895866
ENSDARG00000102225	si:ch211-205a14.7	FALSE	0.429333	-0.358607	1.34821	-0.265987	0.790249	NA	0.429333	0.667213	1.52936	0.436269	0.662642	NA
ENSDARG00000100509	si:dkey-217g21.2	FALSE	0.0369493	0	3.67808	0	1	NA	0.0369493	-1.16878	5.19402	-0.225025	0.82196	NA
ENSDARG00000102638	si:ch211-205a14.4	FALSE	0.81492	-1.08332	1.13821	-0.951777	0.34121	NA	0.81492	0.551226	0.970611	0.567916	0.570092	NA
ENSDARG00000100464	si:dkey-193i10.1	FALSE	10.0766	0.660842	0.537849	1.22868	0.219194	0.385605	10.0766	-1.26719	0.553516	-2.28935	0.0220588	0.217985
ENSDARG00000091640	rhno1	FALSE	6.40442	-0.37335	0.435285	-0.857713	0.391051	0.571742	6.40442	-0.318355	0.367202	-0.866974	0.385956	0.853213
ENSDARG00000100460	si:dkey-217g21.3	FALSE	0.708791	-1.32504	1.16379	-1.13856	0.254887	NA	0.708791	0.970082	1.14085	0.850312	0.395152	NA
ENSDARG00000034823	copg2	FALSE	623.882	0.273375	0.0769242	3.55382	0.000379673	0.00209501	623.882	0.0991817	0.094007	1.05505	0.291404	0.791361
ENSDARG00000096063	si:dkey-191j3.1	FALSE	3.08194	1.22152	0.669797	1.82372	0.0681951	0.163126	3.08194	-0.343567	0.721151	-0.476415	0.633779	0.944429
ENSDARG00000073858	pex26	FALSE	69.7509	-0.151937	0.147439	-1.03051	0.302772	0.482194	69.7509	-0.108705	0.150574	-0.721937	0.470333	0.892521
ENSDARG00000094603	si:dkey-21h14.12	FALSE	3.66036	0.77703	0.596672	1.30227	0.192823	0.351661	3.66036	-0.328851	0.554028	-0.593563	0.552804	0.919205
ENSDARG00000116181	znf1119	FALSE	17.1418	-0.574064	0.307733	-1.86546	0.0621171	0.151682	17.1418	-0.120481	0.287835	-0.418576	0.675526	0.952188
ENSDARG00000099180	si:ch211-145h19.1	FALSE	0.292878	0.00206282	1.36247	0.00151402	0.998792	NA	0.292878	-0.524281	1.43858	-0.364443	0.715527	NA
ENSDARG00000099669	si:ch211-145h19.2	FALSE	0.0112155	0	3.67808	0	1	NA	0.0112155	-1.06085	5.20164	-0.203946	0.838396	NA
ENSDARG00000088078	usp18	FALSE	17.0064	0.505729	0.281251	1.79814	0.0721544	0.170144	17.0064	-0.0164583	0.243019	-0.0677241	0.946005	0.992385
ENSDARG00000105119	si:ch211-258f1.3	FALSE	1.59444	1.33478	0.890147	1.49951	0.133741	0.270202	1.59444	0.613457	0.748774	0.819281	0.412626	NA
ENSDARG00000092140	si:ch211-231i17.3	FALSE	0.114843	0.00209281	3.67808	0.000568997	0.999546	NA	0.114843	0.381822	5.20164	0.0734041	0.941485	NA
ENSDARG00000111518	si:dkeyp-15a6.2	FALSE	5.16958	-0.0725537	0.621167	-0.116802	0.907017	0.952542	5.16958	-1.48657	0.673172	-2.20831	0.0272227	0.246583
ENSDARG00000110769	znf1098	FALSE	2.05089	-0.0704207	0.948952	-0.0742088	0.940844	0.970943	2.05089	-0.626681	0.592196	-1.05823	0.28995	NA
ENSDARG00000038384	th2	FALSE	0.0979385	0	2.63836	0	1	NA	0.0979385	2.54126	3.62139	0.701736	0.482844	NA
ENSDARG00000094903	si:ch211-231i17.4	FALSE	0.457394	0.368465	1.33438	0.276133	0.782446	NA	0.457394	-0.68153	1.41914	-0.48024	0.631057	NA
ENSDARG00000100090	si:dkeyp-15a6.1	FALSE	0.0984006	-0.719233	3.67808	-0.195546	0.844966	NA	0.0984006	0	5.20164	0	1	NA
ENSDARG00000069402	lrrc4.1	FALSE	1374.92	-0.212044	0.0457323	-4.63663	3.54138e-06	2.99173e-05	1374.92	-0.0477663	0.0532475	-0.897062	0.369686	0.844386
ENSDARG00000093831	znf1121	FALSE	10.1287	0.214093	0.417937	0.512262	0.608468	0.751812	10.1287	0.0563165	0.401318	0.140329	0.8884	0.98288
ENSDARG00000045856	fgf6b	FALSE	16.7856	0.425439	0.454226	0.936625	0.348951	0.531435	16.7856	0.631694	0.533318	1.18446	0.236231	0.734279
ENSDARG00000110852	znf1111	FALSE	11.3588	0.114081	0.412113	0.276821	0.781918	0.874357	11.3588	0.0333765	0.45251	0.0737586	0.941202	0.99211
ENSDARG00000092968	znf1128	FALSE	12.7495	0.885088	0.761729	1.16195	0.245257	0.417032	12.7495	-0.398275	0.740274	-0.53801	0.59057	0.933753
ENSDARG00000043792	si:rp71-7l19.2	FALSE	4.80804	-0.586388	0.535802	-1.09441	0.273775	0.449839	4.80804	0.121795	0.576938	0.211105	0.832805	0.976128
ENSDARG00000091994	znf1048	FALSE	1.56279	-0.697123	1.0747	-0.648669	0.516553	0.680519	1.56279	-0.419549	0.636659	-0.658986	0.509905	NA
ENSDARG00000101946	si:dkey-92j16.2	FALSE	5.71582	0.223839	0.469542	0.476717	0.633564	0.772301	5.71582	0.32747	0.456648	0.717116	0.473302	0.893483
ENSDARG00000103100	si:dkeyp-123a12.3	FALSE	1.42312	0	1.31714	0	1	1	1.42312	1.06135	1.21036	0.87689	0.380546	NA
ENSDARG00000115029	si:dkeyp-123a12.2	FALSE	2.78414	-0.298995	0.791059	-0.377968	0.705454	0.824683	2.78414	-0.225217	0.790568	-0.28488	0.775736	0.967617
ENSDARG00000098087	si:dkey-30f3.2	FALSE	0.746516	1.43693	1.29172	1.11242	0.265958	NA	0.746516	1.30775	1.49336	0.875709	0.381188	NA
ENSDARG00000094212	si:dkey-179k24.1	FALSE	0.854392	0.349121	1.25973	0.27714	0.781672	0.874287	0.854392	-0.592802	1.32531	-0.447294	0.654663	NA
ENSDARG00000088870	NA	FALSE	23.6133	-0.0312734	0.304911	-0.102566	0.918308	0.958246	23.6133	0.227323	0.364628	0.623439	0.532996	0.914176
ENSDARG00000099055	si:dkey-179k24.7p	FALSE	0.0195708	0	3.67808	0	1	NA	0.0195708	1.09678	5.20005	0.210918	0.832951	NA
ENSDARG00000112369	si:dkey-179k24.2	FALSE	0.587554	-1.13092	1.29532	-0.873079	0.38262	NA	0.587554	0.628677	1.70406	0.368928	0.712181	NA
ENSDARG00000020143	pah	FALSE	2.76533	1.26834	0.923842	1.3729	0.169783	0.321404	2.76533	0.928225	0.545243	1.70241	0.0886792	0.479456
ENSDARG00000099643	si:ch211-76m11.9	FALSE	0.030318	0	3.67808	0	1	NA	0.030318	0.375445	5.20005	0.0722003	0.942443	NA
ENSDARG00000099560	lyrm5a	FALSE	57.5278	-0.219733	0.150652	-1.45854	0.144691	0.286423	57.5278	0.223218	0.142438	1.56713	0.117085	0.550776
ENSDARG00000087120	slc5a8	FALSE	5.94107	-0.128208	0.478239	-0.268083	0.788635	0.87844	5.94107	0.249689	0.355435	0.702488	0.482375	0.89591
ENSDARG00000100434	znf1091	FALSE	1.94795	0.485434	0.882161	0.550278	0.582128	0.731198	1.94795	0.205584	0.781741	0.262983	0.792564	NA
ENSDARG00000117113	zgc:173607	FALSE	4.10757	-0.0500171	0.556715	-0.0898433	0.928412	0.963727	4.10757	-0.0899083	0.72179	-0.124563	0.90087	0.98585
ENSDARG00000045854	fgf23	FALSE	1.43473	0.839274	1.10289	0.760977	0.446671	0.621215	1.43473	0.126856	0.868624	0.146043	0.883888	NA
ENSDARG00000045851	galnt8b.1	FALSE	0.538628	0.362734	1.35604	0.267495	0.789088	NA	0.538628	-0.272366	1.35579	-0.20089	0.840784	NA
ENSDARG00000102262	si:dkey-179k24.5	FALSE	1.15061	2.88544	1.19647	2.41163	0.0158814	0.0513503	1.15061	0.173005	1.5005	0.115298	0.908209	NA
ENSDARG00000089582	si:dkey-265e15.2	FALSE	12.5385	1.04565	0.326642	3.2012	0.00136856	0.00647731	12.5385	0.609225	0.307725	1.97977	0.047729	0.34283
ENSDARG00000045853	rad51ap1	FALSE	10.8914	0.0036755	0.434493	0.00845927	0.993251	0.999234	10.8914	-0.530336	0.405335	-1.30839	0.190741	0.681616
ENSDARG00000101843	znf1106	FALSE	15.1762	1.21617	0.474687	2.56204	0.0104061	0.0365066	15.1762	-0.00720411	0.553254	-0.0130213	0.989611	0.999848
ENSDARG00000113713	znf1103	FALSE	3.35128	-0.357443	0.670707	-0.532935	0.594078	0.741077	3.35128	-0.158305	0.546677	-0.289577	0.77214	0.967094
ENSDARG00000103172	znf1054	FALSE	0.96115	0.390218	1.2024	0.324532	0.745535	0.850917	0.96115	0.196885	1.18011	0.166836	0.867499	NA
ENSDARG00000099440	si:dkey-233e3.1	FALSE	1.21031	2.12595	1.08284	1.96331	0.0496106	0.127063	1.21031	-0.601382	0.982684	-0.61198	0.540551	NA
ENSDARG00000098305	si:ch211-76m11.8	FALSE	2.6081	1.03896	1.02554	1.01309	0.311017	0.491441	2.6081	-1.51923	0.903386	-1.6817	0.0926265	0.4899
ENSDARG00000088847	znf1089	FALSE	2.63075	0.461112	0.811411	0.568284	0.569842	0.722059	2.63075	0.5786	1.05177	0.550121	0.582236	0.930325
ENSDARG00000099414	loc108184004	FALSE	0.0103092	0	3.67808	0	1	NA	0.0103092	0.381822	5.20164	0.0734041	0.941485	NA
ENSDARG00000103079	si:dkey-220o21.3	FALSE	0.302274	-1.07993	2.51743	-0.428979	0.667939	NA	0.302274	0.381824	3.56021	0.107248	0.914592	NA
ENSDARG00000114558	si:dkey-233e3.3	FALSE	3.57837	0.0565811	0.680765	0.083114	0.933761	0.967048	3.57837	-0.898726	0.403527	-2.22718	0.0259354	0.239685
ENSDARG00000038386	ascl1a	FALSE	11.313	3.8867	0.614399	6.32602	2.51571e-10	3.85178e-09	11.313	0.0244113	0.445967	0.0547378	0.956347	0.993803
ENSDARG00000099789	si:ch211-76m11.7	FALSE	5.70748	-0.124835	0.958532	-0.130235	0.89638	0.946806	5.70748	1.11968	1.12783	0.992772	0.320821	0.812781
ENSDARG00000099347	si:dkey-220o21.4	FALSE	0.0112155	0	3.67808	0	1	NA	0.0112155	-1.06085	5.20164	-0.203946	0.838396	NA
ENSDARG00000098979	si:ch211-76m11.15	FALSE	0.392825	0	1.58233	0	1	NA	0.392825	-0.279213	1.77736	-0.157094	0.875171	NA
ENSDARG00000101772	si:dkey-220o21.5	FALSE	1.499	-0.354718	1.2143	-0.292118	0.770197	0.86682	1.499	-0.350332	0.981901	-0.35679	0.721249	NA
ENSDARG00000100652	znf1147	FALSE	0.928671	-0.700042	1.14374	-0.612065	0.540495	0.698189	0.928671	0.43477	1.47585	0.29459	0.768307	NA
ENSDARG00000101497	si:dkeyp-109b10.1	FALSE	6.37267	-0.79616	0.512579	-1.55324	0.120365	0.250226	6.37267	0.382126	0.522324	0.731589	0.46442	0.889086
ENSDARG00000100142	znf1083	FALSE	13.0701	0.504172	0.341366	1.47693	0.139695	0.278848	13.0701	-0.0941799	0.284875	-0.330601	0.740946	0.963679
ENSDARG00000104239	znf1047	FALSE	31.6721	-0.177614	0.202727	-0.876124	0.380962	0.561731	31.6721	0.117538	0.171059	0.687118	0.492009	0.898835
ENSDARG00000099837	si:dkey-199m13.7	FALSE	16.3391	-0.115979	0.341473	-0.339643	0.734125	0.844237	16.3391	0.131427	0.344506	0.381493	0.702838	0.957794
ENSDARG00000104890	si:ch211-76m11.5	FALSE	37.4315	-0.586213	0.502078	-1.16757	0.242979	0.414434	37.4315	0.863681	0.679517	1.27102	0.203721	0.697164
ENSDARG00000005453	foxp2	FALSE	389.736	-0.097932	0.0788529	-1.24196	0.214252	0.379333	389.736	-0.147082	0.0861653	-1.70698	0.0878258	0.477712
ENSDARG00000098892	si:ch211-223a21.1	FALSE	12.8764	-0.240597	0.405558	-0.593249	0.553015	0.707779	12.8764	0.0668548	0.416024	0.160699	0.87233	0.980568
ENSDARG00000100338	si:ch211-76m11.14	FALSE	4.4616	-0.347225	0.68613	-0.506063	0.612812	0.755111	4.4616	-0.176735	0.695133	-0.254247	0.799305	0.970655
ENSDARG00000100006	si:ch211-76m11.3	FALSE	7.33752	-0.663638	0.530122	-1.25186	0.210621	0.374637	7.33752	-1.00362	0.531066	-1.88982	0.058782	0.3843
ENSDARG00000100671	si:dkey-222o15.1	FALSE	1.99524	-1.07633	0.834069	-1.29046	0.196892	0.357171	1.99524	-0.204593	0.652892	-0.313364	0.754004	NA
ENSDARG00000032319	mest	FALSE	241.403	0.192905	0.0958	2.01362	0.0440489	0.115839	241.403	0.260643	0.109171	2.38747	0.0169647	0.18379
ENSDARG00000090468	ppp1r3aa	FALSE	12.1323	0.102125	0.367002	0.278269	0.780806	0.873713	12.1323	-0.351764	0.368024	-0.95582	0.339163	0.824844
ENSDARG00000091974	si:ch211-262n1.5	FALSE	19.2115	0.317921	0.26997	1.17762	0.23895	0.409125	19.2115	-0.20191	0.226077	-0.893104	0.371802	0.845729
ENSDARG00000099281	si:dkey-112e7.2	FALSE	65.2096	1.06	0.194363	5.45372	4.93266e-08	5.57789e-07	65.2096	0.0455629	0.216043	0.210897	0.832967	0.976128
ENSDARG00000093020	si:ch211-262n1.3	FALSE	0.0541655	0	3.67808	0	1	NA	0.0541655	0.146257	5.16532	0.0283151	0.977411	NA
ENSDARG00000007175	recql	FALSE	70.7343	0.489795	0.138811	3.5285	0.000417919	0.00228605	70.7343	0.307187	0.127914	2.40151	0.0163277	0.178691
ENSDARG00000074223	mdfic	FALSE	20.2659	0.929367	0.270129	3.44046	0.000580737	0.00306305	20.2659	0.14058	0.264404	0.531685	0.594944	0.935086
ENSDARG00000101230	si:dkey-222o15.2	FALSE	0.141004	0	2.19374	0	1	NA	0.141004	-0.0388437	2.86229	-0.0135709	0.989172	NA
ENSDARG00000104819	si:dkey-222o15.3	FALSE	1.87169	1.87102	0.982356	1.90462	0.0568293	0.141397	1.87169	0.338207	0.602649	0.561201	0.574661	NA
ENSDARG00000104887	znf1105	FALSE	1.16417	-0.422179	1.00783	-0.418899	0.67529	0.802941	1.16417	-1.54666	1.29312	-1.19607	0.231669	NA
ENSDARG00000100262	znf981	FALSE	9.05129	-1.25238	0.438163	-2.85826	0.00425973	0.0171731	9.05129	-0.245016	0.355267	-0.689668	0.490403	0.897707
ENSDARG00000101828	si:ch211-76m11.11	FALSE	72.1675	0.876384	0.194302	4.51043	6.46964e-06	5.18909e-05	72.1675	0.0855517	0.223237	0.383233	0.701547	0.957794
ENSDARG00000104737	si:ch211-223a21.3	FALSE	0.305538	0.362734	2.04864	0.177061	0.85946	NA	0.305538	-0.0719779	2.63519	-0.0273142	0.978209	NA
ENSDARG00000100842	si:ch211-223a21.4	FALSE	1.79327	2.24338	0.948532	2.36511	0.0180248	0.0570302	1.79327	-0.601713	0.805843	-0.746687	0.455252	NA
ENSDARG00000111998	si:ch211-223a21.5	FALSE	1.53308	1.0248	1.15792	0.885032	0.376139	0.557063	1.53308	-0.755734	0.863353	-0.875348	0.381385	NA
ENSDARG00000002174	itfg2	FALSE	43.2044	0.5021	0.186164	2.69709	0.00699486	0.026097	43.2044	0.105123	0.180591	0.582104	0.560496	0.921309
ENSDARG00000110917	si:ch211-223a21.6	FALSE	0.299917	0	1.3923	0	1	NA	0.299917	0.320356	1.45222	0.220598	0.825406	NA
ENSDARG00000099381	si:dkey-27n6.1	FALSE	0.726711	-1.07996	1.21753	-0.887006	0.375076	NA	0.726711	-0.631722	1.06511	-0.593104	0.553111	NA
ENSDARG00000098628	NA	FALSE	0.567653	-1.44063	1.3026	-1.10597	0.268741	NA	0.567653	-0.479037	1.26344	-0.379154	0.704574	NA
ENSDARG00000100811	si:dkey-27n6.2	FALSE	0.0218938	0	3.67808	0	1	NA	0.0218938	-0.339516	5.20164	-0.065271	0.947958	NA
ENSDARG00000101757	si:dkey-27n6.4	FALSE	3.72368	-0.064601	0.672734	-0.0960276	0.923499	0.961101	3.72368	-0.494866	0.697001	-0.709992	0.477709	0.894808
ENSDARG00000099328	si:dkey-27n6.5	FALSE	0.0112155	0	3.67808	0	1	NA	0.0112155	-1.06085	5.20164	-0.203946	0.838396	NA
ENSDARG00000110860	si:dkey-9i5.2	FALSE	0.0749134	0	3.50985	0	1	NA	0.0749134	-0.650137	4.87938	-0.133242	0.894002	NA
ENSDARG00000079985	nrip2	FALSE	1061.89	-0.162536	0.0602797	-2.69635	0.00701029	0.0261429	1061.89	-0.0242663	0.0739353	-0.32821	0.742753	0.964379
ENSDARG00000103218	si:dkey-27n6.11p	FALSE	2.7348	0.12538	0.871047	0.143942	0.885546	0.940562	2.7348	-0.991949	0.731173	-1.35666	0.174891	0.660817
ENSDARG00000099293	NA	FALSE	1.14237	0.727538	1.2282	0.592363	0.553608	0.708107	1.14237	-0.158741	1.02047	-0.155557	0.876382	NA
ENSDARG00000113141	znf1018	FALSE	2.66857	0.453557	0.696194	0.651481	0.514736	0.679337	2.66857	-0.24182	0.565732	-0.427447	0.669054	0.950777
ENSDARG00000109255	si:dkey-9i5.5	FALSE	1.60431	1.50938	0.97563	1.54708	0.121843	0.252238	1.60431	-0.377041	0.715968	-0.526618	0.598459	NA
ENSDARG00000105219	znf988	FALSE	4.08069	1.20699	0.758708	1.59084	0.111645	0.236643	4.08069	0.5487	0.763102	0.719038	0.472117	0.893483
ENSDARG00000006011	klhl42	FALSE	49.2615	-0.0337318	0.165472	-0.203852	0.838469	0.911375	49.2615	0.106901	0.16472	0.648988	0.516346	0.907999
ENSDARG00000103306	si:dkey-27n6.9	FALSE	9.92893	1.33327	0.706972	1.88589	0.0593104	0.146344	9.92893	-0.119964	0.554963	-0.216165	0.828859	0.976095
ENSDARG00000102156	si:dkey-264f17.4	FALSE	3.49625	1.01794	0.848502	1.19969	0.230261	0.398879	3.49625	0.32084	0.928101	0.345695	0.729572	0.961681
ENSDARG00000098066	si:dkey-92c21.2	FALSE	0.405227	0	1.62668	0	1	NA	0.405227	-0.774626	1.85646	-0.41726	0.676488	NA
ENSDARG00000114142	si:dkey-27n6.10	FALSE	5.76526	0.392025	0.570024	0.687734	0.49162	0.660381	5.76526	-0.693076	0.522061	-1.32758	0.184318	0.675803
ENSDARG00000099711	si:dkey-92c21.1	FALSE	2.39083	-1.12249	0.919798	-1.22036	0.222327	0.389794	2.39083	-1.61564	0.88465	-1.82631	0.0678041	NA
ENSDARG00000112586	si:ch211-283l16.1	FALSE	0.721356	-1.80766	1.21285	-1.49041	0.136116	NA	0.721356	-0.686613	1.09902	-0.624749	0.532136	NA
ENSDARG00000114396	znf1017	FALSE	23.4319	0.183645	0.321428	0.57134	0.567769	0.720193	23.4319	0.417786	0.353799	1.18086	0.23766	0.735479
ENSDARG00000030153	gnptab	FALSE	343.213	-0.0219148	0.0664837	-0.329626	0.741682	0.848593	343.213	-0.0484885	0.0646451	-0.750071	0.453212	0.883603
ENSDARG00000045563	washc3	FALSE	92.7618	0.487514	0.128817	3.78456	0.000153981	0.000934645	92.7618	-0.0683373	0.136703	-0.499894	0.617149	0.940743
ENSDARG00000045561	dram1	FALSE	24.9933	-0.085061	0.220791	-0.385255	0.700049	0.821114	24.9933	-0.052379	0.219671	-0.238443	0.811537	0.972274
ENSDARG00000002128	cwf19l1	FALSE	89.7088	-0.145748	0.132976	-1.09604	0.27306	0.449032	89.7088	0.0644825	0.124361	0.518509	0.604103	0.937644
ENSDARG00000104088	si:dkey-14o6.2	FALSE	1.38224	-1.92103	1.02154	-1.88053	0.060036	0.147686	1.38224	-0.47096	0.967882	-0.486589	0.62655	NA
ENSDARG00000101528	si:ch211-194h1.2	FALSE	0.401671	-0.35861	1.41891	-0.252737	0.800471	NA	0.401671	0.38508	1.52308	0.25283	0.800399	NA
ENSDARG00000103458	znf1126	FALSE	0.132206	0	2.6325	0	1	NA	0.132206	-1.79988	3.56541	-0.504819	0.613686	NA
ENSDARG00000098604	si:dkey-14o6.4	FALSE	1.48081	2.15468	0.961179	2.2417	0.0249805	0.0740571	1.48081	-0.251424	0.755809	-0.332655	0.739395	NA
ENSDARG00000098991	znf1095	FALSE	3.49964	-0.47601	0.839336	-0.567126	0.570628	0.722533	3.49964	0.123781	0.902756	0.137115	0.89094	0.983571
ENSDARG00000098383	si:dkey-14o6.1	FALSE	5.03521	0.0430849	0.503634	0.0855481	0.931826	0.965853	5.03521	-0.228521	0.416805	-0.54827	0.583507	0.931035
ENSDARG00000103239	si:dkey-14o6.8	FALSE	0.907469	-0.677767	1.49284	-0.454012	0.64982	0.784597	0.907469	-1.58198	2.12895	-0.743079	0.457434	NA
ENSDARG00000094175	znf1019	FALSE	1.90619	0.628432	0.890033	0.706077	0.48014	0.650917	1.90619	0.0856024	0.663212	0.129073	0.8973	NA
ENSDARG00000104892	znf1108	FALSE	0.370948	0.681739	1.49652	0.45555	0.648714	NA	0.370948	0.981605	2.04938	0.478976	0.631956	NA
ENSDARG00000105756	si:ch211-161m3.5p	FALSE	55.82	-0.0736073	0.208347	-0.353293	0.723869	0.838267	55.82	0.566992	0.244501	2.31897	0.0203965	0.207923
ENSDARG00000091393	si:ch211-161m3.6	FALSE	194.593	-0.0838847	0.113502	-0.73906	0.459871	0.63262	194.593	0.192749	0.134024	1.43816	0.150388	0.622148
ENSDARG00000113804	si:dkey-205i10.1	FALSE	6.79982	-0.37303	0.790105	-0.472127	0.636836	0.774417	6.79982	-3.05083	0.8638	-3.53188	0.000412624	0.0120931
ENSDARG00000100556	si:dkeyp-5g9.1	FALSE	4.21788	-0.277171	0.798151	-0.347267	0.728391	0.841288	4.21788	-0.341719	0.788387	-0.433441	0.664695	0.950777
ENSDARG00000100160	si:dkey-205i10.2	FALSE	0.246548	0.736056	2.6807	0.274576	0.783642	NA	0.246548	0.434065	3.78684	0.114625	0.908743	NA
ENSDARG00000105731	zmp:0000000737	FALSE	0.290369	-1.07995	1.5815	-0.682865	0.494692	NA	0.290369	-0.606045	1.92414	-0.31497	0.752784	NA
ENSDARG00000105749	si:ch211-161m3.8p	FALSE	0.389207	-1.90218	2.96991	-0.640484	0.521858	NA	0.389207	1.09704	4.20995	0.260582	0.794415	NA
ENSDARG00000105829	NA	FALSE	1.58476	-2.54279	0.98311	-2.58648	0.00969623	0.0343075	1.58476	-0.171513	0.860096	-0.199411	0.841941	NA
ENSDARG00000075417	zgc:175107	FALSE	39.2862	-0.00393791	0.200332	-0.019657	0.984317	0.994452	39.2862	0.078571	0.20218	0.38862	0.697557	0.956955
ENSDARG00000103375	si:ch211-161m3.4	FALSE	33.1147	0.31675	0.200614	1.5789	0.114358	0.241218	33.1147	0.226218	0.167616	1.34962	0.177137	0.663936
ENSDARG00000098324	si:cabz01054394.6	FALSE	38.2452	-0.167564	0.18265	-0.917403	0.358931	0.540729	38.2452	0.072241	0.17156	0.421084	0.673694	0.951261
ENSDARG00000089598	si:cabz01054396.2	FALSE	33.0372	0.254131	0.20686	1.22852	0.219254	0.38564	33.0372	-0.166725	0.151669	-1.09927	0.271651	0.774154
ENSDARG00000089092	si:cabz01054394.5	FALSE	48.8889	0.0377896	0.16949	0.222961	0.823566	0.901148	48.8889	0.108597	0.158003	0.687308	0.491889	0.898835
ENSDARG00000104446	si:ch211-218k8.1	FALSE	0.99466	1.52262	1.39151	1.09422	0.27386	0.449844	0.99466	-0.299554	1.66847	-0.179538	0.857515	NA
ENSDARG00000089715	si:cabz01054394.7	FALSE	24.4308	0.258604	0.240413	1.07567	0.282077	0.459208	24.4308	0.16408	0.235036	0.698105	0.485112	0.89634
ENSDARG00000098183	si:ch211-203c5.3	FALSE	0.310871	-1.44062	1.73106	-0.832217	0.405286	NA	0.310871	-0.428569	2.29602	-0.186657	0.851929	NA
ENSDARG00000100864	si:ch211-149o24.2	FALSE	0.780205	-0.349714	1.65493	-0.211316	0.832641	NA	0.780205	-1.61038	1.99873	-0.805701	0.420415	NA
ENSDARG00000103227	si:ch211-149o24.4	FALSE	0.0191025	0	3.67808	0	1	NA	0.0191025	1.09678	5.20005	0.210918	0.832951	NA
ENSDARG00000101174	si:dkey-29m1.1	FALSE	0.81219	0.430714	1.40803	0.305899	0.759682	NA	0.81219	-0.955021	1.65576	-0.576787	0.564084	NA
ENSDARG00000104266	si:dkey-29m1.2	FALSE	6.81705	1.32043	0.701115	1.88333	0.0596561	0.146923	6.81705	-0.233045	0.672347	-0.346615	0.728881	0.96132
ENSDARG00000099864	si:ch73-170d6.2	FALSE	1.28392	0.504088	1.08682	0.463817	0.642779	0.779689	1.28392	-0.938197	1.20298	-0.779891	0.435455	NA
ENSDARG00000098721	si:dkey-12n3.1p	FALSE	3.50466	0.871075	1.10958	0.785047	NA	NA	3.50466	-3.05184	1.17494	-2.59744	NA	NA
ENSDARG00000098722	si:ch73-170d6.3	FALSE	2.09172	1.84499	0.914939	2.01651	0.0437465	0.1152	2.09172	-0.266819	0.582812	-0.457813	0.647087	NA
ENSDARG00000098351	si:ch211-66c13.1	FALSE	1.27412	2.0686	1.1616	1.78081	0.0749432	0.175294	1.27412	0.178246	1.399	0.12741	0.898616	NA
ENSDARG00000102460	si:ch73-170d6.4	FALSE	0.147678	0.362762	3.67808	0.0986281	0.921434	NA	0.147678	-1.06085	5.20164	-0.203946	0.838396	NA
ENSDARG00000113826	si:ch211-223k15.1	FALSE	3.5445	-1.26161	0.637659	-1.97849	0.0478729	0.123747	3.5445	0.140001	0.63453	0.220638	0.825375	0.975343
ENSDARG00000116915	si:ch211-133h13.1	FALSE	5.0335	0.357545	0.614325	0.582013	0.560558	0.713738	5.0335	-0.63883	0.536444	-1.19086	0.233709	0.731538
ENSDARG00000100302	si:dkey-237g15.2	FALSE	77.7363	-0.152945	0.449562	-0.340208	0.7337	0.843941	77.7363	0.66071	0.622077	1.0621	0.288189	0.789283
ENSDARG00000105696	si:cabz01021433.2	FALSE	92.6036	0.00414819	0.120931	0.034302	0.972636	0.988074	92.6036	0.051589	0.112719	0.457677	0.647184	0.947036
ENSDARG00000103865	wu:fc30c06	FALSE	26.5016	0.03102	0.259394	0.119587	0.904811	0.951648	26.5016	-0.427154	0.27092	-1.57668	0.114869	0.544962
ENSDARG00000103850	si:cabz01021426.2	FALSE	65.2573	-0.0810893	0.144061	-0.56288	0.573517	0.724568	65.2573	-0.116757	0.137546	-0.848858	0.395961	0.85667
ENSDARG00000105781	si:cabz01021428.1	FALSE	1.43076	-1.21062	0.980043	-1.23527	0.21673	0.382482	1.43076	0.226042	0.772462	0.292625	0.769809	NA
ENSDARG00000101365	si:cabz01021430.2	FALSE	120.699	0.139685	0.148548	0.940339	0.347044	0.529586	120.699	0.0372765	0.172621	0.215945	0.829031	0.976095
ENSDARG00000099262	si:dkey-237g15.6	FALSE	27.3365	-0.36553	0.39476	-0.925957	0.354469	0.536726	27.3365	0.36612	0.487083	0.751658	0.452257	0.883252
ENSDARG00000098189	si:dkey-237g15.5	FALSE	14.4545	-0.795067	0.454047	-1.75107	0.079934	0.1842	14.4545	-0.658536	0.468869	-1.40452	0.160164	0.636841
ENSDARG00000091869	zgc:171727	FALSE	104.496	0.139543	0.117679	1.18579	0.235704	0.405122	104.496	-0.0877696	0.101333	-0.86615	0.386408	0.853213
ENSDARG00000095030	si:ch73-120g24.4	FALSE	56.1024	-0.131751	0.146103	-0.901769	0.36718	0.549085	56.1024	0.0302761	0.126624	0.239103	0.811026	0.972274
ENSDARG00000105728	si:ch73-120g24.5	FALSE	38.6776	0.366163	0.192789	1.89929	0.0575259	0.142808	38.6776	-0.157593	0.192727	-0.817703	0.413527	0.864052
ENSDARG00000095135	zgc:171604	FALSE	25.3007	0.225845	0.225669	1.00078	0.316934	0.498151	25.3007	-0.443479	0.211498	-2.09685	0.036007	0.289643
ENSDARG00000105713	si:ch73-266f23.4	FALSE	60.7941	-0.252377	0.154927	-1.62901	0.103311	0.223277	60.7941	0.0277531	0.140135	0.198045	0.84301	0.976575
ENSDARG00000074298	si:ch73-266f23.1	FALSE	278.921	-0.0766411	0.255068	-0.300473	0.763816	0.862678	278.921	-0.179581	0.355235	-0.505528	0.613188	0.940293
ENSDARG00000101389	zgc:174180	FALSE	5.58054	-1.15168	0.625415	-1.84146	0.0655537	0.158098	5.58054	-0.212539	0.515999	-0.411898	0.680414	0.953419
ENSDARG00000104167	si:dkey-54f18.4	FALSE	1.20291	-0.777181	1.13855	-0.682605	0.494857	0.663166	1.20291	-0.540387	1.23348	-0.438098	0.661315	NA
[truncated: 28,556 more rows]
