# Supplementary material for: Analysis of the senescence secretome during zebrafish retina regeneration
Source: Front Aging. 2025 Apr 16;6:1569422. doi: 10.3389/fragi.2025.1569422 (PMC12040975; doi:10.3389/fragi.2025.1569422)
Supplement: Supplementary file 4 [file Table6.xlsx]

## Sheet: Kramer et al. 2021
			24h						36h						72h						5dpi						10dpi						14dpi						28dpi
ENSEMBL	Symbol	Senescence	baseMean	log2FoldChange	lfcSE	stat	pvalue	padj	baseMean.1	log2FoldChange.1	lfcSE.1	stat.1	pvalue.1	padj.1	baseMean.2	log2FoldChange.2	lfcSE.2	stat.2	pvalue.2	padj.2	baseMean.3	log2FoldChange.3	lfcSE.3	stat.3	pvalue.3	padj.3	baseMean.4	log2FoldChange.4	lfcSE.4	stat.4	pvalue.4	padj.4	baseMean.5	log2FoldChange.5	lfcSE.5	stat.5	pvalue.5	padj.5	baseMean.6	log2FoldChange.6	lfcSE.6	stat.6	pvalue.6	padj.6
ENSDARG00000030598	nampt1	TRUE	19.7363	2.48846	0.498559	4.99131	5.99714e-07	4.17194e-06	19.7363	2.23933	0.498083	4.4959	6.92765e-06	3.70344e-05	19.7363	1.63632	0.505955	3.23412	0.00122018	0.00392308	19.7363	1.89439	0.519435	3.64702	0.000265298	0.00143126	19.7363	1.9493	0.503973	3.86786	0.000109795	0.000735041	19.7363	2.03403	0.505185	4.02631	5.66597e-05	0.000572733	19.7363	1.69846	0.507975	3.34358	0.000827034	0.00430173
ENSDARG00000045676	calua	TRUE	92.4496	0.719327	0.164996	4.35966	1.30264e-05	6.89856e-05	92.4496	1.09635	0.161099	6.80542	1.00754e-11	1.24448e-10	92.4496	1.55171	0.160037	9.69599	3.13592e-22	9.98956e-21	92.4496	0.511262	0.171424	2.98244	0.00285965	0.0105909	92.4496	-0.0915859	0.172704	-0.530307	0.595899	0.701125	92.4496	-0.118949	0.175428	-0.678048	0.497741	0.628733	92.4496	-0.186144	0.174667	-1.06571	0.286557	0.41747
ENSDARG00000012066	dcn	TRUE	48.6242	-0.35648	0.369248	-0.965423	0.334333	0.449245	48.6242	1.57656	0.355842	4.43051	9.40101e-06	4.88417e-05	48.6242	0.976011	0.358511	2.72241	0.00648085	0.0166567	48.6242	-0.0344956	0.380692	-0.0906128	0.9278	0.953497	48.6242	-0.0761691	0.366555	-0.207797	0.835387	0.888662	48.6242	0.0766339	0.366891	0.208874	0.834547	0.893673	48.6242	0.242417	0.364261	0.665504	0.505728	0.628607
ENSDARG00000025073	rpl18a	TRUE	1971.96	0.678442	0.11756	5.77101	7.87969e-09	7.4707e-08	1971.96	0.792215	0.117412	6.74732	1.50602e-11	1.81077e-10	1971.96	0.829339	0.117461	7.06053	1.65867e-12	2.4454e-11	1971.96	0.752457	0.123092	6.11297	9.77927e-10	2.04439e-08	1971.96	-0.0666239	0.117979	-0.56471	0.572271	0.680299	1971.96	-0.204673	0.118233	-1.73111	0.0834325	0.170832	1971.96	-0.592998	0.118486	-5.00481	5.59182e-07	1.28972e-05
ENSDARG00000005451	gdi2	TRUE	1698.64	-0.0369145	0.227154	-0.162509	0.870905	0.912747	1698.64	0.0139654	0.227071	0.0615021	0.950959	0.964632	1698.64	-0.4797	0.227252	-2.11087	0.0347834	0.0694133	1698.64	-0.229492	0.238206	-0.963418	0.335338	0.461316	1698.64	-0.479461	0.227302	-2.10936	0.0349135	0.0792234	1698.64	-0.419704	0.22735	-1.84607	0.0648823	0.141459	1698.64	-0.607657	0.227377	-2.67247	0.00752955	0.024905
ENSDARG00000020101	psmc2	TRUE	465.085	0.308559	0.1197	2.57776	0.0099443	0.024382	465.085	0.62694	0.118741	5.27988	1.2927e-07	9.51459e-07	465.085	0.238473	0.119612	1.99371	0.0461837	0.0878795	465.085	0.230271	0.124983	1.84242	0.0654142	0.132172	465.085	-0.161151	0.120812	-1.33389	0.18224	0.288187	465.085	-0.220276	0.121514	-1.81276	0.0698693	0.150094	465.085	-0.217107	0.121138	-1.79223	0.0730963	0.148251
ENSDARG00000070314	cald1a	TRUE	237.611	-0.420331	0.188277	-2.23252	0.0255806	0.0548258	237.611	-0.358574	0.187259	-1.91486	0.055511	0.100539	237.611	0.667997	0.185717	3.59685	0.000322098	0.00122124	237.611	0.11522	0.19525	0.590116	0.555113	0.668144	237.611	-0.727005	0.189445	-3.83756	0.000124264	0.000809759	237.611	-0.750304	0.190323	-3.94227	8.07137e-05	0.000761521	237.611	-0.647086	0.18938	-3.41687	0.00063345	0.0034818
ENSDARG00000045524	lamb1b	TRUE	12.5948	2.34773	0.523538	4.48435	7.31359e-06	4.07492e-05	12.5948	1.26549	0.535171	2.36463	0.0180479	0.0390858	12.5948	1.40683	0.536225	2.62359	0.00870088	0.0214016	12.5948	2.04651	0.54049	3.7864	0.000152846	0.000895804	12.5948	1.73497	0.532901	3.25571	0.00113108	0.00491953	12.5948	1.98397	0.531812	3.73059	0.000191036	0.00149996	12.5948	2.11193	0.527809	4.00132	6.2991e-05	0.000561697
ENSDARG00000101047	rtcb	TRUE	55.7857	0.328963	0.216791	1.51742	0.12916	0.21041	55.7857	0.57088	0.21298	2.68044	0.00735251	0.0181398	55.7857	0.102469	0.217646	0.470807	0.637779	0.72067	55.7857	0.249472	0.224924	1.10914	0.267369	0.389581	55.7857	-0.264057	0.223004	-1.18409	0.236377	0.353291	55.7857	-0.227846	0.224929	-1.01297	0.311076	0.451136	55.7857	-0.430228	0.225999	-1.90367	0.0569532	0.122691
ENSDARG00000019644	ldhba	TRUE	2882.77	-1.52151	0.135884	-11.1971	4.21176e-29	2.11294e-27	2882.77	-1.67598	0.135806	-12.341	5.44974e-35	3.10506e-33	2882.77	-1.60631	0.135868	-11.8226	2.98429e-32	1.60503e-30	2882.77	-0.924155	0.142147	-6.50139	7.95823e-11	1.97807e-09	2882.77	-0.246152	0.13543	-1.81757	0.0691304	0.135476	2882.77	-0.136386	0.135448	-1.00692	0.313971	0.454208	2882.77	-0.522987	0.135518	-3.85918	0.00011377	0.000894753
ENSDARG00000053136	b2m	TRUE	146.984	0.474971	0.327389	1.45078	0.14684	0.23344	146.984	1.01535	0.326182	3.11284	0.00185294	0.00548588	146.984	0.72409	0.326783	2.21581	0.0267043	0.0555557	146.984	-0.0399731	0.343713	-0.116298	0.907416	0.939559	146.984	-0.966756	0.332168	-2.91045	0.00360912	0.0126864	146.984	-0.778626	0.33216	-2.34413	0.0190716	0.0552206	146.984	-1.576	0.336535	-4.68302	2.82679e-06	4.64425e-05
ENSDARG00000011961	csrp2	TRUE	67.8238	-1.04526	0.18117	-5.76949	7.95133e-09	7.53009e-08	67.8238	-0.787236	0.171979	-4.57752	4.7052e-06	2.60715e-05	67.8238	-0.297762	0.168528	-1.76684	0.0772551	0.134099	67.8238	0.121918	0.17061	0.714601	0.474856	0.597339	67.8238	0.260205	0.164682	1.58004	0.114097	0.200737	67.8238	0.279983	0.166166	1.68497	0.0919952	0.183891	67.8238	0.187343	0.165873	1.12943	0.258715	0.38653
ENSDARG00000005891	cyb5r3	TRUE	12.2563	-0.853864	0.388184	-2.19964	0.0278324	0.0589582	12.2563	-0.285181	0.368207	-0.774514	0.438627	0.535328	12.2563	-0.516442	0.376316	-1.37236	0.169951	0.254565	12.2563	-0.493145	0.390625	-1.26245	0.206786	0.320557	12.2563	-1.14497	0.398305	-2.8746	0.00404542	0.0139462	12.2563	-1.14664	0.405396	-2.82843	0.00467764	0.0183577	12.2563	-0.92566	0.393041	-2.35512	0.0185165	0.0509997
ENSDARG00000069912	hmga2	TRUE	1.68956	2.92887	1.27194	2.30267	0.0212973	0.0468767	1.68956	1.32676	1.31327	1.01028	0.312363	0.408697	1.68956	0.428826	1.38838	0.308867	0.757423	0.818982	1.68956	1.86047	1.33589	1.39268	0.163716	0.268153	1.68956	1.94543	1.30141	1.49486	0.134951	0.228962	1.68956	0.673651	1.39837	0.481739	0.629991	0.738087	1.68956	0.673473	1.38621	0.485839	0.627081	0.733174
ENSDARG00000045487	rps16	TRUE	804.9	0.21803	0.256084	0.851401	0.394546	0.509926	804.9	0.775692	0.255732	3.03322	0.00241959	0.00693248	804.9	0.667694	0.255831	2.6099	0.00905682	0.0221544	804.9	0.575929	0.268226	2.14718	0.0317791	0.074774	804.9	-0.53064	0.256643	-2.06762	0.0386754	0.0858829	804.9	-0.631817	0.256938	-2.45903	0.0139314	0.0432604	804.9	-0.968649	0.257198	-3.76616	0.000165779	0.00121236
ENSDARG00000045749	ppfibp1a	TRUE	48.8903	-0.381421	0.235767	-1.61779	0.105709	0.178839	48.8903	0.0249936	0.227815	0.10971	0.912639	0.936173	48.8903	0.184723	0.22811	0.809795	0.418058	0.520419	48.8903	0.0279351	0.23855	0.117104	0.906778	0.939197	48.8903	-0.0769444	0.23226	-0.331285	0.740429	0.815945	48.8903	0.263801	0.230584	1.14406	0.252601	0.387363	48.8903	0.132182	0.230662	0.573054	0.566608	0.683388
ENSDARG00000078073	nudt5	TRUE	21.2781	1.03547	0.377774	2.74098	0.00612554	0.0159759	21.2781	1.28782	0.373245	3.45033	0.000559907	0.00192967	21.2781	0.436904	0.383156	1.14028	0.25417	0.351704	21.2781	0.273768	0.400351	0.683818	0.49409	0.614961	21.2781	-0.297808	0.398898	-0.746576	0.45532	0.576537	21.2781	-0.283775	0.403161	-0.703876	0.48151	0.614837	21.2781	-0.0270615	0.394364	-0.0686207	0.945292	0.964088
ENSDARG00000024654	pgm3	TRUE	11.1062	-0.275744	0.426067	-0.647184	0.517513	0.625735	11.1062	0.619576	0.397621	1.55821	0.119184	0.188679	11.1062	0.422775	0.404454	1.0453	0.295886	0.396326	11.1062	0.417896	0.418624	0.99826	0.318153	0.443856	11.1062	-0.247758	0.425891	-0.581742	0.560741	0.670713	11.1062	0.109278	0.420545	0.259849	0.79498	0.865306	11.1062	-0.0481578	0.421544	-0.114241	0.909046	0.939198
ENSDARG00000006766	snd1	TRUE	396.915	0.536882	0.12527	4.28578	1.82096e-05	9.34421e-05	396.915	0.526609	0.124784	4.22015	2.44136e-05	0.000117098	396.915	0.136152	0.125832	1.08201	0.279249	0.378566	396.915	0.214392	0.131259	1.63336	0.102394	0.186819	396.915	-0.268655	0.127288	-2.11061	0.034806	0.0790242	396.915	-0.0793713	0.12728	-0.623596	0.532893	0.658417	396.915	-0.22921	0.127363	-1.79966	0.0719147	0.146511
ENSDARG00000101813	nap1l1	TRUE	1075.71	1.05046	0.0849504	12.3656	4.01289e-35	2.77851e-33	1075.71	1.33074	0.0845474	15.7395	8.1067e-56	1.06844e-53	1075.71	0.431392	0.08545	5.04847	4.45368e-07	3.156e-06	1075.71	0.327827	0.0894004	3.66696	0.000245456	0.00134056	1075.71	-0.205795	0.0866601	-2.37474	0.0175614	0.0457998	1075.71	-0.337243	0.0873644	-3.86019	0.000113297	0.00099914	1075.71	-0.370783	0.0871494	-4.25457	2.09455e-05	0.000232511
ENSDARG00000053468	adam10a	TRUE	296.791	-0.00215213	0.111327	-0.0193315	0.984577	0.990762	296.791	0.129102	0.110098	1.1726	0.240955	0.332001	296.791	-0.442622	0.112458	-3.93589	8.28904e-05	0.000366168	296.791	-0.554037	0.117726	-4.70616	2.52425e-06	2.51181e-05	296.791	-0.266324	0.112355	-2.37039	0.0177693	0.0462191	296.791	-0.260164	0.113098	-2.30035	0.0214284	0.0604204	296.791	-0.111632	0.11201	-0.996627	0.318946	0.451493
ENSDARG00000005651	hrasb	TRUE	19.9912	0.917252	0.330838	2.77251	0.00556253	0.0147028	19.9912	1.14754	0.324119	3.54048	0.000399396	0.00143805	19.9912	1.16922	0.325961	3.58698	0.000334536	0.00126212	19.9912	0.873745	0.340482	2.5662	0.010282	0.0302959	19.9912	0.0592547	0.348035	0.170255	0.86481	0.90986	19.9912	-0.0700255	0.356907	-0.196201	0.844453	0.900062	19.9912	0.27629	0.344315	0.802434	0.422302	0.553993
ENSDARG00000053625	anxa2b	TRUE	19.7004	-1.6679	0.446122	-3.73867	0.000184999	0.000741236	19.7004	-1.48195	0.437942	-3.38389	0.000714666	0.00238856	19.7004	-1.39863	0.439502	-3.1823	0.00146112	0.00459403	19.7004	-1.59129	0.462481	-3.44078	0.000580044	0.00277393	19.7004	-1.14675	0.438032	-2.61797	0.00884556	0.026276	19.7004	-1.23835	0.442261	-2.80004	0.0051096	0.0197652	19.7004	-1.68259	0.448174	-3.75433	0.000173805	0.00125802
ENSDARG00000099169	cxcl8b.3	TRUE	4.28625	1.46127	0.844145	1.73106	0.0834408	0.147721	4.28625	1.1985	0.842795	1.42205	0.155011	0.23361	4.28625	1.59199	0.838257	1.89916	0.057543	0.105301	4.28625	1.29774	0.873355	1.48593	0.137299	0.234411	4.28625	0.351655	0.886497	0.396679	0.691604	0.778448	4.28625	1.29892	0.854886	1.51941	0.128659	0.23535	4.28625	0.912674	0.864096	1.05622	0.290869	0.421983
ENSDARG00000102299	cxcl8b.1	TRUE	2.42343	0.549752	0.75425	0.728873	0.46608	0.57852	2.42343	-0.932354	0.820204	-1.13673	0.25565	0.348088	2.42343	-0.170062	0.782196	-0.217416	0.827884	0.873321	2.42343	-0.897989	0.864203	-1.0391	0.29876	0.424078	2.42343	-0.516977	0.815772	-0.633727	0.526259	0.640758	2.42343	0.577258	0.76195	0.757606	0.448687	0.58514	2.42343	-0.810365	0.846457	-0.957361	0.338385	0.471279
ENSDARG00000002235	mmp14a	TRUE	10.2229	0.327246	0.576023	0.568113	0.569958	0.673183	10.2229	0.771137	0.560486	1.37584	0.168872	0.250543	10.2229	1.25762	0.5563	2.2607	0.0237781	0.0505061	10.2229	1.13203	0.578816	1.95577	0.0504928	0.107947	10.2229	0.682781	0.56833	1.20138	0.229604	0.345905	10.2229	0.449776	0.578421	0.777592	0.436809	0.574658	10.2229	0.641618	0.57058	1.1245	0.260801	0.388961
ENSDARG00000087863	cd44a	TRUE	10.3528	2.53515	0.57564	4.40406	1.06243e-05	5.7278e-05	10.3528	1.70831	0.581197	2.9393	0.00328954	0.009052	10.3528	1.30475	0.59052	2.20949	0.0271407	0.056351	10.3528	1.34208	0.609007	2.20372	0.0275441	0.0666238	10.3528	1.14055	0.597161	1.90995	0.0561392	0.115223	10.3528	0.814999	0.611324	1.33317	0.182476	0.305085	10.3528	1.11404	0.599306	1.85888	0.0630444	0.132409
ENSDARG00000102068	shcbp1	TRUE	46.7204	2.16476	0.431	5.02264	5.09665e-07	3.58119e-06	46.7204	3.64014	0.423564	8.59409	8.39278e-18	1.73849e-16	46.7204	2.88848	0.426386	6.77433	1.24988e-11	1.69097e-10	46.7204	2.29639	0.444385	5.16757	2.37161e-07	3.11086e-06	46.7204	2.27587	0.430417	5.2876	1.23932e-07	2.54298e-06	46.7204	2.12751	0.432973	4.91373	8.93613e-07	2.07303e-05	46.7204	2.08369	0.432311	4.81989	1.43635e-06	2.7366e-05
ENSDARG00000008224	vps35	TRUE	562.59	0.0123571	0.0858464	0.143944	0.885545	0.923943	562.59	-0.0662952	0.0853699	-0.776564	0.437416	0.534176	562.59	-0.226458	0.0861165	-2.62967	0.0085467	0.0210807	562.59	-0.16854	0.0897029	-1.87887	0.0602617	0.124149	562.59	-0.233421	0.0865065	-2.69831	0.00696921	0.0215787	562.59	-0.175398	0.0868615	-2.01928	0.0434577	0.104096	562.59	-0.303801	0.0868744	-3.49702	0.000470494	0.0027506
ENSDARG00000092115	eif4a1a	TRUE	538.228	-0.0893481	0.342595	-0.260798	0.794248	0.855077	538.228	0.364428	0.342311	1.06461	0.287053	0.381534	538.228	-0.493883	0.342751	-1.44094	0.149601	0.22968	538.228	-0.38218	0.359309	-1.06365	0.287486	0.411488	538.228	-1.62335	0.343952	-4.7197	2.36195e-06	3.01215e-05	538.228	-1.6	0.344197	-4.64849	3.34367e-06	5.9148e-05	538.228	-1.92767	0.344545	-5.59483	2.20834e-08	9.32596e-07
ENSDARG00000035629	parvab	TRUE	5.73426	1.33769	0.641184	2.08628	0.0369533	0.0751321	5.73426	1.44735	0.632245	2.28922	0.0220667	0.0462405	5.73426	0.60765	0.658708	0.922487	0.356275	0.458671	5.73426	0.660957	0.677689	0.97531	0.329407	0.45535	5.73426	0.934523	0.652996	1.43113	0.152393	0.251891	5.73426	0.639465	0.670803	0.953282	0.340447	0.481305	5.73426	1.21138	0.646692	1.8732	0.0610409	0.129197
ENSDARG00000044125	txnb	TRUE	371.711	4.64	0.222076	20.8937	6.1085e-97	4.04029e-94	371.711	4.76656	0.221868	21.4837	2.21073e-102	9.14289e-100	371.711	3.65518	0.222742	16.4099	1.62519e-60	2.40639e-58	371.711	2.44621	0.23312	10.4933	9.27119e-26	9.60511e-24	371.711	1.09398	0.230675	4.74253	2.11068e-06	2.73522e-05	371.711	0.980639	0.232788	4.21259	2.52463e-05	0.000302791	371.711	0.314698	0.237828	1.32322	0.185762	0.301624
ENSDARG00000036080	cd81a	TRUE	416.263	0.335509	0.173051	1.93878	0.0525275	0.10058	416.263	0.423324	0.172609	2.45249	0.014187	0.0318367	416.263	0.320113	0.172927	1.85114	0.0641497	0.115073	416.263	-0.0200941	0.1815	-0.110711	0.911845	0.942228	416.263	-0.585399	0.174764	-3.34965	0.000809128	0.00374105	416.263	-0.598062	0.175287	-3.41191	0.000645099	0.00387916	416.263	-0.572398	0.174889	-3.27292	0.00106443	0.00524175
ENSDARG00000052057	pcolceb	TRUE	8.46865	2.37213	0.785042	3.02167	0.00251387	0.00737867	8.46865	3.0635	0.772283	3.96681	7.28413e-05	0.000314309	8.46865	3.41765	0.770918	4.43322	9.28379e-06	5.07152e-05	8.46865	2.5663	0.80161	3.20144	0.00136743	0.00573369	8.46865	1.90038	0.795366	2.38931	0.0168802	0.0443099	8.46865	1.83644	0.802001	2.28982	0.0220316	0.0617591	8.46865	1.35761	0.813432	1.66899	0.0951191	0.181716
ENSDARG00000079463	man2b2	TRUE	9.74268	3.10633	0.838959	3.70261	0.000213396	0.000843448	9.74268	2.39638	0.84335	2.84151	0.00449011	0.0118578	9.74268	3.13337	0.837639	3.74072	0.000183491	0.000742726	9.74268	2.12791	0.876704	2.42717	0.0152172	0.0414201	9.74268	2.64057	0.84458	3.12649	0.00176906	0.00706887	9.74268	2.61955	0.847566	3.09067	0.00199704	0.0094558	9.74268	2.33555	0.85017	2.74715	0.00601152	0.0209256
ENSDARG00000007385	cct7	TRUE	873.66	0.537482	0.127216	4.22497	2.38977e-05	0.000119202	873.66	0.494656	0.127024	3.8942	9.85214e-05	0.000411713	873.66	0.534435	0.12713	4.20386	2.62404e-05	0.000130182	873.66	0.231957	0.133353	1.73942	0.0819601	0.157374	873.66	-0.2514	0.128093	-1.96264	0.0496885	0.104596	873.66	-0.426596	0.128667	-3.3155	0.000914803	0.00509837	873.66	-0.664215	0.12888	-5.15377	2.55304e-07	6.67099e-06
ENSDARG00000010021	grpel1	TRUE	207.455	0.599415	0.124547	4.81276	1.48863e-06	9.58137e-06	207.455	0.183577	0.124872	1.47013	0.141526	0.216878	207.455	-0.309838	0.127704	-2.42622	0.015257	0.0345287	207.455	-0.0128765	0.131536	-0.0978933	0.922017	0.949679	207.455	-0.180349	0.127815	-1.41102	0.15824	0.259464	207.455	-0.0586488	0.128162	-0.457614	0.64723	0.751348	207.455	-0.298232	0.128814	-2.31522	0.0206012	0.055359
ENSDARG00000036299	nucb2a	TRUE	892.405	-0.447635	0.130483	-3.43061	0.00060222	0.00211223	892.405	-0.77647	0.130506	-5.94968	2.68663e-09	2.49881e-08	892.405	-1.00843	0.131006	-7.69758	1.38663e-14	2.54289e-13	892.405	-0.831156	0.13698	-6.06771	1.29743e-09	2.65775e-08	892.405	-0.418988	0.130483	-3.21106	0.00132248	0.00558198	892.405	-0.115378	0.13037	-0.885006	0.376153	0.517548	892.405	-0.512995	0.13065	-3.92648	8.61969e-05	0.000724205
ENSDARG00000030161	ppp1r14bb	TRUE	116.682	-1.49516	0.242758	-6.15906	7.318e-10	8.00743e-09	116.682	-0.835671	0.237356	-3.52074	0.000430338	0.001537	116.682	-0.769481	0.237872	-3.23485	0.00121706	0.00391409	116.682	-0.756156	0.248768	-3.0396	0.00236894	0.00906462	116.682	-0.628825	0.237897	-2.64327	0.00821097	0.0247153	116.682	-0.676609	0.238994	-2.83108	0.00463916	0.0182426	116.682	-0.402879	0.23723	-1.69826	0.0894584	0.173471
ENSDARG00000036164	cars1	TRUE	310.121	0.12933	0.140483	0.920612	0.357253	0.472565	310.121	-0.025162	0.140166	-0.179517	0.857532	0.895811	310.121	-0.529419	0.141896	-3.73105	0.000190686	0.000768996	310.121	-0.138607	0.147186	-0.941709	0.346342	0.473063	310.121	-0.323708	0.141716	-2.2842	0.0223599	0.0554821	310.121	-0.432976	0.142698	-3.03421	0.00241167	0.0109728	310.121	-0.40865	0.142183	-2.87411	0.00405164	0.0151645
ENSDARG00000014690	rps4x	TRUE	1319.5	0.750463	0.136832	5.48457	4.14488e-08	3.52214e-07	1319.5	1.01354	0.136586	7.4205	1.16682e-13	1.73841e-12	1319.5	0.977105	0.136673	7.14922	8.727e-13	1.32742e-11	1319.5	0.790731	0.143255	5.51975	3.39483e-08	5.31328e-07	1319.5	-0.136164	0.1375	-0.990281	0.322037	0.446789	1319.5	-0.312276	0.137905	-2.26443	0.0235475	0.0650655	1319.5	-0.624117	0.138158	-4.51741	6.26018e-06	8.7689e-05
ENSDARG00000011462	otub1b	TRUE	54.591	-0.786723	0.216825	-3.62837	0.000285216	0.00108995	54.591	-0.201629	0.2068	-0.974993	0.329564	0.426942	54.591	-0.0369933	0.207041	-0.178676	0.858192	0.896618	54.591	-0.0199807	0.215175	-0.0928578	0.926017	0.952332	54.591	-0.483759	0.213107	-2.27002	0.0232061	0.0571575	54.591	-0.327183	0.213485	-1.53258	0.12538	0.231154	54.591	-0.231408	0.210929	-1.09709	0.272603	0.402197
ENSDARG00000030241	vbp1	TRUE	130.877	0.757288	0.142655	5.30853	1.10515e-07	8.75138e-07	130.877	1.02478	0.140143	7.31238	2.62447e-13	3.80611e-12	130.877	0.977759	0.141058	6.93161	4.16078e-12	5.94429e-11	130.877	0.758831	0.147253	5.15324	2.56019e-07	3.33044e-06	130.877	0.00526955	0.147895	0.0356304	0.971577	0.981864	130.877	-0.117186	0.150817	-0.777012	0.437152	0.574983	130.877	-0.290662	0.151334	-1.92067	0.0547731	0.119191
ENSDARG00000105529	vgf	TRUE	477.104	-1.64371	0.122812	-13.384	7.50328e-41	6.75941e-39	477.104	-2.16285	0.123654	-17.4912	1.67262e-68	3.3158e-66	477.104	-1.61388	0.122256	-13.2008	8.68015e-40	6.30942e-38	477.104	-0.984591	0.126025	-7.81269	5.59816e-15	2.42732e-13	477.104	-0.396335	0.119579	-3.31441	0.000918366	0.00415482	477.104	-0.185084	0.119538	-1.54833	0.121542	0.225898	477.104	-0.204147	0.119368	-1.71023	0.0872232	0.170126
ENSDARG00000078888	iqgap1	TRUE	67.763	1.04308	0.200022	5.21485	1.83967e-07	1.40074e-06	67.763	0.70935	0.200126	3.54452	0.000393323	0.00142045	67.763	0.559238	0.202458	2.76224	0.0057407	0.0150232	67.763	0.378754	0.211462	1.79112	0.073274	0.144147	67.763	0.491941	0.204245	2.40858	0.0160145	0.0424887	67.763	0.292607	0.208091	1.40615	0.159681	0.276473	67.763	0.306085	0.20661	1.48146	0.138484	0.242256
ENSDARG00000080698	snord29	TRUE	0.116768	0.140157	5.66796	0.024728	0.980272	NA	0.116768	-0.19404	5.66796	-0.0342346	0.97269	NA	0.116768	0.865727	5.66441	0.152836	0.878528	NA	0.116768	0	5.94461	0	1	NA	0.116768	0	5.66796	0	1	NA	0.116768	0.831233	5.66796	0.146655	0.883405	NA	0.116768	0	5.66796	0	1	NA
ENSDARG00000082440	snord31.3	TRUE	1.68548	1.00379	1.26117	0.795922	0.426077	0.541516	1.68548	0.51193	1.26852	0.403566	0.686532	0.758817	1.68548	0.482661	1.27922	0.377307	0.705945	0.77798	1.68548	0.618858	1.31913	0.469142	0.638968	0.737022	1.68548	0.813067	1.2705	0.63996	0.522199	0.637098	1.68548	-0.11374	1.34549	-0.0845343	0.932632	0.957254	1.68548	0.691359	1.27954	0.540319	0.588977	0.701549
ENSDARG00000079771	pea15	TRUE	9.09833	2.56386	0.594642	4.3116	1.62077e-05	8.41938e-05	9.09833	2.05752	0.597303	3.44469	0.000571716	0.00196398	9.09833	1.82266	0.604759	3.01387	0.00257942	0.0075399	9.09833	1.45366	0.628874	2.31153	0.0208039	0.0533059	9.09833	2.07721	0.602796	3.44596	0.000569038	0.00281898	9.09833	2.15391	0.604942	3.56052	0.000370116	0.00251217	9.09833	1.53112	0.616811	2.48232	0.0130531	0.038674
ENSDARG00000082087	snord31.2	TRUE	2.27913	-1.86718	0.809345	-2.30703	0.0210531	0.0464247	2.27913	-1.37652	0.766118	-1.79675	0.072376	0.125412	2.27913	-2.58743	0.856437	-3.02115	0.00251815	0.00739416	2.27913	-1.68781	0.824037	-2.04822	0.0405381	0.0905255	2.27913	-3.98253	1.06724	-3.73162	0.00019025	0.00114284	2.27913	-4.27003	1.09103	-3.91376	9.08713e-05	0.000837222	2.27913	-4.39411	1.09103	-4.02748	5.63769e-05	0.000513212
ENSDARG00000007723	efnb1	TRUE	6.36532	0.0928157	0.606409	0.153058	0.878353	0.918286	6.36532	0.90764	0.558689	1.62459	0.10425	0.169088	6.36532	1.67992	0.54506	3.08208	0.0020556	0.00618667	6.36532	1.27458	0.568605	2.24159	0.0249879	0.0615082	6.36532	0.993131	0.566999	1.75156	0.0798498	0.151772	6.36532	1.05241	0.571512	1.84144	0.0655564	0.142586	6.36532	1.50075	0.55394	2.70922	0.00674412	0.0228619
ENSDARG00000021948	tncb	TRUE	172.912	-0.0524366	0.182705	-0.287002	0.774111	0.839837	172.912	0.675443	0.173724	3.88803	0.000101062	0.000421303	172.912	3.28113	0.166539	19.7019	2.07782e-86	5.72882e-84	172.912	3.05001	0.172737	17.6569	8.99726e-70	1.10875e-66	172.912	0.341031	0.178837	1.90694	0.0565282	0.115823	172.912	0.200002	0.182227	1.09754	0.272404	0.409423	172.912	0.213898	0.180714	1.18363	0.236561	0.360897
ENSDARG00000076735	cspg4ba	TRUE	13.9295	1.96069	0.433371	4.52427	6.06041e-06	3.42528e-05	13.9295	1.73798	0.431847	4.02453	5.70904e-05	0.000252382	13.9295	2.24789	0.427771	5.25489	1.48115e-07	1.14941e-06	13.9295	1.82717	0.443583	4.11911	3.80333e-05	0.000271167	13.9295	1.65973	0.438953	3.78111	0.000156134	0.000974039	13.9295	1.24613	0.452905	2.75142	0.0059338	0.022285	13.9295	1.45081	0.44461	3.2631	0.00110199	0.00537836
ENSDARG00000035559	tp53	TRUE	100.999	0.42574	0.253569	1.67899	0.0931534	0.161281	100.999	0.888164	0.250776	3.54167	0.000397608	0.00143291	100.999	1.23409	0.25037	4.92906	8.26268e-07	5.56477e-06	100.999	0.594985	0.263416	2.25873	0.0239	0.0593798	100.999	-0.144976	0.256992	-0.564126	0.572668	0.680637	100.999	0.00515233	0.257249	0.0200286	0.984021	0.989801	100.999	-0.248081	0.258209	-0.960774	0.336666	0.469593
ENSDARG00000026726	anxa1a	TRUE	40.5861	0.562976	0.565029	0.996367	0.319072	0.433138	40.5861	1.6362	0.560261	2.92042	0.00349562	0.00952942	40.5861	1.24689	0.561739	2.21969	0.0264397	0.0551151	40.5861	0.960785	0.58863	1.63224	0.102629	0.187111	40.5861	-1.09514	0.581858	-1.88214	0.0598174	0.121199	40.5861	-0.795219	0.580043	-1.37096	0.170386	0.289944	40.5861	0.395442	0.566547	0.697986	0.485186	0.610574
ENSDARG00000035329	capns1a	TRUE	89.003	0.135499	0.159597	0.849007	0.395878	0.511147	89.003	0.512619	0.154196	3.32447	0.000885859	0.00288711	89.003	0.55445	0.155172	3.57314	0.000352732	0.00132327	89.003	0.546771	0.160694	3.40256	0.000667588	0.0031243	89.003	0.42525	0.157257	2.70417	0.00684755	0.0212734	89.003	0.19489	0.161123	1.20958	0.226442	0.358025	89.003	0.303314	0.158843	1.90952	0.0561956	0.121416
ENSDARG00000067626	ywhag1	TRUE	1142.56	-0.972199	0.132084	-7.36047	1.83266e-13	3.11652e-12	1142.56	-1.23493	0.132041	-9.35259	8.5526e-21	2.21546e-19	1142.56	-0.90957	0.131915	-6.89513	5.38159e-12	7.61133e-11	1142.56	-0.571077	0.137948	-4.1398	3.47607e-05	0.000250426	1142.56	-0.413641	0.131635	-3.14233	0.00167608	0.00676267	1142.56	-0.435684	0.131793	-3.30583	0.000946962	0.00523021	1142.56	-0.729516	0.13194	-5.52917	3.21756e-08	1.2694e-06
ENSDARG00000034368	hexb	TRUE	307.38	-2.53485	0.219987	-11.5227	1.01361e-30	5.62385e-29	307.38	-2.01306	0.217273	-9.26513	1.94845e-20	4.87865e-19	307.38	-2.64141	0.219937	-12.0098	3.15464e-33	1.73556e-31	307.38	-1.83416	0.227671	-8.0562	7.87005e-16	3.66341e-14	307.38	-1.16179	0.216212	-5.37339	7.727e-08	1.69113e-06	307.38	-1.04355	0.216332	-4.82383	1.4083e-06	2.9503e-05	307.38	-0.881515	0.215866	-4.08362	4.43403e-05	0.000423404
ENSDARG00000041065	hspb1	TRUE	126.532	0.911477	0.228295	3.99254	6.53699e-05	0.000293623	126.532	0.801807	0.227896	3.5183	0.000434316	0.00154937	126.532	0.191314	0.229914	0.832112	0.405345	0.507968	126.532	-0.408437	0.242769	-1.68241	0.092489	0.172718	126.532	-1.07666	0.237616	-4.53109	5.86803e-06	6.47092e-05	126.532	-1.19314	0.240431	-4.96252	6.95846e-07	1.70319e-05	126.532	-1.11774	0.238519	-4.68616	2.78385e-06	4.58313e-05
ENSDARG00000007836	ctsla	TRUE	580.323	1.85741	0.247727	7.49783	6.48824e-14	1.15821e-12	580.323	2.644	0.247304	10.6913	1.11801e-26	4.21661e-25	580.323	1.95997	0.247616	7.91538	2.46504e-15	4.8387e-14	580.323	0.709061	0.260293	2.72409	0.00644799	0.0207609	580.323	-0.14165	0.250166	-0.566223	0.571242	0.679278	580.323	-0.0496119	0.250384	-0.198144	0.842933	0.898979	580.323	-0.104928	0.250226	-0.419333	0.674972	0.770722
ENSDARG00000003032	eif4a1b	TRUE	476.14	-0.241652	0.122576	-1.97145	0.0486727	0.0943929	476.14	0.021	0.121486	0.17286	0.862762	0.899903	476.14	0.295743	0.121359	2.43693	0.0148125	0.0336944	476.14	0.399133	0.126724	3.14962	0.00163481	0.00665695	476.14	-0.205083	0.122557	-1.67338	0.094253	0.173099	476.14	-0.30744	0.123286	-2.49371	0.0126416	0.0401634	476.14	-0.653635	0.123952	-5.27329	1.34001e-07	4.00624e-06
ENSDARG00000076888	ganaba	TRUE	65.1078	0.298343	0.211278	1.41208	0.157925	0.247647	65.1078	0.472877	0.207183	2.28241	0.0224649	0.0469028	65.1078	0.915567	0.205571	4.45377	8.43741e-06	4.65474e-05	65.1078	0.330574	0.21767	1.51869	0.12884	0.223754	65.1078	0.486551	0.209779	2.31935	0.0203762	0.0515247	65.1078	0.509937	0.211287	2.41348	0.0158008	0.0476072	65.1078	0.589548	0.209434	2.81496	0.00487832	0.0176176
ENSDARG00000037121	mat2ab	TRUE	4.8463	3.14524	1.03014	3.0532	0.00226412	0.00673846	4.8463	2.58417	1.03438	2.49828	0.0124797	0.0285763	4.8463	1.46782	1.07311	1.36782	0.17137	0.256258	4.8463	3.32166	1.05073	3.16129	0.00157072	0.00643852	4.8463	3.17326	1.03013	3.08045	0.00206689	0.0080198	4.8463	2.80784	1.04072	2.69798	0.00697612	0.0253463	4.8463	1.88108	1.06501	1.76626	0.0773527	0.154686
ENSDARG00000002792	arcn1a	TRUE	160.797	0.348958	0.137899	2.53053	0.0113889	0.0273975	160.797	0.366271	0.136491	2.68348	0.00728613	0.0179993	160.797	0.469369	0.13684	3.43005	0.000603472	0.00211754	160.797	0.11196	0.143989	0.777556	0.436831	0.561857	160.797	0.0562867	0.139571	0.403283	0.68674	0.775192	160.797	-0.09221	0.141744	-0.650537	0.515345	0.643665	160.797	-0.0263056	0.140456	-0.187287	0.851435	0.905409
ENSDARG00000009196	anxa3a	TRUE	3.33442	1.40733	0.960887	1.46461	0.143027	0.228359	3.33442	0.866567	0.9684	0.894844	0.370871	0.469128	3.33442	1.76546	0.947776	1.86274	0.0624985	0.112684	3.33442	1.73905	0.978832	1.77666	0.0756247	0.147766	3.33442	0.51083	1.00099	0.510327	0.609822	0.712665	3.33442	1.43227	0.967245	1.48077	0.138667	0.249043	3.33442	1.14886	0.973274	1.18041	0.237838	0.362453
ENSDARG00000004906	stip1	TRUE	470.769	0.836781	0.110607	7.56536	3.86803e-14	7.03976e-13	470.769	0.717003	0.110326	6.49892	8.08966e-11	9.01285e-10	470.769	0.926777	0.110301	8.40229	4.37864e-17	9.8251e-16	470.769	-0.0164161	0.116995	-0.140314	0.888412	0.925859	470.769	-0.0955549	0.112748	-0.847507	0.396713	0.519657	470.769	-0.191583	0.113687	-1.68517	0.0919554	0.183842	470.769	-0.375707	0.113911	-3.29825	0.000972911	0.0048884
ENSDARG00000058103	glra4b	TRUE	26.593	-1.16323	0.329124	-3.53432	0.000408833	0.00149659	26.593	-0.143877	0.308074	-0.46702	0.640485	0.719796	26.593	-0.372307	0.312863	-1.19	0.234045	0.32901	26.593	-0.322575	0.325119	-0.992176	0.321112	0.446971	26.593	-0.833085	0.322627	-2.58219	0.00981753	0.028555	26.593	-0.468884	0.319401	-1.46801	0.142101	0.253464	26.593	-0.0409278	0.311391	-0.131436	0.895431	0.931597
ENSDARG00000021193	coro1cb	TRUE	194.098	-0.526878	0.120156	-4.38495	1.16013e-05	6.21061e-05	194.098	-0.0396254	0.115608	-0.342757	0.731781	0.79556	194.098	0.2937	0.115037	2.55309	0.0106771	0.0254837	194.098	0.236271	0.119835	1.97164	0.0486513	0.10492	194.098	-0.0603585	0.117378	-0.514222	0.607097	0.710397	194.098	-0.0865242	0.118622	-0.729412	0.46575	0.600706	194.098	-0.0356128	0.117588	-0.30286	0.761997	0.839674
ENSDARG00000035598	coro1ca	TRUE	251.29	-0.585914	0.165849	-3.53281	0.000411166	0.00150382	251.29	-0.391301	0.164541	-2.37814	0.0174001	0.0378643	251.29	-0.40877	0.165029	-2.47696	0.0132508	0.0306359	251.29	-0.495557	0.17285	-2.86698	0.00414409	0.0144004	251.29	-0.701482	0.166312	-4.21788	2.46615e-05	0.000212484	251.29	-0.673983	0.166879	-4.03875	5.37378e-05	0.00054735	251.29	-0.727812	0.166623	-4.36802	1.25379e-05	0.000155025
ENSDARG00000029406	h2ax	TRUE	40.4749	0.0463096	0.34903	0.132681	0.894446	0.930725	40.4749	1.40913	0.334948	4.20701	2.58767e-05	0.000123131	40.4749	2.15602	0.332839	6.47767	9.31509e-11	1.14585e-09	40.4749	1.22912	0.350467	3.5071	0.000453022	0.00225155	40.4749	-0.0881087	0.351379	-0.250751	0.802007	0.86388	40.4749	-0.366677	0.359741	-1.01928	0.30807	0.447715	40.4749	-0.749	0.365552	-2.04896	0.0404661	0.0941749
ENSDARG00000104359	anxa1c	TRUE	11.0782	0.94549	1.00875	0.937287	0.348611	0.464137	11.0782	0.176362	1.01444	0.173852	0.861982	0.899206	11.0782	0.356648	1.01459	0.351518	0.7252	0.793384	11.0782	0.345536	1.06016	0.325928	0.744479	0.820989	11.0782	1.01666	1.00831	1.00828	0.313319	0.437614	11.0782	1.65064	1.00438	1.64345	0.100291	0.196189	11.0782	1.73916	1.0029	1.73414	0.0828932	0.163543
ENSDARG00000035257	akr1a1a	TRUE	6.21007	5.33323	1.02503	5.20298	1.96118e-07	1.4865e-06	6.21007	5.02776	1.02491	4.90557	9.31576e-07	5.88355e-06	6.21007	4.94323	1.02868	4.80539	1.54452e-06	9.89013e-06	6.21007	4.79177	1.04825	4.5712	4.84938e-06	4.44397e-05	6.21007	5.26642	1.02624	5.13175	2.87058e-07	5.16941e-06	6.21007	4.47892	1.04458	4.28779	1.80462e-05	0.000229277	6.21007	4.72171	1.03624	4.55657	5.19952e-06	7.52238e-05
ENSDARG00000020008	vcp	TRUE	1006.7	0.330172	0.139504	2.36675	0.0179449	0.0404727	1006.7	0.646145	0.139141	4.64381	3.42042e-06	1.95161e-05	1006.7	0.372207	0.139398	2.67011	0.00758257	0.0190733	1006.7	0.208453	0.146128	1.4265	0.153723	0.255521	1006.7	-0.411679	0.140235	-2.93563	0.00332874	0.0118537	1006.7	-0.291022	0.140318	-2.07402	0.0380776	0.0940258	1006.7	-0.48638	0.140412	-3.46395	0.000532302	0.0030307
ENSDARG00000044074	loxl2b	TRUE	7.71831	0.0946207	0.547743	0.172747	0.862851	0.907022	7.71831	0.826217	0.525395	1.57256	0.11582	0.184596	7.71831	0.436212	0.53588	0.814009	0.41564	0.517919	7.71831	0.209264	0.56125	0.372853	0.709258	0.794365	7.71831	-0.220245	0.558836	-0.394113	0.693498	0.780031	7.71831	-0.231046	0.56649	-0.407855	0.68338	0.780174	7.71831	-0.160397	0.558952	-0.286961	0.774142	0.848691
ENSDARG00000100095	anxa1b	TRUE	2.81965	0.632877	0.85949	0.73634	0.461524	0.574397	2.81965	0.0696394	0.869247	0.0801147	0.936146	0.954038	2.81965	-0.0809565	0.886156	-0.091357	0.927209	0.949251	2.81965	-0.245914	0.928048	-0.26498	0.791025	0.855124	2.81965	-0.419432	0.917745	-0.457024	0.647654	0.744169	2.81965	0.489644	0.874561	0.559874	0.575565	0.693554	2.81965	1.00455	0.849724	1.18221	0.237123	0.361635
ENSDARG00000069013	prdx4	TRUE	47.92	0.340348	0.216288	1.57358	0.115584	0.192339	47.92	0.693932	0.210153	3.30203	0.000959876	0.00310053	47.92	0.624591	0.212229	2.94301	0.00325039	0.00918015	47.92	0.724351	0.218903	3.309	0.000936305	0.00416226	47.92	0.211649	0.218096	0.970442	0.331826	0.456334	47.92	0.0354296	0.223147	0.158773	0.873848	0.919543	47.92	-0.374483	0.227993	-1.64252	0.100482	0.18956
ENSDARG00000006691	rpl12	TRUE	1438.22	0.262726	0.160913	1.63272	0.102527	0.174399	1438.22	0.792386	0.160574	4.93472	8.0267e-07	5.1302e-06	1438.22	0.959747	0.160581	5.97673	2.27656e-09	2.32869e-08	1438.22	0.771238	0.168355	4.58103	4.62694e-06	4.26853e-05	1438.22	-0.0327192	0.161107	-0.20309	0.839065	0.891427	1438.22	-0.317475	0.16148	-1.96603	0.0492946	0.11481	1438.22	-0.527722	0.161563	-3.26637	0.00108938	0.0053361
ENSDARG00000035357	gnb2	TRUE	337.112	-0.644578	0.116212	-5.54659	2.91298e-08	2.5369e-07	337.112	-0.520204	0.114915	-4.52687	5.98627e-06	3.2465e-05	337.112	-0.764656	0.116207	-6.58012	4.70081e-11	5.98822e-10	337.112	-0.577714	0.12075	-4.7844	1.71503e-06	1.79266e-05	337.112	-0.434753	0.115623	-3.76009	0.000169851	0.00104146	337.112	-0.474024	0.116362	-4.07369	4.62735e-05	0.000484912	337.112	-0.460582	0.1159	-3.97395	7.06911e-05	0.00061666
ENSDARG00000055639	ruvbl2	TRUE	56.9199	0.698825	0.188362	3.71002	0.000207242	0.000822099	56.9199	1.09106	0.183071	5.95974	2.52645e-09	2.35713e-08	56.9199	0.530279	0.188725	2.8098	0.00495724	0.0132667	56.9199	0.662263	0.193778	3.41764	0.000631655	0.00297877	56.9199	0.26607	0.193276	1.37663	0.168625	0.271921	56.9199	-0.0498377	0.200583	-0.248464	0.803775	0.871971	56.9199	0.0375679	0.197231	0.190477	0.848935	0.903555
ENSDARG00000102387	slc39a14	TRUE	140.314	-0.899794	0.175768	-5.11921	3.06822e-07	2.23981e-06	140.314	-1.20166	0.175711	-6.83885	7.9831e-12	9.99951e-11	140.314	-1.63827	0.179525	-9.12557	7.13597e-20	1.93413e-18	140.314	-1.39757	0.185877	-7.51878	5.52913e-14	2.18681e-12	140.314	-0.691862	0.174925	-3.9552	7.64696e-05	0.000546078	140.314	-0.977733	0.177364	-5.51257	3.53639e-08	1.49872e-06	140.314	-0.756823	0.175512	-4.31209	1.61715e-05	0.000190898
ENSDARG00000060434	map1b	TRUE	1229.27	-0.672567	0.146216	-4.59983	4.22842e-06	2.47156e-05	1229.27	-0.588487	0.145939	-4.03242	5.52064e-05	0.000245002	1229.27	-0.163926	0.145804	-1.12429	0.26089	0.35885	1229.27	-0.679182	0.153141	-4.43502	9.20638e-06	7.82426e-05	1229.27	-0.337805	0.145992	-2.31386	0.0206752	0.0521216	1229.27	-0.27454	0.146077	-1.87942	0.0601871	0.13366	1229.27	-0.501774	0.146154	-3.43319	0.000596533	0.00331996
ENSDARG00000078362	tnca	TRUE	40.4382	-0.426615	0.322247	-1.32388	0.185544	0.282037	40.4382	-0.111746	0.315932	-0.353704	0.72356	0.788922	40.4382	-0.402764	0.320527	-1.25657	0.208911	0.301169	40.4382	0.218012	0.328318	0.664025	0.506674	0.625733	40.4382	0.304288	0.315335	0.964966	0.334562	0.458868	40.4382	-0.120972	0.321149	-0.376685	0.706408	0.797474	40.4382	0.420807	0.314931	1.33619	0.181487	0.296367
ENSDARG00000103846	hspa5	TRUE	1491.9	1.96851	0.297517	6.61647	3.6787e-11	4.7907e-10	1491.9	1.48651	0.29754	4.996	5.85324e-07	3.82253e-06	1491.9	1.8143	0.297522	6.09803	1.07385e-09	1.14279e-08	1491.9	0.346213	0.312284	1.10865	0.267583	0.389772	1491.9	-0.560665	0.298394	-1.87894	0.0602523	0.121851	1491.9	-0.450719	0.298451	-1.51019	0.130994	0.238539	1491.9	-0.939401	0.298772	-3.14421	0.00166534	0.00750593
ENSDARG00000008026	niban2b	TRUE	217.29	2.52994	0.149237	16.9525	1.84389e-64	4.58855e-62	217.29	2.58288	0.148717	17.3678	1.44729e-67	2.69118e-65	217.29	1.25982	0.152073	8.28429	1.18812e-16	2.58148e-15	217.29	0.749516	0.159977	4.68516	2.79739e-06	2.75782e-05	217.29	0.513338	0.156389	3.28244	0.00102912	0.00456126	217.29	0.226121	0.159924	1.41393	0.157382	0.273104	217.29	-0.0194415	0.161013	-0.120745	0.903893	0.935967
ENSDARG00000102565	vasnb	TRUE	34.3067	-0.0590268	0.297348	-0.198511	0.842645	0.891741	34.3067	0.0521688	0.292463	0.178377	0.858427	0.896381	34.3067	0.256703	0.292354	0.878056	0.379914	0.482424	34.3067	0.301241	0.303599	0.992232	0.321084	0.44696	34.3067	-0.107087	0.298334	-0.35895	0.719632	0.800726	34.3067	0.187189	0.296916	0.630444	0.528404	0.654057	34.3067	0.28369	0.294291	0.963976	0.335058	0.468032
ENSDARG00000053058	rps11	TRUE	879.26	-0.062723	0.306391	-0.204716	0.837794	0.888149	879.26	0.750621	0.306036	2.45272	0.014178	0.0318255	879.26	0.613925	0.306113	2.00555	0.0449041	0.0857985	879.26	0.384834	0.321032	1.19874	0.230629	0.348474	879.26	-0.869973	0.306907	-2.83465	0.00458766	0.0154383	879.26	-0.934764	0.307131	-3.04354	0.00233814	0.010693	879.26	-1.27623	0.307358	-4.15226	3.29204e-05	0.000333332
ENSDARG00000076411	cavin1a	TRUE	4.93911	0.360269	0.783885	0.459594	0.645808	0.738847	4.93911	0.691394	0.76378	0.905226	0.365345	0.463532	4.93911	0.727823	0.767876	0.947839	0.343211	0.445319	4.93911	1.21764	0.783717	1.55368	0.120261	0.21216	4.93911	0.809431	0.769831	1.05144	0.293057	0.416196	4.93911	0.897395	0.772777	1.16126	0.245536	0.379637	4.93911	0.554453	0.779997	0.710839	0.477184	0.603099
ENSDARG00000021242	mvp	TRUE	80.8202	3.34349	0.257555	12.9816	1.55546e-38	1.26521e-36	80.8202	3.06649	0.257498	11.9088	1.06558e-32	5.4383e-31	80.8202	1.76702	0.262387	6.73441	1.64598e-11	2.21064e-10	80.8202	1.09122	0.276236	3.95031	7.80502e-05	0.00050413	80.8202	-0.135493	0.2849	-0.475581	0.634373	0.732927	80.8202	-0.312085	0.292937	-1.06537	0.28671	0.425128	80.8202	-0.75306	0.301517	-2.49757	0.0125047	0.0373676
ENSDARG00000011665	aldoaa	TRUE	246.909	-0.438428	0.249993	-1.75376	0.0794714	0.142025	246.909	-0.83619	0.250157	-3.34266	0.000829797	0.00272513	246.909	-1.14468	0.251247	-4.556	5.21381e-06	3.02818e-05	246.909	-0.839613	0.262452	-3.19912	0.0013785	0.0057739	246.909	-0.564219	0.250275	-2.2544	0.0241711	0.0590359	246.909	-0.554545	0.250635	-2.21256	0.026928	0.072154	246.909	-0.753073	0.250802	-3.00266	0.0026763	0.0109252
ENSDARG00000099312	jpt1b	TRUE	852.649	1.4931	0.176754	8.44732	2.98059e-17	7.0607e-16	852.649	1.52253	0.176604	8.62113	6.62984e-18	1.38528e-16	852.649	1.29158	0.176799	7.30537	2.7651e-13	4.43952e-12	852.649	1.18169	0.18522	6.37994	1.77157e-10	4.19409e-09	852.649	0.132266	0.177924	0.743385	0.457249	0.57833	852.649	-0.0650337	0.178498	-0.364338	0.715605	0.804522	852.649	-0.077424	0.178316	-0.434194	0.664148	0.762463
ENSDARG00000054320	ap2a1	TRUE	1426.02	-0.282412	0.0973732	-2.9003	0.00372804	0.0104066	1426.02	-0.300415	0.0971353	-3.09275	0.00198312	0.00581672	1426.02	-0.481777	0.0974516	-4.94375	7.66324e-07	5.19554e-06	1426.02	-0.246231	0.101821	-2.41827	0.0155945	0.0422507	1426.02	-0.200697	0.0973259	-2.06211	0.0391973	0.0867847	1426.02	-0.0197331	0.0973309	-0.202743	0.839336	0.897039	1426.02	-0.0859747	0.0972816	-0.883771	0.37682	0.510954
ENSDARG00000029476	ldlra	TRUE	13.2555	-0.383025	0.44056	-0.869407	0.384625	0.500215	13.2555	0.130088	0.422075	0.308211	0.757922	0.817275	13.2555	-0.0258421	0.428621	-0.0602913	0.951924	0.967001	13.2555	-0.132328	0.447379	-0.295784	0.767395	0.838049	13.2555	0.73059	0.418141	1.74724	0.0805964	0.152851	13.2555	0.0364159	0.434997	0.0837152	0.933283	0.957718	13.2555	0.331654	0.425784	0.778927	0.436023	0.566386
ENSDARG00000105177	ilf3b	TRUE	1272.14	0.0265948	0.0863778	0.30789	0.758166	0.827468	1272.14	0.136971	0.0860038	1.59262	0.111245	0.178395	1272.14	0.0767966	0.0862157	0.89075	0.373064	0.475488	1272.14	0.154946	0.0901287	1.71916	0.0855852	0.162601	1272.14	-0.251941	0.0867296	-2.9049	0.00367373	0.0128833	1272.14	-0.217119	0.0869325	-2.49756	0.0125052	0.0398356	1272.14	-0.316867	0.0868994	-3.64637	0.000265976	0.00175322
ENSDARG00000057414	phb	TRUE	245.26	-0.129357	0.258756	-0.499919	0.617132	0.714398	245.26	-0.00642093	0.258216	-0.0248665	0.980161	0.986205	245.26	-1.24802	0.260856	-4.78431	1.71574e-06	1.09369e-05	245.26	-0.41018	0.271349	-1.51164	0.130627	0.225941	245.26	-0.830793	0.260137	-3.19368	0.00140473	0.00587232	245.26	-0.801318	0.260536	-3.07566	0.00210038	0.00983059	245.26	-1.09416	0.261016	-4.19192	2.76604e-05	0.00029126
ENSDARG00000059701	flii	TRUE	165.149	0.442902	0.146992	3.0131	0.00258591	0.00756274	165.149	0.237389	0.146622	1.61906	0.105435	0.170721	165.149	-0.0309122	0.148415	-0.208283	0.835008	0.87875	165.149	-0.176373	0.155363	-1.13523	0.256278	0.377295	165.149	-0.291183	0.150541	-1.93424	0.0530836	0.110301	165.149	-0.200679	0.15113	-1.32786	0.184225	0.307172	165.149	-0.158737	0.150139	-1.05727	0.29039	0.421569
ENSDARG00000026712	rab5c	TRUE	663.649	0.25453	0.0961073	2.6484	0.00808741	0.0203819	663.649	0.355244	0.0955065	3.71958	0.000199554	0.000775802	663.649	0.0499781	0.0962563	0.519219	0.603608	0.69126	663.649	0.0894826	0.100461	0.890719	0.37308	0.499845	663.649	0.0183225	0.0965932	0.189688	0.849554	0.899226	663.649	0.0901532	0.0968329	0.931019	0.351844	0.493048	663.649	-0.0432906	0.0968541	-0.446968	0.654898	0.754952
ENSDARG00000037870	actb2	TRUE	5655.58	-0.32473	0.11756	-2.76226	0.00574024	0.01509	5655.58	-0.110859	0.117479	-0.943657	0.345345	0.443007	5655.58	-0.1323	0.117508	-1.12588	0.260218	0.358109	5655.58	-0.0361232	0.123196	-0.293216	0.769357	0.83937	5655.58	-0.3929	0.117578	-3.3416	0.000832966	0.003835	5655.58	-0.667474	0.117687	-5.67163	1.41447e-08	7.53974e-07	5655.58	-0.590951	0.117635	-5.02358	5.07174e-07	1.18805e-05
ENSDARG00000059680	fscn1a	TRUE	220.266	-0.68323	0.154287	-4.4283	9.49782e-06	5.17939e-05	220.266	0.0640332	0.150242	0.426201	0.669961	0.744619	220.266	0.450928	0.149762	3.01097	0.00260416	0.00760163	220.266	0.178213	0.157086	1.13449	0.256588	0.377609	220.266	-0.518447	0.153586	-3.37562	0.000736499	0.00346808	220.266	-0.443348	0.154149	-2.87611	0.0040261	0.0164046	220.266	0.0495991	0.151502	0.327383	0.743379	0.825109
ENSDARG00000027063	arpc1b	TRUE	50.3274	2.79127	0.384772	7.25435	4.03607e-13	6.58291e-12	50.3274	3.37647	0.38227	8.83269	1.02184e-18	2.27374e-17	50.3274	2.38172	0.385985	6.17051	6.80715e-10	7.46949e-09	50.3274	2.13989	0.401355	5.33165	9.73259e-08	1.3929e-06	50.3274	1.25871	0.395157	3.18534	0.00144582	0.00600951	50.3274	1.01244	0.400532	2.52774	0.0114799	0.0373737	50.3274	0.581024	0.405382	1.43328	0.151779	0.259348
ENSDARG00000056481	vat1	TRUE	3059.19	-1.17348	0.113313	-10.356	3.92956e-25	1.55782e-23	3059.19	-0.911402	0.113034	-8.06307	7.44014e-16	1.34692e-14	3059.19	-0.48841	0.112947	-4.32423	1.53067e-05	8.00267e-05	3059.19	0.0740266	0.118235	0.626096	0.531252	0.647244	3059.19	-0.211482	0.112904	-1.87312	0.0610515	0.123124	3059.19	-0.171703	0.112952	-1.52014	0.128475	0.235147	3059.19	-0.500051	0.113028	-4.42413	9.68334e-06	0.000125622
ENSDARG00000021257	eif3d	TRUE	337.03	0.272123	0.137614	1.97744	0.0479922	0.0933764	337.03	0.363175	0.136798	2.65482	0.00793505	0.0193689	337.03	0.186871	0.137539	1.35868	0.174249	0.259577	337.03	0.385182	0.143232	2.68922	0.00716182	0.0226004	337.03	0.0546146	0.138236	0.395081	0.692783	0.779482	337.03	-0.031781	0.13906	-0.228542	0.819225	0.882863	337.03	-0.190347	0.139177	-1.36767	0.171416	0.284001
ENSDARG00000057867	lasp1	TRUE	335.601	0.452682	0.160032	2.8287	0.00467368	0.012663	335.601	0.552565	0.159401	3.46652	0.000527246	0.00183131	335.601	0.310281	0.160079	1.9383	0.0525862	0.097706	335.601	0.253355	0.167496	1.5126	0.130381	0.22561	335.601	-0.108934	0.161323	-0.675255	0.499514	0.61635	335.601	-0.254016	0.162309	-1.56501	0.117581	0.220396	335.601	-0.340038	0.162186	-2.09659	0.0360299	0.0860292
ENSDARG00000099079	aclya	TRUE	233.267	-1.14837	0.143173	-8.02086	1.05009e-15	2.21602e-14	233.267	-1.11293	0.141763	-7.85066	4.13865e-15	6.99111e-14	233.267	-1.43536	0.143961	-9.97048	2.05227e-23	7.01252e-22	233.267	-0.915839	0.148164	-6.18126	6.35907e-10	1.37354e-08	233.267	-0.692652	0.141482	-4.8957	9.79557e-07	1.43622e-05	233.267	-0.691679	0.142156	-4.86562	1.14098e-06	2.49715e-05	233.267	-0.860506	0.142333	-6.04573	1.48734e-09	1.01934e-07
ENSDARG00000020235	septin9a	TRUE	66.0432	0.68789	0.217154	3.16776	0.00153618	0.00481246	66.0432	0.504251	0.21661	2.32792	0.0199163	0.04245	66.0432	-0.483134	0.223899	-2.15782	0.0309418	0.0629197	66.0432	-0.896951	0.237686	-3.77368	0.000160857	0.000935496	66.0432	-0.933028	0.230424	-4.04917	5.1399e-05	0.000394657	66.0432	-0.850355	0.231837	-3.6679	0.000244554	0.00182461	66.0432	-0.946934	0.231454	-4.09125	4.29059e-05	0.000411838
ENSDARG00000013307	rpl19	TRUE	1892.63	0.343267	0.187196	1.83373	0.0666941	0.122599	1892.63	0.561135	0.187062	2.99973	0.00270223	0.00764096	1892.63	0.791091	0.187054	4.22922	2.34505e-05	0.000117704	1892.63	0.678725	0.196131	3.46057	0.000539039	0.0026114	1892.63	-0.17992	0.187402	-0.960075	0.337017	0.461523	1892.63	-0.39325	0.187608	-2.09613	0.0360708	0.0903886	1892.63	-0.772381	0.187773	-4.11338	3.8991e-05	0.00038159
ENSDARG00000004470	prkcsh	TRUE	291.024	-0.257073	0.15519	-1.65651	0.0976189	0.167593	291.024	-0.00209214	0.153846	-0.0135989	0.98915	0.992834	291.024	0.0105904	0.154217	0.0686722	0.945251	0.961766	291.024	-0.032381	0.161328	-0.200715	0.840921	0.890632	291.024	-0.376028	0.155633	-2.41612	0.0156868	0.0418114	291.024	-0.0359401	0.155172	-0.231615	0.816837	0.88116	291.024	-0.43166	0.156024	-2.76663	0.00566396	0.0199269
ENSDARG00000021233	pgls	TRUE	139.855	0.424485	0.310749	1.36601	0.171937	0.265381	139.855	0.459477	0.309955	1.4824	0.138234	0.21278	139.855	0.184676	0.311087	0.593645	0.552749	0.646361	139.855	0.622129	0.324437	1.91756	0.0551664	0.115668	139.855	0.150796	0.311627	0.483899	0.628457	0.728111	139.855	0.505105	0.311118	1.62352	0.104479	0.202205	139.855	0.45942	0.310901	1.4777	0.139487	0.243638
ENSDARG00000073974	colgalt1a	TRUE	25.1644	0.163679	0.491888	0.332756	0.739319	0.813147	25.1644	-0.776271	0.497942	-1.55896	0.119006	0.188472	25.1644	-0.614941	0.498309	-1.23406	0.217182	0.310258	25.1644	-0.260753	0.516764	-0.504588	0.613848	0.716661	25.1644	0.177503	0.492	0.360779	0.718265	0.79959	25.1644	-0.256001	0.498015	-0.514043	0.607222	0.720063	25.1644	0.0684271	0.493427	0.138677	0.889705	0.928289
ENSDARG00000097011	hbaa1	TRUE	339.415	-3.54061	0.697732	-5.07445	3.88615e-07	2.78513e-06	339.415	-3.25943	0.696978	-4.67653	2.91777e-06	1.68891e-05	339.415	-3.62066	0.69768	-5.18957	2.10776e-07	1.59191e-06	339.415	-3.47431	0.731421	-4.75008	2.03332e-06	2.07353e-05	339.415	-3.78609	0.698206	-5.4226	5.87393e-08	1.3496e-06	339.415	-1.85601	0.696285	-2.66558	0.00768554	0.0273887	339.415	-1.30719	0.69598	-1.8782	0.0603537	0.12811
ENSDARG00000089475	hbae1.1	TRUE	0.212684	-1.82471	4.81206	-0.379194	0.704543	NA	0.212684	-2.1589	4.81206	-0.448645	0.653688	NA	0.212684	-1.96127	4.81206	-0.407573	0.683587	NA	0.212684	-2.10434	5.0473	-0.416923	0.676735	NA	0.212684	-1.32194	4.81206	-0.274714	0.783536	NA	0.212684	0.132226	4.79882	0.0275538	0.978018	NA	0.212684	-1.25771	4.81206	-0.261366	0.793811	NA
ENSDARG00000088330	hbae1.2	TRUE	0.0162917	0	5.83004	0	1	NA	0.0162917	-0.193995	5.83004	-0.0332751	0.973455	NA	0.0162917	0	5.83004	0	1	NA	0.0162917	0	6.11461	0	1	NA	0.0162917	0	5.83004	0	1	NA	0.0162917	0	5.83004	0	1	NA	0.0162917	0	5.83004	0	1	NA
ENSDARG00000096355	ighm	TRUE	3.11613	-0.32602	0.863945	-0.377362	0.705905	0.787947	3.11613	-0.452164	0.856337	-0.528021	0.597484	0.681658	3.11613	-0.564114	0.868724	-0.64936	0.516106	0.613197	3.11613	-1.4027	0.955414	-1.46816	0.14206	0.240645	3.11613	-0.768754	0.886673	-0.86701	0.385936	0.509267	3.11613	-0.473523	0.880819	-0.537594	0.590857	0.70649	3.11613	0.185377	0.848509	0.218474	0.82706	0.887716
ENSDARG00000087954	rac1b	TRUE	6.77268	0.913269	0.550938	1.65766	0.0973856	0.167306	6.77268	0.767569	0.546764	1.40384	0.160367	0.240254	6.77268	0.643227	0.554602	1.1598	0.246131	0.342774	6.77268	0.735097	0.570171	1.28926	0.197309	0.309264	6.77268	0.60156	0.560299	1.07364	0.282984	0.405613	6.77268	0.4685	0.571276	0.820093	0.412163	0.552898	6.77268	0.20646	0.576708	0.357998	0.720345	0.80735
ENSDARG00000078135	mrc2	TRUE	20.6382	1.51136	0.412115	3.66733	0.000245092	0.000952749	20.6382	1.38136	0.409729	3.3714	0.000747873	0.00248741	20.6382	1.40658	0.411839	3.41538	0.000636939	0.002221	20.6382	1.37321	0.42523	3.22932	0.00124085	0.00529203	20.6382	2.00233	0.406725	4.92307	8.5198e-07	1.27888e-05	20.6382	1.82913	0.410751	4.45315	8.46188e-06	0.00012505	20.6382	1.53417	0.413022	3.7145	0.000203606	0.00142512
ENSDARG00000024317	trap1	TRUE	45.4242	0.288209	0.241927	1.19131	0.233532	0.33944	45.4242	0.187877	0.240028	0.78273	0.433786	0.530526	45.4242	-0.351961	0.247625	-1.42134	0.155217	0.236708	45.4242	-0.0810678	0.253995	-0.31917	0.749597	0.824582	45.4242	0.542647	0.239938	2.26162	0.023721	0.0581618	45.4242	-0.141526	0.249394	-0.56748	0.570388	0.689508	45.4242	0.0832282	0.244962	0.33976	0.734037	0.818262
ENSDARG00000020232	eif6	TRUE	83.6459	1.27746	0.211347	6.04438	1.49989e-09	1.55972e-08	83.6459	1.39241	0.209958	6.63187	3.3146e-11	3.83908e-10	83.6459	0.40697	0.21501	1.8928	0.058385	0.106614	83.6459	0.418384	0.223636	1.87083	0.0613689	0.125955	83.6459	-0.312321	0.222262	-1.40519	0.159964	0.261397	83.6459	-0.537735	0.227411	-2.3646	0.0180497	0.0528902	83.6459	-0.578615	0.226259	-2.55731	0.0105484	0.0326484
ENSDARG00000094792	twf2a	TRUE	8.25302	0.846822	0.550303	1.53883	0.123846	0.203408	8.25302	0.465815	0.551616	0.844455	0.398415	0.49625	8.25302	0.526393	0.554717	0.94894	0.342651	0.444712	8.25302	0.546582	0.57384	0.952499	0.340844	0.467134	8.25302	0.965699	0.548367	1.76105	0.0782306	0.149273	8.25302	0.74018	0.557905	1.32671	0.184604	0.307604	8.25302	0.266167	0.568223	0.46842	0.639484	0.742199
ENSDARG00000099387	jpt1a	TRUE	7.03798	1.23936	0.627285	1.97576	0.0481821	0.0936517	7.03798	2.02878	0.603282	3.3629	0.000771276	0.00255604	7.03798	1.97357	0.607241	3.25006	0.00115379	0.00373444	7.03798	2.06547	0.621643	3.3226	0.000891828	0.00399565	7.03798	1.32119	0.625557	2.11202	0.034685	0.0788091	7.03798	0.97784	0.644019	1.51834	0.128929	0.235735	7.03798	0.885679	0.642711	1.37804	0.168192	0.280187
ENSDARG00000063295	myh9a	TRUE	223.645	0.579748	0.15971	3.63001	0.00028341	0.00108371	223.645	0.0616678	0.160266	0.384785	0.700397	0.769567	223.645	-0.492976	0.163024	-3.02394	0.00249502	0.00733612	223.645	-0.293917	0.169267	-1.73641	0.0824916	0.158113	223.645	0.116617	0.161158	0.723618	0.4693	0.589779	223.645	0.386752	0.160877	2.40402	0.0162158	0.0485967	223.645	0.534898	0.160064	3.34176	0.000832476	0.00431287
ENSDARG00000013750	eno1b	TRUE	463.927	-2.38326	0.244102	-9.76341	1.61633e-22	5.54227e-21	463.927	-3.22461	0.2457	-13.1242	2.39377e-39	1.64526e-37	463.927	-3.91971	0.250014	-15.678	2.13911e-55	2.65859e-53	463.927	-1.74596	0.254331	-6.86492	6.65284e-12	1.96183e-10	463.927	-0.697446	0.241638	-2.88633	0.00389767	0.013538	463.927	-0.495404	0.241626	-2.0503	0.0403356	0.0982543	463.927	-0.697654	0.24169	-2.88657	0.00389468	0.0146936
ENSDARG00000074242	serbp1a	TRUE	2229.16	0.978559	0.11099	8.81662	1.17972e-18	3.15772e-17	2229.16	1.03461	0.110881	9.3308	1.05078e-20	2.69574e-19	2229.16	0.596819	0.111091	5.37233	7.7726e-08	6.33077e-07	2229.16	0.858785	0.116276	7.38575	1.51597e-13	5.68829e-12	2229.16	0.134154	0.111402	1.20423	0.228499	0.344605	2229.16	-0.0315219	0.111652	-0.282323	0.777696	0.852134	2229.16	-0.141725	0.111641	-1.26947	0.204274	0.323478
ENSDARG00000017294	gnai2b	TRUE	255.816	-0.356748	0.135535	-2.63215	0.00848455	0.0212592	255.816	-0.62895	0.135395	-4.64528	3.39615e-06	1.93961e-05	255.816	-0.617897	0.136047	-4.5418	5.57749e-06	3.2145e-05	255.816	-0.31894	0.141002	-2.26196	0.0237002	0.0590022	255.816	-0.226549	0.135189	-1.6758	0.0937777	0.172305	255.816	-0.3244	0.136208	-2.38165	0.0172352	0.0510145	255.816	-0.265176	0.135531	-1.95658	0.050397	0.111798
ENSDARG00000104372	gnb1b	TRUE	7169.76	-2.4168	0.156376	-15.4551	6.97504e-54	1.10956e-51	7169.76	-2.61195	0.15635	-16.7058	1.1897e-62	1.99561e-60	7169.76	-3.01296	0.156516	-19.2501	1.40763e-82	3.592e-80	7169.76	-2.45403	0.16397	-14.9663	1.21968e-50	4.7596e-48	7169.76	-0.896695	0.156148	-5.74259	9.32406e-09	2.77834e-07	7169.76	-0.648093	0.156143	-4.15064	3.31551e-05	0.000375315	7169.76	-0.790286	0.156145	-5.06124	4.16532e-07	1.00923e-05
ENSDARG00000105116	p4hb	TRUE	439.908	1.0901	0.118707	9.18309	4.18882e-20	1.22706e-18	439.908	0.944204	0.118484	7.96907	1.5987e-15	2.80937e-14	439.908	0.44482	0.119633	3.71821	0.000200639	0.000804265	439.908	0.516463	0.124698	4.14171	3.44729e-05	0.000248583	439.908	0.180191	0.12062	1.49387	0.135208	0.229269	439.908	0.0553872	0.121572	0.455593	0.648682	0.752482	439.908	-0.107424	0.121705	-0.882655	0.377423	0.511425
ENSDARG00000054063	arpc4	TRUE	65.8936	0.308488	0.23008	1.34078	0.179991	0.275326	65.8936	0.567661	0.227129	2.49929	0.0124443	0.0285129	65.8936	0.12917	0.230447	0.560518	0.575126	0.66606	65.8936	0.0497627	0.240653	0.206782	0.83618	0.887423	65.8936	-0.593141	0.238031	-2.49187	0.0127074	0.0352954	65.8936	-0.401789	0.237982	-1.68832	0.0913504	0.182876	65.8936	-0.725948	0.240406	-3.01968	0.00253045	0.010467
ENSDARG00000070951	hmga1b	TRUE	352.508	-3.1532	0.209684	-15.0379	4.14631e-51	6.05891e-49	352.508	-3.36606	0.208634	-16.1338	1.47751e-58	2.18772e-56	352.508	-2.21116	0.20183	-10.9556	6.24975e-28	2.69143e-26	352.508	0.0994967	0.205151	0.484994	0.627681	0.727911	352.508	0.1672	0.195939	0.853327	0.393478	0.516491	352.508	0.367923	0.195923	1.87789	0.0603956	0.133966	352.508	-0.158905	0.196441	-0.808922	0.41856	0.550811
ENSDARG00000008494	myl6	TRUE	269.245	0.812034	0.183743	4.4194	9.89765e-06	5.36947e-05	269.245	0.901279	0.183219	4.91913	8.69309e-07	5.52813e-06	269.245	-0.0459995	0.185205	-0.248371	0.803847	0.855376	269.245	0.198563	0.193099	1.0283	0.30381	0.429165	269.245	-0.572034	0.187336	-3.05351	0.00226179	0.00864185	269.245	-0.427215	0.187504	-2.27843	0.0227009	0.0631556	269.245	-0.513255	0.187354	-2.7395	0.0061533	0.0212832
ENSDARG00000026759	ldlrb	TRUE	2.89543	1.24497	0.986378	1.26216	0.206891	0.308077	2.89543	1.07495	0.980607	1.09621	0.272988	0.366927	2.89543	0.983719	0.991889	0.991763	0.321313	0.422621	2.89543	1.21254	1.01285	1.19715	0.231247	0.349227	2.89543	1.64184	0.973218	1.68702	0.0915991	0.169184	2.89543	1.55949	0.982432	1.58738	0.112426	0.213707	2.89543	1.37524	0.984717	1.39658	0.16254	0.273028
ENSDARG00000058660	ilf3a	TRUE	454.582	-0.402018	0.149141	-2.69556	0.00702695	0.018033	454.582	-0.295344	0.148468	-1.98927	0.0466709	0.086978	454.582	0.171422	0.148114	1.15737	0.247123	0.343836	454.582	-0.327157	0.155751	-2.10051	0.0356839	0.0818959	454.582	-0.76507	0.149978	-5.10123	3.37455e-07	5.88693e-06	454.582	-0.511333	0.149818	-3.41303	0.000642456	0.00386812	454.582	-0.607619	0.149755	-4.05741	4.96199e-05	0.000464652
ENSDARG00000031388	dctn2	TRUE	83.1649	-0.78172	0.230055	-3.39797	0.000678869	0.00234959	83.1649	-0.564688	0.227098	-2.48654	0.0128991	0.0293698	83.1649	-0.813901	0.229483	-3.54667	0.00039013	0.0014466	83.1649	-0.839802	0.239937	-3.50009	0.000465106	0.00229997	83.1649	-1.03369	0.232088	-4.45387	8.43364e-06	8.70847e-05	83.1649	-0.831959	0.23197	-3.5865	0.000335148	0.00232953	83.1649	-0.908833	0.231604	-3.92407	8.70641e-05	0.000730212
ENSDARG00000044521	eef1b2	TRUE	467.446	0.525827	0.11915	4.41314	1.01882e-05	5.51161e-05	467.446	0.976147	0.117918	8.27822	1.25031e-16	2.37837e-15	467.446	1.26468	0.1178	10.7358	6.90895e-27	2.82325e-25	467.446	0.716935	0.123762	5.79285	6.92031e-09	1.25315e-07	467.446	0.177995	0.120039	1.48281	0.138125	0.233308	467.446	-0.0950491	0.121477	-0.782445	0.433953	0.571916	467.446	-0.385938	0.122118	-3.16038	0.00157563	0.00719213
ENSDARG00000039578	pa2g4a	TRUE	440.421	0.898954	0.158379	5.67598	1.37899e-08	1.26127e-07	440.421	0.961649	0.158025	6.08541	1.16192e-09	1.12809e-08	440.421	0.134746	0.159266	0.846046	0.397527	0.500183	440.421	0.304356	0.166337	1.82976	0.0672865	0.135058	440.421	-0.243682	0.16033	-1.51987	0.128542	0.220065	440.421	-0.254426	0.16084	-1.58185	0.113683	0.215378	440.421	-0.529943	0.161282	-3.28582	0.00101686	0.0050552
ENSDARG00000052030	akr1a1b	TRUE	36.0536	0.534962	0.245861	2.17587	0.029565	0.0620947	36.0536	1.07464	0.2377	4.52099	6.15512e-06	3.32979e-05	36.0536	0.880212	0.240817	3.65511	0.000257072	0.00100136	36.0536	0.518305	0.252953	2.04902	0.0404605	0.0904039	36.0536	-0.162875	0.257185	-0.633298	0.526539	0.640991	36.0536	-0.00838378	0.257837	-0.0325158	0.974061	0.982953	36.0536	0.0763834	0.253938	0.300795	0.763571	0.840867
ENSDARG00000013561	pgm1	TRUE	147.174	-1.84516	0.243464	-7.57878	3.48808e-14	6.37133e-13	147.174	-1.9768	0.242532	-8.15068	3.61891e-16	6.71879e-15	147.174	-1.73825	0.242307	-7.17374	7.29745e-13	1.12064e-11	147.174	-1.19518	0.251459	-4.75298	2.00438e-06	2.05112e-05	147.174	-1.01805	0.240047	-4.24106	2.22463e-05	0.000195609	147.174	-0.913776	0.24032	-3.80233	0.00014334	0.00119344	147.174	-1.26992	0.241179	-5.26545	1.39849e-07	4.1175e-06
ENSDARG00000019181	rpsa	TRUE	2425.95	0.739176	0.132695	5.57047	2.54052e-08	2.23264e-07	2425.95	0.971205	0.132572	7.32588	2.37343e-13	3.45458e-12	2425.95	0.713859	0.132672	5.38064	7.42214e-08	6.07213e-07	2425.95	0.572303	0.139094	4.11449	3.88029e-05	0.000275982	2425.95	-0.256638	0.133107	-1.92805	0.0538484	0.111552	2425.95	-0.432994	0.133338	-3.24734	0.00116488	0.0061492	2425.95	-0.560748	0.133341	-4.20536	2.60665e-05	0.000277276
ENSDARG00000103900	septin9b	TRUE	116.367	1.25797	0.147351	8.53726	1.37447e-17	3.33455e-16	116.367	0.663762	0.148733	4.46277	8.09058e-06	4.25869e-05	116.367	0.63486	0.150046	4.23111	2.32538e-05	0.000116863	116.367	0.612231	0.155436	3.93879	8.18934e-05	0.00052605	116.367	0.638338	0.151039	4.22632	2.37542e-05	0.000206172	116.367	0.695441	0.151986	4.57569	4.74654e-06	7.97306e-05	116.367	0.609596	0.151698	4.01849	5.85731e-05	0.000528391
ENSDARG00000099379	ppp4r1l	TRUE	0.701638	-1.29107	1.7631	-0.732274	0.464001	0.57668	0.701638	0.415554	1.65746	0.250717	0.802033	NA	0.701638	0.817196	1.64411	0.497044	0.619158	NA	0.701638	0.153994	1.75514	0.0877386	0.930084	NA	0.701638	-0.788299	1.7631	-0.44711	0.654796	NA	0.701638	0.197113	1.7243	0.114315	0.908988	NA	0.701638	0.799316	1.65928	0.481726	0.63	NA
ENSDARG00000043081	ctsz	TRUE	48.9464	3.19177	0.336361	9.48912	2.33004e-21	7.36644e-20	48.9464	3.73771	0.333846	11.1959	4.26908e-29	1.81887e-27	48.9464	2.79042	0.337571	8.26617	1.38332e-16	2.98397e-15	48.9464	1.41448	0.358761	3.94269	8.05727e-05	0.000517851	48.9464	1.20437	0.352937	3.41244	0.000643852	0.00311435	48.9464	0.624824	0.367638	1.69956	0.0892137	0.179814	48.9464	1.08297	0.355844	3.04337	0.00233943	0.00984837
ENSDARG00000021097	nelfcd	TRUE	44.2435	0.535094	0.265116	2.01834	0.0435558	0.0861221	44.2435	1.25191	0.257509	4.8616	1.16443e-06	7.23042e-06	44.2435	1.04409	0.259859	4.01792	5.87136e-05	0.000268055	44.2435	0.538488	0.273835	1.96647	0.0492446	0.105859	44.2435	0.239088	0.268754	0.889617	0.373672	0.4976	44.2435	0.238536	0.271248	0.879402	0.379183	0.520637	44.2435	-0.0328577	0.273424	-0.120171	0.904348	0.936317
ENSDARG00000053066	tubb1	TRUE	2.20624	-0.338277	0.967355	-0.349693	0.726569	0.804369	2.20624	-1.14571	0.998713	-1.14719	0.251304	0.343438	2.20624	0.559617	0.925147	0.604895	0.545249	0.639648	2.20624	-0.721516	1.02135	-0.706432	0.479919	0.602188	2.20624	-0.557553	0.982168	-0.567676	0.570255	0.678709	2.20624	-0.606446	0.998837	-0.607152	0.54375	0.667587	2.20624	-0.468028	0.980446	-0.477363	0.633104	0.737483
ENSDARG00000005191	ahcy	TRUE	191.734	0.889868	0.191352	4.65043	3.31246e-06	1.98085e-05	191.734	1.80586	0.188523	9.57898	9.80091e-22	2.69604e-20	191.734	1.65753	0.189088	8.76593	1.85247e-18	4.57623e-17	191.734	1.56468	0.197305	7.93023	2.18742e-15	9.81153e-14	191.734	0.420118	0.193361	2.17271	0.029802	0.0698105	191.734	0.105033	0.196185	0.535375	0.59239	0.707688	191.734	-0.171727	0.197247	-0.870619	0.383962	0.517654
ENSDARG00000034240	capza1a	TRUE	347.272	-0.500423	0.250712	-1.99601	0.0459333	0.090117	347.272	-0.353585	0.250189	-1.41327	0.157575	0.236886	347.272	-0.458059	0.250512	-1.82849	0.0674755	0.119803	347.272	-0.439669	0.262495	-1.67496	0.0939413	0.174817	347.272	-0.973709	0.251522	-3.87126	0.000108273	0.000726271	347.272	-0.737553	0.25143	-2.93344	0.00335231	0.0142121	347.272	-0.91886	0.251539	-3.65296	0.000259239	0.00171921
ENSDARG00000013078	ywhaba	TRUE	1828.63	-0.142109	0.141973	-1.00096	0.316848	0.43091	1828.63	0.0733649	0.141755	0.517547	0.604774	0.688207	1828.63	0.0117349	0.141851	0.0827266	0.934069	0.954401	1828.63	0.12947	0.148628	0.871097	0.383701	0.510482	1828.63	-0.0594618	0.141947	-0.4189	0.675289	0.766253	1828.63	-0.0801785	0.142055	-0.56442	0.572469	0.690978	1828.63	-0.0394576	0.141969	-0.277932	0.781064	0.853899
ENSDARG00000029252	ssb	TRUE	257.649	2.0181	0.12608	16.0065	1.15138e-57	2.14362e-55	257.649	2.30522	0.125132	18.4224	8.6938e-76	2.12794e-73	257.649	1.08707	0.128163	8.48194	2.21469e-17	5.07506e-16	257.649	0.922246	0.13355	6.90565	4.99737e-12	1.49819e-10	257.649	0.368474	0.132055	2.79031	0.00526583	0.017201	257.649	0.0108585	0.135881	0.0799118	0.936307	0.959372	257.649	-0.276555	0.137307	-2.01414	0.0439947	0.100304
ENSDARG00000030980	csrp1b	TRUE	6.22415	-0.782953	0.772047	-1.01413	0.310522	0.424282	6.22415	-0.75984	0.753327	-1.00865	0.313145	0.409519	6.22415	1.32856	0.701085	1.89501	0.0580917	0.106151	6.22415	1.02293	0.732978	1.39558	0.162842	0.267191	6.22415	-0.621492	0.764187	-0.813272	0.416062	0.539388	6.22415	0.278333	0.73284	0.379801	0.704093	0.795942	6.22415	1.49399	0.701726	2.12902	0.0332522	0.0806411
ENSDARG00000052470	igfbp2a	TRUE	1.83923	-0.0141646	0.997201	-0.0142043	0.988667	0.993648	1.83923	-2.53978	1.21013	-2.09877	0.035837	0.0693467	1.83923	-0.014664	0.990914	-0.0147985	0.988193	0.992538	1.83923	0.0743013	1.02458	0.0725186	0.942189	0.962959	1.83923	-1.05467	1.07499	-0.981103	0.326542	0.450957	1.83923	0.180995	0.99808	0.181343	0.856098	0.907675	1.83923	-0.79842	1.05689	-0.755441	0.449984	0.578475
ENSDARG00000103195	dync1i2b	TRUE	141.989	-0.271635	0.129479	-2.09791	0.0359135	0.0733682	141.989	-0.223639	0.127386	-1.7556	0.0791565	0.134968	141.989	-0.35303	0.129191	-2.73262	0.00628329	0.0162184	141.989	-0.392082	0.134631	-2.91228	0.00358801	0.0127511	141.989	-0.24926	0.129498	-1.92482	0.0542522	0.112166	141.989	-0.374179	0.131709	-2.84095	0.00449798	0.0178245	141.989	-0.42052	0.131115	-3.20725	0.0013401	0.00630913
ENSDARG00000039264	igfbp5a	TRUE	27.454	-0.407561	0.382884	-1.06445	0.287125	0.399105	27.454	-0.901996	0.385451	-2.34011	0.0192782	0.0413323	27.454	-0.863033	0.387943	-2.22464	0.0261055	0.0545511	27.454	-0.826154	0.403896	-2.04546	0.0408093	0.0910095	27.454	0.456037	0.374064	1.21914	0.222791	0.33787	27.454	0.337735	0.37673	0.896489	0.369991	0.511409	27.454	0.349098	0.375482	0.929731	0.35251	0.486003
ENSDARG00000019362	ptbp1a	TRUE	125.205	0.480267	0.174579	2.751	0.00594132	0.0155535	125.205	0.754789	0.172275	4.38131	1.17968e-05	5.99894e-05	125.205	0.584422	0.173587	3.36673	0.000760648	0.00259392	125.205	0.249304	0.182321	1.36739	0.171502	0.277874	125.205	-0.077103	0.177964	-0.433251	0.664832	0.758025	125.205	0.0769804	0.178195	0.432	0.665741	0.765538	125.205	0.00664436	0.17782	0.0373658	0.970193	0.980404
ENSDARG00000079515	ptx3b	TRUE	6.75184	0.365843	0.547799	0.667842	0.504234	0.613487	6.75184	0.123834	0.545936	0.226828	0.820557	0.867806	6.75184	0.128206	0.550564	0.232864	0.815867	0.864103	6.75184	-0.172852	0.580213	-0.297912	0.76577	0.836896	6.75184	-0.38735	0.572191	-0.67696	0.498432	0.61541	6.75184	-0.424471	0.581735	-0.729663	0.465596	0.600584	6.75184	-0.0684253	0.562821	-0.121576	0.903235	0.935639
ENSDARG00000038743	copb2	TRUE	111.517	0.649819	0.176244	3.68704	0.000226881	0.000890171	111.517	0.609609	0.175016	3.48315	0.000495543	0.00173501	111.517	0.622387	0.175796	3.54039	0.000399534	0.00147668	111.517	0.306244	0.18453	1.65959	0.0969969	0.179136	111.517	0.365332	0.177944	2.05307	0.0400661	0.0882212	111.517	0.0663861	0.181394	0.365978	0.714382	0.803595	111.517	0.0606778	0.18045	0.336258	0.736677	0.820289
ENSDARG00000035860	rps28	TRUE	1865.47	0.861876	0.114391	7.53449	4.90239e-14	8.84872e-13	1865.47	1.16069	0.114171	10.1662	2.806e-24	9.22019e-23	1865.47	1.09003	0.114255	9.54037	1.42322e-21	4.32138e-20	1865.47	0.834586	0.119774	6.96799	3.21496e-12	9.85275e-11	1865.47	0.0537231	0.114895	0.467583	0.640083	0.737696	1865.47	-0.0814694	0.115181	-0.707318	0.479369	0.612918	1865.47	-0.460676	0.115457	-3.99004	6.60635e-05	0.000583182
ENSDARG00000058734	prdx1	TRUE	59.7767	1.39222	0.291435	4.77713	1.77818e-06	1.12804e-05	59.7767	1.55385	0.289945	5.3591	8.36362e-08	6.35471e-07	59.7767	0.303871	0.296512	1.02482	0.305448	0.406344	59.7767	0.5402	0.307433	1.75713	0.0788951	0.152842	59.7767	-0.455482	0.305358	-1.49163	0.135795	0.230118	59.7767	-0.407661	0.307239	-1.32685	0.184557	0.307578	59.7767	-0.469646	0.306378	-1.5329	0.125301	0.224869
ENSDARG00000100371	eef2b	TRUE	2219.59	1.5336	0.118788	12.9103	3.93561e-38	3.09117e-36	2219.59	1.79252	0.118633	15.1098	1.39467e-51	1.59304e-49	2219.59	1.65602	0.118716	13.9495	3.16994e-44	2.69636e-42	2219.59	1.53237	0.124366	12.3214	6.94587e-35	1.2607e-32	2219.59	0.60525	0.119241	5.07586	3.85753e-07	6.56246e-06	2219.59	0.450891	0.119489	3.7735	0.00016097	0.00130799	2219.59	-0.0673757	0.119858	-0.562127	0.574029	0.689634
ENSDARG00000007241	mycb	TRUE	171.826	2.31676	0.140795	16.4548	7.74452e-61	1.62209e-58	171.826	1.71684	0.141444	12.1379	6.65291e-34	3.61867e-32	171.826	0.929617	0.144849	6.41782	1.38241e-10	1.66215e-09	171.826	1.06659	0.149387	7.13979	9.34714e-13	3.10872e-11	171.826	0.300872	0.149653	2.01046	0.0443826	0.0954817	171.826	0.254219	0.15163	1.67658	0.0936251	0.186428	171.826	-0.215385	0.155132	-1.3884	0.165016	0.276162
ENSDARG00000036279	lamc1	TRUE	52.5324	2.03472	0.398057	5.11164	3.19376e-07	2.32067e-06	52.5324	1.91761	0.397327	4.82627	1.39114e-06	8.53431e-06	52.5324	1.84261	0.398375	4.62531	3.74039e-06	2.23854e-05	52.5324	1.16956	0.418491	2.79471	0.00519467	0.0173136	52.5324	1.68293	0.399838	4.20904	2.5646e-05	0.000219782	52.5324	1.77568	0.400353	4.4353	9.19449e-06	0.000133342	52.5324	1.13673	0.40384	2.81479	0.0048809	0.0176243
ENSDARG00000068288	lamc2	TRUE	6.27842	2.50941	0.697046	3.60007	0.000318135	0.00120096	6.27842	0.602597	0.725262	0.830868	0.406048	0.503874	6.27842	0.670434	0.729026	0.91963	0.357766	0.46027	6.27842	0.426899	0.76275	0.559684	0.575695	0.684577	6.27842	1.0179	0.723338	1.40723	0.159359	0.260838	6.27842	0.70243	0.739613	0.949727	0.342251	0.483172	6.27842	0.983763	0.726083	1.35489	0.175452	0.2892
ENSDARG00000053358	basp1	TRUE	857.642	-2.32021	0.127996	-18.1273	1.94191e-73	6.68602e-71	857.642	-1.2293	0.124134	-9.90298	4.0404e-23	1.2145e-21	857.642	-0.760465	0.123714	-6.14696	7.89833e-10	8.55723e-09	857.642	0.17638	0.128566	1.3719	0.170094	0.276243	857.642	-0.100022	0.123116	-0.812427	0.416547	0.539742	857.642	0.0881723	0.123114	0.716183	0.473878	0.608128	857.642	0.00903429	0.123072	0.0734064	0.941483	0.961525
ENSDARG00000055996	rps8a	TRUE	1032.76	0.624135	0.150806	4.13865	3.49355e-05	0.000167859	1032.76	0.942542	0.150482	6.2635	3.76426e-10	3.88693e-09	1032.76	0.892427	0.150591	5.92617	3.10079e-09	3.11469e-08	1032.76	0.867643	0.157758	5.49983	3.80161e-08	5.91042e-07	1032.76	-0.109378	0.15145	-0.722204	0.470169	0.59053	1032.76	-0.351266	0.151989	-2.31113	0.0208256	0.0591032	1032.76	-0.7681	0.152461	-5.03803	4.70356e-07	1.1204e-05
ENSDARG00000004173	copa	TRUE	78.3337	0.127718	0.244335	0.522717	0.601171	0.6998	78.3337	0.0468859	0.243242	0.192754	0.847152	0.887848	78.3337	0.0212613	0.24427	0.0870403	0.93064	0.952107	78.3337	-0.0210522	0.255233	-0.0824823	0.934263	0.957684	78.3337	-0.405574	0.24783	-1.6365	0.101735	0.183634	78.3337	-0.465085	0.249824	-1.86165	0.0626524	0.137661	78.3337	-0.63026	0.250191	-2.51912	0.011765	0.0356365
ENSDARG00000061848	col15a1b	TRUE	136.465	-1.70364	0.167014	-10.2006	1.97037e-24	7.45832e-23	136.465	-1.79417	0.164791	-10.8876	1.32116e-27	5.21229e-26	136.465	-1.32966	0.162596	-8.17768	2.89363e-16	6.08323e-15	136.465	-0.619346	0.165312	-3.74652	0.000179304	0.00102772	136.465	-0.435289	0.15818	-2.75186	0.0059257	0.0189242	136.465	-0.331251	0.158572	-2.08896	0.0367113	0.09151	136.465	-0.476329	0.158676	-3.00189	0.00268311	0.0109474
ENSDARG00000102291	eef1da	TRUE	322.519	0.144144	0.12598	1.14418	0.252549	0.360718	322.519	0.426327	0.124306	3.42967	0.000604313	0.00205934	322.519	0.657019	0.124217	5.28926	1.22811e-07	9.67129e-07	322.519	0.794967	0.129216	6.15224	7.63954e-10	1.63205e-08	322.519	0.469903	0.125055	3.75757	0.00017157	0.00105093	322.519	0.361537	0.125969	2.87006	0.00410396	0.0166399	322.519	0.00813646	0.126814	0.0641608	0.948842	0.966567
ENSDARG00000012801	pfkpb	TRUE	629.229	-2.13168	0.151722	-14.0499	7.71575e-45	8.54307e-43	629.229	-2.04838	0.150866	-13.5775	5.44547e-42	4.24093e-40	629.229	-2.42747	0.152192	-15.95	2.84843e-57	3.8385e-55	629.229	-2.11872	0.158606	-13.3584	1.05815e-40	2.42897e-38	629.229	-0.947845	0.149727	-6.33048	2.44404e-10	1.21882e-08	629.229	-0.623953	0.149579	-4.17141	3.02724e-05	0.000349276	629.229	-0.830445	0.149667	-5.54862	2.87938e-08	1.16472e-06
ENSDARG00000027290	nrp1b	TRUE	22.747	1.86872	0.462838	4.03752	5.40197e-05	0.000247581	22.747	1.87067	0.460108	4.06572	4.78851e-05	0.00021546	22.747	1.29498	0.46792	2.76752	0.00564853	0.0148143	22.747	2.08263	0.475885	4.37632	1.207e-05	9.92648e-05	22.747	1.89103	0.462887	4.08529	4.40216e-05	0.000347923	22.747	1.72299	0.466763	3.69135	0.000223065	0.00169916	22.747	1.72702	0.46526	3.71195	0.000205671	0.0014358
ENSDARG00000008388	mmp14b	TRUE	42.94	1.26713	0.318422	3.97941	6.90863e-05	0.000308094	42.94	2.2802	0.307359	7.41867	1.18306e-13	1.76152e-12	42.94	3.14514	0.304562	10.3267	5.33449e-25	1.96859e-23	42.94	2.27859	0.317798	7.16994	7.50326e-13	2.51332e-11	42.94	1.43932	0.316671	4.54517	5.48908e-06	6.14644e-05	42.94	0.8506	0.328108	2.59244	0.0095299	0.0324246	42.94	0.682392	0.328939	2.07452	0.0380308	0.0897968
ENSDARG00000030108	sec22ba	TRUE	77.4811	0.66607	0.184888	3.60256	0.000315099	0.00119057	77.4811	0.392941	0.184618	2.1284	0.0333036	0.0651169	77.4811	0.22392	0.187082	1.1969	0.231344	0.326024	77.4811	0.139004	0.19495	0.713024	0.475831	0.598084	77.4811	0.190895	0.188585	1.01225	0.311419	0.435696	77.4811	0.136672	0.190837	0.716169	0.473887	0.608128	77.4811	0.245016	0.188661	1.29871	0.194042	0.311545
ENSDARG00000039522	tubb2	TRUE	43.8012	-0.213739	0.216333	-0.988006	0.32315	0.437469	43.8012	-0.150483	0.211682	-0.71089	0.477152	0.572101	43.8012	-0.167464	0.214073	-0.782274	0.434054	0.535689	43.8012	-0.0238696	0.220384	-0.108309	0.913751	0.943406	43.8012	-0.233993	0.216942	-1.0786	0.280766	0.403402	43.8012	0.0965942	0.215036	0.4492	0.653288	0.75644	43.8012	-0.0849011	0.215776	-0.393468	0.693974	0.786355
ENSDARG00000074131	kif5ba	TRUE	266.656	0.553565	0.160407	3.451	0.000558514	0.00197492	266.656	0.334346	0.160219	2.08681	0.0369054	0.07111	266.656	-0.0169073	0.161564	-0.104648	0.916655	0.941775	266.656	-0.0237906	0.168793	-0.140945	0.887913	0.925669	266.656	0.366566	0.160914	2.27802	0.0227251	0.0561967	266.656	0.158716	0.162056	0.979388	0.327388	0.468093	266.656	0.161623	0.161657	0.999795	0.31741	0.449797
ENSDARG00000005673	f3b	TRUE	3.68722	-0.987223	0.694955	-1.42056	0.155445	0.244583	3.68722	-0.187594	0.651345	-0.288009	0.77334	0.829833	3.68722	-0.149261	0.655692	-0.227639	0.819927	0.867139	3.68722	-0.504226	0.693898	-0.726657	0.467436	0.590512	3.68722	-1.58622	0.735736	-2.15597	0.0310861	0.0722751	3.68722	-1.85208	0.7764	-2.38547	0.0170574	0.0505943	3.68722	-2.59489	0.851196	-3.04852	0.00229971	0.00971011
ENSDARG00000104244	twsg1a	TRUE	66.5805	0.569694	0.26395	2.15834	0.0309012	0.0644808	66.5805	0.537493	0.262412	2.04828	0.040533	0.0771027	66.5805	0.717692	0.262471	2.73437	0.00624999	0.0161435	66.5805	0.589241	0.2742	2.14895	0.0316386	0.0744958	66.5805	4.02865e-05	0.268376	0.000150112	0.99988	1	66.5805	0.469685	0.266062	1.76532	0.0775095	0.161751	66.5805	0.267107	0.266663	1.00166	0.316506	0.44886
ENSDARG00000006200	eif4g1a	TRUE	1289.45	0.842734	0.0832528	10.1226	4.3862e-24	1.63808e-22	1289.45	0.697249	0.083146	8.38585	5.03616e-17	9.90995e-16	1289.45	0.0339698	0.0838748	0.405006	0.685473	0.761497	1289.45	0.148343	0.0875755	1.69388	0.0902879	0.169445	1289.45	-0.17296	0.084323	-2.05116	0.0402512	0.0885092	1289.45	-0.208052	0.0846649	-2.45736	0.0139962	0.043395	1289.45	-0.306147	0.0846229	-3.61778	0.000297141	0.00191652
ENSDARG00000087421	serbp1b	TRUE	621.969	1.56653	0.182357	8.59047	8.66131e-18	2.14476e-16	621.969	1.33135	0.1823	7.30311	2.81193e-13	4.06569e-12	621.969	1.21731	0.182573	6.66754	2.60133e-11	3.42283e-10	621.969	1.20508	0.191015	6.30884	2.81129e-10	6.47233e-09	621.969	1.41897	0.182516	7.77451	7.57396e-15	1.23589e-12	621.969	1.37949	0.18275	7.5485	4.40286e-14	1.50873e-11	621.969	1.45264	0.182545	7.95773	1.75221e-15	1.10606e-12
ENSDARG00000089617	rpph1	TRUE	165.043	0.472386	0.274896	1.71842	0.0857206	0.150854	165.043	-0.215269	0.275707	-0.780791	0.434926	0.53164	165.043	-0.626066	0.277497	-2.25612	0.0240633	0.051017	165.043	-0.079283	0.288746	-0.274577	0.783641	0.849728	165.043	0.0630639	0.275846	0.22862	0.819164	0.876387	165.043	-0.0481844	0.276674	-0.174155	0.861743	0.911285	165.043	0.0234334	0.276114	0.0848689	0.932366	0.954938
ENSDARG00000025889	usp14	TRUE	73.5083	0.671315	0.19225	3.49188	0.000479628	0.00172534	73.5083	0.973887	0.188852	5.15688	2.51103e-07	1.75553e-06	73.5083	0.213606	0.194733	1.09692	0.272677	0.371167	73.5083	0.219867	0.202076	1.08804	0.276576	0.399787	73.5083	0.239192	0.195828	1.22144	0.221919	0.336824	73.5083	0.0984629	0.199118	0.494496	0.620956	0.730463	73.5083	0.0615922	0.198173	0.310801	0.755952	0.834641
ENSDARG00000104484	itgb1b	TRUE	27.1641	3.60142	0.570089	6.3173	2.66168e-10	3.10003e-09	27.1641	3.41997	0.569576	6.00442	1.92014e-09	1.81977e-08	27.1641	3.71094	0.569197	6.51961	7.04915e-11	8.81125e-10	27.1641	2.68588	0.593374	4.52646	5.99796e-06	5.37246e-05	27.1641	2.23648	0.580013	3.85592	0.000115296	0.000764824	27.1641	1.60291	0.592014	2.70755	0.00677816	0.02478	27.1641	1.60667	0.589691	2.72459	0.00643811	0.02209
ENSDARG00000036546	pdxkb	TRUE	26.7586	1.34431	0.343534	3.91318	9.109e-05	0.000392886	26.7586	1.06626	0.343237	3.10649	0.0018932	0.00558698	26.7586	0.284928	0.354327	0.804139	0.421316	0.523606	26.7586	0.33797	0.366702	0.921646	0.356713	0.483568	26.7586	0.967553	0.347406	2.78508	0.00535142	0.017429	26.7586	0.616546	0.354446	1.73946	0.0819536	0.168581	26.7586	0.647559	0.352157	1.83883	0.0659397	0.137086
ENSDARG00000031435	txna	TRUE	570.884	0.673464	0.204195	3.29815	0.00097324	0.00322795	570.884	1.03984	0.203801	5.10224	3.35651e-07	2.2997e-06	570.884	0.438752	0.204287	2.14773	0.0317355	0.0643155	570.884	0.178427	0.214249	0.832802	0.404956	0.531029	570.884	-0.467908	0.205514	-2.27677	0.0228001	0.0563531	570.884	-0.530742	0.20596	-2.57691	0.00996872	0.0335418	570.884	-0.701843	0.206055	-3.4061	0.000658984	0.0035966
ENSDARG00000016706	atic	TRUE	25.5486	2.05809	0.351511	5.85499	4.77044e-09	4.6509e-08	25.5486	2.87658	0.344031	8.36139	6.19859e-17	1.20883e-15	25.5486	1.60672	0.354929	4.52687	5.9865e-06	3.42717e-05	25.5486	1.62235	0.364871	4.44637	8.73339e-06	7.4629e-05	25.5486	1.2691	0.361663	3.50906	0.000449686	0.00233124	25.5486	0.39554	0.385934	1.02489	0.305415	0.444971	25.5486	0.670471	0.37487	1.78854	0.0736884	0.149149
ENSDARG00000006526	fn1b	TRUE	112.125	1.04917	0.160447	6.53905	6.19122e-11	7.84325e-10	112.125	0.450457	0.16155	2.78834	0.00529784	0.0136659	112.125	-0.0955509	0.165571	-0.577101	0.563871	0.656709	112.125	-0.40765	0.174667	-2.33386	0.0196028	0.0508059	112.125	-0.198995	0.167476	-1.1882	0.234755	0.351408	112.125	-0.117163	0.168359	-0.695913	0.486483	0.619224	112.125	-0.228579	0.168248	-1.35859	0.174278	0.287649
ENSDARG00000061981	lap3	TRUE	37.5199	0.39679	0.220633	1.79842	0.0721101	0.130898	37.5199	0.473702	0.216361	2.18941	0.0285671	0.0573039	37.5199	-0.19258	0.227024	-0.84828	0.396282	0.499009	37.5199	0.334258	0.227439	1.46966	0.141653	0.240095	37.5199	0.22916	0.223099	1.02716	0.304343	0.428471	37.5199	-0.0199408	0.229946	-0.0867196	0.930894	0.956265	37.5199	-0.0174169	0.227761	-0.07647	0.939045	0.960017
ENSDARG00000052438	actr2a	TRUE	134.424	0.826907	0.186617	4.43104	9.37801e-06	5.1225e-05	134.424	1.02006	0.185082	5.51141	3.55967e-08	2.86625e-07	134.424	0.754976	0.18645	4.04921	5.13916e-05	0.000237338	134.424	0.56411	0.195024	2.89252	0.0038217	0.0134498	134.424	0.021704	0.190628	0.113855	0.909352	0.941174	134.424	-0.0779188	0.192602	-0.404559	0.685801	0.782157	134.424	-0.133385	0.192095	-0.694369	0.487451	0.612717
ENSDARG00000037262	cdkn2a/b	TRUE	1.22351	0.913258	1.56199	0.584678	0.558764	0.66314	1.22351	1.12068	1.5319	0.73156	0.464437	0.560272	1.22351	1.30367	1.53242	0.850731	0.394919	0.497528	1.22351	0.516955	1.63608	0.315972	0.752024	0.826351	1.22351	1.94297	1.51228	1.2848	0.198863	0.308847	1.22351	1.19672	1.55729	0.768462	0.442213	0.579478	1.22351	0.498192	1.60204	0.310973	0.755821	0.834555
ENSDARG00000036587	cbr1	TRUE	40.9433	0.420235	0.225709	1.86185	0.0626247	0.116438	40.9433	-0.264463	0.229505	-1.15232	0.24919	0.34121	40.9433	0.0421017	0.228246	0.184457	0.853655	0.893434	40.9433	-0.33624	0.241785	-1.39066	0.164329	0.268912	40.9433	0.088649	0.229451	0.386352	0.699236	0.784572	40.9433	-0.203687	0.236017	-0.863017	0.388128	0.529912	40.9433	-0.306134	0.235672	-1.29898	0.19395	0.311439
ENSDARG00000045620	nansa	TRUE	35.3438	0.527275	0.322383	1.63555	0.101933	0.173635	35.3438	1.00076	0.316922	3.15775	0.00158994	0.00479119	35.3438	0.680311	0.320146	2.125	0.0335863	0.0674171	35.3438	0.363698	0.335925	1.08268	0.278952	0.402401	35.3438	-0.199519	0.331099	-0.602596	0.546777	0.65871	35.3438	-0.187795	0.333814	-0.562574	0.573725	0.692042	35.3438	-0.278988	0.33328	-0.837098	0.402537	0.535415
ENSDARG00000058270	colgalt1b	TRUE	50.8775	0.0794753	0.232248	0.3422	0.732201	0.808088	50.8775	0.785389	0.223019	3.52162	0.000428921	0.00153309	50.8775	1.0395	0.222642	4.66891	3.02805e-06	1.8421e-05	50.8775	0.0179945	0.240101	0.0749457	0.940258	0.961782	50.8775	0.305054	0.229928	1.32674	0.184596	0.291022	50.8775	0.432787	0.230584	1.87692	0.0605293	0.134225	50.8775	-0.071447	0.23542	-0.303487	0.761519	0.839378
ENSDARG00000045618	clta	TRUE	785.952	-0.672625	0.104347	-6.44601	1.14832e-10	1.41411e-09	785.952	-0.760281	0.103994	-7.31082	2.65519e-13	3.84835e-12	785.952	-0.739717	0.104262	-7.09481	1.29534e-12	1.93953e-11	785.952	-0.441906	0.108633	-4.0679	4.74397e-05	0.000329112	785.952	-0.393693	0.10395	-3.78733	0.000152276	0.000954692	785.952	-0.264042	0.104035	-2.53801	0.0111483	0.0365521	785.952	-0.274313	0.10387	-2.64093	0.00826791	0.0268039
ENSDARG00000019838	ugdh	TRUE	15.2315	1.35122	0.392029	3.44673	0.000567423	0.00200416	15.2315	1.44725	0.386228	3.74713	0.000178867	0.000704745	15.2315	1.44297	0.388781	3.71153	0.000206011	0.000823323	15.2315	0.952095	0.408516	2.33062	0.0197734	0.0511687	15.2315	0.931541	0.400203	2.32767	0.0199297	0.0505823	15.2315	0.826623	0.406991	2.03106	0.0422488	0.101824	15.2315	0.84433	0.403535	2.09233	0.0364086	0.0867004
ENSDARG00000014068	pgam1b	TRUE	744.197	-1.73025	0.205456	-8.42151	3.71671e-17	8.69793e-16	744.197	-1.60804	0.204942	-7.8463	4.2849e-15	7.21784e-14	744.197	-1.54059	0.205075	-7.51232	5.80887e-14	9.95267e-13	744.197	-0.820327	0.214308	-3.82779	0.000129298	0.000776751	744.197	-0.875166	0.204581	-4.27785	1.88706e-05	0.000170811	744.197	-0.598274	0.204512	-2.92538	0.00344039	0.014506	744.197	-0.82709	0.204593	-4.04262	5.28583e-05	0.000488222
ENSDARG00000025350	prdx2	TRUE	981.26	-0.576365	0.186573	-3.08922	0.00200683	0.00607635	981.26	-0.00291322	0.185824	-0.0156773	0.987492	0.991833	981.26	1.13515	0.185392	6.12296	9.1854e-10	9.85112e-09	981.26	0.686126	0.194465	3.52828	0.000418268	0.00209932	981.26	0.107803	0.185973	0.579668	0.562138	0.671983	981.26	0.0791797	0.186142	0.425373	0.670564	0.769462	981.26	-0.236507	0.186314	-1.2694	0.204299	0.323478
ENSDARG00000060036	aimp1a	TRUE	115.923	1.36555	0.147747	9.24252	2.40749e-20	7.14401e-19	115.923	1.36824	0.146496	9.33978	9.65337e-21	2.4845e-19	115.923	0.62914	0.151019	4.16598	3.10019e-05	0.000150993	115.923	0.900863	0.154573	5.82806	5.60766e-09	1.0314e-07	115.923	0.553628	0.152616	3.6276	0.000286069	0.00160626	115.923	0.129722	0.158229	0.819838	0.412309	0.55298	115.923	-0.0576358	0.158938	-0.362631	0.716881	0.80492
ENSDARG00000037746	actb1	TRUE	1533.68	0.112841	0.134362	0.83983	0.401004	0.516201	1533.68	0.615634	0.134031	4.59322	4.36452e-06	2.43788e-05	1533.68	0.29518	0.134219	2.19924	0.0278606	0.0576065	1533.68	0.363813	0.140619	2.58723	0.00967522	0.0288507	1533.68	-0.414307	0.134725	-3.0752	0.00210363	0.00814525	1533.68	-0.586951	0.135045	-4.34633	1.38433e-05	0.000184375	1533.68	-0.925068	0.135277	-6.8383	8.01375e-12	1.40542e-09
ENSDARG00000037747	fscn1b	TRUE	43.141	-2.51205	0.27368	-9.17877	4.36049e-20	1.27438e-18	43.141	-1.58966	0.247862	-6.41347	1.42241e-10	1.53899e-09	43.141	-1.27925	0.246339	-5.19304	2.06887e-07	1.56401e-06	43.141	-0.611045	0.249778	-2.44635	0.0144312	0.039738	43.141	-0.822676	0.24281	-3.38815	0.000703668	0.00335231	43.141	-0.78259	0.24443	-3.2017	0.0013662	0.00700821	43.141	-1.2063	0.248243	-4.85934	1.17781e-06	2.31574e-05
ENSDARG00000104437	aip	TRUE	189.046	0.277822	0.113579	2.44606	0.0144427	0.0336052	189.046	0.246633	0.112372	2.19478	0.0281792	0.0566346	189.046	0.118841	0.113735	1.0449	0.296071	0.396553	189.046	0.10705	0.118212	0.905576	0.36516	0.491765	189.046	-0.166607	0.116114	-1.43485	0.151329	0.250564	189.046	-0.270499	0.118108	-2.29026	0.0220062	0.0617023	189.046	-0.182816	0.11662	-1.56762	0.116971	0.213253
ENSDARG00000012694	c3a.1	TRUE	72.6197	5.85791	1.29374	4.52789	5.95758e-06	3.37172e-05	72.6197	5.60161	1.2937	4.32991	1.49171e-05	7.43885e-05	72.6197	5.34075	1.29413	4.12689	3.67704e-05	0.000175945	72.6197	4.82366	1.34941	3.57464	0.000350712	0.00180792	72.6197	5.33998	1.2943	4.12576	3.69518e-05	0.000299346	72.6197	5.43657	1.29442	4.20001	2.66905e-05	0.00031616	72.6197	5.59276	1.29408	4.32179	1.54769e-05	0.00018424
ENSDARG00000104279	appa	TRUE	3517.29	-0.397365	0.157732	-2.51924	0.0117608	0.0281519	3517.29	-0.659949	0.157724	-4.1842	2.86176e-05	0.000134942	3517.29	-0.542792	0.157739	-3.44109	0.000579378	0.00204346	3517.29	-0.330776	0.165361	-2.00033	0.0454644	0.0992452	3517.29	-0.76717	0.157824	-4.86093	1.16836e-06	1.66918e-05	3517.29	-0.696246	0.157855	-4.41066	1.03058e-05	0.000146448	3517.29	-0.779398	0.157844	-4.93777	7.90215e-07	1.68338e-05
ENSDARG00000099108	clic6	TRUE	14.9308	-2.13669	0.436983	-4.88964	1.01023e-06	6.71901e-06	14.9308	-2.30818	0.429755	-5.37093	7.83322e-08	5.97632e-07	14.9308	-2.20839	0.433992	-5.08854	3.60827e-07	2.60149e-06	14.9308	-1.33134	0.420517	-3.16597	0.00154568	0.00635215	14.9308	-0.597671	0.390716	-1.52968	0.126096	0.216847	14.9308	0.0406887	0.383539	0.106087	0.915513	0.947345	14.9308	-0.115844	0.383989	-0.301685	0.762892	0.840377
ENSDARG00000069951	eef1a1b	TRUE	186.817	-0.721881	0.147582	-4.89138	1.00134e-06	6.67033e-06	186.817	-0.989308	0.147395	-6.71196	1.92029e-11	2.2803e-10	186.817	-0.91755	0.147899	-6.20391	5.50766e-10	6.14762e-09	186.817	-1.38428	0.156966	-8.81899	1.15492e-18	7.0604e-17	186.817	-0.937493	0.148674	-6.30568	2.86937e-10	1.38486e-08	186.817	-0.83866	0.149115	-5.62424	1.86323e-08	9.3111e-07	186.817	-0.884008	0.148721	-5.94408	2.78007e-09	1.7366e-07
ENSDARG00000013475	cct4	TRUE	755.29	0.77713	0.165001	4.70984	2.47912e-06	1.52388e-05	755.29	0.994268	0.164671	6.03789	1.56143e-09	1.49696e-08	755.29	1.08242	0.164727	6.571	4.99798e-11	6.3432e-10	755.29	0.574164	0.172866	3.32144	0.000895542	0.00400999	755.29	0.024796	0.165781	0.149571	0.881103	0.921638	755.29	-0.239459	0.166461	-1.43853	0.150283	0.264091	755.29	-0.596607	0.166904	-3.57454	0.000350839	0.00217955
ENSDARG00000087359	c3a.2	TRUE	24.5062	3.3527	1.01943	3.2888	0.00100615	0.00332788	24.5062	3.27815	1.01857	3.21838	0.00128919	0.00400878	24.5062	3.12385	1.01991	3.06287	0.00219224	0.00655269	24.5062	2.81804	1.06385	2.64891	0.00807528	0.0249002	24.5062	3.30194	1.01976	3.23796	0.00120389	0.0051817	24.5062	3.37876	1.02024	3.31171	0.000927262	0.00514747	24.5062	3.57941	1.01891	3.51297	0.000443135	0.00262087
ENSDARG00000092693	tpt1	TRUE	2361.92	0.0102817	0.158603	0.0648265	0.948312	0.96756	2361.92	0.209762	0.158474	1.32364	0.185623	0.26959	2361.92	0.389715	0.158476	2.45914	0.013927	0.0319682	2361.92	0.332576	0.166161	2.00154	0.0453347	0.0990124	2361.92	-0.452896	0.158781	-2.85233	0.00434001	0.0147686	2361.92	-0.535242	0.158907	-3.36827	0.000756412	0.00440497	2361.92	-0.762173	0.158962	-4.79468	1.62935e-06	3.02268e-05
ENSDARG00000052263	rab1aa	TRUE	15.2061	1.06934	0.336048	3.1821	0.00146214	0.00461269	15.2061	0.301741	0.342606	0.880724	0.378467	0.476603	15.2061	-0.448615	0.364396	-1.23112	0.218278	0.311489	15.2061	-0.362814	0.374593	-0.968553	0.332768	0.458563	15.2061	0.0685113	0.354576	0.193221	0.846786	0.897088	15.2061	0.126347	0.357889	0.353034	0.724063	0.810987	15.2061	0.405486	0.348403	1.16384	0.244488	0.370152
ENSDARG00000077533	eif3f	TRUE	310.477	-0.02714	0.329142	-0.0824569	0.934283	0.95991	310.477	0.474835	0.328456	1.44566	0.148273	0.225274	310.477	0.294001	0.328725	0.894369	0.371124	0.473595	310.477	0.301926	0.344535	0.876329	0.380851	0.507701	310.477	-0.69243	0.330131	-2.09744	0.0359549	0.081061	310.477	-0.762892	0.330635	-2.30735	0.0210351	0.059522	310.477	-1.00995	0.330911	-3.05204	0.00227292	0.0096292
ENSDARG00000017772	mdh1aa	TRUE	1342.98	-1.76405	0.194733	-9.05879	1.31902e-19	3.72079e-18	1342.98	-1.61401	0.194385	-8.30314	1.01393e-16	1.93794e-15	1342.98	-1.33253	0.194327	-6.85717	7.02397e-12	9.76152e-11	1342.98	-0.768621	0.203447	-3.778	0.000158094	0.000922408	1342.98	-0.647376	0.19405	-3.33613	0.000849543	0.00390158	1342.98	-0.416782	0.194032	-2.14801	0.0317131	0.0817782	1342.98	-0.672156	0.194088	-3.46314	0.000533901	0.00303404
ENSDARG00000052207	c3a.3	TRUE	9.36689	4.78288	1.3452	3.55552	0.000377226	0.00139532	9.36689	4.32312	1.34636	3.21097	0.00132287	0.00409917	9.36689	4.48345	1.3466	3.32945	0.000870178	0.00292338	9.36689	4.41534	1.38778	3.18159	0.00146469	0.00607732	9.36689	4.56242	1.34715	3.38672	0.000707346	0.00336388	9.36689	4.6216	1.34829	3.42775	0.000608596	0.00370143	9.36689	4.81726	1.34562	3.57996	0.000343648	0.00214385
ENSDARG00000005578	ugp2a	TRUE	6.72414	0.793923	0.578269	1.37293	0.169774	0.262769	6.72414	0.823243	0.566811	1.45241	0.146387	0.222903	6.72414	1.20897	0.561767	2.15208	0.0313912	0.0636986	6.72414	0.856602	0.587818	1.45726	0.145045	0.244446	6.72414	1.28193	0.563893	2.27336	0.0230043	0.0567758	6.72414	1.36441	0.566775	2.40733	0.0160698	0.0482314	6.72414	1.40597	0.562303	2.50037	0.0124063	0.0371615
ENSDARG00000093198	c3a.4	TRUE	17.1989	6.8844	1.0618	6.48368	8.95138e-11	1.11489e-09	17.1989	6.08454	1.06423	5.71734	1.08205e-08	9.34647e-08	17.1989	6.31082	1.06403	5.93109	3.00937e-09	3.02792e-08	17.1989	6.19453	1.0849	5.70977	1.13129e-08	1.96063e-07	17.1989	6.38484	1.06444	5.99832	1.99368e-09	7.53837e-08	17.1989	6.40377	1.0655	6.01013	1.8537e-09	1.41608e-07	17.1989	6.57435	1.06372	6.18052	6.3889e-10	5.05777e-08
ENSDARG00000043719	c3a.6	TRUE	8.56897	1.19462	0.66393	1.79932	0.0719683	0.130697	8.56897	1.06591	0.660878	1.61287	0.106772	0.172456	8.56897	0.765065	0.669878	1.1421	0.253414	0.350945	8.56897	0.320781	0.706362	0.454131	0.649734	0.746498	8.56897	1.28738	0.662803	1.94232	0.0520981	0.108734	8.56897	1.56735	0.661288	2.37014	0.0177814	0.0523019	8.56897	0.683025	0.676854	1.00912	0.312919	0.444693
ENSDARG00000104795	cxcl8a	TRUE	7.34671	2.15777	0.714221	3.02115	0.00251815	0.00738865	7.34671	1.62006	0.716203	2.26201	0.0236967	0.0489926	7.34671	-0.419981	0.763841	-0.549827	0.582438	0.672715	7.34671	0.00831426	0.778312	0.0106824	0.991477	0.994833	7.34671	-0.311242	0.765678	-0.406492	0.684381	0.773228	7.34671	-0.137449	0.766238	-0.179381	0.857638	0.908803	7.34671	-0.936521	0.801568	-1.16836	0.242661	0.368453
ENSDARG00000101915	pin1	TRUE	150.509	-0.234217	0.140229	-1.67025	0.0948691	0.163721	150.509	-0.0226902	0.137661	-0.164827	0.86908	0.90492	150.509	-0.301883	0.139906	-2.15775	0.0309471	0.0629252	150.509	-0.0302164	0.14426	-0.209458	0.834091	0.885808	150.509	-0.359952	0.141146	-2.55021	0.0107658	0.0308273	150.509	-0.236073	0.141555	-1.66771	0.0953724	0.188899	150.509	-0.405604	0.141859	-2.8592	0.00424713	0.0157507
ENSDARG00000099301	cdc37	TRUE	77.7055	1.92637	0.337785	5.70294	1.17762e-08	1.08977e-07	77.7055	1.98836	0.336804	5.90361	3.55632e-09	3.25842e-08	77.7055	1.82113	0.337753	5.3919	6.97177e-08	5.73891e-07	77.7055	0.889268	0.356105	2.49721	0.0125176	0.035431	77.7055	1.07738	0.341407	3.15572	0.00160102	0.00652345	77.7055	1.17497	0.341909	3.43649	0.000589312	0.00361253	77.7055	0.723516	0.344041	2.103	0.0354661	0.0850262
ENSDARG00000117359	linc.thor	TRUE	20.4759	-0.110973	0.317758	-0.349238	0.726911	0.804641	20.4759	-0.743542	0.323258	-2.30015	0.0214399	0.0451676	20.4759	-0.480831	0.321973	-1.49339	0.135335	0.211746	20.4759	-0.616288	0.337361	-1.82679	0.067731	0.135752	20.4759	-0.0809333	0.317678	-0.254765	0.798905	0.861505	20.4759	-0.0522806	0.320374	-0.163186	0.870372	0.916953	20.4759	-0.389336	0.324446	-1.2	0.230138	0.353889
ENSDARG00000001873	phgdh	TRUE	91.1057	0.0437303	0.172546	0.253442	0.799927	0.859644	91.1057	0.123415	0.169939	0.726233	0.467696	0.563354	91.1057	-0.293381	0.174221	-1.68397	0.0921884	0.155128	91.1057	0.301526	0.176759	1.70586	0.0880351	0.166134	91.1057	0.275538	0.171111	1.61029	0.107335	0.191424	91.1057	-0.0735873	0.175283	-0.41982	0.674617	0.772522	91.1057	-0.221554	0.175503	-1.26239	0.206807	0.326532
ENSDARG00000076182	stat1b	TRUE	13.9752	2.26859	0.550776	4.11889	3.80696e-05	0.000181117	13.9752	1.91934	0.551195	3.48215	0.000497401	0.00174101	13.9752	2.06632	0.551806	3.74464	0.00018065	0.000732463	13.9752	0.942657	0.590928	1.59521	0.110664	0.198765	13.9752	2.68889	0.546369	4.92138	8.59343e-07	1.28832e-05	13.9752	2.10235	0.556275	3.77933	0.000157248	0.0012834	13.9752	2.38763	0.550404	4.33795	1.43817e-05	0.000173702
ENSDARG00000019815	fn1a	TRUE	44.4164	0.128875	0.359492	0.358492	0.719975	0.798687	44.4164	0.387071	0.355412	1.08908	0.27612	0.370306	44.4164	1.03621	0.353096	2.93464	0.00333931	0.00939799	44.4164	0.734244	0.369953	1.98469	0.0471784	0.102357	44.4164	0.156005	0.359495	0.433955	0.664321	0.75764	44.4164	0.124577	0.361522	0.34459	0.730403	0.815802	44.4164	-0.165772	0.363277	-0.456325	0.648156	0.749341
ENSDARG00000019496	esd	TRUE	47.93	-0.774381	0.244006	-3.17362	0.00150553	0.00473355	47.93	-0.391606	0.236444	-1.65623	0.0976756	0.160476	47.93	0.0555519	0.23446	0.236936	0.812707	0.861745	47.93	-0.0446794	0.244985	-0.182377	0.855287	0.901125	47.93	-0.481186	0.240707	-1.99905	0.0456033	0.0976422	47.93	-0.662757	0.245396	-2.70076	0.00691805	0.0251666	47.93	-0.919065	0.24736	-3.7155	0.000202805	0.00142103
ENSDARG00000055543	appb	TRUE	198.738	1.30354	0.275449	4.7324	2.21879e-06	1.37764e-05	198.738	1.50744	0.27437	5.4942	3.92493e-08	3.13615e-07	198.738	1.62215	0.274507	5.90933	3.43508e-09	3.43608e-08	198.738	1.51161	0.286957	5.26771	1.38137e-07	1.91608e-06	198.738	1.70823	0.274617	6.22039	4.95931e-10	2.26158e-08	198.738	2.01157	0.2744	7.3308	2.28781e-13	6.53307e-11	198.738	1.7206	0.274718	6.26315	3.77285e-10	3.32718e-08
ENSDARG00000088959	pdxka	TRUE	34.9346	-1.49345	0.308881	-4.83503	1.33125e-06	8.64144e-06	34.9346	-0.484596	0.291224	-1.66399	0.0961135	0.158419	34.9346	-0.596546	0.294047	-2.02874	0.0424843	0.0819387	34.9346	-0.192799	0.302989	-0.636324	0.524565	0.641706	34.9346	-0.862972	0.298948	-2.8867	0.0038931	0.0135261	34.9346	-1.14565	0.306309	-3.74018	0.000183891	0.00145625	34.9346	-0.838539	0.299471	-2.80007	0.00510921	0.0183109
ENSDARG00000024846	cops8	TRUE	183.92	-0.559801	0.18955	-2.95332	0.00314374	0.00898202	183.92	-0.301301	0.187812	-1.60427	0.108655	0.174979	183.92	-0.524274	0.189011	-2.77377	0.00554104	0.0145738	183.92	-0.290996	0.196926	-1.47769	0.13949	0.237305	183.92	-0.622906	0.189896	-3.28025	0.00103716	0.00458844	183.92	-0.574616	0.190464	-3.01693	0.00255351	0.0114929	183.92	-0.829149	0.191052	-4.33992	1.42535e-05	0.000172502
ENSDARG00000078386	dync1i2a	TRUE	732.557	-0.0218483	0.132758	-0.164572	0.869281	0.911798	732.557	0.117026	0.132312	0.884471	0.376442	0.474764	732.557	0.0142009	0.132591	0.107103	0.914707	0.940305	732.557	-0.0986584	0.138941	-0.710074	0.477658	0.599801	732.557	-0.146876	0.132947	-1.10477	0.26926	0.390941	732.557	-0.255772	0.133371	-1.91774	0.0551434	0.125026	732.557	-0.403979	0.133411	-3.02809	0.00246109	0.010249
ENSDARG00000056167	hspe1	TRUE	560.582	0.737739	0.285365	2.58524	0.00973107	0.0239292	560.582	0.48356	0.285346	1.69465	0.0901426	0.150344	560.582	0.163697	0.285587	0.573194	0.566513	0.658922	560.582	-0.397503	0.299773	-1.32601	0.184835	0.294464	560.582	-0.966866	0.286733	-3.37201	0.000746209	0.00350218	560.582	-0.859112	0.286842	-2.99507	0.00274382	0.0121566	560.582	-1.80343	0.288415	-6.2529	4.02897e-10	3.4678e-08
ENSDARG00000056160	hspd1	TRUE	701.076	1.76695	0.158701	11.1338	8.58774e-29	4.19115e-27	701.076	1.35642	0.158757	8.54395	1.29714e-17	2.6503e-16	701.076	1.09053	0.159049	6.85652	7.05587e-12	9.80019e-11	701.076	0.623085	0.166898	3.73332	0.00018897	0.00107444	701.076	-0.0573464	0.160599	-0.357077	0.721034	0.80158	701.076	-0.243282	0.161365	-1.50765	0.131644	0.239332	701.076	-1.15574	0.163786	-7.05639	1.70888e-12	4.02229e-10
ENSDARG00000077139	col6a3	TRUE	48.8073	-0.480293	0.248103	-1.93586	0.0528847	0.101134	48.8073	-0.510833	0.245125	-2.08396	0.0371634	0.0715356	48.8073	-0.295417	0.244924	-1.20616	0.227756	0.321932	48.8073	-0.24139	0.254609	-0.948083	0.343087	0.469384	48.8073	-0.188279	0.245331	-0.767447	0.442816	0.56498	48.8073	-0.242317	0.24782	-0.977796	0.328175	0.469014	48.8073	-0.186295	0.245924	-0.757533	0.448731	0.577421
ENSDARG00000031422	igfbp2b	TRUE	3.07908	2.27827	1.09021	2.08976	0.0366395	0.0746029	3.07908	2.19453	1.0823	2.02765	0.0425959	0.0805157	3.07908	2.11599	1.09134	1.93889	0.052515	0.0976191	3.07908	2.76986	1.09378	2.53239	0.0113289	0.0327637	3.07908	1.22875	1.14526	1.0729	0.283316	0.406016	3.07908	2.97885	1.07535	2.77012	0.00560364	0.0212782	3.07908	2.89459	1.07434	2.69429	0.00705379	0.0236345
ENSDARG00000025348	igfbp5b	TRUE	782.447	0.789356	0.159911	4.93623	7.96487e-07	5.43376e-06	782.447	0.0438083	0.160196	0.273467	0.784494	0.838764	782.447	0.260305	0.160176	1.62511	0.104138	0.171047	782.447	-0.211049	0.168212	-1.25466	0.209602	0.324	782.447	-0.381818	0.160942	-2.37239	0.0176733	0.0460343	782.447	-0.50998	0.161385	-3.16002	0.00157759	0.00785584	782.447	-0.476247	0.161152	-2.95526	0.00312407	0.0123536
ENSDARG00000025375	idh1	TRUE	127.795	-0.136426	0.174129	-0.783476	0.433348	0.548493	127.795	-0.0591034	0.171731	-0.344162	0.730725	0.794844	127.795	0.658911	0.169369	3.89038	0.000100087	0.000433356	127.795	0.609107	0.176553	3.45	0.000560595	0.00270189	127.795	0.483113	0.170732	2.82966	0.00465969	0.0156193	127.795	0.380819	0.172223	2.2112	0.027022	0.0723492	127.795	-0.214076	0.175345	-1.22088	0.22213	0.344714
ENSDARG00000021987	plecb	TRUE	145.779	0.92048	0.249428	3.69036	0.000223935	0.000879846	145.779	0.713088	0.249213	2.86136	0.00421831	0.0112352	145.779	0.605191	0.249909	2.42165	0.0154502	0.034887	145.779	0.218913	0.262418	0.834216	0.404159	0.530317	145.779	-0.017625	0.252505	-0.0698004	0.944353	0.96339	145.779	0.118083	0.25273	0.467228	0.640337	0.746014	145.779	0.165318	0.252006	0.656008	0.511819	0.633979
ENSDARG00000076541	clec3ba	TRUE	5.50612	-0.524974	0.646077	-0.812557	0.416472	0.53208	5.50612	-0.477817	0.632983	-0.754865	0.45033	0.547023	5.50612	0.635281	0.611332	1.03918	0.298723	0.39909	5.50612	-0.601369	0.669524	-0.898204	0.369077	0.495685	5.50612	-2.03106	0.745904	-2.72295	0.0064701	0.0203565	5.50612	-0.652128	0.66104	-0.986518	0.323879	0.464507	5.50612	0.207636	0.625079	0.332175	0.739757	0.822567
ENSDARG00000011257	enpp2	TRUE	4.44382	1.04038	0.927375	1.12185	0.261924	0.371492	4.44382	1.14595	0.915951	1.2511	0.210897	0.298489	4.44382	0.598603	0.938265	0.63799	0.52348	0.619703	4.44382	1.38336	0.947386	1.46019	0.144239	0.243403	4.44382	1.76427	0.910018	1.93872	0.0525355	0.109475	4.44382	1.44028	0.921918	1.56226	0.118226	0.221312	4.44382	1.29612	0.922477	1.40504	0.160009	0.270103
ENSDARG00000043457	gapdh	TRUE	105.242	-0.00342534	0.326342	-0.0104962	0.991625	0.995666	105.242	-0.458364	0.326901	-1.40215	0.160871	0.240844	105.242	-0.0139163	0.325974	-0.0426912	0.965948	0.977233	105.242	-0.446253	0.342834	-1.30166	0.193033	0.304448	105.242	-0.0315744	0.32655	-0.0966907	0.922972	0.950147	105.242	0.586116	0.325151	1.8026	0.0714514	0.152605	105.242	0.412139	0.325295	1.26697	0.205166	0.324461
ENSDARG00000105239	ecm1b	TRUE	186.377	1.72067	0.162605	10.5819	3.61527e-26	1.5375e-24	186.377	1.83844	0.161909	11.3548	7.02093e-30	3.12451e-28	186.377	0.287663	0.166593	1.72674	0.0842141	0.144134	186.377	-0.137033	0.175804	-0.779465	0.435706	0.560788	186.377	-0.230254	0.170408	-1.35119	0.176634	0.281747	186.377	-0.191208	0.171504	-1.11489	0.264897	0.401141	186.377	-0.215299	0.170751	-1.26089	0.207349	0.327044
ENSDARG00000016173	cct3	TRUE	613.883	0.601678	0.155363	3.87273	0.000107624	0.000455926	613.883	0.695816	0.155034	4.48814	7.18487e-06	3.82815e-05	613.883	0.42533	0.155422	2.73661	0.00620753	0.0160591	613.883	0.491748	0.16265	3.02335	0.0024999	0.0094805	613.883	-0.189832	0.156399	-1.21377	0.224837	0.340285	613.883	-0.328643	0.157001	-2.09326	0.0363257	0.0908453	613.883	-0.629749	0.157389	-4.00122	6.30164e-05	0.000561715
ENSDARG00000075733	zyx	TRUE	40.5334	0.22021	0.410536	0.536397	0.591684	0.69216	40.5334	0.764472	0.406671	1.87983	0.0601312	0.107503	40.5334	0.0747191	0.410706	0.181929	0.855639	0.894925	40.5334	0.208892	0.428479	0.48752	0.62589	0.726265	40.5334	-1.0072	0.422317	-2.38494	0.0170821	0.0447422	40.5334	-0.510813	0.418444	-1.22074	0.222183	0.35296	40.5334	-0.800322	0.420418	-1.90363	0.056958	0.122691
ENSDARG00000059811	smpd5	TRUE	63.6277	-1.72783	0.349392	-4.94524	7.60497e-07	5.20259e-06	63.6277	-1.60299	0.345926	-4.63391	3.58815e-06	2.03858e-05	63.6277	-1.58619	0.347194	-4.56858	4.91029e-06	2.86717e-05	63.6277	-1.07896	0.359952	-2.9975	0.00272204	0.010165	63.6277	-0.959859	0.344037	-2.78999	0.00527096	0.0172137	63.6277	-0.863736	0.344558	-2.50679	0.0121833	0.0390538	63.6277	-0.659497	0.342813	-1.92378	0.0543824	0.118524
ENSDARG00000013415	lmna	TRUE	46.433	1.3468	0.234175	5.75124	8.85937e-09	8.32727e-08	46.433	0.874266	0.235148	3.71794	0.000200855	0.000779848	46.433	0.49203	0.239684	2.05283	0.0400893	0.0780854	46.433	0.128661	0.252574	0.509398	0.610473	0.713717	46.433	0.0830743	0.246089	0.337578	0.735681	0.81228	46.433	-0.12971	0.252275	-0.514162	0.607139	0.720039	46.433	0.126845	0.246352	0.514893	0.606628	0.716172
ENSDARG00000014517	usp5	TRUE	123.899	0.218815	0.149118	1.46739	0.142269	0.227366	123.899	0.451571	0.146327	3.08605	0.00202835	0.00593558	123.899	0.339174	0.147749	2.2956	0.0216986	0.0467898	123.899	0.279529	0.153863	1.81674	0.0692569	0.138019	123.899	-0.0958736	0.151423	-0.633153	0.526634	0.641074	123.899	-0.0343856	0.152408	-0.225616	0.8215	0.884679	123.899	-0.15689	0.152394	-1.02951	0.303242	0.435118
ENSDARG00000092158	cbx3b	TRUE	554.138	-0.629652	0.0804632	-7.82534	5.06289e-15	9.92594e-14	554.138	-0.735997	0.0798531	-9.21689	3.05844e-20	7.5945e-19	554.138	-0.472453	0.0796675	-5.93031	3.02367e-09	3.04104e-08	554.138	-0.586597	0.0834237	-7.03155	2.04257e-12	6.48031e-11	554.138	-0.385227	0.0798315	-4.8255	1.39653e-06	1.9442e-05	554.138	-0.281866	0.0800628	-3.52056	0.000430634	0.00283314	554.138	-0.278481	0.079715	-3.49346	0.000476802	0.00278138
ENSDARG00000037186	tpbg	TRUE	13.0929	-0.493241	0.567076	-0.869798	0.384411	0.499989	13.0929	-1.97528	0.586153	-3.3699	0.000751947	0.00249854	13.0929	-1.17106	0.574396	-2.03876	0.0414743	0.0803459	13.0929	-2.37979	0.630297	-3.77566	0.000159586	0.000929489	13.0929	-1.64153	0.58639	-2.79939	0.00511995	0.0168121	13.0929	-1.37195	0.584492	-2.34725	0.0189128	0.0548364	13.0929	-0.963449	0.574451	-1.67716	0.0935103	0.179356
ENSDARG00000052673	septin7b	TRUE	294.396	-0.161342	0.0972367	-1.65927	0.0970615	0.166878	294.396	0.131114	0.0950011	1.38013	0.167547	0.249021	294.396	0.00690035	0.0960502	0.0718411	0.942728	0.960187	294.396	0.20007	0.0992185	2.01646	0.0437521	0.0962702	294.396	-0.282164	0.0979184	-2.88162	0.00395638	0.0137019	294.396	-0.17156	0.0983007	-1.74525	0.0809406	0.167084	294.396	-0.173333	0.0976977	-1.77418	0.0760338	0.152864
ENSDARG00000001971	cthrc1b	TRUE	1.49505	0.116828	1.0779	0.108384	0.913691	0.945011	1.49505	0.759932	1.0186	0.746052	0.455636	0.552071	1.49505	0.84171	1.02379	0.822153	0.41099	0.513566	1.49505	0.685003	1.06427	0.643633	0.519813	0.637505	1.49505	-0.0715335	1.09623	-0.065254	0.947972	0.965973	1.49505	-0.217295	1.1305	-0.192211	0.847577	0.901788	1.49505	-0.0695864	1.10205	-0.0631428	0.949653	0.967069
ENSDARG00000010420	ndrg1b	TRUE	360.842	-4.57874	0.376142	-12.1729	4.33535e-34	2.83025e-32	360.842	-2.6928	0.368759	-7.30233	2.82835e-13	4.08696e-12	360.842	-3.22551	0.370117	-8.71485	2.91142e-18	7.1044e-17	360.842	-2.75702	0.387053	-7.1231	1.05526e-12	3.48982e-11	360.842	-2.91099	0.369733	-7.87322	3.45618e-15	6.0075e-13	360.842	-2.05191	0.368591	-5.5669	2.59313e-08	1.20312e-06	360.842	-0.674676	0.367342	-1.83664	0.0662627	0.137626
ENSDARG00000030602	rps19	TRUE	2503.64	0.462353	0.202989	2.27773	0.0227427	0.0495763	2503.64	0.799239	0.202881	3.93945	8.16693e-05	0.000348143	2503.64	0.8682	0.202898	4.279	1.87733e-05	9.63037e-05	2503.64	0.686157	0.212773	3.22483	0.00126045	0.00536392	2503.64	-0.173622	0.203165	-0.85459	0.392778	0.515855	2503.64	-0.311382	0.203285	-1.53175	0.125583	0.231436	2503.64	-0.691003	0.203401	-3.39725	0.00068067	0.00368977
ENSDARG00000019008	erp44	TRUE	155.176	0.0108876	0.151758	0.0717431	0.942806	0.964093	155.176	0.0603608	0.150228	0.401794	0.687836	0.759768	155.176	-0.0780883	0.151602	-0.515088	0.606492	0.693749	155.176	-0.242227	0.158826	-1.52511	0.127231	0.221601	155.176	-0.0635597	0.152254	-0.417458	0.676344	0.766958	155.176	-0.161817	0.153842	-1.05184	0.292871	0.432208	155.176	-0.184947	0.153246	-1.20686	0.227485	0.350552
ENSDARG00000040890	fdps	TRUE	156.41	-0.808703	0.180096	-4.4904	7.10897e-06	3.97148e-05	156.41	-0.940585	0.179353	-5.24432	1.56857e-07	1.13947e-06	156.41	-1.30529	0.181968	-7.17319	7.32687e-13	1.12444e-11	156.41	-0.814915	0.187783	-4.33967	1.42695e-05	0.000114341	156.41	-0.675649	0.179649	-3.76094	0.000169275	0.0010382	156.41	-0.9078	0.181626	-4.99818	5.78741e-07	1.47058e-05	156.41	-0.911826	0.181004	-5.03761	4.7139e-07	1.12175e-05
ENSDARG00000098386	ctps1b	TRUE	59.6372	0.950422	0.171782	5.53273	3.15283e-08	2.72876e-07	59.6372	0.18948	0.175441	1.08002	0.280135	0.374455	59.6372	0.108241	0.178343	0.606926	0.5439	0.638534	59.6372	-0.0437537	0.18632	-0.234831	0.81434	0.872111	59.6372	0.16755	0.179491	0.933471	0.350577	0.475047	59.6372	0.409456	0.178841	2.2895	0.0220504	0.0617973	59.6372	0.23515	0.179437	1.31049	0.190031	0.306706
ENSDARG00000100599	c1s.1	TRUE	5.57585	1.2516	0.796719	1.57095	0.116195	0.193164	5.57585	1.13847	0.79086	1.43953	0.15	0.227465	5.57585	0.924311	0.803152	1.15086	0.249792	0.346826	5.57585	1.06028	0.824102	1.28659	0.198238	0.310347	5.57585	1.3837	0.793604	1.74356	0.0812355	0.153845	5.57585	2.62284	0.772199	3.39658	0.000682331	0.00404925	5.57585	1.74885	0.785869	2.22537	0.0260562	0.0667269
ENSDARG00000088805	nes	TRUE	146.898	2.59769	0.209595	12.3939	2.82072e-35	1.97482e-33	146.898	1.86009	0.210802	8.82388	1.10559e-18	2.45553e-17	146.898	3.31396	0.208048	15.9288	3.99789e-57	5.32763e-55	146.898	1.91399	0.218885	8.74427	2.24452e-18	1.32376e-16	146.898	1.36616	0.214428	6.37119	1.87563e-10	9.63397e-09	146.898	0.889244	0.219154	4.05762	4.95746e-05	0.000512784	146.898	0.822283	0.218662	3.76053	0.000169556	0.00123325
ENSDARG00000040121	psma2a	TRUE	107.751	-0.020109	0.218823	-0.0918962	0.926781	0.955021	107.751	0.800555	0.214742	3.72799	0.000193015	0.000753926	107.751	0.370516	0.216598	1.71062	0.0871519	0.148256	107.751	0.0909411	0.227278	0.400132	0.68906	0.778651	107.751	-0.662022	0.223165	-2.96651	0.003012	0.0109203	107.751	-0.479582	0.223201	-2.14866	0.0316615	0.0816979	107.751	-0.615299	0.223296	-2.75553	0.00585969	0.0204982
ENSDARG00000071017	nt5e	TRUE	1.88823	-1.07895	0.999633	-1.07935	0.280433	0.391992	1.88823	0.0543781	0.894914	0.0607635	0.951548	0.965122	1.88823	-0.153833	0.915039	-0.168116	0.866492	0.902969	1.88823	-0.655896	0.983508	-0.666894	0.50484	0.624225	1.88823	-0.978949	0.991328	-0.987513	0.323391	0.447952	1.88823	0.221753	0.913202	0.24283	0.808137	0.875142	1.88823	-0.212164	0.932195	-0.227596	0.81996	0.883179
ENSDARG00000033539	paics	TRUE	49.1673	-0.24163	0.233442	-1.03507	0.300635	0.413447	49.1673	0.254364	0.22461	1.13247	0.257438	0.350026	49.1673	0.256129	0.226285	1.13189	0.257682	0.355394	49.1673	0.794757	0.230504	3.44791	0.000564938	0.00272002	49.1673	0.36721	0.226668	1.62003	0.105225	0.188529	49.1673	0.00838444	0.232917	0.0359976	0.971284	0.981266	49.1673	0.00403802	0.231352	0.017454	0.986074	0.991455
ENSDARG00000099144	igfbp3	TRUE	73.548	2.43229	0.277985	8.74972	2.13879e-18	5.56484e-17	73.548	3.11962	0.274525	11.3637	6.34086e-30	2.84296e-28	73.548	3.52504	0.274041	12.8632	7.25246e-38	4.81897e-36	73.548	1.84564	0.289577	6.37359	1.84659e-10	4.35847e-09	73.548	0.77168	0.29283	2.63525	0.00840762	0.0252218	73.548	0.850956	0.294451	2.88997	0.00385273	0.0158384	73.548	0.843031	0.292709	2.8801	0.00397546	0.0149489
ENSDARG00000037038	psmc6	TRUE	264.805	0.321943	0.175621	1.83317	0.0667775	0.122743	264.805	0.523166	0.174608	2.99623	0.00273344	0.00771468	264.805	0.390585	0.175211	2.22923	0.0257984	0.054013	264.805	0.369491	0.183203	2.01684	0.0437119	0.096209	264.805	-0.014631	0.176596	-0.0828497	0.933971	0.956664	264.805	0.0157058	0.177094	0.0886864	0.929331	0.955461	264.805	-0.0765224	0.17699	-0.432355	0.665483	0.763449
ENSDARG00000042566	rps7	TRUE	1197.53	0.777588	0.114477	6.79253	1.10187e-11	1.53432e-10	1197.53	1.11189	0.114111	9.74393	1.9583e-22	5.61887e-21	1197.53	0.900921	0.114322	7.88059	3.2584e-15	6.30317e-14	1197.53	0.858269	0.119689	7.17084	7.45411e-13	2.50402e-11	1197.53	0.0724915	0.115153	0.629526	0.529005	0.643154	1197.53	-0.193373	0.115773	-1.67028	0.0948638	0.188213	1197.53	-0.352069	0.115829	-3.03955	0.00236933	0.00995676
ENSDARG00000024537	emilin1a	TRUE	64.6208	0.72527	0.223937	3.23873	0.00120065	0.00387981	64.6208	1.50208	0.216915	6.92476	4.36728e-12	5.64125e-11	64.6208	1.35723	0.218567	6.20967	5.3095e-10	5.94025e-09	64.6208	0.967151	0.228892	4.22536	2.38555e-05	0.000180352	64.6208	0.613821	0.225229	2.72532	0.00642385	0.0202296	64.6208	0.711593	0.226134	3.14678	0.00165078	0.00813889	64.6208	0.553379	0.226492	2.44326	0.0145553	0.0421767
ENSDARG00000007127	acat2	TRUE	45.9238	-0.861907	0.24859	-3.46718	0.000525941	0.00187504	45.9238	-0.478978	0.241397	-1.98419	0.0472345	0.0878442	45.9238	-0.816176	0.246511	-3.31092	0.000929912	0.00309889	45.9238	-0.684405	0.255441	-2.67931	0.00737746	0.0231581	45.9238	-0.574904	0.245517	-2.3416	0.0192011	0.0491386	45.9238	-0.805912	0.250689	-3.21478	0.00130543	0.00676316	45.9238	-0.491475	0.245297	-2.00359	0.0451137	0.102291
ENSDARG00000010785	thbs1b	TRUE	155.757	-1.26641	0.250837	-5.04874	4.44728e-07	3.15579e-06	155.757	-1.97551	0.25312	-7.80463	5.96762e-15	9.94756e-14	155.757	-1.27074	0.250286	-5.07716	3.83124e-07	2.74328e-06	155.757	-0.257111	0.258453	-0.994808	0.31983	0.44559	155.757	0.187586	0.24624	0.761799	0.44618	0.568225	155.757	-0.151835	0.247449	-0.613603	0.539478	0.663732	155.757	-0.827699	0.249281	-3.32035	0.000899046	0.00459561
ENSDARG00000042644	sod2	TRUE	336.161	-1.69415	0.147895	-11.4551	2.21764e-30	1.20907e-28	336.161	-1.83582	0.147229	-12.4692	1.09979e-35	6.43429e-34	336.161	-2.01993	0.148798	-13.575	5.63141e-42	4.34343e-40	336.161	-1.16588	0.152501	-7.64509	2.08802e-14	8.59207e-13	336.161	-0.768248	0.145105	-5.29442	1.19396e-07	2.45411e-06	336.161	-0.4788	0.144881	-3.30479	0.000950487	0.00524243	336.161	-0.561947	0.144797	-3.88094	0.000104055	0.000835465
ENSDARG00000015201	pcmt	TRUE	128.513	-0.535447	0.154531	-3.46499	0.000530247	0.00188851	128.513	-0.486992	0.152479	-3.19383	0.00140401	0.00431049	128.513	-0.83147	0.15567	-5.34123	9.23158e-08	7.4308e-07	128.513	-0.707898	0.161415	-4.38556	1.15686e-05	9.56449e-05	128.513	-0.381682	0.153757	-2.48237	0.0130513	0.0360463	128.513	-0.334027	0.154605	-2.16052	0.0307322	0.0798497	128.513	-0.511927	0.154954	-3.30374	0.000954037	0.00480868
ENSDARG00000004735	hnrnpub	TRUE	1317.4	0.544766	0.105151	5.18082	2.20913e-07	1.65596e-06	1317.4	0.658288	0.104886	6.27624	3.46848e-10	3.59233e-09	1317.4	0.678901	0.104984	6.46672	1.00156e-10	1.22761e-09	1317.4	0.323267	0.110147	2.93487	0.00333688	0.0120144	1317.4	0.0648033	0.105594	0.613703	0.539412	0.652292	1317.4	0.0663007	0.105798	0.626675	0.530872	0.656529	1317.4	-0.111853	0.105863	-1.05659	0.2907	0.421895
ENSDARG00000020785	lama4	TRUE	47.3795	-0.224422	0.304231	-0.737669	0.460716	0.573618	47.3795	-0.991161	0.308389	-3.21399	0.00130902	0.00406308	47.3795	-0.439659	0.305001	-1.4415	0.149443	0.229538	47.3795	-0.190705	0.3164	-0.602732	0.546687	0.661061	47.3795	-0.427609	0.306201	-1.3965	0.162565	0.264874	47.3795	-0.0419808	0.304485	-0.137875	0.890339	0.930336	47.3795	-0.160514	0.304443	-0.527241	0.598027	0.708913
ENSDARG00000070584	clic5b	TRUE	7.78372	0.915366	0.549341	1.6663	0.0956541	0.164929	7.78372	1.43244	0.531819	2.69347	0.00707133	0.0175318	7.78372	0.834702	0.548017	1.52313	0.127726	0.201975	7.78372	0.934509	0.562376	1.66171	0.09657	0.178612	7.78372	1.02593	0.547068	1.87533	0.0607474	0.122645	7.78372	0.241634	0.581453	0.415569	0.677726	0.775416	7.78372	1.22309	0.543772	2.24927	0.0244951	0.0635823
ENSDARG00000043531	jun	TRUE	218.366	2.89744	0.250401	11.5712	5.76747e-31	3.26486e-29	218.366	2.85166	0.250187	11.3981	4.27204e-30	1.94447e-28	218.366	2.0568	0.251255	8.18613	2.69761e-16	5.68609e-15	218.366	1.36429	0.263633	5.17496	2.27957e-07	3.00021e-06	218.366	0.0220381	0.258725	0.0851797	0.932119	0.955688	218.366	-0.443822	0.264057	-1.68078	0.0928059	0.185203	218.366	-0.781224	0.266356	-2.93301	0.00335689	0.0130569
ENSDARG00000009001	pdia6	TRUE	269.553	1.31322	0.238088	5.51569	3.47406e-08	2.98316e-07	269.553	1.63285	0.237399	6.87808	6.06634e-12	7.71545e-11	269.553	1.81671	0.237404	7.6524	1.9726e-14	3.55231e-13	269.553	0.756239	0.249775	3.02768	0.00246441	0.00936869	269.553	-0.0616252	0.241287	-0.255402	0.798413	0.86113	269.553	-0.219611	0.24266	-0.905013	0.365458	0.50672	269.553	-0.104513	0.241676	-0.432449	0.665415	0.763407
ENSDARG00000025091	ezrb	TRUE	327.448	-0.350593	0.103236	-3.39603	0.000683696	0.00236401	327.448	-0.489278	0.10266	-4.76601	1.87911e-06	1.12545e-05	327.448	-0.844806	0.104685	-8.06998	7.03075e-16	1.43407e-14	327.448	-0.363534	0.107297	-3.3881	0.000703774	0.00327207	327.448	-0.387739	0.103462	-3.74765	0.000178502	0.00108508	327.448	-0.280695	0.103758	-2.70528	0.00682464	0.0248902	327.448	-0.349814	0.103553	-3.37812	0.00072984	0.00390425
ENSDARG00000042535	actc1a	TRUE	0.485455	2.13276	2.13033	1.00114	0.316758	0.430835	0.485455	0.286871	2.21153	0.129716	0.896791	NA	0.485455	0.484511	2.21153	0.219084	0.826584	NA	0.485455	2.32634	2.2004	1.05723	0.290404	NA	0.485455	0.162051	2.21153	0.0732758	0.941587	NA	0.485455	0.350364	2.21153	0.158426	0.874121	NA	0.485455	2.06841	2.13933	0.966848	0.33362	NA
ENSDARG00000055678	akap12b	TRUE	487.127	0.858244	0.166125	5.16625	2.38835e-07	1.78074e-06	487.127	1.04054	0.165598	6.28352	3.30997e-10	3.43261e-09	487.127	1.60826	0.165295	9.72964	2.25383e-22	7.26994e-21	487.127	0.475642	0.174156	2.73113	0.00631183	0.0203926	487.127	0.076485	0.167503	0.456618	0.647946	0.744397	487.127	0.0958546	0.167895	0.57092	0.568054	0.687691	487.127	0.149401	0.167482	0.892043	0.37237	0.506265
ENSDARG00000029150	hsp90ab1	TRUE	11802.9	1.00074	0.109825	9.11211	8.07986e-20	2.31034e-18	11802.9	1.11227	0.109799	10.1301	4.06294e-24	1.32596e-22	11802.9	1.42305	0.109793	12.9612	2.02931e-38	1.38287e-36	11802.9	0.741715	0.115168	6.44028	1.19254e-10	2.91766e-09	11802.9	0.232582	0.109901	2.11628	0.0343207	0.0781147	11802.9	0.0615558	0.109952	0.559843	0.575586	0.693554	11802.9	-0.332972	0.11	-3.02703	0.00246971	0.0102742
ENSDARG00000042539	ywhaqa	TRUE	1598.79	0.453627	0.141221	3.21218	0.00131732	0.004206	1598.79	0.44587	0.14111	3.15973	0.00157915	0.00476588	1598.79	0.0954639	0.141331	0.675464	0.499381	0.598146	1598.79	0.00962677	0.148152	0.064979	0.948191	0.96715	1598.79	-0.083451	0.141507	-0.589729	0.555372	0.666119	1598.79	-0.00186469	0.141574	-0.0131712	0.989491	0.993966	1598.79	-0.269425	0.141673	-1.90173	0.0572064	0.123106
ENSDARG00000030053	eef1db	TRUE	716.759	0.610375	0.142334	4.28833	1.80023e-05	9.2454e-05	716.759	0.330478	0.14231	2.32223	0.0202203	0.0430406	716.759	0.625811	0.142216	4.40043	1.08038e-05	5.83148e-05	716.759	0.631436	0.148861	4.24178	2.21754e-05	0.000169126	716.759	0.230905	0.142781	1.6172	0.105835	0.189325	716.759	0.05605	0.143294	0.391153	0.695684	0.789748	716.759	-0.163472	0.143454	-1.13955	0.254475	0.381768
ENSDARG00000040001	fryl	TRUE	429.58	-1.05524	0.0983525	-10.7291	7.43014e-27	3.30529e-25	429.58	-1.24597	0.0978891	-12.7284	4.11253e-37	2.54903e-35	429.58	-1.10005	0.0980585	-11.2183	3.31456e-29	1.52604e-27	429.58	-1.05581	0.102229	-10.3278	5.27343e-25	5.18791e-23	429.58	-0.50712	0.0966582	-5.24653	1.5499e-07	3.06554e-06	429.58	-0.137096	0.0961883	-1.42529	0.154073	0.268801	429.58	-0.360332	0.0964363	-3.73648	0.000186615	0.00133105
ENSDARG00000101051	ctsbb	TRUE	2.01222	2.32033	1.36326	1.70205	0.0887469	0.155051	2.01222	2.40317	1.34962	1.78063	0.0749728	0.129091	2.01222	2.11019	1.36666	1.54404	0.122578	0.195355	2.01222	1.97003	1.41393	1.39331	0.163527	0.267957	2.01222	2.39438	1.36143	1.75873	0.0786233	0.149797	2.01222	1.96741	1.38993	1.41547	0.156932	0.272582	2.01222	2.96731	1.34512	2.20598	0.0273854	0.069329
ENSDARG00000024746	hsp90aa1.2	TRUE	13500.6	1.88914	0.203427	9.28654	1.59387e-20	4.7634e-19	13500.6	0.825296	0.203444	4.05662	4.97872e-05	0.000223224	13500.6	1.15544	0.20344	5.67951	1.35077e-08	1.24811e-07	13500.6	-1.1685	0.213507	-5.4729	4.42734e-08	6.80195e-07	13500.6	-0.446602	0.203526	-2.19432	0.0282121	0.0667709	13500.6	-0.361764	0.203535	-1.77741	0.0755014	0.158767	13500.6	-1.20386	0.20362	-5.91231	3.37336e-09	2.01787e-07
ENSDARG00000010478	hsp90aa1.1	TRUE	187.606	2.69435	0.217053	12.4134	2.2118e-35	1.56595e-33	187.606	1.9038	0.217669	8.74632	2.20421e-18	4.78916e-17	187.606	1.82942	0.218102	8.38794	4.94718e-17	1.10389e-15	187.606	-0.63994	0.239155	-2.67584	0.00745421	0.0233395	187.606	0.326442	0.223527	1.46041	0.144177	0.241203	187.606	0.466136	0.223788	2.08294	0.0372569	0.0924848	187.606	-0.615738	0.231287	-2.66222	0.00776272	0.0255354
ENSDARG00000041232	rps29	TRUE	2318.27	0.378408	0.158505	2.38736	0.01697	0.0385785	2318.27	0.686147	0.158365	4.3327	1.47292e-05	7.35297e-05	2318.27	0.555188	0.158431	3.50429	0.00045783	0.00166267	2318.27	0.552453	0.16609	3.32623	0.000880305	0.00395007	2318.27	-0.233242	0.158732	-1.46941	0.141722	0.237975	2318.27	-0.43242	0.158925	-2.7209	0.00651049	0.0239998	2318.27	-0.631932	0.15897	-3.97516	7.03307e-05	0.000614133
ENSDARG00000043511	prdx6	TRUE	169.241	-0.325617	0.203709	-1.59844	0.109944	0.184633	169.241	-0.132091	0.202263	-0.653069	0.513712	0.60597	169.241	-0.374483	0.20348	-1.84039	0.0657104	0.117276	169.241	-0.481886	0.213172	-2.26055	0.0237873	0.0591624	169.241	-0.618605	0.204928	-3.01865	0.00253902	0.00948949	169.241	-0.451447	0.205011	-2.20207	0.0276606	0.0735501	169.241	-0.501942	0.204706	-2.45202	0.0142057	0.0413534
ENSDARG00000079107	clec11a	TRUE	1.26907	-4.06049	1.50517	-2.6977	0.00698209	0.0179346	1.26907	-2.59436	1.36133	-1.90576	0.0566818	0.102374	1.26907	-3.44733	1.46005	-2.36111	0.0182202	0.0402513	1.26907	-4.14776	1.59815	-2.59536	0.00944931	0.0283178	1.26907	-2.84825	1.41337	-2.01522	0.0438814	0.0946227	1.26907	-3.42665	1.49566	-2.29106	0.0219597	0.0616078	1.26907	-3.01904	1.43947	-2.09733	0.0359647	0.0859429
ENSDARG00000003303	stc1	TRUE	11.6542	0.900929	0.463391	1.94421	0.05187	0.0996028	11.6542	0.560099	0.463736	1.2078	0.227125	0.31671	11.6542	0.461494	0.470758	0.980321	0.326928	0.428657	11.6542	0.864164	0.476267	1.81445	0.0696081	0.1386	11.6542	1.55324	0.452244	3.43451	0.000593621	0.0029119	11.6542	1.02814	0.465272	2.20976	0.0271217	0.0725432	11.6542	1.14498	0.460175	2.48814	0.0128412	0.038164
ENSDARG00000027154	tpd52l2a	TRUE	169.248	-1.22933	0.151804	-8.09815	5.58021e-16	1.20596e-14	169.248	-1.62473	0.152301	-10.6679	1.43822e-26	5.39041e-25	169.248	-1.4538	0.152454	-9.53598	1.4847e-21	4.49667e-20	169.248	-0.767057	0.155348	-4.93767	7.90632e-07	8.99507e-06	169.248	-0.524307	0.148338	-3.53453	0.000408495	0.00215448	169.248	-0.594691	0.149474	-3.97856	6.9334e-05	0.000672237	169.248	-0.681784	0.1493	-4.56655	4.95822e-06	7.25642e-05
ENSDARG00000056090	capza1b	TRUE	851.858	-0.209016	0.0849622	-2.4601	0.0138897	0.0325141	851.858	-0.15002	0.0844281	-1.7769	0.0755852	0.129898	851.858	-0.262146	0.0848575	-3.08925	0.0020066	0.0060582	851.858	-0.0705796	0.0883984	-0.798426	0.424623	0.549709	851.858	-0.289013	0.0851456	-3.39433	0.000687958	0.00328988	851.858	-0.337528	0.0855942	-3.94335	8.03503e-05	0.000759239	851.858	-0.383026	0.0854372	-4.48312	7.35582e-06	9.98552e-05
ENSDARG00000039459	qsox1	TRUE	87.0119	-0.560285	0.221618	-2.52815	0.0114664	0.0275576	87.0119	-0.688173	0.220603	-3.11951	0.0018115	0.00537843	87.0119	-0.716394	0.221828	-3.2295	0.00124007	0.00397986	87.0119	-1.098	0.234411	-4.68409	2.81207e-06	2.77095e-05	87.0119	-0.704391	0.222682	-3.16322	0.00156036	0.00639036	87.0119	-0.761815	0.224419	-3.3946	0.000687284	0.00407059	87.0119	-0.834721	0.224033	-3.72588	0.000194637	0.00137377
ENSDARG00000094673	rhoab	TRUE	262.554	0.939888	0.116087	8.09642	5.66018e-16	1.22219e-14	262.554	0.738621	0.115807	6.37804	1.79369e-10	1.91309e-09	262.554	0.644038	0.116574	5.52473	3.29986e-08	2.86396e-07	262.554	0.242803	0.122676	1.97922	0.0477908	0.10335	262.554	0.17387	0.118823	1.46326	0.143396	0.240165	262.554	-0.0359262	0.120826	-0.297339	0.766208	0.843152	262.554	-0.151717	0.120778	-1.25616	0.209057	0.329218
ENSDARG00000042927	mapre1a	TRUE	5.00262	2.80539	0.867106	3.23535	0.00121495	0.00391997	5.00262	3.04073	0.858335	3.54259	0.000396216	0.00142875	5.00262	2.49598	0.870807	2.86628	0.00415321	0.0113686	5.00262	1.88388	0.906485	2.07823	0.0376885	0.0856403	5.00262	2.29363	0.879388	2.60822	0.00910158	0.0268701	5.00262	2.59297	0.876454	2.95848	0.00309161	0.0133378	5.00262	1.38813	0.916002	1.51542	0.129666	0.230854
ENSDARG00000032072	cdk16	TRUE	35.5959	1.70239	0.345739	4.92393	8.48219e-07	5.75105e-06	35.5959	1.44197	0.345328	4.17564	2.97146e-05	0.000139648	35.5959	1.19858	0.349142	3.43293	0.000597106	0.00209865	35.5959	1.55765	0.358039	4.35051	1.35822e-05	0.000109509	35.5959	1.61664	0.346659	4.66347	3.10917e-06	3.81823e-05	35.5959	1.54682	0.349026	4.43181	9.34444e-06	0.000135027	35.5959	1.65804	0.346843	4.78038	1.74965e-06	3.1867e-05
ENSDARG00000031495	seta	TRUE	716.663	-0.0868212	0.110625	-0.784821	0.432558	0.547734	716.663	0.472263	0.109579	4.30978	1.63416e-05	8.10226e-05	716.663	0.556775	0.109677	5.07651	3.84427e-07	2.75179e-06	716.663	-0.0774414	0.115496	-0.670511	0.502532	0.62216	716.663	-0.418737	0.111277	-3.763	0.000167884	0.00103099	716.663	-0.410205	0.111663	-3.6736	0.000239158	0.00179413	716.663	-0.352223	0.11127	-3.16546	0.00154836	0.00708519
ENSDARG00000053138	lrrc47	TRUE	197.977	0.776723	0.109209	7.11228	1.14141e-12	1.78854e-11	197.977	0.614848	0.108611	5.66103	1.50464e-08	1.27443e-07	197.977	0.272065	0.110931	2.45255	0.0141848	0.0324729	197.977	0.359776	0.114544	3.14094	0.00168407	0.0068243	197.977	0.176255	0.112317	1.56927	0.116586	0.204112	197.977	0.134906	0.113798	1.18548	0.235826	0.368495	197.977	0.179457	0.112683	1.59258	0.111255	0.20516
ENSDARG00000013711	plin3	TRUE	27.8253	2.41627	0.377163	6.40644	1.4896e-10	1.79653e-09	27.8253	2.17679	0.37682	5.77673	7.61644e-09	6.68969e-08	27.8253	0.80295	0.390037	2.05865	0.0395277	0.0771607	27.8253	0.925183	0.402421	2.29904	0.0215025	0.0547239	27.8253	0.565863	0.396035	1.42882	0.153055	0.25269	27.8253	0.327642	0.404584	0.809824	0.418042	0.558211	27.8253	0.796521	0.393255	2.02546	0.0428206	0.0983755
ENSDARG00000004757	ybx1	TRUE	805.353	-0.215984	0.200171	-1.079	0.28059	0.392124	805.353	0.320715	0.199728	1.60576	0.108326	0.174543	805.353	0.137325	0.199894	0.686992	0.492088	0.591423	805.353	-0.278055	0.209769	-1.32553	0.184996	0.29468	805.353	-0.966605	0.20089	-4.81162	1.4971e-06	2.0603e-05	805.353	-0.98224	0.201148	-4.88318	1.04388e-06	2.32278e-05	805.353	-1.18427	0.201258	-5.88431	3.9972e-09	2.2993e-07
ENSDARG00000058053	serping1	TRUE	9.58427	-0.311145	0.461998	-0.673477	0.500644	0.610094	9.58427	-0.457733	0.456347	-1.00304	0.315842	0.412305	9.58427	-0.179251	0.454008	-0.394819	0.692976	0.767827	9.58427	0.131092	0.462495	0.283446	0.776835	0.844734	9.58427	0.0690957	0.451491	0.153039	0.878367	0.919659	9.58427	0.141849	0.454614	0.31202	0.755025	0.834445	9.58427	0.434368	0.444259	0.977737	0.328205	0.460793
ENSDARG00000033184	prkar2aa	TRUE	419.654	-1.10872	0.115148	-9.62867	6.05051e-22	1.98789e-20	419.654	-0.723515	0.112798	-6.41423	1.41537e-10	1.53275e-09	419.654	-0.647721	0.113118	-5.72608	1.02775e-08	9.66774e-08	419.654	-0.202085	0.117048	-1.72651	0.0842557	0.160741	419.654	-0.183313	0.112301	-1.63233	0.10261	0.184852	419.654	-0.173412	0.112736	-1.53821	0.123997	0.229375	419.654	0.0309878	0.111969	0.276755	0.781969	0.85465
ENSDARG00000028295	mkrn4	TRUE	83.406	0.121819	0.24844	0.490337	0.623895	0.71969	83.406	-0.140782	0.248196	-0.567221	0.570564	0.657576	83.406	-0.211955	0.249621	-0.84911	0.39582	0.498479	83.406	-0.345203	0.261451	-1.32034	0.186723	0.296644	83.406	0.317545	0.247625	1.28236	0.199715	0.309908	83.406	-0.265052	0.252237	-1.05081	0.293347	0.432643	83.406	0.0423409	0.249366	0.169794	0.865172	0.914594
ENSDARG00000100435	sec22bb	TRUE	101.448	-0.399968	0.143003	-2.79693	0.0051591	0.0137799	101.448	-0.212765	0.139214	-1.52833	0.126432	0.197829	101.448	-0.524766	0.142955	-3.67084	0.000241751	0.000947221	101.448	-0.417345	0.147603	-2.82748	0.00469155	0.0159433	101.448	-0.453424	0.143696	-3.15543	0.00160262	0.00652889	101.448	-0.312791	0.144129	-2.17021	0.0299907	0.0784244	101.448	-0.169078	0.141809	-1.1923	0.233145	0.357185
ENSDARG00000075758	ywhabb	TRUE	450.07	-1.09639	0.167296	-6.55358	5.61739e-11	7.14512e-10	450.07	-0.745162	0.16617	-4.48434	7.31407e-06	3.88663e-05	450.07	-0.72355	0.166413	-4.34793	1.3743e-05	7.25308e-05	450.07	-0.529766	0.174011	-3.04443	0.00233121	0.00893894	450.07	-0.874714	0.166911	-5.24059	1.60062e-07	3.15481e-06	450.07	-0.721712	0.166975	-4.32228	1.54424e-05	0.000202635	450.07	-0.911622	0.167104	-5.4554	4.88614e-08	1.80037e-06
ENSDARG00000018914	hnrnpk	TRUE	230.466	-0.809904	0.146555	-5.52627	3.27119e-08	2.82246e-07	230.466	-0.539045	0.144445	-3.73183	0.000190095	0.000743732	230.466	0.0249858	0.143471	0.174152	0.861746	0.899626	230.466	-0.615829	0.15183	-4.05604	4.99122e-05	0.000343517	230.466	-0.852178	0.146866	-5.80243	6.53591e-09	2.06285e-07	230.466	-0.719309	0.147117	-4.88938	1.01155e-06	2.27831e-05	230.466	-0.790399	0.146871	-5.38158	7.38341e-08	2.48395e-06
ENSDARG00000042905	rpl10a	TRUE	1708.74	0.585292	0.193701	3.02162	0.00251423	0.00737867	1708.74	0.69104	0.193602	3.56939	0.000357814	0.00130897	1708.74	0.618344	0.193662	3.1929	0.00140853	0.00444948	1708.74	0.662653	0.203019	3.264	0.00109853	0.00477062	1708.74	-0.289467	0.194051	-1.49171	0.135776	0.230111	1708.74	-0.417453	0.194234	-2.14923	0.0316164	0.0816116	1708.74	-0.811753	0.194427	-4.17511	2.97844e-05	0.000308613
ENSDARG00000062707	plat	TRUE	6.64192	2.43041	0.755657	3.21629	0.00129859	0.00415515	6.64192	2.3882	0.751736	3.17691	0.00148852	0.0045311	6.64192	2.14512	0.758363	2.82862	0.00467494	0.0126097	6.64192	1.92478	0.78425	2.45429	0.0141163	0.0390732	6.64192	1.86237	0.767173	2.42757	0.0152004	0.0407798	6.64192	1.24708	0.791862	1.57487	0.115286	0.217523	6.64192	1.67786	0.773462	2.16929	0.0300609	0.0745679
ENSDARG00000009212	ppiaa	TRUE	1200.82	0.33082	0.199934	1.65465	0.0979965	0.168069	1200.82	0.859299	0.19959	4.30532	1.66742e-05	8.25347e-05	1200.82	1.27122	0.199527	6.37117	1.87594e-10	2.22214e-09	1200.82	1.19022	0.209156	5.6906	1.26592e-08	2.16985e-07	1200.82	-0.112771	0.200239	-0.563181	0.573311	0.681086	1200.82	-0.182307	0.20045	-0.909489	0.363092	0.50446	1200.82	-0.672714	0.200826	-3.34973	0.000808902	0.00423003
ENSDARG00000059746	plod1a	TRUE	18.7737	1.49043	0.388715	3.83423	0.000125956	0.000525789	18.7737	1.23458	0.387951	3.18232	0.00146101	0.00445867	18.7737	1.11957	0.39201	2.85598	0.00429041	0.0117014	18.7737	1.14004	0.404304	2.81977	0.00480579	0.0162605	18.7737	1.32954	0.391184	3.39876	0.000676919	0.00324615	18.7737	0.886527	0.402105	2.20472	0.0274741	0.0732138	18.7737	1.25709	0.39317	3.19732	0.0013871	0.00648334
ENSDARG00000057368	rps8b	TRUE	26.529	-0.0255621	0.377273	-0.067755	0.945981	0.966083	26.529	0.101901	0.372449	0.273597	0.784395	0.838732	26.529	-0.640128	0.384537	-1.66467	0.0959787	0.160178	26.529	-0.854383	0.404751	-2.11089	0.0347822	0.0802056	26.529	0.284884	0.374013	0.761696	0.446242	0.568273	26.529	0.401827	0.37476	1.07223	0.283619	0.421618	26.529	0.622292	0.371391	1.67557	0.0938224	0.179788
ENSDARG00000017884	bgna	TRUE	13.8228	3.15863	0.509155	6.20367	5.51625e-10	6.14836e-09	13.8228	0.627534	0.529116	1.18601	0.23562	0.326167	13.8228	-1.31989	0.60692	-2.17474	0.0296497	0.0606551	13.8228	-0.278118	0.57731	-0.481748	0.629985	0.729506	13.8228	0.118955	0.54875	0.216774	0.828384	0.883343	13.8228	0.292197	0.549171	0.532069	0.594678	0.70993	13.8228	0.386339	0.543017	0.711466	0.476795	0.602767
ENSDARG00000042816	mmp9	TRUE	168.885	2.47829	0.41237	6.00987	1.85671e-09	1.90865e-08	168.885	4.12519	0.410906	10.0393	1.02425e-23	3.23697e-22	168.885	3.1369	0.411552	7.62213	2.49527e-14	4.4402e-13	168.885	0.335013	0.437264	0.766158	0.443582	0.567977	168.885	-1.41213	0.439225	-3.21504	0.00130428	0.00552556	168.885	-2.07009	0.460764	-4.49274	7.03117e-06	0.000108252	168.885	-1.2848	0.438011	-2.93326	0.00335419	0.0130569
ENSDARG00000026845	rhoaa	TRUE	397.203	0.662632	0.128985	5.13728	2.78746e-07	2.05214e-06	397.203	0.877283	0.128065	6.85027	7.37114e-12	9.262e-11	397.203	0.818063	0.128465	6.368	1.91508e-10	2.26514e-09	397.203	0.786701	0.134138	5.86487	4.49487e-09	8.46004e-08	397.203	0.319958	0.129865	2.46378	0.0137482	0.03759	397.203	0.139728	0.13098	1.06679	0.286066	0.424305	397.203	0.279629	0.130152	2.14848	0.0316756	0.0775705
ENSDARG00000062025	cpox	TRUE	45.5129	0.357821	0.25684	1.39317	0.163569	0.25478	45.5129	1.01845	0.251054	4.0567	4.9771e-05	0.000223193	45.5129	0.035112	0.258559	0.135799	0.89198	0.922636	45.5129	0.0373737	0.269039	0.138916	0.889517	0.926482	45.5129	-0.77761	0.270837	-2.87114	0.00408995	0.0140793	45.5129	-0.49678	0.269287	-1.84479	0.0650675	0.141785	45.5129	-0.917816	0.274529	-3.34324	0.000828063	0.00430209
ENSDARG00000008703	apeh	TRUE	14.7345	1.39842	0.41458	3.37311	0.000743233	0.00254155	14.7345	1.27418	0.412185	3.09128	0.00199297	0.00584098	14.7345	1.07689	0.417339	2.58037	0.00986955	0.023829	14.7345	1.00874	0.432255	2.33367	0.019613	0.0508218	14.7345	0.436882	0.432844	1.00933	0.312817	0.437014	14.7345	0.480966	0.436586	1.10165	0.270613	0.407355	14.7345	0.626009	0.42982	1.45645	0.145269	0.250961
ENSDARG00000042708	tuba5	TRUE	261.693	2.95857	0.266468	11.1029	1.21445e-28	5.85874e-27	261.693	4.20443	0.265388	15.8426	1.58149e-56	2.11929e-54	261.693	2.96672	0.266335	11.1391	8.09694e-29	3.67148e-27	261.693	1.60002	0.280169	5.71089	1.12385e-08	1.95206e-07	261.693	0.302095	0.275195	1.09775	0.272314	0.39435	261.693	-0.0151698	0.279401	-0.054294	0.956701	0.971815	261.693	-0.425825	0.28249	-1.5074	0.131709	0.23353
ENSDARG00000018653	acot7	TRUE	46.802	-0.180589	0.212909	-0.848201	0.396326	0.511485	46.802	-0.0154187	0.208137	-0.0740799	0.940947	0.957291	46.802	-0.806691	0.219543	-3.67441	0.000238396	0.00093484	46.802	-0.464739	0.22315	-2.08263	0.0372853	0.0848971	46.802	-0.146752	0.212807	-0.6896	0.490446	0.608667	46.802	-0.150942	0.21512	-0.701666	0.482887	0.616003	46.802	-0.315263	0.215639	-1.46199	0.143743	0.248879
ENSDARG00000090454	gnb1a	TRUE	10794.2	-2.89866	0.158746	-18.2597	1.73236e-74	6.49868e-72	10794.2	-2.978	0.158697	-18.7653	1.45209e-78	3.74531e-76	10794.2	-3.34323	0.158835	-21.0484	2.36438e-98	8.34036e-96	10794.2	-2.54713	0.166382	-15.309	6.663e-53	2.94354e-50	10794.2	-0.905407	0.158491	-5.71268	1.11212e-08	3.20631e-07	10794.2	-0.420475	0.158474	-2.65327	0.00797162	0.028153	10794.2	-0.294298	0.158463	-1.8572	0.0632821	0.132839
ENSDARG00000015206	hnrnpua	TRUE	871.614	0.204866	0.120108	1.70567	0.0880687	0.154113	871.614	0.079473	0.119907	0.662786	0.507468	0.600139	871.614	0.252533	0.119926	2.10575	0.0352264	0.07014	871.614	0.351511	0.125392	2.8033	0.0050582	0.01694	871.614	0.41137	0.119911	3.43064	0.000602158	0.00294414	871.614	0.493858	0.120024	4.11468	3.87724e-05	0.000422142	871.614	0.252178	0.120162	2.09865	0.0358476	0.0857305
ENSDARG00000103849	mdh1ab	TRUE	127.354	-1.55941	0.511959	-3.04596	0.00231936	0.00688088	127.354	-1.96035	0.512406	-3.82577	0.000130364	0.000530457	127.354	-2.68072	0.518546	-5.16967	2.34504e-07	1.75727e-06	127.354	-0.465119	0.532639	-0.873236	0.382535	0.509422	127.354	0.469167	0.506981	0.925414	0.354751	0.479285	127.354	0.745692	0.50688	1.47114	0.141253	0.25238	127.354	0.321349	0.507244	0.633519	0.526395	0.647106
ENSDARG00000089717	qpct	TRUE	0.964428	0.200794	1.43596	0.139833	0.888792	0.926502	0.964428	0.175471	1.41271	0.124209	0.90115	0.928112	0.964428	1.00281	1.3763	0.728627	0.46623	0.566998	0.964428	0.188842	1.47641	0.127906	0.898223	0.93278	0.964428	-1.22906	1.54954	-0.793174	0.427677	0.550447	0.964428	0.138121	1.46142	0.0945119	0.924703	0.952908	0.964428	0.491988	1.41965	0.346556	0.728925	0.8142
ENSDARG00000008200	ugp2b	TRUE	107.499	-0.717925	0.162228	-4.42541	9.62608e-06	5.23797e-05	107.499	-0.437701	0.158355	-2.76406	0.00570878	0.0145693	107.499	-0.814115	0.161995	-5.02556	5.01957e-07	3.52059e-06	107.499	-0.597962	0.167222	-3.57585	0.000349088	0.00180113	107.499	-0.496934	0.160793	-3.09051	0.00199813	0.00779083	107.499	-0.524246	0.162377	-3.22857	0.00124411	0.00649455	107.499	-0.693885	0.162742	-4.2637	2.01068e-05	0.000224326
ENSDARG00000002021	pygb	TRUE	32.1284	-0.368252	0.459967	-0.800605	0.42336	0.538863	32.1284	-0.293863	0.45585	-0.644649	0.519155	0.610979	32.1284	-0.185386	0.456651	-0.405969	0.684765	0.760931	32.1284	-0.725297	0.483502	-1.50009	0.133591	0.229688	32.1284	0.493285	0.452229	1.09079	0.275367	0.397737	32.1284	1.03809	0.450028	2.30673	0.0210701	0.059593	32.1284	0.796428	0.450697	1.7671	0.0772107	0.154557
ENSDARG00000015228	ero1a	TRUE	28.9036	0.222108	0.321757	0.690298	0.490007	0.600567	28.9036	0.668612	0.313093	2.13551	0.0327197	0.0641164	28.9036	0.350263	0.318387	1.10012	0.271281	0.369645	28.9036	0.833231	0.325285	2.56154	0.0104209	0.0306179	28.9036	0.265546	0.321501	0.825957	0.408829	0.532069	28.9036	0.190581	0.325564	0.585387	0.558287	0.679426	28.9036	0.583031	0.318159	1.83251	0.0668752	0.13867
ENSDARG00000056922	ltbp1	TRUE	9.75492	3.38811	0.753233	4.49809	6.85658e-06	3.84329e-05	9.75492	3.09984	0.752716	4.11821	3.81828e-05	0.00017519	9.75492	3.7654	0.747107	5.03998	4.65582e-07	3.28179e-06	9.75492	3.46621	0.760099	4.56021	5.11034e-06	4.66485e-05	9.75492	3.24776	0.755729	4.29752	1.72718e-05	0.000158979	9.75492	3.36359	0.7569	4.4439	8.83424e-06	0.000129369	9.75492	3.43113	0.75388	4.55129	5.33174e-06	7.66741e-05
ENSDARG00000026166	emilin1b	TRUE	7.41304	-0.0619985	0.75409	-0.0822164	0.934475	0.960067	7.41304	-0.292536	0.752311	-0.38885	0.697387	0.767068	7.41304	-0.890185	0.773683	-1.15058	0.249905	0.346942	7.41304	-0.819656	0.804267	-1.01913	0.30814	0.433789	7.41304	0.235383	0.748667	0.314403	0.753215	0.825422	7.41304	0.227131	0.752482	0.301843	0.762772	0.840276	7.41304	0.74428	0.741603	1.00361	0.315567	0.447662
ENSDARG00000020242	fermt2	TRUE	42.9271	1.18461	0.414226	2.85981	0.00423892	0.0116387	42.9271	0.843955	0.414377	2.03669	0.0416816	0.0790306	42.9271	0.569499	0.416866	1.36614	0.171893	0.25685	42.9271	0.296241	0.437119	0.677712	0.497954	0.618487	42.9271	0.395074	0.419099	0.942675	0.345847	0.470099	42.9271	0.489784	0.419834	1.16661	0.243366	0.377303	42.9271	0.68741	0.417453	1.64668	0.0996242	0.188253
ENSDARG00000060494	eprs1	TRUE	384.099	1.23792	0.106015	11.6768	1.67432e-31	9.8094e-30	384.099	1.0651	0.10578	10.069	7.5735e-24	2.41898e-22	384.099	0.605018	0.107116	5.64826	1.62083e-08	1.47716e-07	384.099	0.572164	0.1116	5.12692	2.94525e-07	3.76093e-06	384.099	0.175363	0.108899	1.61032	0.107327	0.191424	384.099	0.0747519	0.110074	0.679108	0.497069	0.628231	384.099	0.00775769	0.109823	0.0706382	0.943686	0.962965
ENSDARG00000071082	p4ha1b	TRUE	30.5401	-0.222298	0.412888	-0.538398	0.590303	0.691106	30.5401	-0.241744	0.410526	-0.588863	0.555953	0.644951	30.5401	-1.43324	0.427126	-3.35555	0.00079206	0.00268653	30.5401	-1.56099	0.448587	-3.47979	0.000501801	0.00245118	30.5401	-0.214602	0.413069	-0.519531	0.603391	0.707372	30.5401	0.275814	0.410579	0.671769	0.501731	0.632124	30.5401	-0.0970506	0.412584	-0.235226	0.814033	0.87857
ENSDARG00000022995	clic4	TRUE	85.66	1.09036	0.166717	6.54019	6.14405e-11	7.78742e-10	85.66	1.05514	0.165449	6.37742	1.80102e-10	1.91919e-09	85.66	0.561568	0.169016	3.32258	0.000891894	0.00298881	85.66	-0.0559387	0.180346	-0.310175	0.756428	0.830021	85.66	-0.134931	0.17631	-0.765308	0.444088	0.566223	85.66	-0.33131	0.18113	-1.82912	0.0673809	0.145741	85.66	-0.320711	0.179303	-1.78866	0.0736701	0.149149
ENSDARG00000091792	akap12a	TRUE	84.2391	-1.0472	0.433108	-2.41787	0.0156117	0.0359425	84.2391	-1.94369	0.435488	-4.46324	8.07281e-06	4.25028e-05	84.2391	-2.0222	0.436934	-4.62815	3.68943e-06	2.21164e-05	84.2391	-1.48197	0.455018	-3.25695	0.00112618	0.00486322	84.2391	-1.13917	0.433521	-2.62772	0.00859581	0.0256836	84.2391	-1.70839	0.437041	-3.909	9.26801e-05	0.000850466	84.2391	-0.385524	0.431563	-0.89332	0.371686	0.505566
ENSDARG00000075993	clic5a	TRUE	1.06648	1.85489	1.27095	1.45945	0.144441	0.230208	1.06648	-0.220864	1.40338	-0.15738	0.874945	0.909747	1.06648	0.511352	1.34924	0.378992	0.704694	0.777029	1.06648	1.60165	1.31199	1.22078	0.22217	0.338268	1.06648	-0.225114	1.44706	-0.155567	0.876375	0.918253	1.06648	1.45185	1.30331	1.11397	0.265291	0.401434	1.06648	0.171703	1.41018	0.12176	0.903089	0.935572
ENSDARG00000042793	tpp1	TRUE	27.0473	1.96541	0.469708	4.18433	2.86006e-05	0.000140154	27.0473	2.22875	0.466344	4.77919	1.75999e-06	1.05913e-05	27.0473	2.08478	0.468153	4.4532	8.45981e-06	4.66388e-05	27.0473	1.14747	0.494051	2.32257	0.0202022	0.0520655	27.0473	0.986508	0.479915	2.05559	0.0398223	0.0877796	27.0473	1.11376	0.480761	2.31667	0.0205217	0.0583927	27.0473	1.78036	0.471862	3.77305	0.000161267	0.00118405
ENSDARG00000070670	crip2	TRUE	262.232	-1.56291	0.211222	-7.39939	1.36812e-13	2.36007e-12	262.232	-1.75701	0.210883	-8.3317	7.969e-17	1.5428e-15	262.232	-1.50759	0.21072	-7.15447	8.3999e-13	1.28255e-11	262.232	-1.40537	0.220427	-6.37566	1.82178e-10	4.30425e-09	262.232	-1.14744	0.21017	-5.45956	4.77305e-08	1.12794e-06	262.232	-0.880578	0.209985	-4.19353	2.74651e-05	0.00032326	262.232	-0.946141	0.209858	-4.50849	6.52913e-06	9.06332e-05
ENSDARG00000023323	ywhaqb	TRUE	2187.62	0.299609	0.0971739	3.08323	0.0020477	0.00618667	2187.62	0.444879	0.0969912	4.5868	4.50088e-06	2.50493e-05	2187.62	0.0406582	0.0972457	0.418098	0.675876	0.752902	2187.62	0.0354999	0.10187	0.348483	0.727478	0.808562	2187.62	-0.175355	0.0974586	-1.79928	0.0719749	0.139772	2187.62	-0.165863	0.0975844	-1.69968	0.0891906	0.179783	2187.62	-0.167465	0.0974964	-1.71765	0.0858604	0.168002
ENSDARG00000020944	ezra	TRUE	27.6351	1.035	0.374505	2.76366	0.00571565	0.0150379	27.6351	0.366443	0.377827	0.96987	0.332111	0.429569	27.6351	0.518992	0.378256	1.37206	0.170043	0.254672	27.6351	0.304548	0.395948	0.769161	0.441798	0.566188	27.6351	0.822914	0.376665	2.18474	0.0289081	0.068148	27.6351	0.604062	0.381203	1.58462	0.113053	0.214575	27.6351	0.703901	0.378551	1.85946	0.0629618	0.132282
ENSDARG00000057058	minpp1a	TRUE	11.7282	0.132046	0.395301	0.334039	0.73835	0.81251	11.7282	-0.107316	0.393639	-0.272625	0.785142	0.839232	11.7282	-0.0176867	0.395729	-0.0446939	0.964351	0.975947	11.7282	-0.0937989	0.412227	-0.227542	0.820002	0.876331	11.7282	-0.810521	0.422329	-1.91917	0.0549626	0.113329	11.7282	-0.688718	0.424824	-1.62118	0.104978	0.202894	11.7282	-0.20529	0.405223	-0.506609	0.612429	0.72114
ENSDARG00000055120	ctsba	TRUE	32.4768	1.58458	0.320488	4.94426	7.64325e-07	5.22593e-06	32.4768	1.69728	0.317539	5.34512	9.0359e-08	6.83304e-07	32.4768	1.10693	0.323666	3.41999	0.000626245	0.00219072	32.4768	1.11026	0.334941	3.31479	0.000917135	0.00408869	32.4768	0.958025	0.326991	2.92982	0.00339156	0.0120328	32.4768	0.909949	0.330099	2.7566	0.00584066	0.0220041	32.4768	0.537692	0.333931	1.61019	0.107357	0.199345
ENSDARG00000098733	pxdn	TRUE	14.9805	0.194628	0.426035	0.456835	0.64779	0.740572	14.9805	1.22466	0.39861	3.07233	0.00212394	0.0061784	14.9805	1.53911	0.397145	3.87543	0.000106438	0.000457959	14.9805	0.95955	0.418266	2.29411	0.021784	0.0552541	14.9805	0.90147	0.409254	2.20272	0.0276147	0.06559	14.9805	0.640224	0.419434	1.5264	0.12691	0.233084	14.9805	1.20736	0.404843	2.98228	0.00286111	0.0115324
ENSDARG00000099197	actc1b	TRUE	8.7536	-0.228181	1.16673	-0.195573	0.844944	0.89328	8.7536	-0.156201	1.15818	-0.134867	0.892717	0.922316	8.7536	-0.00373674	1.15896	-0.00322422	0.997427	0.99901	8.7536	-0.12929	1.2136	-0.106534	0.915158	0.944359	8.7536	-0.211901	1.16702	-0.181573	0.855917	0.903493	8.7536	2.36485	1.13673	2.0804	0.0374886	0.0928294	8.7536	2.03435	1.13785	1.78789	0.0737931	0.14931
ENSDARG00000100954	wars1	TRUE	43.3777	1.88731	0.285693	6.60607	3.94655e-11	5.1205e-10	43.3777	1.77581	0.284856	6.23405	4.5452e-10	4.63939e-09	43.3777	0.423633	0.295479	1.43372	0.151654	0.23219	43.3777	0.544087	0.30539	1.78162	0.0748116	0.146544	43.3777	-0.0552839	0.304027	-0.181839	0.855709	0.903429	43.3777	0.0118105	0.306085	0.0385857	0.969221	0.980199	43.3777	0.0652241	0.303094	0.215194	0.829616	0.889863
ENSDARG00000014717	dync1h1	TRUE	6.65161	1.64083	0.589143	2.78512	0.00535083	0.0142184	6.65161	1.73218	0.579874	2.98717	0.0028157	0.00791518	6.65161	1.7271	0.583995	2.95739	0.00310257	0.0088292	6.65161	0.946692	0.621533	1.52316	0.127719	0.222242	6.65161	1.70975	0.588012	2.90768	0.00364117	0.0127878	6.65161	1.51416	0.598719	2.52899	0.0114391	0.0372853	6.65161	1.1968	0.605187	1.97758	0.0479764	0.107472
ENSDARG00000003035	hspa9	TRUE	653.129	1.24081	0.135191	9.17819	4.38383e-20	1.27971e-18	653.129	0.716599	0.135365	5.29383	1.19781e-07	8.87605e-07	653.129	0.124644	0.136248	0.914829	0.360282	0.462908	653.129	-0.0480244	0.142808	-0.336287	0.736654	0.815625	653.129	0.290216	0.136218	2.13052	0.0331283	0.0759557	653.129	0.122655	0.136794	0.896641	0.369911	0.511326	653.129	-0.151354	0.137084	-1.1041	0.269551	0.398947
ENSDARG00000014244	rbmx	TRUE	170.937	0.671052	0.190211	3.52794	0.000418807	0.0015282	170.937	1.02262	0.188654	5.42061	5.93976e-08	4.60941e-07	170.937	0.549999	0.190221	2.89138	0.00383559	0.0105947	170.937	0.258674	0.199538	1.29636	0.19485	0.306313	170.937	-0.068018	0.19315	-0.35215	0.724726	0.80433	170.937	0.0492722	0.193499	0.254639	0.799002	0.868482	170.937	-0.0852069	0.193554	-0.440223	0.659775	0.758824
ENSDARG00000080010	adh5	TRUE	235.422	-1.11975	0.153319	-7.30337	2.80638e-13	4.66814e-12	235.422	-0.439668	0.147555	-2.97969	0.00288541	0.00808649	235.422	0.767973	0.144532	5.31353	1.07522e-07	8.55997e-07	235.422	0.834514	0.150687	5.53808	3.05802e-08	4.82715e-07	235.422	0.269897	0.146212	1.84592	0.0649035	0.128931	235.422	0.205334	0.147092	1.39596	0.162728	0.280473	235.422	-0.128841	0.14795	-0.870844	0.383839	0.517576
ENSDARG00000100564	sil1	TRUE	72.2635	0.345188	0.227989	1.51406	0.130011	0.211502	72.2635	-0.241714	0.22952	-1.05313	0.292282	0.387282	72.2635	-0.442856	0.232259	-1.90674	0.0565547	0.103754	72.2635	-0.438014	0.242163	-1.80876	0.0704886	0.140008	72.2635	-0.319789	0.232471	-1.37561	0.168943	0.27234	72.2635	0.110805	0.230655	0.480394	0.630947	0.73881	72.2635	-0.505955	0.23465	-2.15621	0.0310674	0.0764164
ENSDARG00000037675	npm1b	TRUE	225.061	0.208016	0.144677	1.43779	0.150494	0.238193	225.061	0.456631	0.142648	3.2011	0.00136906	0.00421777	225.061	1.36051	0.140963	9.65152	4.84316e-22	1.52059e-20	225.061	0.773744	0.148235	5.2197	1.7921e-07	2.40947e-06	225.061	0.254476	0.144594	1.75994	0.0784185	0.149561	225.061	0.0255944	0.146638	0.174541	0.86144	0.911204	225.061	0.0435887	0.145876	0.298806	0.765088	0.841927
ENSDARG00000071586	tgfbi	TRUE	33.2525	0.308346	0.35909	0.858688	0.390513	0.506197	33.2525	0.0345794	0.358682	0.096407	0.923197	0.944209	33.2525	0.489636	0.356295	1.37424	0.169366	0.253911	33.2525	0.973812	0.367567	2.64935	0.00806475	0.0248818	33.2525	0.373989	0.358701	1.04262	0.297124	0.420478	33.2525	0.366265	0.360768	1.01524	0.309992	0.449863	33.2525	0.208778	0.361153	0.578087	0.563205	0.680139
ENSDARG00000002344	tubb4b	TRUE	1579.53	-0.0175174	0.237973	-0.0736108	0.94132	0.963398	1579.53	0.522299	0.23778	2.19656	0.0280516	0.0564254	1579.53	0.107737	0.237906	0.452855	0.650653	0.731874	1579.53	0.255361	0.249418	1.02383	0.305917	0.431361	1579.53	-0.553494	0.238182	-2.32383	0.0201347	0.0510217	1579.53	-0.625169	0.238308	-2.62336	0.0087066	0.0302236	1579.53	-0.851726	0.238365	-3.57319	0.000352655	0.00218582
ENSDARG00000056119	eef1g	TRUE	1975.32	1.08964	0.0842764	12.9293	3.07571e-38	2.43864e-36	1975.32	1.39493	0.0839634	16.6135	5.56384e-62	9.20412e-60	1975.32	1.65526	0.0839352	19.7207	1.43292e-86	3.99668e-84	1975.32	1.38453	0.0878998	15.7512	6.74117e-56	3.22118e-53	1975.32	0.559468	0.0847038	6.60499	3.97533e-11	2.43408e-09	1975.32	0.265359	0.0852265	3.11358	0.00184835	0.00890111	1975.32	-0.159074	0.0856515	-1.85723	0.063279	0.132839
ENSDARG00000043484	ube2d2	TRUE	937.277	-0.17322	0.124622	-1.38996	0.164542	0.256106	937.277	-0.248715	0.124412	-1.99913	0.0455943	0.0853229	937.277	-0.285208	0.124619	-2.28864	0.0221001	0.0474503	937.277	-0.291127	0.130511	-2.23068	0.0257026	0.0628841	937.277	-0.311095	0.124797	-2.4928	0.0126739	0.0352361	937.277	-0.134856	0.124809	-1.0805	0.279918	0.417405	937.277	-0.311401	0.124869	-2.49381	0.0126379	0.0376811
ENSDARG00000061764	ahnak	TRUE	221.271	1.55371	0.357291	4.3486	1.37011e-05	7.22696e-05	221.271	1.17644	0.357346	3.29217	0.000994178	0.0031937	221.271	0.566144	0.358155	1.58072	0.113942	0.18416	221.271	-0.0302058	0.376197	-0.0802923	0.936005	0.958773	221.271	-0.323855	0.360137	-0.899253	0.368518	0.492706	221.271	-0.308576	0.360624	-0.855671	0.39218	0.533716	221.271	-0.129249	0.359801	-0.359223	0.719429	0.806814
ENSDARG00000037655	pls3	TRUE	87.7807	0.0889345	0.144152	0.61695	0.537267	0.644106	87.7807	0.112746	0.141783	0.795203	0.426495	0.523773	87.7807	-0.109616	0.144691	-0.757586	0.448699	0.55028	87.7807	-0.388503	0.152656	-2.54495	0.0109292	0.0318359	87.7807	-0.421948	0.149016	-2.83157	0.00463199	0.0155439	87.7807	-0.534748	0.152539	-3.50565	0.000455496	0.00297048	87.7807	-0.604782	0.151852	-3.98271	6.81338e-05	0.000597997
ENSDARG00000098853	ehd1a	TRUE	281.228	0.864032	0.214943	4.01981	5.82451e-05	0.000265349	281.228	0.590532	0.214902	2.74792	0.0059975	0.0151994	281.228	0.145407	0.215944	0.673357	0.50072	0.59931	281.228	0.245938	0.225771	1.08933	0.276011	0.399068	281.228	0.172872	0.21619	0.799627	0.423927	0.546853	281.228	0.296296	0.216332	1.36963	0.170801	0.290362	281.228	-0.11205	0.217052	-0.516238	0.605688	0.715274
ENSDARG00000006865	glra4a	TRUE	39.066	-0.329358	0.250865	-1.31289	0.189221	0.286568	39.066	-0.785355	0.25262	-3.10884	0.00187822	0.00555316	39.066	-0.768127	0.255203	-3.00987	0.00261359	0.00762214	39.066	-0.47177	0.261156	-1.80646	0.070846	0.140553	39.066	-0.126834	0.248741	-0.509904	0.610119	0.712899	39.066	0.0632748	0.248707	0.254416	0.799175	0.868522	39.066	0.000852812	0.248023	0.00343843	0.997257	0.999381
ENSDARG00000076811	ganabb	TRUE	236.475	0.0797834	0.109382	0.729404	0.465755	0.578288	236.475	0.362706	0.107136	3.38547	0.00071057	0.00237686	236.475	0.386746	0.107681	3.5916	0.000328655	0.00124286	236.475	-0.000888007	0.113526	-0.00782204	0.993759	0.996269	236.475	-0.0694106	0.110221	-0.62974	0.528865	0.64304	236.475	-0.198112	0.111995	-1.76893	0.0769062	0.160963	236.475	-0.140331	0.110929	-1.26505	0.205855	0.325307
ENSDARG00000099970	malat1	TRUE	177420	-1.03519	0.211707	-4.88971	1.00983e-06	6.71901e-06	177420	-0.739787	0.211706	-3.49441	0.000475104	0.00167494	177420	-0.863761	0.211706	-4.07999	4.50369e-05	0.000211161	177420	-1.09836	0.22204	-4.94668	7.54883e-07	8.62607e-06	177420	-1.17249	0.211708	-5.53822	3.0556e-08	7.6588e-07	177420	-0.957204	0.211708	-4.52134	6.14493e-06	9.74213e-05	177420	-1.0357	0.211708	-4.89212	9.97536e-07	2.02607e-05
ENSDARG00000071336	mif	TRUE	197.854	-1.0247	0.170352	-6.01522	1.79642e-09	1.85046e-08	197.854	-0.248415	0.164782	-1.50754	0.131673	0.204522	197.854	0.00798231	0.164562	0.0485062	0.961313	0.973817	197.854	0.564837	0.170228	3.31813	0.000906231	0.00404933	197.854	0.146457	0.164591	0.889826	0.373559	0.497505	197.854	0.201417	0.165054	1.22031	0.222348	0.353093	197.854	0.0235782	0.165256	0.142676	0.886546	0.926713
ENSDARG00000103019	gstp1.1	TRUE	28.1458	-0.100382	0.364713	-0.275235	0.783135	0.847145	28.1458	-0.551427	0.366381	-1.50506	0.132308	0.205389	28.1458	-0.683996	0.371063	-1.84334	0.0652793	0.116681	28.1458	-0.224566	0.380171	-0.590697	0.554724	0.667813	28.1458	0.0547765	0.363253	0.150794	0.880138	0.920873	28.1458	0.238234	0.36329	0.655768	0.511973	0.640421	28.1458	0.407097	0.360383	1.12962	0.258636	0.386487
ENSDARG00000104068	gstp1.2	TRUE	559.687	-2.86309	0.337468	-8.48403	2.17519e-17	5.19194e-16	559.687	-2.16638	0.335717	-6.453	1.09656e-10	1.20271e-09	559.687	-0.907832	0.334799	-2.71158	0.00669638	0.017128	559.687	-0.499658	0.350844	-1.42416	0.1544	0.25641	559.687	-1.02921	0.334967	-3.07257	0.00212224	0.00820036	559.687	-0.694036	0.334869	-2.07256	0.0382131	0.0942828	559.687	-0.879948	0.334909	-2.62742	0.00860341	0.0277174
ENSDARG00000013335	anxa6	TRUE	59.9403	0.00860166	0.302644	0.0284217	0.977326	0.985996	59.9403	-0.561915	0.304148	-1.8475	0.064674	0.114186	59.9403	-1.17977	0.310888	-3.79485	0.000147731	0.000612447	59.9403	-0.804034	0.321076	-2.50419	0.0122734	0.0349002	59.9403	0.270574	0.301497	0.897433	0.369488	0.493535	59.9403	0.0153346	0.303827	0.0504715	0.959747	0.973958	59.9403	-0.822684	0.309401	-2.65895	0.00783836	0.0257266
ENSDARG00000087693	atox1	TRUE	73.3745	-0.142945	0.257662	-0.554778	0.579047	0.681058	73.3745	0.667116	0.252259	2.64457	0.00817957	0.0198647	73.3745	0.327327	0.25432	1.28707	0.198069	0.288347	73.3745	-0.0193075	0.267298	-0.072232	0.942417	0.963066	73.3745	-0.435984	0.260108	-1.67617	0.0937055	0.172214	73.3745	-0.466054	0.262082	-1.77828	0.0753582	0.158507	73.3745	-0.490835	0.261145	-1.87955	0.0601693	0.127894
ENSDARG00000036375	cyfip2	TRUE	399.948	-0.659627	0.144921	-4.55162	5.32355e-06	3.05275e-05	399.948	-0.442417	0.143836	-3.07584	0.00209909	0.00611278	399.948	-0.355955	0.144022	-2.47153	0.0134538	0.0310482	399.948	-0.302465	0.1506	-2.00839	0.0446014	0.0978264	399.948	-0.570055	0.144774	-3.93756	8.23158e-05	0.000579317	399.948	-0.537188	0.145156	-3.70077	0.000214942	0.00165145	399.948	-0.410918	0.144555	-2.84264	0.00447414	0.0164351
ENSDARG00000040881	hnrnph1	TRUE	83.8402	0.375709	0.204116	1.84066	0.065671	0.121045	83.8402	0.26802	0.202926	1.32078	0.186575	0.270596	83.8402	0.381505	0.203361	1.876	0.0606558	0.110082	83.8402	0.257942	0.212425	1.21427	0.224645	0.34132	83.8402	0.0834396	0.206305	0.404447	0.685884	0.774517	83.8402	0.205933	0.206805	0.995782	0.319356	0.459627	83.8402	0.0836946	0.206791	0.40473	0.685676	0.779567
ENSDARG00000104138	igfbp7	TRUE	0.454967	0	2.93948	0	1	1	0.454967	-0.194039	2.93948	-0.0660111	0.947369	NA	0.454967	2.17397	2.87279	0.756743	0.449204	NA	0.454967	2.80141	2.98061	0.939879	0.34728	NA	0.454967	0.642934	2.93948	0.218723	0.826866	NA	0.454967	1.23207	2.93538	0.419731	0.674682	NA	0.454967	0.22627	2.93948	0.0769761	0.938643	NA
ENSDARG00000041215	cetn4	TRUE	57.3524	0.890699	0.208496	4.27202	1.9371e-05	9.86568e-05	57.3524	1.36511	0.201571	6.77235	1.26703e-11	1.54197e-10	57.3524	1.40415	0.202651	6.92893	4.24035e-12	6.05437e-11	57.3524	1.26874	0.209679	6.05087	1.44069e-09	2.93099e-08	57.3524	1.07452	0.206807	5.19577	2.03877e-07	3.85373e-06	57.3524	1.16032	0.207859	5.58223	2.37455e-08	1.12951e-06	57.3524	0.971594	0.208562	4.65853	3.18469e-06	5.07583e-05
ENSDARG00000088439	gm2a	TRUE	34.4407	-0.0473646	0.408897	-0.115835	0.907783	0.940643	34.4407	0.516421	0.403377	1.28024	0.20046	0.286523	34.4407	0.227018	0.40601	0.559145	0.576063	0.666925	34.4407	-0.0167668	0.42588	-0.0393698	0.968596	0.981167	34.4407	-0.508622	0.413738	-1.22933	0.218947	0.333305	34.4407	-0.433912	0.415087	-1.04535	0.29586	0.435332	34.4407	-0.542057	0.414892	-1.3065	0.191382	0.30841
ENSDARG00000039502	eef1a1a	TRUE	1484.65	-2.34947	0.124321	-18.8984	1.17473e-79	5.17995e-77	1484.65	-2.12705	0.123553	-17.2156	2.02661e-66	3.57443e-64	1484.65	-1.88295	0.12349	-15.2478	1.70248e-52	1.94464e-50	1484.65	-1.53316	0.129038	-11.8815	1.47674e-32	2.36825e-30	1484.65	-0.561218	0.122551	-4.57948	4.66138e-06	5.383e-05	1484.65	-0.497544	0.122617	-4.05771	4.9557e-05	0.000512784	1484.65	-0.407673	0.122505	-3.3278	0.000875338	0.00449224
ENSDARG00000044968	vcla	TRUE	6.32884	0.290601	0.737153	0.39422	0.693418	0.777428	6.32884	-0.506418	0.747335	-0.677631	0.498005	0.592014	6.32884	-0.168203	0.743935	-0.226098	0.821125	0.868177	6.32884	-0.95404	0.799425	-1.19341	0.23271	0.350817	6.32884	-0.117018	0.7462	-0.156819	0.875387	0.917581	6.32884	-0.505349	0.762899	-0.662407	0.50771	0.637348	6.32884	-0.0902458	0.747075	-0.120799	0.90385	0.935967
ENSDARG00000022183	gsto1	TRUE	25.1972	-1.20551	0.310862	-3.87795	0.00010534	0.000447234	25.1972	-1.34923	0.307979	-4.3809	1.18192e-05	6.00903e-05	25.1972	-1.5167	0.314178	-4.82751	1.38249e-06	8.92645e-06	25.1972	-1.28021	0.323293	-3.95989	7.49842e-05	0.000487689	25.1972	-1.18794	0.310993	-3.81983	0.000133541	0.000858685	25.1972	-1.1467	0.313627	-3.65625	0.00025593	0.00189009	25.1972	-1.13043	0.311086	-3.63381	0.00027927	0.00182183
ENSDARG00000009640	psmb1	TRUE	352.591	0.939578	0.123372	7.6158	2.62061e-14	4.83246e-13	352.591	1.10762	0.122572	9.03648	1.618e-19	3.81248e-18	352.591	0.80217	0.123411	6.50001	8.03152e-11	9.9459e-10	352.591	0.738294	0.128827	5.73089	9.99074e-09	1.76147e-07	352.591	-0.0875646	0.126387	-0.692827	0.488418	0.606789	352.591	-0.229629	0.127846	-1.79614	0.0724723	0.15422	352.591	-0.270068	0.127445	-2.11909	0.0340826	0.0823602
ENSDARG00000007795	cst3	TRUE	2405.15	-3.7682	0.29802	-12.6441	1.20523e-36	9.12416e-35	2405.15	-3.0127	0.297353	-10.1317	3.99596e-24	1.30587e-22	2405.15	-1.95065	0.297074	-6.56622	5.16091e-11	6.53616e-10	2405.15	-1.48245	0.311456	-4.75973	1.9385e-06	1.99071e-05	2405.15	-1.25371	0.296966	-4.22172	2.42444e-05	0.000209694	2405.15	-0.965948	0.296951	-3.25289	0.00114238	0.00605508	2405.15	-1.37517	0.296998	-4.63023	3.65256e-06	5.69662e-05
ENSDARG00000003829	galnt2	TRUE	148.786	0.447841	0.16214	2.76206	0.0057438	0.0150978	148.786	0.0523312	0.162492	0.322054	0.747412	0.808814	148.786	0.202983	0.16268	1.24775	0.212124	0.30489	148.786	0.117066	0.169869	0.689157	0.490725	0.612007	148.786	0.311114	0.162867	1.91024	0.056103	0.115208	148.786	0.24468	0.164156	1.49054	0.136083	0.245485	148.786	0.314613	0.163151	1.92836	0.0538105	0.117481
ENSDARG00000013968	psap	TRUE	928.888	-0.597201	0.253502	-2.3558	0.0184827	0.0414995	928.888	-0.148108	0.253195	-0.584955	0.558578	0.647245	928.888	-0.388028	0.253351	-1.53158	0.125626	0.199456	928.888	-0.643473	0.265756	-2.4213	0.0154652	0.0419635	928.888	-1.20601	0.253921	-4.74956	2.03859e-06	2.65327e-05	928.888	-0.969037	0.253881	-3.8169	0.00013514	0.00114187	928.888	-0.873448	0.253722	-3.44254	0.000576273	0.00322818
ENSDARG00000008816	glud1a	TRUE	40.0733	0.856554	0.304548	2.81254	0.00491523	0.013217	40.0733	1.06395	0.300393	3.54185	0.000397327	0.00143211	40.0733	1.12024	0.30134	3.71753	0.00020118	0.000805895	40.0733	0.641478	0.317016	2.02349	0.043023	0.0949605	40.0733	1.01608	0.303349	3.34955	0.000809444	0.00374179	40.0733	0.779562	0.307566	2.53462	0.011257	0.0368129	40.0733	0.769533	0.306313	2.51224	0.0119967	0.0362105
ENSDARG00000029663	rab1ab	TRUE	802.101	0.442948	0.131945	3.35705	0.000787781	0.0026746	802.101	0.474245	0.131684	3.60139	0.000316517	0.0011731	802.101	0.1016	0.132159	0.768772	0.442029	0.543797	802.101	0.0378159	0.138425	0.273186	0.78471	0.850527	802.101	-0.210659	0.132704	-1.58744	0.112413	0.198559	802.101	-0.13029	0.132857	-0.980676	0.326752	0.467455	802.101	-0.319094	0.132957	-2.39998	0.0163959	0.0462419
ENSDARG00000091699	capn2a	TRUE	17.1788	1.41522	0.478365	2.95845	0.00309189	0.00884794	17.1788	1.55204	0.474519	3.27077	0.00107256	0.00341076	17.1788	0.661476	0.486177	1.36057	0.17365	0.258894	17.1788	1.03697	0.499583	2.07566	0.0379252	0.0860196	17.1788	0.476347	0.491844	0.968492	0.332799	0.457181	17.1788	0.816622	0.489094	1.66966	0.0949861	0.188425	17.1788	0.488512	0.492815	0.991268	0.321555	0.454148
ENSDARG00000070076	actr2b	TRUE	34.585	-0.342588	0.237692	-1.44131	0.149497	0.236883	34.585	-0.0626929	0.230876	-0.271544	0.785973	0.83982	34.585	-0.47604	0.237746	-2.00231	0.0452517	0.0863402	34.585	-0.551523	0.248186	-2.22222	0.0262685	0.0640543	34.585	-0.731154	0.244131	-2.99493	0.00274508	0.0101193	34.585	-0.572168	0.244639	-2.33883	0.0193442	0.055789	34.585	-0.81726	0.246892	-3.31019	0.000932315	0.00472002
ENSDARG00000060410	thbs2a	TRUE	10.0479	0.963187	0.579423	1.66232	0.0964483	0.166059	10.0479	0.513531	0.582015	0.882333	0.377597	0.475813	10.0479	0.473512	0.587198	0.806393	0.420016	0.522423	10.0479	0.931524	0.598825	1.55559	0.119807	0.211423	10.0479	0.997824	0.579267	1.72256	0.0849676	0.159216	10.0479	1.32793	0.576696	2.30265	0.0212985	0.0601115	10.0479	1.29086	0.575251	2.244	0.0248322	0.0642625
ENSDARG00000019845	pdlim1	TRUE	6.52346	0.76686	0.456625	1.67941	0.0930722	0.161174	6.52346	-0.00400167	0.468942	-0.00853341	0.993191	0.995848	6.52346	0.830378	0.45219	1.83635	0.0663059	0.118146	6.52346	0.086557	0.487802	0.177443	0.85916	0.904066	6.52346	-1.07303	0.540906	-1.98376	0.0472827	0.100511	6.52346	-0.347676	0.506585	-0.686314	0.492515	0.624318	6.52346	-0.716358	0.520925	-1.37516	0.16908	0.281272
ENSDARG00000002071	adss2	TRUE	33.5709	-1.01667	0.226427	-4.49004	7.12086e-06	3.97724e-05	33.5709	-1.6395	0.232506	-7.05143	1.77093e-12	2.36521e-11	33.5709	-1.54459	0.234931	-6.57463	4.87735e-11	6.19666e-10	33.5709	-0.937237	0.231327	-4.05157	5.08754e-05	0.000349017	33.5709	-0.405765	0.216881	-1.87091	0.0613571	0.123575	33.5709	-0.450346	0.22024	-2.04479	0.0408754	0.0992386	33.5709	-0.373245	0.217295	-1.71769	0.0858531	0.168001
ENSDARG00000077383	anxa11a	TRUE	39.4403	1.10592	0.22686	4.87488	1.08874e-06	7.19927e-06	39.4403	0.443685	0.229571	1.93267	0.0532765	0.0971672	39.4403	0.0683275	0.235608	0.290004	0.771813	0.830387	39.4403	0.20646	0.242443	0.851583	0.394446	0.520958	39.4403	-0.381871	0.24494	-1.55904	0.118987	0.207423	39.4403	-0.226352	0.24554	-0.921851	0.356606	0.497899	39.4403	-0.212363	0.243034	-0.873802	0.382226	0.51606
ENSDARG00000039466	hnrnph3	TRUE	37.2587	0.0492896	0.215235	0.229004	0.818866	0.874129	37.2587	0.289037	0.207842	1.39065	0.16433	0.244984	37.2587	0.402288	0.208756	1.92708	0.0539702	0.0998675	37.2587	-0.0710145	0.22236	-0.319367	0.749448	0.824565	37.2587	0.157573	0.213948	0.7365	0.461427	0.582324	37.2587	0.0649921	0.218438	0.297531	0.766061	0.843068	37.2587	0.0272398	0.216965	0.125549	0.900089	0.93356
ENSDARG00000005423	pgam1a	TRUE	241.049	-1.11529	0.176406	-6.32229	2.57717e-10	3.00997e-09	241.049	-1.65047	0.177178	-9.31529	1.2162e-20	3.11013e-19	241.049	-2.96873	0.186699	-15.9011	6.22634e-57	8.20611e-55	241.049	-1.35483	0.185041	-7.32178	2.44702e-13	8.9383e-12	241.049	-0.563749	0.175003	-3.22137	0.0012758	0.00543258	241.049	-0.537163	0.175381	-3.06284	0.0021925	0.0101744	241.049	-0.931296	0.17612	-5.28784	1.2377e-07	3.76762e-06
ENSDARG00000036282	rnaset2	TRUE	95.0413	1.06474	0.186358	5.71341	1.10734e-08	1.02663e-07	95.0413	1.69808	0.182759	9.29135	1.5235e-20	3.85488e-19	95.0413	1.16398	0.185303	6.28147	3.35396e-10	3.86414e-09	95.0413	0.351651	0.197234	1.78291	0.0746014	0.146279	95.0413	-0.0599953	0.195173	-0.307396	0.758542	0.830033	95.0413	0.142627	0.195006	0.731396	0.464537	0.599641	95.0413	-0.211183	0.197657	-1.06843	0.285326	0.416111
ENSDARG00000038473	ube2d3	TRUE	231.582	-0.212075	0.124952	-1.69724	0.0896506	0.156352	231.582	-0.417225	0.124536	-3.35023	0.000807452	0.00266195	231.582	-0.487345	0.125584	-3.88064	0.000104184	0.000449147	231.582	-0.233082	0.129915	-1.79411	0.0727962	0.143442	231.582	-0.341413	0.1256	-2.71825	0.00656274	0.0206037	231.582	-0.304343	0.126287	-2.40994	0.0159553	0.0479598	231.582	-0.210507	0.12531	-1.67988	0.0929797	0.178567
ENSDARG00000041083	anpeplb	TRUE	12.2456	1.73017	0.658596	2.62706	0.00861257	0.0215413	12.2456	1.61211	0.656195	2.45675	0.01402	0.0315152	12.2456	2.03438	0.653723	3.112	0.00185827	0.00567175	12.2456	1.68977	0.681481	2.47955	0.0131547	0.036825	12.2456	1.94931	0.656218	2.97053	0.0029729	0.0107982	12.2456	1.24537	0.670375	1.85772	0.0632092	0.13863	12.2456	1.63541	0.661206	2.47338	0.013384	0.0394111
ENSDARG00000026829	cotl1	TRUE	192.966	0.402814	0.203239	1.98197	0.0474821	0.0925917	192.966	0.485483	0.202193	2.40109	0.0163463	0.035854	192.966	1.12267	0.201294	5.57729	2.44288e-08	2.15908e-07	192.966	0.882884	0.210792	4.18841	2.80915e-05	0.000207946	192.966	0.135437	0.204237	0.663139	0.507241	0.62332	192.966	0.0852871	0.205192	0.415645	0.67767	0.775389	192.966	-0.275135	0.20631	-1.3336	0.182336	0.297389
ENSDARG00000041182	rpl4	TRUE	1362.03	0.638084	0.15259	4.18168	2.89365e-05	0.000141717	1362.03	0.928509	0.152377	6.09348	1.10481e-09	1.07509e-08	1362.03	0.665444	0.152532	4.36266	1.2849e-05	6.8248e-05	1362.03	0.468868	0.159925	2.9318	0.00336999	0.0121094	1362.03	-0.353805	0.153238	-2.30886	0.0209514	0.0526682	1362.03	-0.415513	0.153477	-2.70734	0.00678254	0.0247894	1362.03	-0.810767	0.15379	-5.27193	1.35e-07	4.01269e-06
ENSDARG00000014215	cdh13	TRUE	75.8684	-0.641036	0.144881	-4.42458	9.66303e-06	5.25467e-05	75.8684	-0.732149	0.141786	-5.16376	2.42042e-07	1.69861e-06	75.8684	-0.609283	0.142684	-4.27015	1.95339e-05	9.96934e-05	75.8684	-0.12127	0.142364	-0.85183	0.394309	0.520836	75.8684	-0.0257486	0.138064	-0.186497	0.852055	0.900998	75.8684	-0.061674	0.140349	-0.439434	0.660347	0.761799	75.8684	-0.273567	0.141331	-1.93565	0.0529107	0.115895
ENSDARG00000056531	nutf2	TRUE	297.574	1.0543	0.190173	5.5439	2.95813e-08	2.56999e-07	297.574	1.51097	0.189273	7.98303	1.42788e-15	2.52028e-14	297.574	1.23454	0.189767	6.50555	7.74118e-11	9.6062e-10	297.574	0.40609	0.199835	2.03213	0.0421408	0.0933634	297.574	-0.266879	0.193528	-1.37902	0.16789	0.271067	297.574	-0.341275	0.194609	-1.75364	0.079492	0.164776	297.574	-0.443664	0.194514	-2.28088	0.0225554	0.0595458
ENSDARG00000078738	nampt3.2	TRUE	21.8361	2.23107	0.450022	4.95768	7.13386e-07	4.89763e-06	21.8361	1.52485	0.453787	3.36028	0.000778622	0.00257647	21.8361	1.61709	0.454922	3.55465	0.000378478	0.00140665	21.8361	1.7154	0.468704	3.65988	0.000252329	0.00137173	21.8361	2.33902	0.449362	5.2052	1.93785e-07	3.7068e-06	21.8361	1.48091	0.461403	3.20958	0.0013293	0.00686754	21.8361	1.69374	0.456582	3.7096	0.000207589	0.00144457
ENSDARG00000076694	nampt3.1	TRUE	0.426459	1.92628	1.95441	0.985605	0.324327	NA	0.426459	1.16829	1.98604	0.588249	0.556365	NA	0.426459	0.87748	2.01904	0.434602	0.663851	NA	0.426459	0.533799	2.12887	0.250742	0.802013	NA	0.426459	0.642953	2.0298	0.316757	0.751428	NA	0.426459	2.03239	1.96212	1.03581	0.30029	NA	0.426459	0.226288	2.0298	0.111483	0.911233	NA
ENSDARG00000099336	mvda	TRUE	26.2808	-0.280846	0.332195	-0.845426	0.397873	0.513091	26.2808	0.476961	0.317558	1.50196	0.133107	0.206469	26.2808	-0.27958	0.329844	-0.847613	0.396654	0.499424	26.2808	0.510992	0.331502	1.54144	0.123209	0.216188	26.2808	0.81647	0.317587	2.57086	0.0101447	0.0293359	26.2808	0.184713	0.32778	0.563526	0.573077	0.691433	26.2808	-0.225494	0.332809	-0.677546	0.49806	0.62214
ENSDARG00000099730	pkma	TRUE	188.697	1.49887	0.359086	4.17412	2.99134e-05	0.00014596	188.697	1.04118	0.359325	2.89759	0.00376037	0.0101645	188.697	0.377217	0.361232	1.04425	0.296369	0.396793	188.697	0.689904	0.37716	1.82921	0.0673687	0.135176	188.697	1.80337	0.358715	5.02732	4.97372e-07	8.21092e-06	188.697	1.77047	0.359005	4.9316	8.15601e-07	1.92821e-05	188.697	1.69436	0.358939	4.72046	2.35311e-06	4.0145e-05
ENSDARG00000036291	nucb2b	TRUE	37.0671	1.95387	0.39509	4.94539	7.59929e-07	5.20012e-06	37.0671	1.81832	0.394315	4.61133	4.00093e-06	2.24966e-05	37.0671	1.10626	0.399582	2.76854	0.00563075	0.0147709	37.0671	1.20726	0.414801	2.91046	0.00360899	0.0128109	37.0671	0.907235	0.402619	2.25333	0.0242382	0.0591817	37.0671	1.02085	0.403356	2.5309	0.011377	0.0371184	37.0671	0.574287	0.407067	1.41079	0.158306	0.267923
ENSDARG00000017105	vaspb	TRUE	117.764	0.592662	0.163934	3.61524	0.000300072	0.00114048	117.764	0.852989	0.161199	5.29154	1.21293e-07	8.9715e-07	117.764	0.788962	0.162289	4.86147	1.16518e-06	7.6301e-06	117.764	0.5411	0.169809	3.18651	0.00143999	0.00599181	117.764	0.486254	0.164727	2.95188	0.00315841	0.0113516	117.764	0.202463	0.168157	1.20401	0.228584	0.359969	117.764	0.277396	0.166578	1.66526	0.0958608	0.182754
ENSDARG00000069142	aars1	TRUE	397.944	0.862547	0.145168	5.94169	2.8209e-09	2.83489e-08	397.944	0.907569	0.144687	6.27263	3.54998e-10	3.67198e-09	397.944	0.623674	0.145365	4.29039	1.7836e-05	9.19871e-05	397.944	0.5674	0.151999	3.73293	0.000189263	0.00107584	397.944	0.247587	0.146412	1.69103	0.0908305	0.168113	397.944	0.0620691	0.14742	0.421036	0.673729	0.772022	397.944	-0.0337645	0.147336	-0.229167	0.818739	0.882141
ENSDARG00000068275	ptx3a	TRUE	12.1671	2.67777	0.452322	5.92006	3.21827e-09	3.21622e-08	12.1671	2.65908	0.449164	5.92006	3.21833e-09	2.96916e-08	12.1671	1.51174	0.469329	3.22106	0.00127717	0.00408366	12.1671	1.48599	0.479895	3.09649	0.00195829	0.0077373	12.1671	1.64255	0.469961	3.49509	0.000473903	0.00243335	12.1671	1.58823	0.475987	3.3367	0.000847791	0.00481895	12.1671	0.9404	0.492622	1.90897	0.056266	0.121545
ENSDARG00000005115	calub	TRUE	74.5006	0.419675	0.18364	2.28531	0.0222944	0.0487301	74.5006	0.824471	0.178511	4.6186	3.8633e-06	2.18045e-05	74.5006	0.871369	0.179361	4.85817	1.18473e-06	7.74756e-06	74.5006	0.438875	0.188954	2.32266	0.0201975	0.0520635	74.5006	0.428106	0.183788	2.32935	0.0198406	0.0503883	74.5006	0.11462	0.189075	0.606216	0.544371	0.667954	74.5006	0.378201	0.184837	2.04613	0.0407431	0.0946451
ENSDARG00000022437	cd81b	TRUE	1.36162	0.709686	1.24948	0.567983	0.570046	0.673255	1.36162	1.26887	1.20286	1.05487	0.291483	0.38648	1.36162	0.852698	1.23209	0.692075	0.48889	0.588321	1.36162	1.19204	1.25177	0.952283	0.340954	0.467257	1.36162	0.378303	1.27703	0.296235	0.76705	0.836771	1.36162	0.497522	1.28309	0.387754	0.698198	0.791682	1.36162	0.484149	1.2734	0.380203	0.703794	0.794555
ENSDARG00000103007	rps3	TRUE	1066.15	0.278011	0.141401	1.96611	0.0492861	0.095377	1066.15	0.487591	0.141106	3.45549	0.000549299	0.00189774	1066.15	0.638077	0.141126	4.52134	6.14482e-06	3.5072e-05	1066.15	0.436399	0.147955	2.94953	0.00318253	0.0115636	1066.15	-0.506391	0.142144	-3.56251	0.000367321	0.00197113	1066.15	-0.584006	0.142489	-4.09859	4.15666e-05	0.000446091	1066.15	-0.897557	0.142779	-6.28634	3.25043e-10	2.94219e-08
ENSDARG00000100057	ppfibp1b	TRUE	90.7557	1.16876	0.217857	5.36482	8.10294e-08	6.55485e-07	90.7557	1.10575	0.216714	5.10235	3.3546e-07	2.29905e-06	90.7557	0.846864	0.218927	3.86826	0.000109616	0.00046978	90.7557	1.01807	0.226495	4.49488	6.96095e-06	6.09741e-05	90.7557	0.993425	0.218938	4.53746	5.6935e-06	6.32561e-05	90.7557	0.991058	0.220088	4.50301	6.69974e-06	0.00010422	90.7557	0.859673	0.220136	3.90519	9.41531e-05	0.000773442
ENSDARG00000101074	glud1b	TRUE	128.454	0.428717	0.197906	2.16627	0.0302906	0.0633538	128.454	0.170331	0.197736	0.861405	0.389015	0.486918	128.454	-0.0742952	0.199387	-0.372618	0.709433	0.780632	128.454	-0.0829991	0.208196	-0.398659	0.690145	0.779463	128.454	-0.355923	0.201559	-1.76585	0.0774207	0.148105	128.454	-0.353486	0.202699	-1.74389	0.0811778	0.167458	128.454	-0.215203	0.201118	-1.07003	0.284605	0.415282
ENSDARG00000039173	NA	TRUE	0.791844	2.71991	1.51334	1.79728	0.0722905	0.131188	0.791844	2.70972	1.49894	1.80775	0.0706452	0.122893	0.791844	0.928556	1.64367	0.564927	0.572123	0.663677	0.791844	0.533799	1.7415	0.306516	0.759212	NA	0.791844	2.4486	1.53031	1.60007	0.109583	0.194709	0.791844	1.66247	1.615	1.0294	0.303294	0.44301	0.791844	1.55631	1.61164	0.96567	0.334209	0.4672
ENSDARG00000074306	ctslb	TRUE	5.9826	1.47717	0.769739	1.91906	0.0549774	0.104389	5.9826	1.39357	0.763778	1.82457	0.0680662	0.119176	5.9826	0.706089	0.79139	0.892213	0.372279	0.474613	5.9826	1.81974	0.781583	2.32827	0.0198977	0.0514393	5.9826	2.03711	0.75746	2.6894	0.00715815	0.0220695	5.9826	1.78447	0.767236	2.32584	0.0200271	0.057278	5.9826	2.12894	0.756911	2.81267	0.00491313	0.0177126
ENSDARG00000071426	lrrc59	TRUE	114.83	0.765958	0.148396	5.16157	2.44883e-07	1.82205e-06	114.83	0.502925	0.148147	3.39477	0.000686855	0.00230621	114.83	0.110742	0.151401	0.731446	0.464507	0.565418	114.83	0.0685171	0.157494	0.435046	0.663529	0.757773	114.83	0.0340139	0.153054	0.222234	0.824132	0.880162	114.83	0.113377	0.153921	0.736596	0.461368	0.596916	114.83	-0.103293	0.154712	-0.667644	0.504361	0.62756
ENSDARG00000076225	tha1	TRUE	34.2406	1.09492	0.310063	3.53128	0.000413548	0.00151121	34.2406	1.53223	0.305436	5.01654	5.26112e-07	3.47272e-06	34.2406	0.898118	0.310668	2.89092	0.00384114	0.0106039	34.2406	0.45804	0.326966	1.40088	0.16125	0.265116	34.2406	-0.0564312	0.324029	-0.174155	0.861744	0.907764	34.2406	-0.251597	0.331352	-0.759305	0.44767	0.584523	34.2406	-0.132287	0.326484	-0.405187	0.68534	0.779333
ENSDARG00000089750	si:dkey-26g8.5	TRUE	0.511183	1.75136	2.09084	0.837636	0.402235	0.517465	0.511183	2.06361	2.05321	1.00507	0.314866	NA	0.511183	1.88589	2.07348	0.909532	0.36307	NA	0.511183	1.84555	2.15904	0.854802	0.39266	NA	0.511183	1.06297	2.14033	0.496638	0.619445	NA	0.511183	0	2.14971	0	1	NA	0.511183	0.707179	2.14971	0.328965	0.742182	NA
ENSDARG00000074849	rac1a	TRUE	117.83	0.488093	0.203646	2.39678	0.01654	0.0377032	117.83	0.951717	0.201299	4.72787	2.26892e-06	1.34183e-05	117.83	0.48685	0.203206	2.39585	0.0165821	0.0371074	117.83	0.0915451	0.213696	0.428389	0.668368	0.76185	117.83	-0.621425	0.210272	-2.95534	0.00312326	0.0112506	117.83	-0.415375	0.210115	-1.9769	0.0480532	0.112377	117.83	-0.651567	0.211065	-3.08704	0.0020216	0.00875782
ENSDARG00000045172	minpp1b	TRUE	12.2514	-0.176665	0.376382	-0.469377	0.6388	0.732564	12.2514	0.0110888	0.36391	0.0304713	0.975691	0.982738	12.2514	0.12849	0.36555	0.351498	0.725215	0.793384	12.2514	-0.0912322	0.383638	-0.237808	0.81203	0.870433	12.2514	-0.20186	0.37776	-0.534361	0.593091	0.698884	12.2514	-0.0363058	0.378409	-0.0959433	0.923566	0.952239	12.2514	0.0621876	0.372262	0.167054	0.867328	0.915615
ENSDARG00000087657	fasn	TRUE	493.888	-0.550063	0.0828512	-6.63917	3.15462e-11	4.14905e-10	493.888	-0.771585	0.0825363	-9.34843	8.89587e-21	2.29693e-19	493.888	-0.640459	0.0827376	-7.74085	9.87582e-15	1.83494e-13	493.888	-0.241576	0.0850624	-2.83999	0.0045115	0.0154478	493.888	-0.132213	0.0816855	-1.61856	0.105543	0.18893	493.888	-0.133537	0.0822086	-1.62437	0.104298	0.202018	493.888	-0.311674	0.0823715	-3.78376	0.000154478	0.00114338
ENSDARG00000073810	thbs2b	TRUE	47.7615	1.08062	0.403469	2.67832	0.00739929	0.0188557	47.7615	0.854176	0.403041	2.11933	0.0340629	0.0663526	47.7615	0.676762	0.405171	1.67031	0.0948578	0.15876	47.7615	0.647418	0.422894	1.53092	0.125788	0.219644	47.7615	1.32886	0.402369	3.30259	0.000957964	0.0043061	47.7615	1.03322	0.405018	2.55105	0.0107398	0.0355333	47.7615	1.09113	0.403919	2.70136	0.0069056	0.0232614
ENSDARG00000045129	fkbp10b	TRUE	13.2391	1.52209	0.60893	2.49962	0.0124327	0.0295018	13.2391	1.53429	0.604925	2.53634	0.0112019	0.0260243	13.2391	1.53292	0.607202	2.52456	0.0115843	0.0273405	13.2391	1.56613	0.628994	2.4899	0.0127778	0.0359936	13.2391	1.53735	0.609097	2.52398	0.0116036	0.0327607	13.2391	1.5684	0.61137	2.56539	0.0103061	0.0344258	13.2391	1.62687	0.608732	2.67255	0.00752781	0.0249027
ENSDARG00000055652	aclyb	TRUE	58.0265	0.936052	0.224294	4.17332	3.00191e-05	0.000146306	58.0265	0.361973	0.226382	1.59895	0.109832	0.176495	58.0265	0.478457	0.227089	2.10692	0.0351247	0.0699611	58.0265	0.559486	0.234608	2.38477	0.0170899	0.0454656	58.0265	0.863709	0.225063	3.83764	0.000124222	0.000809706	58.0265	0.975186	0.225685	4.321	1.55323e-05	0.000203259	58.0265	0.863292	0.225583	3.82694	0.000129744	0.000993986
ENSDARG00000016443	eif3c	TRUE	1120.07	0.420651	0.0674861	6.23315	4.57134e-10	5.13157e-09	1120.07	0.384495	0.0671746	5.72382	1.04158e-08	9.00336e-08	1120.07	0.225909	0.0675833	3.34267	0.000829756	0.00280132	1120.07	0.171552	0.0706123	2.42949	0.0151201	0.0412037	1120.07	-0.0659964	0.0682529	-0.96694	0.333574	0.457984	1120.07	-0.195282	0.0688717	-2.83545	0.00457613	0.018045	1120.07	-0.396757	0.0690444	-5.74641	9.11604e-09	4.49007e-07
ENSDARG00000033537	p4ha1a	TRUE	55.0942	1.41865	0.295748	4.79684	1.61191e-06	1.03114e-05	55.0942	1.22473	0.295083	4.15046	3.31815e-05	0.000154219	55.0942	1.88069	0.292917	6.42056	1.35774e-10	1.63577e-09	55.0942	0.836577	0.310496	2.69432	0.0070532	0.0223681	55.0942	1.2074	0.297274	4.06158	4.87421e-05	0.00037813	55.0942	0.901062	0.301305	2.99053	0.00278496	0.0123094	55.0942	0.72372	0.301826	2.39781	0.0164935	0.0464736
ENSDARG00000034470	aldoab	TRUE	33.0043	-0.450402	0.285533	-1.57741	0.114701	0.191174	33.0043	-0.837199	0.286322	-2.92397	0.00345594	0.00944273	33.0043	-0.942135	0.290201	-3.24649	0.00116837	0.00377705	33.0043	-0.570467	0.297586	-1.91698	0.05524	0.115791	33.0043	-0.665205	0.288485	-2.30586	0.0211185	0.0529996	33.0043	-0.804223	0.293279	-2.74218	0.00610338	0.0228182	33.0043	-0.801511	0.291294	-2.75156	0.0059313	0.0207035
ENSDARG00000043820	nme2a	TRUE	121.041	-4.49251	0.373801	-12.0184	2.84254e-33	1.79059e-31	121.041	-3.92424	0.361628	-10.8516	1.96026e-27	7.65809e-26	121.041	-3.73712	0.361683	-10.3326	5.01899e-25	1.85502e-23	121.041	-2.0994	0.368382	-5.69898	1.20527e-08	2.07655e-07	121.041	-1.64317	0.350569	-4.68717	2.77009e-06	3.44471e-05	121.041	-1.1571	0.349824	-3.30766	0.000940785	0.00520328	121.041	-1.93359	0.351669	-5.49832	3.83431e-08	1.46274e-06
ENSDARG00000098785	glrx3	TRUE	138.258	0.24148	0.197557	1.22233	0.221583	0.325193	138.258	0.429788	0.196045	2.19229	0.0283586	0.0569474	138.258	0.178483	0.197363	0.904342	0.365814	0.468488	138.258	0.0343986	0.20665	0.166459	0.867796	0.910534	138.258	-0.44519	0.200839	-2.21665	0.0266469	0.0638413	138.258	-0.552893	0.202714	-2.72746	0.00638246	0.0236478	138.258	-0.521169	0.201678	-2.58417	0.00976149	0.0306839
ENSDARG00000015315	psmc5	TRUE	156.73	-0.0489154	0.233002	-0.209936	0.833718	0.884947	156.73	0.330975	0.231278	1.43107	0.15241	0.230436	156.73	0.118394	0.232191	0.509901	0.610121	0.696737	156.73	0.0524626	0.243058	0.215844	0.829109	0.882639	156.73	-0.506231	0.234808	-2.15593	0.0310891	0.0722751	156.73	-0.351672	0.23495	-1.4968	0.134447	0.243174	156.73	-0.631493	0.235684	-2.67941	0.00737528	0.0245097
ENSDARG00000002632	anxa11b	TRUE	82.2768	-0.484819	0.252541	-1.91977	0.0548876	0.104266	82.2768	-0.474339	0.250996	-1.88983	0.0587812	0.105388	82.2768	-0.705327	0.253101	-2.78674	0.0053241	0.0141022	82.2768	-0.311278	0.262523	-1.18572	0.235734	0.354214	82.2768	-0.889936	0.255229	-3.48681	0.000488815	0.00249685	82.2768	-1.02911	0.257828	-3.99145	6.56717e-05	0.000644808	82.2768	-1.00487	0.256578	-3.91643	8.987e-05	0.000747991
ENSDARG00000103394	kif5bb	TRUE	370.307	0.343482	0.172346	1.99298	0.0462636	0.090687	370.307	0.119691	0.172217	0.695002	0.487054	0.58156	370.307	0.171891	0.172438	0.996827	0.318849	0.420186	370.307	-0.147265	0.181035	-0.813462	0.415953	0.541544	370.307	0.157655	0.172719	0.912782	0.361357	0.485623	370.307	0.298871	0.172805	1.72953	0.083715	0.171258	370.307	0.0413824	0.173075	0.239101	0.811027	0.876548
ENSDARG00000098695	vclb	TRUE	5.77765	2.72673	0.804616	3.38885	0.000701853	0.0024147	5.77765	2.61775	0.801626	3.26556	0.00109249	0.00346955	5.77765	2.39905	0.808025	2.96903	0.00298745	0.00854622	5.77765	1.22225	0.862221	1.41755	0.156321	0.258792	5.77765	1.89137	0.822739	2.29887	0.0215121	0.0538071	5.77765	2.09946	0.822165	2.55358	0.0106622	0.0353595	5.77765	1.58534	0.834238	1.90035	0.0573875	0.123425
ENSDARG00000100535	ecm1a	TRUE	0.157573	0.621035	5.83004	0.106523	0.915167	NA	0.157573	0	5.83004	0	1	NA	0.157573	0	5.83004	0	1	NA	0.157573	2.28743	6.07113	0.376772	0.706343	NA	0.157573	0	5.83004	0	1	NA	0.157573	0	5.83004	0	1	NA	0.157573	0	5.83004	0	1	NA
ENSDARG00000005162	tpm3	TRUE	276.741	0.960126	0.152159	6.31002	2.78998e-10	3.23447e-09	276.741	1.06053	0.15148	7.00115	2.53868e-12	3.3459e-11	276.741	0.524491	0.152836	3.43171	0.000599782	0.00210613	276.741	0.455173	0.159725	2.84973	0.00437561	0.0150618	276.741	-0.0335169	0.154967	-0.216285	0.828766	0.883577	276.741	-0.211034	0.15653	-1.34821	0.177592	0.298892	276.741	-0.235566	0.156066	-1.5094	0.131195	0.232869
ENSDARG00000098075	sh3bgrl3	TRUE	246.051	-0.406462	0.10751	-3.78067	0.000156406	0.000639517	246.051	-0.140782	0.105097	-1.33954	0.180395	0.263689	246.051	-0.129007	0.105751	-1.21992	0.222496	0.316174	246.051	-0.342567	0.11102	-3.08562	0.00203128	0.00797724	246.051	-0.290059	0.107072	-2.70899	0.00674876	0.0210456	246.051	-0.403984	0.108629	-3.71892	0.000200079	0.00155821	246.051	-0.37969	0.107824	-3.5214	0.000429282	0.00255323
ENSDARG00000104889	kpnb1	TRUE	338.753	0.266227	0.224993	1.18327	0.236702	0.343016	338.753	0.685058	0.224285	3.05441	0.00225505	0.00651553	338.753	0.166968	0.224974	0.742168	0.457985	0.559467	338.753	-0.0786317	0.235973	-0.333223	0.738966	0.817335	338.753	-0.687782	0.226734	-3.03342	0.00241795	0.00913088	338.753	-0.725371	0.227324	-3.19092	0.00141822	0.0072181	338.753	-0.882844	0.227421	-3.88198	0.000103611	0.000832327
ENSDARG00000014287	eno2	TRUE	680.711	-0.606832	0.148092	-4.09766	4.17343e-05	0.00019669	680.711	-0.478523	0.147631	-3.24134	0.00118968	0.00374008	680.711	-1.07245	0.148578	-7.2181	5.27174e-13	8.20592e-12	680.711	-0.911304	0.155378	-5.86507	4.48939e-09	8.45652e-08	680.711	-0.700503	0.148249	-4.72517	2.29922e-06	2.94298e-05	680.711	-0.418465	0.148126	-2.82507	0.0047271	0.0185125	680.711	-0.512931	0.14809	-3.46364	0.000532917	0.00303348
ENSDARG00000032849	ndrg1a	TRUE	1308.14	-3.1159	0.223963	-13.9126	5.31285e-44	5.68227e-42	1308.14	-2.8892	0.223352	-12.9356	2.83279e-38	1.87191e-36	1308.14	-3.22465	0.223955	-14.3987	5.27553e-47	4.88587e-45	1308.14	-2.12663	0.233723	-9.09896	9.12045e-20	6.20774e-18	1308.14	-1.66858	0.222719	-7.4919	6.78862e-14	9.57874e-12	1308.14	-1.03974	0.222521	-4.67252	2.97525e-06	5.39435e-05	1308.14	-0.49755	0.222318	-2.23801	0.0252206	0.0650991
ENSDARG00000061351	tfpi2	TRUE	4.66383	-0.0950053	0.555315	-0.171084	0.864158	0.907959	4.66383	-0.00719995	0.540889	-0.0133113	0.989379	0.992929	4.66383	-0.526364	0.568098	-0.926537	0.354167	0.456374	4.66383	-1.34688	0.641152	-2.10072	0.0356654	0.0818696	4.66383	-0.640896	0.582112	-1.10098	0.270904	0.392769	4.66383	0.0208648	0.559168	0.037314	0.970235	0.980577	4.66383	-0.371448	0.571331	-0.650145	0.515599	0.637476
ENSDARG00000099183	fkbp10a	TRUE	10.9785	0.914717	0.453695	2.01615	0.0437841	0.0865082	10.9785	0.889604	0.448212	1.98478	0.0471685	0.0877282	10.9785	0.576153	0.458233	1.25734	0.208632	0.300843	10.9785	0.606218	0.472585	1.28277	0.199573	0.31204	10.9785	0.712614	0.458657	1.5537	0.120257	0.209059	10.9785	1.22212	0.451816	2.70491	0.00683237	0.0249108	10.9785	0.264029	0.472843	0.558387	0.57658	0.691589
ENSDARG00000062590	pleca	TRUE	921.537	0.844458	0.106662	7.91715	2.43023e-15	4.97001e-14	921.537	0.952862	0.106297	8.96412	3.1278e-19	7.1727e-18	921.537	0.883969	0.106513	8.29915	1.04859e-16	2.29493e-15	921.537	0.674387	0.111564	6.04483	1.49568e-09	3.03465e-08	921.537	0.531115	0.107051	4.96131	7.00178e-07	1.08496e-05	921.537	0.320917	0.107632	2.98161	0.00286736	0.0125923	921.537	0.214042	0.107604	1.98915	0.0466843	0.105098
ENSDARG00000087647	septin7a	TRUE	473.429	0.285732	0.0815474	3.50388	0.000458535	0.0016561	473.429	0.286469	0.0808429	3.54353	0.000394811	0.00142497	473.429	0.201664	0.0814541	2.47579	0.0132941	0.0307175	473.429	-0.181649	0.085902	-2.1146	0.0344636	0.0796733	473.429	-0.380744	0.0837234	-4.54765	5.42495e-06	6.09909e-05	473.429	-0.279845	0.0840684	-3.32878	0.000872281	0.00492199	473.429	-0.298356	0.0836479	-3.56681	0.000361356	0.00222537
ENSDARG00000100392	rps18	TRUE	4015.7	0.946436	0.0868145	10.9018	1.12966e-27	5.22888e-26	4015.7	1.14792	0.0866981	13.2404	5.1278e-40	3.63907e-38	4015.7	1.18378	0.0867294	13.6492	2.04207e-42	1.62196e-40	4015.7	0.930435	0.0909214	10.2334	1.40487e-24	1.33714e-22	4015.7	0.255671	0.0870689	2.93642	0.00332026	0.0118327	4015.7	0.0661418	0.0872612	0.757975	0.448466	0.585097	4015.7	-0.279888	0.0874007	-3.20235	0.0013631	0.00639105
ENSDARG00000035679	psma2b	TRUE	264.58	0.811597	0.165	4.91877	8.70914e-07	5.89062e-06	264.58	1.12907	0.163839	6.89134	5.52682e-12	7.05545e-11	264.58	0.792331	0.164784	4.80829	1.52225e-06	9.76056e-06	264.58	0.906781	0.171795	5.27828	1.30405e-07	1.81528e-06	264.58	0.162353	0.166961	0.972401	0.330851	0.455184	264.58	0.201905	0.167518	1.20527	0.228098	0.359439	264.58	0.0312831	0.167707	0.186534	0.852026	0.905799
ENSDARG00000035871	rpl30	TRUE	2497.01	0.184807	0.135769	1.36119	0.173454	0.267099	2497.01	0.393177	0.135635	2.89878	0.00374615	0.0101272	2497.01	0.429443	0.135671	3.16534	0.00154903	0.00483747	2497.01	0.362631	0.142237	2.54949	0.010788	0.0314928	2497.01	-0.411769	0.136012	-3.02744	0.00246635	0.00927859	2497.01	-0.542087	0.136182	-3.98062	6.87357e-05	0.000668068	2497.01	-0.820239	0.136279	-6.01883	1.75684e-09	1.17713e-07
ENSDARG00000028533	macf1a	TRUE	1387.99	-0.118542	0.0904721	-1.31026	0.190108	0.287564	1387.99	-0.206279	0.0902764	-2.28497	0.0223146	0.046658	1387.99	-0.260447	0.0904972	-2.87796	0.00400254	0.0110115	1387.99	0.063113	0.0944261	0.668385	0.503888	0.62341	1387.99	-0.0774248	0.0904602	-0.855899	0.392054	0.515214	1387.99	-0.0023305	0.0905709	-0.0257312	0.979472	0.986297	1387.99	-0.145697	0.0905917	-1.60829	0.107772	0.200038
ENSDARG00000030700	ctps1a	TRUE	316.728	0.641084	0.169499	3.78222	0.000155436	0.000636274	316.728	0.700816	0.168985	4.1472	3.36568e-05	0.000156299	316.728	-0.0384351	0.170589	-0.225308	0.82174	0.868635	316.728	-0.0295356	0.178366	-0.16559	0.86848	0.910885	316.728	0.0537683	0.170716	0.314958	0.752793	0.82521	316.728	-0.177684	0.171882	-1.03376	0.30125	0.440964	316.728	-0.217337	0.171621	-1.26638	0.205378	0.324725
ENSDARG00000032575	ywhaz	TRUE	469.671	-0.147096	0.150033	-0.980426	0.326876	0.441467	469.671	0.402673	0.148952	2.70337	0.00686402	0.0170796	469.671	-0.163702	0.149873	-1.09227	0.274713	0.373473	469.671	-0.0593699	0.156696	-0.378885	0.704773	0.791024	469.671	-0.482338	0.150722	-3.20019	0.00137338	0.00576335	469.671	-0.467656	0.151111	-3.09477	0.00196963	0.00935553	469.671	-0.640523	0.151232	-4.23537	2.28177e-05	0.00024876
ENSDARG00000016350	cap1	TRUE	36.5267	1.34807	0.389487	3.46114	0.000537903	0.00191144	36.5267	1.02925	0.389541	2.6422	0.00823684	0.0199714	36.5267	1.64789	0.386596	4.26257	2.02086e-05	0.000102874	36.5267	1.51215	0.402542	3.75651	0.000172301	0.000992401	36.5267	1.64606	0.387528	4.24758	2.16088e-05	0.000191548	36.5267	1.06713	0.394138	2.70751	0.00677895	0.02478	36.5267	1.43031	0.389554	3.67167	0.000240969	0.00162226
ENSDARG00000011564	sfpq	TRUE	507.54	-0.176367	0.0996631	-1.76963	0.0767882	0.138074	507.54	0.122463	0.0984628	1.24375	0.213591	0.301626	507.54	0.104124	0.0988215	1.05366	0.292038	0.392329	507.54	-0.184706	0.103797	-1.77949	0.0751598	0.147077	507.54	-0.307157	0.100064	-3.06961	0.00214338	0.00825917	507.54	-0.381566	0.100824	-3.78447	0.000154034	0.00126232	507.54	-0.437115	0.100612	-4.34454	1.39565e-05	0.000169249
ENSDARG00000025269	pdcd6ip	TRUE	381.139	-0.217065	0.188739	-1.15008	0.250111	0.358234	381.139	-0.354146	0.188504	-1.87872	0.0602832	0.107702	381.139	-0.451691	0.188923	-2.39088	0.016808	0.037543	381.139	-0.350603	0.197692	-1.77348	0.0761488	0.148591	381.139	-0.687154	0.189617	-3.62391	0.000290184	0.00162442	381.139	-0.541373	0.189703	-2.85379	0.00432007	0.0172853	381.139	-0.559751	0.189487	-2.95404	0.00313644	0.0123944
ENSDARG00000087198	cthrc1a	TRUE	6.46401	0.853161	0.577924	1.47625	0.139877	0.224299	6.46401	0.729227	0.573205	1.27219	0.203305	0.289778	6.46401	1.20798	0.567427	2.12887	0.0332649	0.0668559	6.46401	1.39628	0.582843	2.39563	0.0165917	0.0444127	6.46401	0.0373409	0.606168	0.0616016	0.95088	0.967729	6.46401	-0.248054	0.629883	-0.393809	0.693722	0.787996	6.46401	-0.691879	0.650151	-1.06418	0.287246	0.418068
ENSDARG00000103791	nme2b.1	TRUE	957.257	1.20379	0.145075	8.2977	1.06149e-16	2.421e-15	957.257	1.60755	0.144717	11.1083	1.14352e-28	4.72923e-27	957.257	1.42475	0.144883	9.83378	8.05396e-23	2.66837e-21	957.257	1.27662	0.151756	8.41236	4.01858e-17	2.10494e-15	957.257	-0.00658718	0.146324	-0.0450177	0.964093	0.977211	957.257	-0.294324	0.147161	-2.00002	0.0454985	0.107857	957.257	-0.738669	0.1479	-4.99438	5.90258e-07	1.34587e-05
ENSDARG00000103340	clic1	TRUE	59.0181	0.393287	0.27037	1.45463	0.145773	0.231948	59.0181	0.585576	0.267506	2.18902	0.0285955	0.0573513	59.0181	0.365714	0.269768	1.35566	0.175206	0.260744	59.0181	0.606468	0.279704	2.16825	0.0301395	0.0716434	59.0181	-0.0603066	0.274165	-0.219965	0.825899	0.881627	59.0181	-0.11786	0.276604	-0.426096	0.670038	0.768981	59.0181	0.0410899	0.273815	0.150064	0.880714	0.923204
ENSDARG00000003860	cbx3a	TRUE	370.91	0.407766	0.117861	3.45971	0.000540748	0.00192047	370.91	0.977249	0.116029	8.42242	3.6878e-17	7.31674e-16	370.91	0.93786	0.11641	8.05653	7.84905e-16	1.59285e-14	370.91	0.587323	0.122095	4.81038	1.50645e-06	1.59602e-05	370.91	0.104114	0.118883	0.875768	0.381156	0.504876	370.91	0.0779729	0.119669	0.651571	0.514678	0.642965	370.91	-0.0170446	0.119556	-0.142566	0.886633	0.926713
ENSDARG00000099500	clec3bb	TRUE	0.657648	0.140169	2.2401	0.062573	0.950107	0.968408	0.657648	1.23668	2.19638	0.563054	0.573398	NA	0.657648	1.87745	2.16762	0.866136	0.386416	NA	0.657648	3.29432	2.19951	1.49775	0.134198	NA	0.657648	2.26823	2.15428	1.0529	0.292388	NA	0.657648	0	2.2401	0	1	NA	0.657648	1.51841	2.20725	0.687919	0.491504	NA
ENSDARG00000099420	nme2b.2	TRUE	30.4548	-1.03405	0.687608	-1.50384	0.132622	0.214886	30.4548	-2.14783	0.696217	-3.08499	0.00203557	0.00595308	30.4548	-1.61298	0.691976	-2.33098	0.0197546	0.0431876	30.4548	-1.34964	0.72189	-1.8696	0.0615397	0.126206	30.4548	-0.73481	0.685616	-1.07175	0.283832	0.406586	30.4548	0.26727	0.681427	0.39222	0.694895	0.789002	30.4548	0.332014	0.680751	0.487718	0.62575	0.73195
ENSDARG00000043509	rpl11	TRUE	1788.3	0.333651	0.220083	1.51602	0.129513	0.21082	1788.3	0.79225	0.21992	3.60245	0.000315235	0.00116889	1788.3	0.805413	0.21995	3.6618	0.000250454	0.000978124	1788.3	0.588608	0.23066	2.55184	0.0107157	0.0313151	1788.3	-0.460807	0.220388	-2.09089	0.0365379	0.0821453	1788.3	-0.515842	0.220516	-2.33925	0.0193223	0.0557407	1788.3	-0.857883	0.220651	-3.88796	0.000101091	0.000815525
ENSDARG00000058079	txndc17	TRUE	23.9911	-0.727393	0.278555	-2.61131	0.00901959	0.022421	23.9911	-0.0250985	0.261716	-0.0958998	0.9236	0.944468	23.9911	-0.225949	0.266932	-0.846467	0.397292	0.49994	23.9911	-0.257876	0.277592	-0.928978	0.352901	0.479393	23.9911	-0.552956	0.275346	-2.00822	0.0446195	0.0958868	23.9911	-0.637556	0.281338	-2.26616	0.0234417	0.0648105	23.9911	-1.07116	0.289452	-3.70066	0.000215042	0.00148438
ENSDARG00000019874	hsph1	TRUE	98.2539	0.665634	0.181191	3.67367	0.000239093	0.000931975	98.2539	-0.0346594	0.182899	-0.1895	0.849701	0.889723	98.2539	0.577431	0.181071	3.18898	0.00142775	0.00450327	98.2539	-1.34785	0.203822	-6.61289	3.76889e-11	9.87078e-10	98.2539	-0.684635	0.189887	-3.60548	0.000311574	0.00171573	98.2539	-0.850318	0.193663	-4.3907	1.12987e-05	0.000157718	98.2539	-0.615405	0.189827	-3.24193	0.00118724	0.00572312
ENSDARG00000019949	serpinh1b	TRUE	190.071	0.370672	0.402052	0.921952	0.356554	0.471913	190.071	1.30345	0.40064	3.25341	0.00114029	0.00360093	190.071	2.34995	0.400172	5.87235	4.29651e-09	4.22552e-08	190.071	-1.53084	0.427283	-3.58273	0.000340024	0.00176174	190.071	-1.97199	0.412129	-4.78488	1.71087e-06	2.30295e-05	190.071	-1.4106	0.409301	-3.44638	0.000568161	0.00350887	190.071	-1.92544	0.412271	-4.67034	3.00703e-06	4.84742e-05
ENSDARG00000037883	prcp	TRUE	12.6138	1.28845	0.385435	3.34284	0.000829243	0.00279874	12.6138	1.46421	0.377532	3.87837	0.000105158	0.000436858	12.6138	0.869062	0.391222	2.2214	0.0263236	0.0549102	12.6138	1.05263	0.397934	2.64524	0.00816332	0.0251098	12.6138	0.565907	0.403047	1.40407	0.160297	0.261817	12.6138	0.761492	0.402824	1.89038	0.0587066	0.131117	12.6138	0.772345	0.399006	1.93567	0.0529079	0.115895
ENSDARG00000104267	postnb	TRUE	7.80225	0.322185	0.580659	0.554861	0.57899	0.681058	7.80225	-0.732993	0.601184	-1.21925	0.22275	0.311933	7.80225	-0.241716	0.591758	-0.408472	0.682927	0.759311	7.80225	-0.271505	0.615957	-0.440786	0.659368	0.754447	7.80225	0.337551	0.580897	0.581085	0.561183	0.671075	7.80225	0.358803	0.584768	0.613582	0.539492	0.663732	7.80225	0.424992	0.580359	0.732291	0.463991	0.591363
ENSDARG00000090716	cltcb	TRUE	969.863	-0.414343	0.0915913	-4.52382	6.0733e-06	3.43102e-05	969.863	-0.401321	0.0911562	-4.40257	1.06977e-05	5.48653e-05	969.863	-0.403906	0.0914066	-4.41878	9.92608e-06	5.39535e-05	969.863	-0.178045	0.0953159	-1.86795	0.0617696	0.1266	969.863	-0.207186	0.0913373	-2.26836	0.0233072	0.057323	969.863	-0.118816	0.0914731	-1.29892	0.193971	0.319866	969.863	-0.253654	0.0914893	-2.77249	0.00556287	0.0196317
ENSDARG00000032013	pafah1b1a	TRUE	667.124	1.33669	0.17513	7.63258	2.30094e-14	4.26489e-13	667.124	1.49512	0.1748	8.55331	1.19607e-17	2.44796e-16	667.124	1.34351	0.175033	7.67572	1.64494e-14	2.98241e-13	667.124	1.15919	0.183328	6.32303	2.5649e-10	5.93425e-09	667.124	0.886043	0.175604	5.0457	4.51872e-07	7.5639e-06	667.124	0.713846	0.176075	4.05422	5.03027e-05	0.000519196	667.124	0.976949	0.175572	5.56437	2.63095e-08	1.07327e-06
ENSDARG00000099524	gbe1b	TRUE	6.80595	1.76722	0.688665	2.56615	0.0102834	0.0250786	6.80595	1.40959	0.689484	2.04442	0.040912	0.0777435	6.80595	1.87039	0.683976	2.73458	0.00624601	0.0161391	6.80595	1.46298	0.712732	2.05264	0.0401076	0.0898555	6.80595	1.73421	0.689987	2.5134	0.0119575	0.0335899	6.80595	2.06223	0.686893	3.00226	0.00267984	0.0119327	6.80595	1.53419	0.696574	2.20249	0.0276309	0.0698153
ENSDARG00000013804	capns1b	TRUE	82.5833	-0.61596	0.237996	-2.58811	0.00965035	0.0237586	82.5833	0.151572	0.232227	0.652688	0.513957	0.606104	82.5833	0.285675	0.23244	1.22903	0.219062	0.312404	82.5833	-0.216673	0.245079	-0.884094	0.376645	0.503434	82.5833	-1.12401	0.242795	-4.62946	3.66615e-06	4.38384e-05	82.5833	-0.801847	0.24142	-3.32138	0.000895728	0.00503063	82.5833	-0.690449	0.239297	-2.88533	0.00391007	0.0147447
ENSDARG00000043453	rps5	TRUE	1364.9	0.53854	0.191288	2.81533	0.00487266	0.0131208	1364.9	0.762267	0.191123	3.98835	6.65337e-05	0.000289788	1364.9	0.738184	0.191183	3.86114	0.00011286	0.000482217	1364.9	0.694081	0.20042	3.46314	0.000533913	0.00258874	1364.9	-0.261346	0.191706	-1.36326	0.172801	0.277126	1364.9	-0.459876	0.191999	-2.39521	0.0166111	0.0495276	1364.9	-0.742094	0.192144	-3.86218	0.000112378	0.000888177
ENSDARG00000031214	arcn1b	TRUE	74.9776	0.285032	0.168517	1.69141	0.090758	0.15784	74.9776	0.579097	0.163916	3.53289	0.00041104	0.00147555	74.9776	0.20515	0.168075	1.22059	0.222242	0.315888	74.9776	0.102476	0.175065	0.585357	0.558308	0.670783	74.9776	0.199837	0.169545	1.17867	0.238531	0.355714	74.9776	0.320631	0.170205	1.88379	0.0595929	0.132713	74.9776	0.158375	0.170593	0.928382	0.353209	0.486558
ENSDARG00000057661	aldoca	TRUE	3.73445	-1.1521	0.642072	-1.79434	0.0727586	0.131932	3.73445	-1.19126	0.625989	-1.903	0.0570408	0.102898	3.73445	-1.63298	0.664806	-2.45633	0.0140366	0.0321858	3.73445	-1.21064	0.662758	-1.82667	0.0677497	0.135778	3.73445	-0.669613	0.618003	-1.08351	0.278582	0.401318	3.73445	-0.787574	0.633233	-1.24373	0.213598	0.343063	3.73445	-1.01826	0.639226	-1.59296	0.111168	0.205091
ENSDARG00000029353	serpine2	TRUE	6.79677	0.00930866	0.624447	0.014907	0.988106	0.993494	6.79677	0.166698	0.615073	0.271021	0.786375	0.840212	6.79677	1.12371	0.604965	1.85748	0.0632436	0.113831	6.79677	-1.18907	0.687104	-1.73056	0.0835309	0.159631	6.79677	-1.70623	0.697772	-2.44526	0.0144749	0.039175	6.79677	-2.11425	0.746548	-2.83204	0.00462525	0.0181998	6.79677	-1.39238	0.681833	-2.04211	0.0411405	0.0953281
ENSDARG00000101334	ctsc	TRUE	132.113	2.40779	0.294135	8.18601	2.70031e-16	5.96918e-15	132.113	3.13042	0.292512	10.7018	9.97789e-27	3.76913e-25	132.113	2.7518	0.293268	9.38321	6.39915e-21	1.85606e-19	132.113	2.08466	0.306861	6.79351	1.09438e-11	3.10592e-10	132.113	0.793759	0.30079	2.63891	0.00831725	0.0249851	132.113	0.77693	0.302251	2.57048	0.0101558	0.0340137	132.113	0.147935	0.30685	0.482108	0.629729	0.735009
ENSDARG00000002945	bgnb	TRUE	127.697	-1.48441	0.243426	-6.09798	1.07415e-09	1.14591e-08	127.697	-1.99875	0.244473	-8.17576	2.94e-16	5.49235e-15	127.697	-1.80135	0.244443	-7.36923	1.71621e-13	2.80236e-12	127.697	-0.999307	0.25237	-3.95969	7.50479e-05	0.000487968	127.697	-1.06521	0.241772	-4.40584	1.05373e-05	0.000105272	127.697	-1.48347	0.244531	-6.0666	1.30649e-09	1.05163e-07	127.697	-1.4121	0.243517	-5.79877	6.68013e-09	3.46082e-07
ENSDARG00000016463	trappc6b	TRUE	25.1758	0.196576	0.283029	0.694545	0.487341	0.597999	25.1758	0.408776	0.274679	1.48819	0.1367	0.210992	25.1758	0.741868	0.27297	2.71777	0.00657244	0.0168649	25.1758	0.510816	0.285224	1.79093	0.0733051	0.144172	25.1758	0.564991	0.277353	2.03708	0.0416419	0.0908141	25.1758	-0.106915	0.294117	-0.363512	0.716222	0.804949	25.1758	0.257467	0.283503	0.908164	0.363792	0.497365
ENSDARG00000079388	agrn	TRUE	327.963	0.0608019	0.135351	0.449218	0.653274	0.745234	327.963	-0.0859052	0.134877	-0.636917	0.524179	0.615351	327.963	0.652255	0.133632	4.88097	1.05563e-06	6.9679e-06	327.963	0.629539	0.139557	4.51098	6.45285e-06	5.73168e-05	327.963	0.240311	0.134911	1.78126	0.0748701	0.144296	327.963	0.247042	0.135437	1.82404	0.0681466	0.147052	327.963	0.148526	0.13536	1.09727	0.272524	0.402106
ENSDARG00000036675	hnrnpa1b	TRUE	1092.36	-0.423678	0.252285	-1.67936	0.0930812	0.161178	1092.36	0.123239	0.252008	0.489028	0.624822	0.706296	1092.36	0.0638811	0.252073	0.253423	0.799942	0.851976	1092.36	-0.4674	0.264493	-1.76715	0.0772025	0.150222	1092.36	-1.28665	0.252816	-5.08927	3.59449e-07	6.18232e-06	1092.36	-1.00458	0.252742	-3.97472	7.04607e-05	0.000681674	1092.36	-1.23582	0.252826	-4.88804	1.01845e-06	2.05984e-05
ENSDARG00000029146	lrp1ab	TRUE	446.253	0.502407	0.151478	3.31669	0.000910892	0.00304892	446.253	0.664794	0.15092	4.40494	1.05813e-05	5.43267e-05	446.253	0.153983	0.151829	1.01418	0.310495	0.411616	446.253	-0.240419	0.159581	-1.50656	0.131922	0.227639	446.253	-0.00938927	0.152389	-0.0616137	0.95087	0.967729	446.253	-0.0527033	0.152891	-0.344712	0.730311	0.815775	446.253	0.0341337	0.152429	0.223931	0.822811	0.885193
ENSDARG00000006019	tktb	TRUE	473.93	-0.150432	0.115537	-1.30202	0.19291	0.291084	473.93	0.0134573	0.11472	0.117305	0.906618	0.93191	473.93	-0.701251	0.116548	-6.01682	1.77874e-09	1.84464e-08	473.93	-0.198402	0.120633	-1.64467	0.100038	0.183507	473.93	-0.252898	0.115813	-2.18367	0.0289863	0.0682866	473.93	-0.266749	0.116286	-2.29389	0.0217966	0.0612506	473.93	-0.609006	0.11688	-5.21053	1.88305e-07	5.22182e-06
ENSDARG00000099667	snrpg	TRUE	146.084	-0.570124	0.242152	-2.3544	0.0185526	0.0416341	146.084	-0.063734	0.239977	-0.265584	0.790559	0.843819	146.084	-0.528411	0.241629	-2.18687	0.028752	0.0591284	146.084	-0.501364	0.252792	-1.9833	0.0473336	0.102617	146.084	-0.960843	0.24384	-3.94047	8.13216e-05	0.00057423	146.084	-0.934453	0.244622	-3.82	0.000133454	0.00113155	146.084	-0.955015	0.244109	-3.91224	9.14437e-05	0.000756888
ENSDARG00000002084	lamb2	TRUE	19.0554	2.49165	0.477143	5.22202	1.76986e-07	1.35134e-06	19.0554	1.61727	0.483931	3.34194	0.000831958	0.00273185	19.0554	2.16323	0.479363	4.51271	6.40037e-06	3.63632e-05	19.0554	2.04495	0.493912	4.14031	3.46835e-05	0.000249947	19.0554	2.56745	0.476655	5.38639	7.18862e-08	1.58778e-06	19.0554	2.32962	0.481461	4.83864	1.30729e-06	2.77749e-05	19.0554	2.5104	0.477877	5.25324	1.49449e-07	4.34524e-06
ENSDARG00000008237	sars1	TRUE	308.706	0.999867	0.136511	7.32446	2.39858e-13	4.01906e-12	308.706	0.863575	0.136215	6.3398	2.30063e-10	2.42359e-09	308.706	0.286777	0.137846	2.08041	0.037488	0.0738218	308.706	0.372345	0.143601	2.59291	0.00951665	0.0284793	308.706	0.175224	0.138615	1.2641	0.206193	0.317807	308.706	-0.0688428	0.140231	-0.490923	0.623481	0.7325	308.706	-0.0540917	0.139661	-0.387308	0.698528	0.790172
ENSDARG00000088091	pfn1	TRUE	196.856	2.65904	0.2787	9.54086	1.41659e-21	4.56468e-20	196.856	2.61242	0.278456	9.38181	6.4847e-21	1.69443e-19	196.856	1.97412	0.279424	7.06497	1.60654e-12	2.37145e-11	196.856	1.22493	0.293393	4.17507	2.979e-05	0.000218859	196.856	1.02155	0.281931	3.62339	0.000290763	0.00162653	196.856	0.370354	0.285592	1.29679	0.194702	0.320637	196.856	0.0193044	0.286996	0.0672637	0.946372	0.964834
ENSDARG00000090963	atp6ap1lb	TRUE	332.514	-1.42363	0.144462	-9.85469	6.54168e-23	2.28677e-21	332.514	-1.65377	0.144223	-11.4667	1.93888e-30	8.97834e-29	332.514	-2.33114	0.147609	-15.7927	3.49351e-56	4.45738e-54	332.514	-1.87295	0.152347	-12.294	9.75763e-35	1.75742e-32	332.514	-1.2205	0.143958	-8.47816	2.28791e-17	6.61205e-15	332.514	-1.04856	0.143998	-7.28177	3.2947e-13	8.78112e-11	332.514	-0.7906	0.143077	-5.52569	3.28186e-08	1.28463e-06
ENSDARG00000039007	eno3	TRUE	247.635	-0.207709	0.131243	-1.58263	0.113507	0.189635	247.635	-0.323013	0.130537	-2.4745	0.0133421	0.0302293	247.635	-0.595739	0.132348	-4.5013	6.75392e-06	3.8155e-05	247.635	-0.0477158	0.135923	-0.351051	0.72555	0.807109	247.635	0.0669006	0.130374	0.513144	0.607851	0.710984	247.635	0.0351771	0.131134	0.268253	0.788504	0.86048	247.635	-0.176897	0.131473	-1.34549	0.178466	0.292529
ENSDARG00000006603	csrp1a	TRUE	12.3575	1.63835	0.563947	2.90515	0.0036708	0.0102799	12.3575	1.79871	0.560754	3.20767	0.00133817	0.0041359	12.3575	0.490953	0.57572	0.852764	0.39379	0.496392	12.3575	-0.743408	0.630112	-1.1798	0.238079	0.356737	12.3575	-0.349551	0.597751	-0.584777	0.558697	0.669025	12.3575	-1.62612	0.669623	-2.42841	0.0151652	0.0460875	12.3575	-0.214724	0.595632	-0.360497	0.718475	0.806046
ENSDARG00000092281	flnb	TRUE	53.6637	-0.0373088	0.237755	-0.156921	0.875307	0.915978	53.6637	-0.588457	0.239772	-2.45424	0.0141184	0.0317108	53.6637	-0.747617	0.243445	-3.07099	0.00213351	0.00639626	53.6637	-0.484714	0.2507	-1.93344	0.0531819	0.112393	53.6637	0.0280516	0.23745	0.118137	0.905959	0.939011	53.6637	-0.340295	0.242666	-1.40232	0.16082	0.277946	53.6637	-0.10759	0.239102	-0.449973	0.65273	0.753151
ENSDARG00000028335	hmga1a	TRUE	1356.1	0.643087	0.137355	4.68192	2.842e-06	1.72455e-05	1356.1	1.55396	0.136632	11.3733	5.67961e-30	2.55604e-28	1356.1	2.5113	0.136406	18.4105	1.08297e-75	2.45068e-73	1356.1	1.57572	0.143113	11.0104	3.4063e-28	4.0078e-26	1356.1	0.274239	0.137757	1.99075	0.0465088	0.0991914	1356.1	-0.00855305	0.138394	-0.061802	0.950721	0.96789	1356.1	-0.10271	0.138349	-0.742398	0.457846	0.585663
ENSDARG00000056122	gdi1	TRUE	474.841	0.267965	0.165244	1.62163	0.104883	0.177697	474.841	0.561161	0.164521	3.41087	0.000647558	0.0021899	474.841	0.588249	0.16469	3.57186	0.000354458	0.00132912	474.841	0.301395	0.172723	1.74497	0.0809907	0.155921	474.841	0.0551902	0.165631	0.333211	0.738975	0.814829	474.841	-0.0832461	0.166263	-0.500689	0.61659	0.727396	474.841	-0.0388082	0.165919	-0.233898	0.815064	0.879287
ENSDARG00000002659	mapre1b	TRUE	407.046	0.484325	0.137555	3.52095	0.000430007	0.00156431	407.046	0.658622	0.136839	4.81313	1.48588e-06	9.08534e-06	407.046	0.51555	0.13731	3.75465	0.000173584	0.000707399	407.046	0.361447	0.143779	2.5139	0.0119403	0.0341479	407.046	-0.142067	0.138994	-1.02211	0.306728	0.430867	407.046	-0.308816	0.140077	-2.20461	0.0274814	0.0732138	407.046	-0.27262	0.139556	-1.95349	0.0507619	0.112369
ENSDARG00000036875	rps12	TRUE	2327.93	1.08191	0.148935	7.26427	3.75059e-13	6.15321e-12	2327.93	1.32401	0.148819	8.89676	5.7499e-19	1.30116e-17	2327.93	1.34764	0.14885	9.0537	1.38198e-19	3.68328e-18	2327.93	0.960149	0.156101	6.15083	7.70774e-10	1.64511e-08	2327.93	0.0642226	0.149328	0.430077	0.66714	0.76015	2327.93	-0.19682	0.149605	-1.3156	0.188307	0.312569	2327.93	-0.625058	0.149848	-4.17128	3.02888e-05	0.000312893
ENSDARG00000013655	tpd52l2b	TRUE	132.489	-0.833911	0.198819	-4.19431	2.73701e-05	0.00013457	132.489	-0.561621	0.196415	-2.85935	0.00424507	0.0112965	132.489	-0.698683	0.197652	-3.53491	0.000407918	0.00150404	132.489	-0.659361	0.206472	-3.19346	0.00140578	0.0058693	132.489	-1.34762	0.202062	-6.66938	2.56893e-11	1.63451e-09	132.489	-1.01614	0.201079	-5.05345	4.33897e-07	1.1747e-05	132.489	-0.768772	0.198947	-3.8642	0.000111453	0.000882024
ENSDARG00000078800	slc26a10	TRUE	2.07683	2.39953	1.14676	2.09245	0.0363986	0.0742025	2.07683	2.0956	1.1462	1.82831	0.067503	0.118377	2.07683	1.43089	1.18235	1.2102	0.2262	0.320104	2.07683	-0.380598	1.40712	-0.270481	0.78679	0.85188	2.07683	1.97477	1.16348	1.6973	0.0896407	0.166283	2.07683	1.86506	1.17753	1.58387	0.113223	0.214796	2.07683	2.46577	1.14747	2.14888	0.0316438	0.0775004
ENSDARG00000076317	plod3	TRUE	56.6699	-0.0586281	0.287184	-0.204148	0.838238	0.888544	56.6699	0.353962	0.282967	1.25089	0.210973	0.298526	56.6699	0.449168	0.283417	1.58483	0.113005	0.182917	56.6699	0.0656937	0.297973	0.220468	0.825506	0.879964	56.6699	-0.499029	0.291217	-1.7136	0.0866019	0.161659	56.6699	-0.617541	0.294601	-2.09619	0.036065	0.0903867	56.6699	-0.415658	0.291013	-1.42831	0.153202	0.261388
ENSDARG00000025581	rpl10	TRUE	1524.48	0.730696	0.130979	5.57872	2.42288e-08	2.13748e-07	1524.48	0.927857	0.130786	7.09448	1.29839e-12	1.7566e-11	1524.48	0.803468	0.130899	6.13807	8.35316e-10	8.99719e-09	1524.48	0.682704	0.137189	4.97637	6.47882e-07	7.5583e-06	1524.48	-0.166152	0.131571	-1.26284	0.206648	0.318244	1524.48	-0.344305	0.131928	-2.60979	0.00905981	0.0311567	1524.48	-0.651119	0.132145	-4.92731	8.33697e-07	1.76504e-05
ENSDARG00000037559	uba1	TRUE	632.222	0.118889	0.115839	1.02634	0.304733	0.417803	632.222	0.454408	0.115032	3.95028	7.80593e-05	0.000334359	632.222	0.511488	0.115172	4.44109	8.95031e-06	4.90274e-05	632.222	0.164727	0.120888	1.36264	0.172995	0.279802	632.222	-0.278807	0.116604	-2.39105	0.0168004	0.0441488	632.222	-0.374901	0.117248	-3.19749	0.00138627	0.00708857	632.222	-0.466752	0.11717	-3.98356	6.78919e-05	0.000596694
ENSDARG00000001889	tuba1a	TRUE	1120.35	0.64343	0.197033	3.26559	0.00109236	0.00357726	1120.35	2.20459	0.196012	11.2472	2.39094e-29	1.04086e-27	1120.35	2.74083	0.19593	13.9888	1.82357e-44	1.56781e-42	1120.35	2.29387	0.20533	11.1717	5.61144e-29	7.026e-27	1120.35	0.896532	0.196831	4.55482	5.24299e-06	5.92386e-05	1120.35	0.337506	0.197643	1.70765	0.0877015	0.177506	1120.35	0.0103545	0.197948	0.0523095	0.958282	0.972924
ENSDARG00000045367	tuba1b	TRUE	698.319	3.57972	0.321328	11.1404	7.97722e-29	3.90077e-27	698.319	4.24043	0.321142	13.2042	8.29846e-40	5.78649e-38	698.319	3.07941	0.321446	9.57989	9.71502e-22	2.96481e-20	698.319	1.9905	0.337141	5.90407	3.54651e-09	6.81198e-08	698.319	0.523267	0.324172	1.61417	0.106491	0.190244	698.319	0.0234384	0.326119	0.0718706	0.942705	0.962774	698.319	-0.731442	0.328919	-2.22378	0.0261635	0.0669077
ENSDARG00000058371	krt5	TRUE	24.8324	-1.40777	0.683285	-2.0603	0.0393695	0.0791231	24.8324	-0.0833922	0.665906	-0.125231	0.900341	0.927564	24.8324	0.829813	0.662587	1.25238	0.21043	0.302977	24.8324	-1.03131	0.707198	-1.45831	0.144756	0.244116	24.8324	-0.750239	0.67427	-1.11267	0.265851	0.387342	24.8324	-0.836825	0.67772	-1.23476	0.216918	0.34695	24.8324	0.814796	0.663439	1.22814	0.219395	0.341551
ENSDARG00000036894	aimp1b	TRUE	4.44089	1.17525	0.845174	1.39055	0.164363	0.255859	4.44089	1.18953	0.836055	1.42279	0.154798	0.233355	4.44089	1.43412	0.834828	1.71786	0.0858214	0.146339	4.44089	0.753128	0.883769	0.852177	0.394116	0.52064	4.44089	1.54242	0.835835	1.84536	0.064985	0.129018	4.44089	0.937449	0.861156	1.08859	0.276333	0.413275	4.44089	1.38357	0.841661	1.64385	0.100207	0.189086
ENSDARG00000006353	itga5	TRUE	122.835	-0.440386	0.207801	-2.11927	0.0340675	0.0701328	122.835	-0.825339	0.20814	-3.9653	7.33042e-05	0.000316079	122.835	-0.965386	0.209897	-4.59933	4.23861e-06	2.50053e-05	122.835	-0.679368	0.21776	-3.11981	0.00180971	0.00725929	122.835	-0.283545	0.207242	-1.36818	0.171255	0.275292	122.835	-0.633317	0.209915	-3.01701	0.00255278	0.0114928	122.835	-0.323925	0.207686	-1.55968	0.118834	0.215815
ENSDARG00000022456	eno1a	TRUE	2248.59	-0.816128	0.147166	-5.54563	2.92891e-08	2.54848e-07	2248.59	-1.23735	0.147211	-8.40532	4.26706e-17	8.43113e-16	2248.59	-1.55873	0.147455	-10.5709	4.06425e-26	1.60344e-24	2248.59	-1.09414	0.154361	-7.08823	1.35835e-12	4.41729e-11	2248.59	-0.731046	0.147146	-4.96817	6.75876e-07	1.05411e-05	2248.59	-0.622029	0.147174	-4.22648	2.3737e-05	0.000287276	2248.59	-0.833953	0.147208	-5.66513	1.46911e-08	6.63645e-07
ENSDARG00000071065	g6pd	TRUE	118.345	-1.31019	0.183911	-7.12404	1.04808e-12	1.6464e-11	118.345	-1.45359	0.182728	-7.95494	1.79217e-15	3.13329e-14	118.345	-1.42307	0.183833	-7.74111	9.85557e-15	1.8326e-13	118.345	-1.20496	0.19054	-6.32392	2.55008e-10	5.90579e-09	118.345	-0.966931	0.18184	-5.31747	1.05221e-07	2.20432e-06	118.345	-0.770502	0.181784	-4.23856	2.24962e-05	0.000275455	118.345	-0.737108	0.180911	-4.07442	4.61283e-05	0.00043821
ENSDARG00000070657	pa2g4b	TRUE	250.16	0.997069	0.13574	7.34543	2.05091e-13	3.45957e-12	250.16	0.811149	0.135481	5.9872	2.13487e-09	2.01215e-08	250.16	0.233557	0.137506	1.69853	0.0894083	0.151436	250.16	0.242034	0.143304	1.68896	0.0912274	0.170743	250.16	0.0484261	0.138764	0.348982	0.727103	0.80585	250.16	-0.116321	0.140428	-0.828332	0.407482	0.548162	250.16	-0.0764471	0.139605	-0.547596	0.58397	0.697385
ENSDARG00000017891	tcp1	TRUE	225.18	0.148464	0.303004	0.489974	0.624152	0.719938	225.18	0.39619	0.302373	1.31027	0.190105	0.274785	225.18	0.260172	0.302717	0.859459	0.390088	0.492895	225.18	0.0291298	0.317472	0.0917553	0.926892	0.952764	225.18	-1.01228	0.30553	-3.3132	0.000922336	0.00416814	225.18	-0.991333	0.306074	-3.23886	0.00120007	0.0062989	225.18	-1.46664	0.307455	-4.77025	1.83996e-06	3.30601e-05
ENSDARG00000116058	rhoac	TRUE	336.437	0.0210575	0.163727	0.128613	0.897664	0.933273	336.437	0.485312	0.162413	2.98814	0.00280682	0.00789762	336.437	0.48383	0.162679	2.97415	0.00293806	0.00842501	336.437	0.281167	0.170491	1.64915	0.0991159	0.182216	336.437	-0.395047	0.164864	-2.3962	0.0165662	0.0436855	336.437	-0.353394	0.165315	-2.1377	0.0325413	0.0834852	336.437	-0.491361	0.165362	-2.97142	0.00296421	0.0118528
ENSDARG00000069980	lman1	TRUE	91.0834	-0.659144	0.166497	-3.95891	7.52941e-05	0.000332124	91.0834	-0.527603	0.163254	-3.23179	0.00123017	0.00384569	91.0834	-1.17271	0.170111	-6.89379	5.43239e-12	7.67413e-11	91.0834	-0.806194	0.173622	-4.6434	3.42727e-06	3.28339e-05	91.0834	-0.427808	0.164897	-2.5944	0.00947567	0.0277491	91.0834	-0.666783	0.168457	-3.95817	7.55275e-05	0.000722936	91.0834	-0.605802	0.16679	-3.63212	0.000281105	0.0018323
ENSDARG00000045132	vdac1	TRUE	1426.15	-1.70802	0.115509	-14.7869	1.77985e-49	2.3795e-47	1426.15	-1.54215	0.114904	-13.4212	4.54562e-41	3.3653e-39	1426.15	-1.31535	0.114865	-11.4512	2.31838e-30	1.12573e-28	1426.15	-0.780819	0.119861	-6.51435	7.30056e-11	1.82428e-09	1426.15	-0.192693	0.114111	-1.68866	0.0912855	0.168721	1426.15	-0.217972	0.114234	-1.90812	0.0563762	0.127108	1426.15	-0.505899	0.114343	-4.42439	9.67159e-06	0.000125537
ENSDARG00000055536	otub1a	TRUE	45.7168	-0.96185	0.233112	-4.12613	3.68911e-05	0.000176513	45.7168	-0.575131	0.225248	-2.55332	0.0106701	0.025019	45.7168	-0.230681	0.22399	-1.02987	0.303071	0.4037	45.7168	-0.441256	0.235211	-1.876	0.0606553	0.124764	45.7168	-1.2516	0.237915	-5.26072	1.43494e-07	2.87793e-06	45.7168	-1.03598	0.237444	-4.36304	1.28269e-05	0.000173437	45.7168	-1.11712	0.236739	-4.71877	2.37271e-06	4.0422e-05
ENSDARG00000012399	adssl	TRUE	143.723	-0.286407	0.155416	-1.84285	0.0653513	0.120562	143.723	-0.353058	0.154434	-2.28613	0.0222465	0.0465521	143.723	-1.04855	0.158846	-6.60108	4.08164e-11	5.24124e-10	143.723	-0.497518	0.162631	-3.05918	0.00221944	0.00858943	143.723	-0.867284	0.158647	-5.46674	4.58384e-08	1.08972e-06	143.723	-0.94841	0.160532	-5.90791	3.46476e-09	2.38135e-07	143.723	-1.02609	0.160182	-6.40576	1.49618e-10	1.56038e-08
ENSDARG00000010149	atp5fa1	TRUE	1257.6	-1.32038	0.191433	-6.89734	5.29863e-12	7.68026e-11	1257.6	-1.12373	0.191124	-5.87962	4.11211e-09	3.74193e-08	1257.6	-1.3813	0.191395	-7.21704	5.31313e-13	8.25427e-12	1257.6	-0.664181	0.200248	-3.3168	0.000910555	0.00406555	1257.6	-0.749596	0.191103	-3.92248	8.76422e-05	0.000610771	1257.6	-0.568901	0.191106	-2.97689	0.00291186	0.0127342	1257.6	-0.749395	0.191135	-3.92076	8.82698e-05	0.00073826
ENSDARG00000003920	setb	TRUE	675.049	0.23284	0.0969023	2.40283	0.0162688	0.0371864	675.049	0.294466	0.096435	3.05352	0.00226172	0.00653087	675.049	-0.101701	0.0972361	-1.04592	0.2956	0.395988	675.049	-0.211188	0.101814	-2.07425	0.0380565	0.0862506	675.049	-0.444939	0.0981954	-4.53116	5.86614e-06	6.47092e-05	675.049	-0.404611	0.0985489	-4.10569	4.03108e-05	0.00043536	675.049	-0.48845	0.0984491	-4.96145	6.997e-07	1.53838e-05
ENSDARG00000014536	pfdn1	TRUE	114.089	1.06039	0.13392	7.91811	2.41147e-15	4.93969e-14	114.089	1.09893	0.132246	8.30972	9.59247e-17	1.84076e-15	114.089	0.75435	0.134912	5.59144	2.25197e-08	2.00438e-07	114.089	0.508417	0.14106	3.60427	0.000313033	0.00164372	114.089	0.326875	0.13905	2.35077	0.0187347	0.0481815	114.089	-0.0950772	0.145361	-0.654077	0.513062	0.641448	114.089	-0.280149	0.146127	-1.91717	0.0552168	0.119839
ENSDARG00000021149	cbr1l	TRUE	12.9403	0.258217	0.45216	0.571074	0.567949	0.671252	12.9403	0.733245	0.44217	1.65829	0.0972592	0.159956	12.9403	-0.0208659	0.454799	-0.0458795	0.963406	0.97532	12.9403	-0.099299	0.474517	-0.209263	0.834243	0.885889	12.9403	-0.214506	0.46173	-0.46457	0.64224	0.739678	12.9403	-0.889675	0.487426	-1.82525	0.0679629	0.146748	12.9403	-0.895965	0.483042	-1.85484	0.0636192	0.133371
ENSDARG00000057882	arpc3	TRUE	177.509	0.167218	0.244242	0.684641	0.49357	0.603493	177.509	0.409942	0.243182	1.68574	0.0918454	0.152738	177.509	0.172097	0.243974	0.705394	0.480565	0.580517	177.509	0.160526	0.255358	0.628632	0.52959	0.645923	177.509	-0.590049	0.246649	-2.39226	0.016745	0.0440546	177.509	-0.694039	0.247918	-2.79947	0.0051186	0.0197904	177.509	-0.649342	0.247154	-2.62728	0.00860699	0.0277234
ENSDARG00000006782	rb1	TRUE	22.1004	1.85375	0.440322	4.20998	2.55395e-05	0.000126509	22.1004	1.93924	0.436954	4.43808	9.07654e-06	4.72891e-05	22.1004	2.03137	0.437716	4.64085	3.46982e-06	2.0886e-05	22.1004	1.64565	0.456237	3.607	0.000309758	0.00162972	22.1004	1.25226	0.447852	2.79616	0.00517143	0.016944	22.1004	1.45494	0.447623	3.25037	0.00115255	0.00610292	22.1004	1.13141	0.450709	2.51029	0.0120633	0.0363841
ENSDARG00000044541	ppp1r14ba	TRUE	141.549	-1.38252	0.216839	-6.37578	1.8203e-10	2.16729e-09	141.549	0.00858744	0.203088	0.0422844	0.966272	0.975832	141.549	0.46828	0.202018	2.31801	0.0204489	0.0444818	141.549	1.32995	0.208315	6.3843	1.72182e-10	4.08458e-09	141.549	0.780377	0.201445	3.8739	0.000107109	0.000720074	141.549	0.576423	0.202907	2.84082	0.00449979	0.0178245	141.549	0.358424	0.203321	1.76284	0.0779267	0.155549
ENSDARG00000062970	niban2a	TRUE	16.1678	0.664936	0.490213	1.35642	0.174965	0.269063	16.1678	1.24695	0.478469	2.60613	0.00915712	0.0218886	16.1678	1.25346	0.480361	2.60941	0.00906984	0.0221772	16.1678	0.994807	0.501639	1.98311	0.0473549	0.10265	16.1678	0.762224	0.489008	1.55871	0.119064	0.207467	16.1678	0.987092	0.488386	2.02113	0.0432663	0.103716	16.1678	0.877287	0.488158	1.79714	0.072314	0.147149
ENSDARG00000061100	nars1	TRUE	495.035	1.787	0.146349	12.2106	2.73023e-34	1.81539e-32	495.035	1.74394	0.146097	11.9369	7.60238e-33	3.90489e-31	495.035	1.23231	0.146885	8.38965	4.87603e-17	1.09004e-15	495.035	1.35461	0.153195	8.84238	9.3701e-19	5.77346e-17	495.035	0.933503	0.147616	6.32385	2.55121e-10	1.26438e-08	495.035	0.737622	0.14845	4.96881	6.73655e-07	1.66416e-05	495.035	0.48769	0.148777	3.278	0.00104546	0.00516954
ENSDARG00000011921	txnl1	TRUE	93.9396	0.327057	0.203266	1.60901	0.107614	0.181468	93.9396	0.325514	0.201922	1.61207	0.106946	0.172662	93.9396	0.00608088	0.204295	0.0297652	0.976254	0.98467	93.9396	0.173112	0.212116	0.816121	0.414431	0.540103	93.9396	-0.445372	0.208331	-2.13781	0.0325324	0.0748613	93.9396	-0.308359	0.208744	-1.47721	0.139619	0.250226	93.9396	-0.737954	0.211583	-3.48778	0.000487047	0.0028225
ENSDARG00000008155	sms	TRUE	107.143	-1.72683	0.165	-10.4656	1.24293e-25	5.11289e-24	107.143	-1.05692	0.154854	-6.82526	8.77692e-12	1.09197e-10	107.143	-0.974221	0.155702	-6.25696	3.92557e-10	4.4731e-09	107.143	-0.366098	0.158169	-2.3146	0.0206349	0.0530055	107.143	-0.666922	0.154538	-4.3156	1.59173e-05	0.000148853	107.143	-0.621091	0.155595	-3.99171	6.55972e-05	0.000644341	107.143	-0.659503	0.154942	-4.25646	2.07691e-05	0.000230857
ENSDARG00000028106	glrx	TRUE	12.0021	-0.00752275	0.422425	-0.0178085	0.985792	0.99166	12.0021	0.722958	0.405077	1.78474	0.0743035	0.128197	12.0021	0.704252	0.407688	1.72743	0.084091	0.143965	12.0021	0.0477395	0.434294	0.109924	0.912469	0.942582	12.0021	-0.9147	0.45117	-2.0274	0.0426217	0.0924466	12.0021	-1.2191	0.474302	-2.57031	0.0101608	0.0340259	12.0021	-1.05082	0.459745	-2.28566	0.0222741	0.0589426
ENSDARG00000021252	cct6a	TRUE	1046.7	0.465734	0.0982088	4.74228	2.11322e-06	1.31927e-05	1046.7	0.387293	0.0980215	3.9511	7.77913e-05	0.000333389	1046.7	0.581649	0.0980186	5.93407	2.9552e-09	2.97592e-08	1046.7	0.161349	0.102932	1.56753	0.116991	0.207896	1046.7	-0.313909	0.099167	-3.16546	0.00154837	0.00634777	1046.7	-0.314142	0.0994738	-3.15804	0.00158834	0.00789306	1046.7	-0.75589	0.100093	-7.55187	4.29069e-14	1.74442e-11
ENSDARG00000002587	dpysl3	TRUE	502.526	-1.66632	0.144032	-11.5691	5.91271e-31	3.33955e-29	502.526	-0.931557	0.140997	-6.60692	3.92391e-11	4.52732e-10	502.526	-0.00774051	0.139841	-0.0553522	0.955858	0.969437	502.526	0.194707	0.146148	1.33226	0.182775	0.291999	502.526	-0.377817	0.140592	-2.68732	0.00720281	0.0221732	502.526	-0.412114	0.141005	-2.92269	0.00347021	0.0146035	502.526	-0.368945	0.140688	-2.62243	0.00873046	0.0280382
ENSDARG00000010085	p4ha2	TRUE	45.0053	0.549564	0.337227	1.62966	0.103174	0.175298	45.0053	1.24437	0.331557	3.7531	0.000174659	0.000689639	45.0053	1.33253	0.331977	4.01391	5.97204e-05	0.000272155	45.0053	-0.266432	0.35848	-0.743226	0.457345	0.580866	45.0053	0.0555939	0.342065	0.162524	0.870893	0.914428	45.0053	0.447309	0.339963	1.31576	0.188255	0.312504	45.0053	-0.0882281	0.344493	-0.25611	0.797866	0.866933
ENSDARG00000026595	pafah1b1b	TRUE	443.17	0.272226	0.113165	2.40558	0.016147	0.0369481	443.17	0.243247	0.112579	2.16069	0.0307195	0.060858	443.17	0.220497	0.113014	1.95105	0.0510512	0.095334	443.17	0.418452	0.117542	3.56002	0.000370827	0.00189493	443.17	0.247224	0.113288	2.18226	0.0290904	0.068478	443.17	0.20259	0.113881	1.77896	0.0752456	0.158368	443.17	0.197701	0.113565	1.74086	0.0817081	0.161724
ENSDARG00000068973	pdlim4	TRUE	10.1256	2.87743	0.73968	3.8901	0.000100203	0.000427953	10.1256	2.79845	0.737558	3.79421	0.000148112	0.000594504	10.1256	2.08581	0.748107	2.78812	0.00530149	0.0140485	10.1256	1.8361	0.775828	2.36664	0.0179506	0.0472986	10.1256	2.33453	0.746597	3.1269	0.00176661	0.00706262	10.1256	2.25123	0.750917	2.99798	0.00271777	0.0120635	10.1256	2.02302	0.752805	2.68731	0.00720295	0.0240202
ENSDARG00000021550	rad23b	TRUE	453.451	0.760503	0.100575	7.56156	3.98277e-14	7.2381e-13	453.451	0.80829	0.0999433	8.08749	6.09058e-16	1.11353e-14	453.451	0.44824	0.100984	4.43875	9.04846e-06	4.95085e-05	453.451	0.504217	0.10511	4.79705	1.61018e-06	1.69365e-05	453.451	0.08865	0.102347	0.866174	0.386395	0.509788	453.451	0.176585	0.10267	1.71993	0.0854454	0.173926	453.451	-0.0656748	0.103085	-0.63709	0.524066	0.644867
ENSDARG00000019702	aldocb	TRUE	4813.24	-1.4734	0.214492	-6.86925	6.45417e-12	9.22748e-11	4813.24	-1.93405	0.214519	-9.01574	1.95542e-19	4.54943e-18	4813.24	-1.9796	0.214566	-9.22607	2.80737e-20	7.79402e-19	4813.24	-1.49489	0.224928	-6.64609	3.00981e-11	7.98093e-10	4813.24	-0.818619	0.214408	-3.81804	0.000134514	0.000862957	4813.24	-0.510325	0.214396	-2.3803	0.0172987	0.051177	4813.24	-0.76607	0.214409	-3.57293	0.000353005	0.00218599
ENSDARG00000069113	dbn1	TRUE	570.776	0.981642	0.143233	6.85347	7.208e-12	1.02585e-10	570.776	1.1219	0.142772	7.85795	3.90481e-15	6.61942e-14	570.776	1.27215	0.142808	8.90809	5.19178e-19	1.34197e-17	570.776	0.9832	0.14962	6.5713	4.98765e-11	1.28049e-09	570.776	0.313043	0.144303	2.16934	0.030057	0.070298	570.776	0.122228	0.145132	0.84218	0.399687	0.540556	570.776	0.282266	0.144491	1.95352	0.0507576	0.112369
ENSDARG00000036629	rps14	TRUE	2406.7	0.842816	0.121756	6.92218	4.44736e-12	6.50249e-11	2406.7	1.05443	0.121617	8.67007	4.31847e-18	9.18326e-17	2406.7	0.966923	0.121686	7.94607	1.92519e-15	3.80704e-14	2406.7	0.867892	0.127541	6.80483	1.01171e-11	2.87828e-10	2406.7	0.12645	0.122068	1.0359	0.300248	0.424074	2406.7	-0.156892	0.122365	-1.28216	0.199786	0.326337	2406.7	-0.435859	0.122486	-3.55842	0.000373087	0.00228239
ENSDARG00000055064	prdx5	TRUE	403.622	-1.02493	0.13686	-7.4889	6.94539e-14	1.2363e-12	403.622	-0.801799	0.13555	-5.91516	3.31558e-09	3.04949e-08	403.622	-1.18165	0.136971	-8.62703	6.29671e-18	1.49101e-16	403.622	-0.936774	0.14259	-6.56968	5.0422e-11	1.29166e-09	403.622	-0.367467	0.135357	-2.71479	0.0066317	0.0207477	403.622	-0.388434	0.135784	-2.86067	0.00422745	0.0170028	403.622	-0.381412	0.135509	-2.81466	0.00488283	0.0176286
ENSDARG00000054191	pgk1	TRUE	286.102	-0.41272	0.275802	-1.49643	0.134541	0.217323	286.102	-0.576347	0.275632	-2.091	0.0365281	0.0704907	286.102	-1.03886	0.27658	-3.75608	0.000172593	0.00070408	286.102	-1.2746	0.290303	-4.39058	1.13051e-05	9.37314e-05	286.102	-0.786437	0.276391	-2.84538	0.00443591	0.015031	286.102	-0.457292	0.276164	-1.65587	0.0977477	0.192313	286.102	-1.35388	0.277712	-4.87513	1.08738e-06	2.16815e-05
ENSDARG00000029689	tkta	TRUE	7626.81	-1.06648	0.0845884	-12.6079	1.91052e-36	1.4249e-34	7626.81	-0.943681	0.0844602	-11.1731	5.52267e-29	2.34464e-27	7626.81	-0.477635	0.0843953	-5.6595	1.51815e-08	1.39098e-07	7626.81	0.16189	0.0883633	1.8321	0.0669372	0.134518	7626.81	0.314645	0.0842835	3.73318	0.000189081	0.00113842	7626.81	0.230492	0.0843241	2.7334	0.0062684	0.0233189	7626.81	-0.0470064	0.0843509	-0.557273	0.577341	0.692261
ENSDARG00000001897	man2b1	TRUE	24.953	0.738038	0.324437	2.27483	0.0229161	0.0498766	24.953	0.879044	0.319769	2.749	0.00597781	0.0151575	24.953	0.653143	0.323972	2.01605	0.0437947	0.0840537	24.953	0.234196	0.341709	0.685366	0.493113	0.614136	24.953	0.161126	0.33315	0.483645	0.628638	0.728179	24.953	0.379262	0.332616	1.14024	0.254186	0.38937	24.953	0.151118	0.334451	0.451839	0.651385	0.751986
ENSDARG00000018174	gnai2a	TRUE	141.652	-0.0614821	0.190863	-0.322127	0.747357	0.819416	141.652	0.255849	0.188634	1.35633	0.174995	0.257838	141.652	0.35622	0.188901	1.88575	0.0593291	0.108058	141.652	0.153968	0.197934	0.777875	0.436643	0.561672	141.652	-0.675455	0.194346	-3.47553	0.00050985	0.0025823	141.652	-0.405467	0.193807	-2.09211	0.0364285	0.0910408	141.652	-0.488738	0.193555	-2.52506	0.0115678	0.0351682
ENSDARG00000007024	uox	TRUE	2.58033	2.69129	1.62608	1.65508	0.0979086	0.167986	2.58033	2.48752	1.62348	1.53221	0.125469	0.196631	2.58033	2.09857	1.64016	1.27949	0.200725	0.291453	2.58033	2.93321	1.67556	1.75058	0.0800181	0.154468	2.58033	2.7881	1.62438	1.71641	0.0860875	0.160874	2.58033	2.87837	1.62679	1.76936	0.0768338	0.160878	2.58033	2.98372	1.62132	1.84031	0.0657234	0.136781
ENSDARG00000070083	atp5f1b	TRUE	4670.72	-0.714038	0.132753	-5.37869	7.50314e-08	6.107e-07	4670.72	-0.726187	0.132687	-5.47293	4.42662e-08	3.50897e-07	4670.72	-0.918103	0.132777	-6.91464	4.69047e-12	6.6732e-11	4670.72	-0.0804812	0.139046	-0.57881	0.562717	0.674543	4670.72	-0.171948	0.132645	-1.2963	0.194873	0.304053	4670.72	-0.0323107	0.132653	-0.243572	0.807562	0.874813	4670.72	-0.26982	0.132675	-2.03369	0.0419825	0.0968955
ENSDARG00000070674	psmd6	TRUE	215.887	0.243554	0.127404	1.91166	0.0559193	0.105922	215.887	0.394224	0.125878	3.13178	0.00173749	0.00518437	215.887	0.105687	0.127464	0.829149	0.40702	0.509588	215.887	0.118181	0.132704	0.890564	0.373163	0.499928	215.887	-0.0375845	0.128709	-0.292011	0.770278	0.839543	215.887	-0.119788	0.130085	-0.920842	0.357133	0.498374	215.887	-0.216544	0.129934	-1.66657	0.0956007	0.18236
ENSDARG00000097827	lrp1aa	TRUE	767.322	-0.633155	0.133583	-4.7398	2.13933e-06	1.33325e-05	767.322	-0.47251	0.132912	-3.55507	0.000377878	0.00137315	767.322	-0.363344	0.133014	-2.73163	0.00630218	0.0162619	767.322	-0.190273	0.139045	-1.36843	0.171179	0.277542	767.322	0.199948	0.132544	1.50854	0.131415	0.224157	767.322	0.394861	0.132536	2.97927	0.00288933	0.0126564	767.322	-0.0415192	0.132872	-0.312475	0.75468	0.833797
ENSDARG00000027183	nampt2	TRUE	41.7779	0.514633	0.27053	1.90231	0.0571303	0.107815	41.7779	-0.215126	0.274611	-0.783386	0.433401	0.530218	41.7779	0.105415	0.273243	0.385794	0.699649	0.773385	41.7779	-0.00589962	0.285336	-0.0206761	0.983504	0.98976	41.7779	0.561557	0.270356	2.0771	0.0377925	0.0842343	41.7779	0.309467	0.2747	1.12656	0.259927	0.395864	41.7779	0.41818	0.272243	1.53606	0.124525	0.223777
ENSDARG00000091509	atp6ap1la	TRUE	29.9849	-1.25898	0.443929	-2.836	0.00456822	0.0124127	29.9849	-1.02037	0.437008	-2.33491	0.0195484	0.0418107	29.9849	-1.49847	0.445744	-3.36173	0.000774544	0.00263696	29.9849	-0.365228	0.452568	-0.807012	0.41966	0.545097	29.9849	-0.253079	0.433141	-0.584289	0.559026	0.669208	29.9849	-0.0999675	0.433406	-0.230656	0.817582	0.881528	29.9849	-0.289077	0.433941	-0.666166	0.505305	0.628442
ENSDARG00000044943	npepps	TRUE	488.805	0.453173	0.13789	3.28648	0.00101447	0.00335098	488.805	0.392406	0.137504	2.85377	0.00432037	0.0114752	488.805	0.455889	0.137695	3.31085	0.000930119	0.00309915	488.805	0.567307	0.14377	3.94593	7.94894e-05	0.000512153	488.805	0.423833	0.13799	3.07148	0.00213004	0.00822359	488.805	0.487915	0.138216	3.53009	0.000415419	0.00275724	488.805	0.386085	0.138175	2.79418	0.00520316	0.0185801
ENSDARG00000102883	sptbn1	TRUE	555.62	0.292331	0.317372	0.921098	0.356999	0.472278	555.62	0.436346	0.317082	1.37613	0.168782	0.250468	555.62	0.476587	0.317169	1.50263	0.132936	0.208699	555.62	0.215617	0.332639	0.648201	0.516855	0.63489	555.62	0.727855	0.317105	2.29531	0.0217153	0.0542136	555.62	0.652678	0.317269	2.05718	0.0396692	0.0970379	555.62	0.644847	0.317193	2.03298	0.0420546	0.0970339
ENSDARG00000076952	fer1l4	TRUE	13.9747	1.24632	0.524704	2.37529	0.0175352	0.039666	13.9747	1.13352	0.521081	2.17533	0.0296054	0.0590311	13.9747	1.3694	0.520404	2.63142	0.00850298	0.0209867	13.9747	1.53788	0.534714	2.87608	0.00402652	0.0140544	13.9747	1.78778	0.516488	3.46143	0.000537323	0.00269639	13.9747	1.88131	0.517776	3.63345	0.000279653	0.0020288	13.9747	1.99842	0.514606	3.8834	0.000103007	0.00082858
ENSDARG00000075536	cpne1	TRUE	181.12	0.0586973	0.132498	0.443006	0.657762	0.74874	181.12	0.214663	0.130461	1.64542	0.0998838	0.163421	181.12	0.109438	0.13167	0.831153	0.405887	0.508435	181.12	-0.103553	0.138078	-0.749955	0.453282	0.576864	181.12	0.125324	0.132298	0.947289	0.343491	0.46782	181.12	0.106141	0.133377	0.795795	0.426151	0.565443	181.12	0.129596	0.13259	0.977418	0.328362	0.46096
ENSDARG00000071212	p3h1	TRUE	35.434	-1.05275	0.340898	-3.08818	0.00201386	0.00609543	35.434	-0.425777	0.326838	-1.30272	0.192672	0.277675	35.434	0.258427	0.322325	0.801758	0.422693	0.524963	35.434	0.188289	0.336558	0.559454	0.575852	0.684713	35.434	0.102425	0.324954	0.315199	0.752611	0.825048	35.434	0.505005	0.323033	1.56332	0.117977	0.220931	35.434	-0.299484	0.330145	-0.907129	0.364338	0.497886
ENSDARG00000021582	dynlrb1	TRUE	65.9615	-1.13842	0.248427	-4.58253	4.59387e-06	2.66657e-05	65.9615	-0.43132	0.240893	-1.79051	0.0733727	0.126819	65.9615	-0.497457	0.242345	-2.05268	0.0401033	0.0781	65.9615	-0.607101	0.253828	-2.39178	0.016767	0.0447796	65.9615	-0.925039	0.246643	-3.75052	0.000176467	0.00107461	65.9615	-1.10984	0.250414	-4.43203	9.33487e-06	0.00013497	65.9615	-0.882663	0.246828	-3.57602	0.00034886	0.00217015
ENSDARG00000031907	ptbp1b	TRUE	60.7694	-0.16217	0.30261	-0.535904	0.592025	0.692381	60.7694	0.0770605	0.298942	0.257778	0.796578	0.848247	60.7694	0.223694	0.299194	0.747656	0.454668	0.556122	60.7694	-0.216013	0.315295	-0.685116	0.493271	0.614136	60.7694	0.407358	0.298986	1.36246	0.173051	0.277416	60.7694	0.432521	0.299932	1.44206	0.149285	0.262663	60.7694	0.188131	0.300709	0.625626	0.53156	0.651366
ENSDARG00000070161	vamp3	TRUE	119.349	0.161327	0.192547	0.837859	0.40211	0.51736	119.349	0.237262	0.19099	1.24227	0.214136	0.302217	119.349	0.14119	0.192107	0.734957	0.462366	0.563498	119.349	-0.0701273	0.201418	-0.348168	0.727714	0.808748	119.349	-0.202331	0.194588	-1.03979	0.298437	0.421914	119.349	-0.341367	0.19674	-1.73512	0.0827195	0.169662	119.349	-0.165308	0.194743	-0.848852	0.395964	0.529208
ENSDARG00000074908	col6a1	TRUE	89.965	-0.357726	0.247272	-1.44669	0.147983	0.235019	89.965	-0.995885	0.249199	-3.99634	6.4329e-05	0.000281067	89.965	-0.41905	0.246972	-1.69675	0.0897436	0.151843	89.965	-0.624642	0.259252	-2.40941	0.0159785	0.0430916	89.965	-0.233987	0.246779	-0.948164	0.343046	0.467377	89.965	-0.364998	0.248539	-1.46857	0.141948	0.2533	89.965	-0.205074	0.246951	-0.830423	0.406299	0.538954
ENSDARG00000009727	twf2b	TRUE	4.88075	1.54267	0.639315	2.413	0.0158218	0.0363396	4.88075	0.874628	0.646832	1.35217	0.17632	0.259233	4.88075	0.884065	0.65156	1.35684	0.174831	0.260315	4.88075	-0.163166	0.715441	-0.228063	0.819597	0.876098	4.88075	-0.163477	0.700548	-0.233356	0.815485	0.873846	4.88075	0.516285	0.675959	0.763781	0.444998	0.582015	4.88075	0.040611	0.692742	0.0586236	0.953252	0.969829
ENSDARG00000003526	psma5	TRUE	146.742	0.41992	0.292585	1.43521	0.151228	0.239129	146.742	0.638542	0.29165	2.18941	0.0285671	0.0573039	146.742	0.240116	0.292725	0.820277	0.412058	0.514422	146.742	0.337417	0.306205	1.10193	0.270491	0.393005	146.742	-0.628758	0.295966	-2.12442	0.0336346	0.0769181	146.742	-0.574329	0.296579	-1.93651	0.0528048	0.121023	146.742	-0.781288	0.296994	-2.63065	0.00852205	0.0274927
ENSDARG00000044902	atp2b4	TRUE	886.787	-0.25445	0.100952	-2.5205	0.0117189	0.0280623	886.787	-0.387436	0.100744	-3.84576	0.000120179	0.000493111	886.787	-0.569496	0.101221	-5.62625	1.84168e-08	1.6589e-07	886.787	-0.417398	0.105701	-3.94887	7.85208e-05	0.000506609	886.787	-0.336819	0.101098	-3.3316	0.00086349	0.00395051	886.787	-0.305208	0.101322	-3.01225	0.00259316	0.0116374	886.787	-0.36497	0.101227	-3.60545	0.00031161	0.00199004
ENSDARG00000116835	park7	TRUE	89.6716	-1.57743	0.232624	-6.78103	1.19324e-11	1.65513e-10	89.6716	-1.10809	0.227177	-4.87766	1.07351e-06	6.70757e-06	89.6716	-1.20056	0.228837	-5.24637	1.55124e-07	1.1976e-06	89.6716	-0.899745	0.237432	-3.78948	0.000150965	0.000885889	89.6716	-1.07694	0.228996	-4.70288	2.56512e-06	3.2282e-05	89.6716	-0.904464	0.22909	-3.94808	7.87811e-05	0.000747813	89.6716	-1.22709	0.230489	-5.32388	1.01579e-07	3.24444e-06
ENSDARG00000112678	nampt4.2	TRUE	0.311733	1.55608	3.31069	0.470017	0.638343	NA	0.311733	0.286859	3.33843	0.0859265	0.931525	NA	0.311733	0	3.33843	0	1	NA	0.311733	0.533781	3.50137	0.152449	0.878833	NA	0.311733	0.16204	3.33843	0.0485377	0.961288	NA	0.311733	0.831247	3.33843	0.248994	0.803366	NA	0.311733	1.31988	3.32638	0.396791	0.691522	NA
ENSDARG00000006963	cse1l	TRUE	317.581	0.452857	0.142555	3.17671	0.00148957	0.00468981	317.581	1.10754	0.14082	7.86492	3.69338e-15	6.26986e-14	317.581	0.569408	0.142024	4.00925	6.09128e-05	0.000277094	317.581	0.324059	0.148852	2.17705	0.0294769	0.0703539	317.581	-0.0136129	0.143995	-0.0945378	0.924682	0.95113	317.581	0.0271	0.144519	0.187519	0.851254	0.90428	317.581	-0.0149591	0.144219	-0.103725	0.917388	0.945248
ENSDARG00000011020	hnrnpa1a	TRUE	252.108	1.93646	0.241169	8.02947	9.78927e-16	2.07107e-14	252.108	2.18521	0.240426	9.08891	1.00039e-19	2.39246e-18	252.108	2.53413	0.24026	10.5475	5.21854e-26	2.04538e-24	252.108	1.79929	0.251828	7.1449	9.00588e-13	2.99948e-11	252.108	1.30912	0.242507	5.39828	6.72819e-08	1.50409e-06	252.108	1.14064	0.243522	4.68391	2.81448e-06	5.17325e-05	252.108	1.01354	0.243534	4.1618	3.15755e-05	0.0003234
ENSDARG00000100321	nampt4.1	TRUE	0.0773071	-0.821531	5.83004	-0.140914	0.887938	NA	0.0773071	-0.674838	5.83004	-0.115752	0.907849	NA	0.0773071	-0.958091	5.83004	-0.164337	0.869466	NA	0.0773071	-0.524095	6.11461	-0.0857119	0.931695	NA	0.0773071	-0.799656	5.83004	-0.137161	0.890903	NA	0.0773071	-0.611346	5.83004	-0.104861	0.916486	NA	0.0773071	-0.254534	5.83004	-0.0436592	0.965176	NA
ENSDARG00000043806	postna	TRUE	10.5853	2.04353	0.581896	3.51184	0.000445012	0.00161282	10.5853	1.44085	0.586847	2.45524	0.0140789	0.0316298	10.5853	1.8645	0.582772	3.19937	0.00137729	0.00436709	10.5853	2.29269	0.592628	3.86869	0.000109424	0.000672807	10.5853	2.03919	0.582387	3.50143	0.000462769	0.00238514	10.5853	1.50441	0.59744	2.51809	0.0117993	0.0381492	10.5853	2.07768	0.582788	3.56506	0.000363768	0.00223792
ENSDARG00000001777	nup155	TRUE	18.2326	2.15312	0.493757	4.36068	1.29658e-05	6.87226e-05	18.2326	2.32567	0.489438	4.75172	2.01696e-06	1.20171e-05	18.2326	1.83604	0.495929	3.70221	0.000213727	0.000849208	18.2326	1.58501	0.514991	3.07774	0.0020858	0.00815853	18.2326	2.0575	0.495092	4.15579	3.24162e-05	0.000267395	18.2326	1.98574	0.498289	3.98511	6.7449e-05	0.000658088	18.2326	1.65424	0.501281	3.30002	0.000966771	0.00486162
ENSDARG00000044299	lmnb1	TRUE	171.941	-0.132804	0.142584	-0.931407	0.351643	0.46716	171.941	0.98185	0.136244	7.20656	5.73834e-13	8.09203e-12	171.941	1.14746	0.136315	8.41768	3.8401e-17	8.65719e-16	171.941	0.365894	0.144595	2.53047	0.0113909	0.0329105	171.941	0.0854161	0.141347	0.604299	0.545645	0.657708	171.941	0.0814562	0.142572	0.571335	0.567773	0.68749	171.941	-0.278715	0.144306	-1.93141	0.0534326	0.116793
ENSDARG00000043493	cltca	TRUE	389.91	-0.393291	0.135436	-2.90389	0.00368563	0.0103099	389.91	-0.188706	0.134454	-1.4035	0.160468	0.240377	389.91	-0.485439	0.135378	-3.58579	0.000336056	0.00126705	389.91	-0.414095	0.141433	-2.92786	0.00341304	0.0122285	389.91	-0.589278	0.135985	-4.33341	1.46815e-05	0.000139361	389.91	-0.452797	0.136119	-3.32647	0.00087954	0.00495713	389.91	-0.642828	0.136305	-4.71611	2.40392e-06	4.08667e-05
ENSDARG00000014329	npm1a	TRUE	482.489	3.85688	0.165849	23.2554	1.25458e-119	1.31386e-116	482.489	4.15445	0.165551	25.0947	5.68176e-139	6.19493e-136	482.489	1.83106	0.168234	10.8841	1.3732e-27	5.78892e-26	482.489	2.22324	0.174053	12.7734	2.3099e-37	4.39707e-35	482.489	1.21532	0.170457	7.12979	1.00519e-12	1.01309e-10	482.489	0.630617	0.174214	3.61979	0.000294844	0.00211496	482.489	0.673748	0.173231	3.88931	0.00010053	0.000811925
ENSDARG00000032083	dpysl2b	TRUE	111.319	0.562143	0.353027	1.59235	0.111306	0.186578	111.319	1.09207	0.350328	3.11728	0.00182528	0.005412	111.319	2.01204	0.348955	5.76589	8.1227e-09	7.73172e-08	111.319	1.44009	0.365855	3.93623	8.27703e-05	0.000530373	111.319	0.963267	0.351633	2.73941	0.00615496	0.0195187	111.319	0.866893	0.352659	2.45816	0.013965	0.0433386	111.319	0.628261	0.353137	1.77909	0.0752253	0.151607
ENSDARG00000075954	serpinh1a	TRUE	40.8117	0.0529026	0.351141	0.150659	0.880245	0.919805	40.8117	1.43588	0.340778	4.21354	2.51404e-05	0.000120152	40.8117	1.33916	0.341817	3.91776	8.93748e-05	0.000391711	40.8117	0.128469	0.364092	0.352847	0.724203	0.805955	40.8117	-0.329728	0.35595	-0.926335	0.354272	0.478837	40.8117	-0.860057	0.368154	-2.33613	0.0194844	0.0561139	40.8117	-0.873453	0.365885	-2.38723	0.0169757	0.0475844
ENSDARG00000069390	itga2.1	TRUE	52.4905	-0.30104	0.226229	-1.33069	0.183292	0.279424	52.4905	-1.11105	0.231444	-4.80051	1.5826e-06	9.61788e-06	52.4905	-1.04418	0.233094	-4.47965	7.47652e-06	4.1843e-05	52.4905	-0.730348	0.238846	-3.05782	0.00222955	0.00861857	52.4905	-0.34732	0.226904	-1.53069	0.125845	0.216515	52.4905	-0.51416	0.23069	-2.22879	0.0258276	0.0698214	52.4905	0.0598709	0.223965	0.267323	0.789221	0.860502
ENSDARG00000086838	itga2.3	TRUE	26.2295	0.103147	0.2612	0.394896	0.692919	0.777076	26.2295	0.397481	0.254497	1.56183	0.118328	0.187646	26.2295	-0.546396	0.269312	-2.02886	0.0424728	0.0819273	26.2295	-0.597821	0.280598	-2.13052	0.0331283	0.0772807	26.2295	-0.528754	0.271957	-1.94425	0.0518649	0.108323	26.2295	-0.823989	0.283161	-2.90997	0.00361464	0.0150555	26.2295	-0.799444	0.279348	-2.86182	0.0042122	0.0156373
ENSDARG00000062974	itga2.2	TRUE	20.72	3.16694	0.451016	7.02178	2.19053e-12	3.31268e-11	20.72	2.61758	0.452887	5.77978	7.48001e-09	6.57709e-08	20.72	2.92319	0.451952	6.46792	9.93625e-11	1.21913e-09	20.72	2.14292	0.470717	4.55246	5.30213e-06	4.81739e-05	20.72	2.28494	0.460306	4.96395	6.9073e-07	1.0724e-05	20.72	2.1747	0.464778	4.67901	2.88269e-06	5.26634e-05	20.72	2.14906	0.463197	4.63963	3.49027e-06	5.49711e-05
ENSDARG00000056913	pcolcea	TRUE	19.8458	1.04502	0.341692	3.05837	0.00222547	0.00664305	19.8458	0.460986	0.345608	1.33384	0.182256	0.265784	19.8458	0.732246	0.344402	2.12614	0.0334919	0.0672502	19.8458	1.02858	0.351384	2.92721	0.00342014	0.0122483	19.8458	0.948935	0.343439	2.76304	0.0057266	0.0183921	19.8458	0.577917	0.353477	1.63495	0.10206	0.19863	19.8458	0.745331	0.347788	2.14306	0.032108	0.078373
ENSDARG00000005560	ywhah	TRUE	1140.82	-0.270072	0.124425	-2.17056	0.0299643	0.0627916	1140.82	0.14099	0.123789	1.13896	0.254721	0.347061	1140.82	0.307359	0.123806	2.48259	0.013043	0.0302049	1140.82	0.635859	0.129444	4.91223	9.00463e-07	1.00445e-05	1140.82	0.166693	0.124025	1.34403	0.178939	0.284563	1140.82	0.127863	0.124232	1.02923	0.303372	0.443071	1140.82	0.0443927	0.124193	0.357448	0.720756	0.80767
ENSDARG00000075600	cspg4bb	TRUE	45.6981	-2.52315	0.262422	-9.61485	6.92095e-22	2.26794e-20	45.6981	-2.52684	0.253175	-9.98062	1.85302e-23	5.72052e-22	45.6981	-2.87516	0.269338	-10.6749	1.33349e-26	5.37586e-25	45.6981	-2.13452	0.259211	-8.23469	1.80024e-16	8.98738e-15	45.6981	-0.389453	0.225696	-1.72557	0.0844254	0.158472	45.6981	0.0407734	0.22382	0.18217	0.855449	0.907187	45.6981	-0.315346	0.225603	-1.39779	0.162175	0.272568
ENSDARG00000100729	tln1	TRUE	372.32	0.932886	0.159793	5.83809	5.28042e-09	5.1124e-08	372.32	1.20847	0.159161	7.59273	3.13239e-14	4.91732e-13	372.32	0.44922	0.160345	2.80159	0.00508515	0.0135591	372.32	0.0558767	0.168442	0.331727	0.740096	0.818159	372.32	-0.211868	0.162163	-1.30651	0.191379	0.299647	372.32	-0.27108	0.162946	-1.66362	0.0961878	0.190039	372.32	-0.435573	0.163089	-2.67078	0.00756762	0.0250103
ENSDARG00000011611	actr1b	TRUE	349.73	-0.190307	0.202297	-0.940733	0.346842	0.462281	349.73	0.147577	0.201396	0.732772	0.463698	0.55974	349.73	0.128688	0.201646	0.638186	0.523353	0.619597	349.73	-0.130838	0.211538	-0.618509	0.53624	0.651908	349.73	-0.379945	0.202705	-1.87437	0.0608789	0.12289	349.73	-0.357868	0.203056	-1.76241	0.0779992	0.162427	349.73	-0.543523	0.203199	-2.67484	0.00747655	0.0247673
ENSDARG00000068995	h2ax1	TRUE	700.588	-0.616722	0.187962	-3.2811	0.00103402	0.00340973	700.588	-0.0749946	0.187035	-0.400965	0.688446	0.760092	700.588	0.723263	0.186634	3.87529	0.000106497	0.00045813	700.588	0.0801181	0.195992	0.408783	0.682699	0.773591	700.588	-0.0379319	0.187301	-0.202519	0.839511	0.891823	700.588	0.0703113	0.18738	0.375233	0.707487	0.798236	700.588	0.00308895	0.187323	0.01649	0.986844	0.99193
ENSDARG00000044254	anxa3b	TRUE	49.8988	0.377007	0.255487	1.47564	0.14004	0.224489	49.8988	0.220683	0.254237	0.868018	0.385385	0.483661	49.8988	0.363734	0.254614	1.42857	0.153128	0.234044	49.8988	0.360302	0.264902	1.36013	0.173788	0.28078	49.8988	0.349044	0.255947	1.36373	0.172651	0.277016	49.8988	-0.066772	0.262275	-0.254587	0.799042	0.868486	49.8988	-0.0121902	0.260136	-0.0468611	0.962624	0.975557
ENSDARG00000068992	hspa8	TRUE	2400.33	0.541174	0.217933	2.48321	0.0130203	0.030702	2400.33	0.27625	0.217927	1.26763	0.20493	0.29173	2400.33	0.7996	0.217878	3.66994	0.000242609	0.000950272	2400.33	0.170618	0.228568	0.746466	0.455386	0.579007	2400.33	-0.277225	0.218125	-1.27095	0.203746	0.31484	2400.33	-0.528698	0.218278	-2.42214	0.0154296	0.0467014	2400.33	-1.1035	0.218492	-5.05053	4.4058e-07	1.06022e-05
ENSDARG00000103824	hint1	TRUE	321.567	-0.604891	0.139832	-4.32583	1.51961e-05	7.93723e-05	321.567	-0.254667	0.138015	-1.84521	0.0650072	0.114665	321.567	-0.23415	0.138411	-1.69171	0.0907016	0.153183	321.567	-0.0433453	0.144219	-0.300551	0.763757	0.835549	321.567	-0.162225	0.138598	-1.17047	0.241812	0.359533	321.567	-0.304846	0.139549	-2.18451	0.0289246	0.0761262	321.567	-0.333883	0.139254	-2.39766	0.0165002	0.046487
ENSDARG00000056964	ilk	TRUE	54.6152	0.41617	0.208123	1.99964	0.0455396	0.0894563	54.6152	0.48458	0.205448	2.35865	0.0183413	0.039589	54.6152	0.241965	0.208516	1.16041	0.24588	0.342465	54.6152	-0.0283293	0.219083	-0.129309	0.897113	0.932118	54.6152	-0.299307	0.215596	-1.38828	0.165053	0.26775	54.6152	-0.840583	0.227249	-3.69895	0.000216495	0.00165859	54.6152	-0.340799	0.216962	-1.57078	0.116234	0.212298
ENSDARG00000104682	tpm2	TRUE	276.679	-0.699454	0.126317	-5.53728	3.07201e-08	2.66339e-07	276.679	-0.440729	0.124065	-3.55239	0.000381742	0.00138509	276.679	-0.193408	0.123892	-1.56111	0.118498	0.189989	276.679	-0.180892	0.12926	-1.39945	0.161679	0.265616	276.679	-0.224412	0.124484	-1.80273	0.0714303	0.138951	276.679	-0.0892418	0.124669	-0.715831	0.474096	0.608331	276.679	-0.0469225	0.124097	-0.378111	0.705348	0.795822
ENSDARG00000040334	mat2aa	TRUE	98.8282	2.30225	0.358364	6.42433	1.32451e-10	1.609e-09	98.8282	1.9765	0.358412	5.5146	3.49572e-08	2.82044e-07	98.8282	1.71597	0.359667	4.77101	1.83306e-06	1.16291e-05	98.8282	1.80183	0.374794	4.80753	1.52807e-06	1.61429e-05	98.8282	1.96218	0.359349	5.46036	4.75171e-08	1.12406e-06	98.8282	1.66475	0.361081	4.61046	4.01781e-06	6.90861e-05	98.8282	1.96592	0.359533	5.46799	4.55157e-08	1.69796e-06
ENSDARG00000029051	gbe1a	TRUE	11.5367	0.318671	0.434314	0.733733	0.463112	0.575746	11.5367	-0.153984	0.437831	-0.351698	0.725065	0.790049	11.5367	0.488915	0.428089	1.14209	0.253417	0.350945	11.5367	0.157703	0.450618	0.349969	0.726362	0.80759	11.5367	0.362891	0.433868	0.83641	0.402924	0.526098	11.5367	0.811074	0.428426	1.89315	0.0583381	0.130464	11.5367	-0.0661252	0.446925	-0.147956	0.882378	0.924181
ENSDARG00000014793	ehd1b	TRUE	22.0382	0.575985	0.368332	1.56377	0.117872	0.195486	22.0382	1.31926	0.358859	3.67627	0.000236666	0.000904976	22.0382	0.725893	0.365219	1.98755	0.0468612	0.0889568	22.0382	0.126771	0.387315	0.327308	0.743435	0.820446	22.0382	-0.566985	0.390089	-1.45348	0.146091	0.243692	22.0382	0.0555998	0.380054	0.146295	0.883689	0.926077	22.0382	-0.369458	0.386691	-0.955434	0.339358	0.472333
ENSDARG00000003429	hnrnpdl	TRUE	79.2939	-1.39632	0.218045	-6.40381	1.51543e-10	1.82593e-09	79.2939	-1.46205	0.215762	-6.77623	1.23352e-11	1.50424e-10	79.2939	-1.32936	0.216277	-6.14655	7.91878e-10	8.57552e-09	79.2939	-0.778044	0.221732	-3.50894	0.000449899	0.00223745	79.2939	-0.995957	0.21478	-4.6371	3.53332e-06	4.26541e-05	79.2939	-0.865554	0.215223	-4.02166	5.77901e-05	0.000582197	79.2939	-0.736924	0.213362	-3.45386	0.000552626	0.0031198
ENSDARG00000043848	sod1	TRUE	444.114	-1.66904	0.206225	-8.09327	5.80843e-16	1.25313e-14	444.114	-1.45754	0.205254	-7.10116	1.23714e-12	1.68132e-11	444.114	-1.02234	0.204902	-4.98942	6.05609e-07	4.17076e-06	444.114	-0.816232	0.214461	-3.80596	0.000141254	0.000837722	444.114	-1.02149	0.205101	-4.98044	6.3439e-07	1.00576e-05	444.114	-0.786315	0.205031	-3.8351	0.000125515	0.00107718	444.114	-0.972192	0.205122	-4.73959	2.14153e-06	3.73752e-05
ENSDARG00000058476	stc1l	TRUE	0.337153	1.4262	2.3555	0.605475	0.544863	NA	0.337153	0.286875	2.38446	0.120311	0.904237	NA	0.337153	0	2.38446	0	1	NA	0.337153	-0.0432779	2.50084	-0.0173053	0.986193	NA	0.337153	1.06828	2.37591	0.44963	0.652977	NA	0.337153	0.831265	2.38446	0.348618	0.727376	NA	0.337153	1.81125	2.33359	0.776162	0.437654	NA
ENSDARG00000103994	ppiab	TRUE	2826.7	0.0903601	0.0992884	0.910078	0.362782	0.478141	2826.7	0.41681	0.0990587	4.20771	2.57973e-05	0.000122851	2826.7	0.553643	0.0990745	5.58815	2.295e-08	2.03814e-07	2826.7	0.461547	0.103842	4.4447	8.80134e-06	7.51823e-05	2826.7	-0.00891478	0.0993487	-0.0897322	0.9285	0.953707	2826.7	-0.0567791	0.0994735	-0.570796	0.568138	0.687758	2826.7	-0.208763	0.0994902	-2.09833	0.0358762	0.0857818
ENSDARG00000044010	loxl2a	TRUE	4.01905	4.61892	1.09313	4.22539	2.38524e-05	0.00011902	4.01905	3.92993	1.09899	3.57595	0.000348956	0.00127988	4.01905	3.53119	1.11182	3.17605	0.00149297	0.00468497	4.01905	3.33044	1.14109	2.91864	0.00351563	0.0125318	4.01905	3.77497	1.10948	3.40247	0.000667788	0.00320878	4.01905	3.83384	1.11279	3.44525	0.000570526	0.00351985	4.01905	3.49586	1.11898	3.12413	0.0017833	0.00791854
ENSDARG00000099690	vaspa	TRUE	6.49304	2.17927	0.553282	3.9388	8.18907e-05	0.000358142	6.49304	1.77996	0.554477	3.21016	0.00132661	0.00410861	6.49304	0.317373	0.59962	0.529291	0.596604	0.685085	6.49304	0.223383	0.621971	0.359154	0.71948	0.802224	6.49304	0.784699	0.587265	1.33619	0.181487	0.287465	6.49304	0.571583	0.603848	0.946567	0.34386	0.484673	6.49304	0.426587	0.604813	0.70532	0.480611	0.606439
ENSDARG00000008243	cct8	TRUE	454.657	-0.000987134	0.16545	-0.00596636	0.99524	0.998258	454.657	0.0450743	0.165011	0.273159	0.784731	0.838942	454.657	0.164625	0.165091	0.997176	0.318679	0.420065	454.657	-0.0949183	0.173188	-0.548065	0.583647	0.69084	454.657	-0.512227	0.166367	-3.0789	0.00207764	0.00805763	454.657	-0.506177	0.166757	-3.03542	0.00240198	0.010937	454.657	-0.704388	0.166933	-4.2196	2.44739e-05	0.0002629
ENSDARG00000045695	myca	TRUE	50.9013	0.56713	0.269381	2.10531	0.0352645	0.0721903	50.9013	1.10992	0.261718	4.24091	2.22619e-05	0.000107761	50.9013	1.19844	0.262433	4.56667	4.95542e-06	2.89141e-05	50.9013	1.91448	0.267669	7.1524	8.52754e-13	2.84421e-11	50.9013	1.15531	0.263891	4.37797	1.1979e-05	0.000117043	50.9013	0.926388	0.26775	3.4599	0.000540368	0.00338164	50.9013	0.596407	0.270082	2.20824	0.0272273	0.069009
ENSDARG00000059362	cavin1b	TRUE	26.0782	0.804464	0.305454	2.63366	0.0084469	0.021183	26.0782	1.03731	0.299317	3.46559	0.000529069	0.00183685	26.0782	0.700762	0.30514	2.29652	0.021646	0.0466927	26.0782	1.02259	0.311616	3.28156	0.00103236	0.00452145	26.0782	0.54352	0.309612	1.75549	0.0791756	0.150693	26.0782	0.359939	0.31626	1.13811	0.255073	0.390463	26.0782	0.509501	0.311202	1.63721	0.101588	0.19127
ENSDARG00000028000	pfkpa	TRUE	797.222	0.260556	0.141167	1.84573	0.0649309	0.11991	797.222	-0.627017	0.141666	-4.42604	9.59792e-06	4.97784e-05	797.222	-1.16528	0.142645	-8.16912	3.10636e-16	6.51331e-15	797.222	-0.564523	0.14853	-3.80073	0.000144272	0.000853428	797.222	-0.345584	0.141722	-2.43847	0.0147496	0.0397705	797.222	-0.267265	0.141843	-1.88424	0.059533	0.132592	797.222	-0.492847	0.141966	-3.47159	0.000517385	0.00295911
ENSDARG00000059070	gars1	TRUE	203.507	1.1594	0.139823	8.29188	1.11468e-16	2.52855e-15	203.507	1.11409	0.139182	8.00453	1.19925e-15	2.12927e-14	203.507	0.596892	0.141183	4.22778	2.36008e-05	0.000118409	203.507	0.447701	0.147493	3.03541	0.0024021	0.00916939	203.507	0.290632	0.143066	2.03145	0.0422095	0.09176	203.507	-0.0829541	0.14631	-0.566975	0.570731	0.689783	203.507	-0.150339	0.145925	-1.03024	0.302896	0.434829
ENSDARG00000099124	f3a	TRUE	44.527	3.4616	0.313137	11.0546	2.08263e-28	9.91379e-27	44.527	3.44226	0.312341	11.0209	3.03149e-28	1.22212e-26	44.527	1.47432	0.324464	4.54384	5.52374e-06	3.18581e-05	44.527	1.24349	0.337081	3.68898	0.000225151	0.0012445	44.527	0.16647	0.350108	0.475482	0.634444	0.732958	44.527	0.330395	0.350756	0.94195	0.346218	0.487196	44.527	-0.277161	0.366041	-0.757185	0.448939	0.577596
ENSDARG00000018491	pdia4	TRUE	108.731	1.76299	0.204107	8.63759	5.74098e-18	1.44438e-16	108.731	1.75691	0.203211	8.64574	5.34583e-18	1.1278e-16	108.731	1.85636	0.203463	9.12381	7.25273e-20	1.96134e-18	108.731	0.84178	0.215587	3.90459	9.43853e-05	0.00059375	108.731	0.459161	0.211119	2.1749	0.0296378	0.0695142	108.731	0.0277833	0.217133	0.127955	0.898184	0.93567	108.731	-0.0660337	0.216778	-0.304615	0.76066	0.838701
ENSDARG00000011821	plod2	TRUE	118.254	-0.296878	0.180598	-1.64387	0.100204	0.1712	118.254	-0.631941	0.180704	-3.49711	0.000470335	0.00166033	118.254	-0.76876	0.182535	-4.21157	2.53605e-05	0.00012626	118.254	-0.601983	0.189518	-3.17639	0.00149122	0.00616421	118.254	-0.418247	0.181367	-2.30608	0.0211062	0.0529798	118.254	-0.544131	0.183254	-2.96927	0.00298504	0.0129785	118.254	-0.679176	0.183328	-3.7047	0.000211643	0.00146767
ENSDARG00000071863	itgb1a	TRUE	19.732	1.58157	0.405367	3.90158	9.55665e-05	0.000410523	19.732	1.87742	0.398956	4.70582	2.52847e-06	1.48217e-05	19.732	1.99265	0.399631	4.98622	6.15726e-07	4.2352e-06	19.732	1.33651	0.419696	3.18448	0.00145013	0.0060265	19.732	1.22005	0.410988	2.96858	0.00299183	0.0108587	19.732	0.948531	0.419749	2.25976	0.0238362	0.0656741	19.732	1.19347	0.4125	2.89326	0.00381268	0.014457
ENSDARG00000102153	nrp1a	TRUE	112.948	1.27481	0.243795	5.22901	1.70417e-07	1.30747e-06	112.948	1.22203	0.242964	5.02966	4.91345e-07	3.26028e-06	112.948	1.04622	0.244202	4.28423	1.83375e-05	9.43101e-05	112.948	1.20622	0.253874	4.75124	2.02173e-06	2.0662e-05	112.948	1.10209	0.244558	4.50645	6.59214e-06	7.13563e-05	112.948	0.914059	0.246287	3.71136	0.000206149	0.00159513	112.948	0.873188	0.245867	3.55147	0.000383085	0.00232949
ENSDARG00000045399	cct5	TRUE	19.7121	1.1609	0.420792	2.75885	0.00580047	0.0152228	19.7121	1.29113	0.416392	3.10076	0.00193026	0.00567716	19.7121	1.41004	0.417032	3.38113	0.000721875	0.00248039	19.7121	0.931454	0.437745	2.12784	0.0333501	0.0776975	19.7121	0.577796	0.429393	1.34561	0.178428	0.283911	19.7121	0.439295	0.435588	1.00851	0.31321	0.453736	19.7121	0.404649	0.433752	0.932904	0.350869	0.484252
ENSDARG00000002165	psme1	TRUE	79.3189	3.86514	0.286708	13.4811	2.021e-41	1.86065e-39	79.3189	3.74424	0.286354	13.0755	4.54387e-39	3.07892e-37	79.3189	2.29745	0.291712	7.87575	3.38706e-15	6.54149e-14	79.3189	2.10291	0.301841	6.96696	3.23873e-12	9.91262e-11	79.3189	1.53055	0.298539	5.12682	2.94683e-07	5.26913e-06	79.3189	1.08042	0.30639	3.52627	0.000421458	0.00278576	79.3189	0.901139	0.307231	2.9331	0.00335595	0.0130569
ENSDARG00000010008	vim	TRUE	120.684	-0.126731	0.204017	-0.621177	0.534483	0.64138	120.684	0.269905	0.199813	1.35079	0.176763	0.259709	120.684	1.29231	0.196866	6.56443	5.22315e-11	6.608e-10	120.684	1.17782	0.205455	5.73273	9.88243e-09	1.74632e-07	120.684	0.480734	0.200438	2.39841	0.0164662	0.0434804	120.684	0.334066	0.202324	1.65114	0.0987094	0.193775	120.684	-0.0862087	0.204385	-0.421795	0.673174	0.769145
ENSDARG00000023028	cdv3	TRUE	1213.43	0.765202	0.116675	6.5584	5.43868e-11	6.9424e-10	1213.43	0.304368	0.116755	2.6069	0.00913655	0.0218473	1213.43	-0.270174	0.117294	-2.30339	0.0212569	0.0459568	1213.43	-0.291168	0.122856	-2.36999	0.0177885	0.0469614	1213.43	-0.420403	0.11759	-3.57517	0.000350002	0.00189472	1213.43	-0.410043	0.117797	-3.48092	0.000499692	0.00319445	1213.43	-0.532813	0.117797	-4.52316	6.09237e-06	8.58623e-05
ENSDARG00000008292	eif2s3	TRUE	308.041	-0.430102	0.165551	-2.598	0.00937686	0.0231921	308.041	-0.113674	0.164225	-0.692183	0.488822	0.583207	308.041	0.0161415	0.164331	0.0982251	0.921754	0.945677	308.041	0.0416494	0.171889	0.242305	0.808544	0.868127	308.041	-0.560575	0.165988	-3.3772	0.000732265	0.00345085	308.041	-0.520386	0.166435	-3.12667	0.00176799	0.00859521	308.041	-0.751725	0.166792	-4.50695	6.57649e-06	9.10273e-05
ENSDARG00000104801	tubb6	TRUE	33.0538	5.20285	0.569553	9.13497	6.5425e-20	1.88577e-18	33.0538	4.12188	0.571039	7.21821	5.26756e-13	7.44128e-12	33.0538	2.27969	0.581896	3.91769	8.94029e-05	0.000391762	33.0538	1.51783	0.610998	2.48419	0.0129848	0.0364409	33.0538	0.190116	0.632207	0.300718	0.76363	0.834116	33.0538	0.13405	0.643343	0.208364	0.834945	0.893979	33.0538	0.384649	0.626866	0.613607	0.539475	0.658826
ENSDARG00000104791	NA	TRUE	5.67513	0.53183	0.639209	0.832013	0.405402	0.520822	5.67513	0.0569807	0.643721	0.0885177	0.929465	0.94897	5.67513	0.466358	0.637502	0.73154	0.464449	0.565405	5.67513	-0.322468	0.689718	-0.467536	0.640116	0.738055	5.67513	0.686992	0.635685	1.08071	0.279825	0.402457	5.67513	0.383704	0.650695	0.589684	0.555403	0.67685	5.67513	0.541227	0.641499	0.84369	0.398842	0.531946
ENSDARG00000076554	cdkn1a	TRUE	13.1304	3.81811	0.630201	6.05855	1.37351e-09	1.43901e-08	13.1304	2.89616	0.633478	4.57184	4.83463e-06	2.66962e-05	13.1304	2.28487	0.640427	3.56773	0.000360082	0.00134747	13.1304	1.28141	0.677553	1.89124	0.0585928	0.121439	13.1304	0.243904	0.695397	0.35074	0.725783	0.80509	13.1304	-0.385795	0.744907	-0.517911	0.604521	0.718097	13.1304	0.769136	0.676659	1.13667	0.255678	0.383213
ENSDARG00000042094	eef2a.1	TRUE	16.9947	0.663023	0.51477	1.288	0.197747	0.29678	16.9947	0.177564	0.516086	0.34406	0.730801	0.794891	16.9947	-0.196382	0.521504	-0.376569	0.706494	0.778299	16.9947	-0.0974097	0.543454	-0.179242	0.857748	0.902864	16.9947	-1.51831	0.550064	-2.76025	0.00577567	0.0185215	16.9947	-1.0573	0.542495	-1.94896	0.0513003	0.118367	16.9947	-2.33972	0.58557	-3.99563	6.45218e-05	0.000572157
ENSDARG00000042065	eef2a.2	TRUE	0.672599	2.52084	1.51952	1.65897	0.0971211	0.166954	0.672599	2.25234	1.51752	1.48423	0.137748	NA	0.672599	0.497129	1.65826	0.299789	0.764338	NA	0.672599	-0.524167	1.76	-0.297822	0.765839	NA	0.672599	0.868341	1.64818	0.526848	0.598299	NA	0.672599	0.350378	1.67809	0.208795	0.834608	NA	0.672599	0.226297	1.67809	0.134854	0.892728	NA
ENSDARG00000100588	rpl36	TRUE	2417.08	0.791541	0.103793	7.62618	2.41812e-14	4.47182e-13	2417.08	1.02301	0.103614	9.87331	5.43418e-23	1.61524e-21	2417.08	1.13139	0.103637	10.9168	9.5773e-28	4.06603e-26	2417.08	0.865524	0.108648	7.96629	1.63511e-15	7.41946e-14	2417.08	0.175974	0.104116	1.69017	0.0909959	0.168329	2417.08	0.0127997	0.104362	0.122647	0.902387	0.938662	2417.08	-0.327948	0.104547	-3.13683	0.00170783	0.00765569
ENSDARG00000054807	sec13	TRUE	33.8985	0.0463075	0.300862	0.153916	0.877676	0.917871	33.8985	0.69833	0.292894	2.38424	0.0171144	0.0373	33.8985	0.286262	0.29726	0.963001	0.335547	0.437552	33.8985	-0.248648	0.315236	-0.788767	0.430248	0.555196	33.8985	-0.501032	0.308609	-1.62352	0.104479	0.187417	33.8985	-0.450256	0.310908	-1.4482	0.147562	0.260627	33.8985	-0.404017	0.308064	-1.31147	0.189699	0.306274
ENSDARG00000006266	stat1a	TRUE	935.339	0.0736401	0.154673	0.476102	0.634002	0.728357	935.339	-0.571547	0.154901	-3.68976	0.000224463	0.000862024	935.339	-0.90263	0.15537	-5.80956	6.26385e-09	6.04389e-08	935.339	-0.871536	0.162763	-5.35462	8.57373e-08	1.24378e-06	935.339	-0.570474	0.155181	-3.67619	0.000236744	0.0013713	935.339	-0.467605	0.155262	-3.01172	0.00259773	0.0116471	935.339	-0.271974	0.154976	-1.75494	0.0792696	0.157743
ENSDARG00000001818	c3b.2	TRUE	21.5021	1.79928	0.544342	3.30542	0.000948341	0.00315453	21.5021	2.01719	0.539732	3.7374	0.000185934	0.000728997	21.5021	1.94886	0.541792	3.59707	0.000321826	0.0012205	21.5021	2.00727	0.561023	3.57788	0.000346397	0.0017904	21.5021	1.99517	0.542691	3.67644	0.000236514	0.00137036	21.5021	1.74413	0.547407	3.18616	0.00144173	0.00730981	21.5021	2.28543	0.54074	4.22649	2.3737e-05	0.000256362
ENSDARG00000093068	c3b.1	TRUE	11.779	1.384	0.579626	2.38775	0.0169517	0.0385439	11.779	1.97722	0.567638	3.48324	0.000495393	0.00173474	11.779	1.47756	0.576071	2.56489	0.0103208	0.0247589	11.779	1.53435	0.594645	2.58028	0.00987201	0.029318	11.779	1.5971	0.576534	2.77017	0.00560277	0.018071	11.779	1.30347	0.585332	2.22689	0.0259547	0.0701178	11.779	1.3551	0.581789	2.32919	0.019849	0.0538351
ENSDARG00000055592	capn2b	TRUE	6.21247	1.21613	0.558544	2.17733	0.0294562	0.0619009	6.21247	1.14848	0.552772	2.07767	0.0377395	0.0725133	6.21247	1.19895	0.555899	2.15678	0.0310225	0.0630678	6.21247	0.441466	0.595713	0.741071	0.458651	0.582209	6.21247	0.571772	0.578973	0.987562	0.323367	0.447952	6.21247	0.67468	0.582234	1.15878	0.246547	0.380757	6.21247	0.152482	0.600032	0.254123	0.799401	0.867814
ENSDARG00000093024	rnh1	TRUE	53.2389	1.25673	0.238357	5.27245	1.34611e-07	1.05072e-06	53.2389	0.981253	0.238077	4.12158	3.76285e-05	0.000172779	53.2389	0.914079	0.23999	3.80882	0.000139632	0.000582645	53.2389	0.685984	0.250598	2.73738	0.00619299	0.0200527	53.2389	1.01629	0.240385	4.22774	2.36053e-05	0.000205227	53.2389	0.517202	0.247542	2.08935	0.0366761	0.0914691	53.2389	0.929374	0.241688	3.84534	0.000120386	0.0009397
ENSDARG00000061735	hnrnpm	TRUE	816.854	-0.244365	0.121274	-2.01499	0.0439059	0.0866873	816.854	-0.169482	0.120838	-1.40255	0.16075	0.240723	816.854	0.158604	0.120707	1.31396	0.188861	0.277213	816.854	-0.0116191	0.126534	-0.0918259	0.926836	0.952757	816.854	-0.410651	0.121544	-3.37862	0.000728511	0.00343721	816.854	-0.240906	0.121569	-1.98164	0.0475201	0.111467	816.854	-0.197885	0.121333	-1.63092	0.102907	0.193224
ENSDARG00000034211	capn2l	TRUE	1.48954	3.0213	1.18288	2.55418	0.0106438	0.0258225	1.48954	2.5959	1.18689	2.18715	0.0287316	0.0575808	1.48954	3.05565	1.17697	2.59619	0.0094264	0.0229205	1.48954	2.72307	1.21851	2.23476	0.0254331	0.0623615	1.48954	0.58622	1.38504	0.423252	0.672112	0.764073	1.48954	0.350373	1.40043	0.250189	0.802441	0.871127	1.48954	2.51153	1.21095	2.07401	0.0380779	0.0898814
ENSDARG00000099266	vasna	TRUE	10.9269	-1.39902	0.504866	-2.77108	0.00558712	0.0147554	10.9269	-0.642372	0.472637	-1.35912	0.174108	0.256866	10.9269	0.118176	0.462801	0.25535	0.798452	0.85107	10.9269	-0.620075	0.496045	-1.25004	0.211286	0.326129	10.9269	-0.236766	0.471416	-0.502244	0.615496	0.717321	10.9269	-0.717995	0.488126	-1.47092	0.141313	0.252433	10.9269	-0.745282	0.485241	-1.5359	0.124562	0.223811
ENSDARG00000089663	lsm3	TRUE	90.2952	-0.253021	0.330479	-0.76562	0.443903	0.558299	90.2952	0.194398	0.327993	0.592689	0.553389	0.642567	90.2952	0.24091	0.328374	0.733646	0.463165	0.564214	90.2952	0.198835	0.343778	0.578381	0.563007	0.674767	90.2952	-0.665522	0.332646	-2.00069	0.045426	0.0973322	90.2952	-0.661341	0.33375	-1.98155	0.0475299	0.111479	90.2952	-0.809209	0.333907	-2.42345	0.0153737	0.043969
ENSDARG00000009477	prkar2ab	TRUE	69.9914	-1.42549	0.350306	-4.06928	4.71591e-05	0.000219256	69.9914	-2.282	0.354877	-6.43039	1.27273e-10	1.38579e-09	69.9914	-1.73436	0.351717	-4.93112	8.17587e-07	5.51348e-06	69.9914	-1.35872	0.365423	-3.71822	0.000200635	0.00112952	69.9914	-0.423945	0.34533	-1.22765	0.219578	0.334074	69.9914	-0.871573	0.348191	-2.50314	0.0123095	0.0393692	69.9914	-0.493242	0.34583	-1.42625	0.153795	0.26227
ENSDARG00000100252	capzb	TRUE	2.96777	1.61892	0.970125	1.66877	0.0951622	0.164182	2.96777	1.60105	0.959838	1.66804	0.0953084	0.15733	2.96777	1.57396	0.967086	1.62752	0.103626	0.170415	2.96777	2.46405	0.968006	2.54549	0.0109126	0.0317952	2.96777	0.636714	1.02278	0.622531	0.533593	0.647475	2.96777	1.54196	0.981963	1.57029	0.116349	0.218805	2.96777	1.5564	0.976001	1.59467	0.110785	0.204494
ENSDARG00000078227	cspg4	TRUE	5.59919	2.22952	0.796167	2.80032	0.00510518	0.0136606	5.59919	2.31766	0.789314	2.9363	0.00332156	0.00912866	5.59919	0.939986	0.829874	1.13268	0.257347	0.355129	5.59919	1.77225	0.825974	2.14565	0.0319013	0.0750038	5.59919	2.20954	0.79708	2.77204	0.00557059	0.0179889	5.59919	1.53587	0.820224	1.8725	0.0611371	0.135223	5.59919	2.02929	0.802353	2.52918	0.011433	0.0348467
ENSDARG00000101209	lamb1a	TRUE	58.7545	0.897618	0.219631	4.08694	4.37108e-05	0.000204662	58.7545	0.49611	0.220305	2.25192	0.0243273	0.0500634	58.7545	0.355434	0.223468	1.59053	0.111715	0.181233	58.7545	0.880115	0.226576	3.88442	0.000102574	0.000638231	58.7545	1.02163	0.218865	4.66786	3.04355e-06	3.74196e-05	58.7545	0.83713	0.222044	3.77011	0.000163174	0.00132098	58.7545	0.940346	0.220008	4.27414	1.91878e-05	0.000216591
ENSDARG00000101251	ldha	TRUE	644.947	-0.176295	0.106165	-1.66057	0.0967995	0.166538	644.947	-0.676182	0.106489	-6.34979	2.15604e-10	2.27727e-09	644.947	-0.978902	0.107545	-9.10223	8.84944e-20	2.3824e-18	644.947	-0.811382	0.112044	-7.24166	4.43227e-13	1.56527e-11	644.947	-0.0775705	0.106056	-0.731411	0.464528	0.585146	644.947	-0.00408472	0.106234	-0.0384501	0.969329	0.980199	644.947	-0.119048	0.10622	-1.12077	0.262387	0.390754
ENSDARG00000071076	ldhbb	TRUE	195.289	-1.60595	0.167758	-9.573	1.0385e-21	3.36796e-20	195.289	-1.48673	0.164635	-9.03042	1.71011e-19	4.01373e-18	195.289	-1.61937	0.166871	-9.70436	2.88876e-22	9.22671e-21	195.289	0.166734	0.166007	1.00438	0.315194	0.44091	195.289	-0.136902	0.160084	-0.855193	0.392444	0.515501	195.289	-0.194439	0.160927	-1.20824	0.226954	0.358367	195.289	0.171637	0.159365	1.07701	0.281477	0.412142
ENSDARG00000098497	hrasa	TRUE	30.0273	1.38989	0.367736	3.7796	0.000157082	0.000641654	30.0273	1.32301	0.365829	3.61647	0.000298648	0.00111462	30.0273	1.37919	0.366844	3.75961	0.000170176	0.00069481	30.0273	0.852622	0.385689	2.21065	0.0270603	0.0656774	30.0273	1.049	0.371251	2.82559	0.00471931	0.0157619	30.0273	1.08154	0.372999	2.89958	0.00373664	0.0154562	30.0273	0.789439	0.375115	2.10452	0.0353328	0.0847783
ENSDARG00000089952	dynlrb2	TRUE	0.0483858	0	5.83004	0	1	NA	0.0483858	0	5.83004	0	1	NA	0.0483858	0	5.83004	0	1	NA	0.0483858	0	6.11461	0	1	NA	0.0483858	0	5.83004	0	1	NA	0.0483858	0.831269	5.83004	0.142584	0.886619	NA	0.0483858	0	5.83004	0	1	NA
ENSDARG00000043710	parvaa	TRUE	46.2057	1.19235	0.25794	4.62258	3.78998e-06	2.23714e-05	46.2057	1.66968	0.253129	6.59614	4.22007e-11	4.85267e-10	46.2057	1.2613	0.256531	4.91675	8.79925e-07	5.89245e-06	46.2057	0.939973	0.268217	3.50452	0.000457434	0.00227107	46.2057	0.528842	0.264758	1.99745	0.0457758	0.0979417	46.2057	0.267291	0.271125	0.98586	0.324202	0.464887	46.2057	0.0166697	0.273267	0.0610017	0.951358	0.968271
ENSDARG00000099860	pkmb	TRUE	27.4148	3.53616	0.531124	6.65787	2.77819e-11	3.6887e-10	27.4148	3.10241	0.531799	5.83381	5.41758e-09	4.84893e-08	27.4148	2.55102	0.537246	4.74833	2.05104e-06	1.28893e-05	27.4148	2.72378	0.551078	4.94264	7.7073e-07	8.7819e-06	27.4148	3.22421	0.533115	6.04787	1.46773e-09	5.77153e-08	27.4148	3.02206	0.536031	5.63784	1.72201e-08	8.71431e-07	27.4148	2.99721	0.535216	5.6	2.14349e-08	9.08406e-07
ENSDARG00000092798	ppib	TRUE	521.432	0.625258	0.151503	4.12705	3.67453e-05	0.000175915	521.432	0.918261	0.150852	6.08714	1.14942e-09	1.11669e-08	521.432	1.02915	0.150924	6.81898	9.16897e-12	1.26038e-10	521.432	0.731685	0.158204	4.62495	3.74692e-06	3.54609e-05	521.432	-0.0470605	0.152693	-0.308204	0.757927	0.829474	521.432	-0.124368	0.15331	-0.811219	0.41724	0.557629	521.432	-0.168417	0.153112	-1.09995	0.271352	0.400845
ENSDARG00000103878	anpepb.1	TRUE	16.091	4.98409	1.26619	3.93628	8.27545e-05	0.000361291	16.091	4.91164	1.26519	3.88215	0.000103537	0.000430496	16.091	4.7369	1.26684	3.73915	0.000184645	0.000746895	16.091	4.40422	1.30534	3.37401	0.000740804	0.00341167	16.091	4.57506	1.26859	3.60642	0.000310447	0.0017107	16.091	5.02603	1.26706	3.9667	7.28754e-05	0.000701712	16.091	5.15841	1.26582	4.07515	4.59838e-05	0.00043712
ENSDARG00000078707	sema7a	TRUE	142.7	-1.83476	0.237196	-7.73521	1.03233e-14	1.97462e-13	142.7	-2.67851	0.240919	-11.1179	1.02663e-28	4.27532e-27	142.7	-2.59176	0.241832	-10.7172	8.45646e-27	3.43805e-25	142.7	-2.10595	0.249215	-8.45031	2.90525e-17	1.54599e-15	142.7	-0.634806	0.232425	-2.73123	0.00630983	0.0199333	142.7	-0.597551	0.232845	-2.5663	0.0102788	0.0343684	142.7	-0.787522	0.233046	-3.37926	0.000726821	0.00389528
ENSDARG00000045928	psma4	TRUE	482.83	0.563006	0.124109	4.53637	5.72294e-06	3.25284e-05	482.83	0.934787	0.123176	7.58902	3.22325e-14	5.05005e-13	482.83	0.581271	0.123888	4.69192	2.70647e-06	1.66118e-05	482.83	0.657539	0.129305	5.08518	3.67274e-07	4.56442e-06	482.83	-0.0021315	0.125362	-0.0170028	0.986434	0.991436	482.83	-0.022132	0.12593	-0.175749	0.860491	0.910561	482.83	-0.254533	0.126261	-2.01593	0.043807	0.100009
ENSDARG00000086391	cald1b	TRUE	22.8496	0.786992	0.341921	2.30168	0.0213532	0.046967	22.8496	0.573956	0.340913	1.68358	0.0922624	0.153326	22.8496	-0.0735085	0.351537	-0.209106	0.834365	0.878294	22.8496	0.0563312	0.363063	0.155155	0.876699	0.91704	22.8496	0.0282813	0.352385	0.0802568	0.936033	0.957999	22.8496	-0.272705	0.36211	-0.753101	0.45139	0.587588	22.8496	0.348406	0.348357	1.00014	0.317241	0.449664
ENSDARG00000079111	acte1	TRUE	4.94353	-0.229981	0.599351	-0.383716	0.701189	0.783832	4.94353	-0.413575	0.594529	-0.695635	0.486657	0.581145	4.94353	-0.732748	0.614219	-1.19297	0.232879	0.327764	4.94353	-0.575969	0.630922	-0.912901	0.361295	0.488106	4.94353	-0.229969	0.600228	-0.383135	0.701619	0.786309	4.94353	-0.0705748	0.601247	-0.117381	0.906558	0.941486	4.94353	-1.20323	0.652711	-1.84344	0.0652645	0.136059
ENSDARG00000003216	anxa2a	TRUE	74.4864	3.87616	0.489754	7.91452	2.48208e-15	5.06368e-14	74.4864	4.15837	0.489024	8.50342	1.84086e-17	3.7169e-16	74.4864	3.12017	0.490976	6.35503	2.08385e-10	2.4587e-09	74.4864	2.22846	0.513941	4.33603	1.45081e-05	0.000116135	74.4864	1.73611	0.497328	3.49088	0.000481438	0.00246494	74.4864	1.41213	0.501409	2.81632	0.00485767	0.0189403	74.4864	0.358863	0.51356	0.698776	0.484692	0.610087
ENSDARG00000102640	pdia3	TRUE	617.451	1.08028	0.113695	9.50156	2.06769e-21	6.56177e-20	617.451	1.32354	0.113155	11.6968	1.3241e-31	6.40348e-30	617.451	1.13279	0.113507	9.97986	1.86725e-23	6.42607e-22	617.451	0.480793	0.119449	4.02509	5.69545e-05	0.000384525	617.451	-0.0722042	0.115828	-0.623374	0.533039	0.647065	617.451	-0.246721	0.116897	-2.11059	0.0348077	0.0879801	617.451	-0.367045	0.116885	-3.14022	0.00168822	0.00757913
ENSDARG00000089892	cd44b	TRUE	0.968178	3.45352	1.67601	2.06057	0.0393444	0.0790893	0.968178	0.286869	1.83469	0.156358	0.875751	0.910364	0.968178	1.26115	1.79631	0.702075	0.482632	0.582427	0.968178	2.64531	1.76241	1.50096	0.133365	0.229419	0.968178	2.42346	1.71936	1.40951	0.158683	0.260013	0.968178	2.35047	1.7355	1.35434	0.175627	0.296548	0.968178	1.50544	1.79526	0.838563	0.401714	0.5347
ENSDARG00000101560	psma1	TRUE	238.002	0.201249	0.134759	1.4934	0.135333	0.218476	238.002	0.362754	0.133415	2.719	0.00654802	0.0163951	238.002	0.0924504	0.134721	0.686236	0.492564	0.591793	238.002	0.427176	0.139485	3.06253	0.00219473	0.00851208	238.002	-0.19867	0.136399	-1.45654	0.145244	0.242549	238.002	-0.232078	0.137442	-1.68855	0.0913059	0.182855	238.002	-0.417464	0.137761	-3.03035	0.00244268	0.0101865
ENSDARG00000103311	fbln1	TRUE	44.7475	1.60769	0.376308	4.27227	1.93494e-05	9.85666e-05	44.7475	1.17625	0.377029	3.11977	0.0018099	0.00537437	44.7475	1.14508	0.378511	3.02521	0.0024846	0.00731266	44.7475	1.29821	0.392607	3.30663	0.000944262	0.00419127	44.7475	1.74445	0.375712	4.64304	3.43313e-06	4.16122e-05	44.7475	1.3484	0.379489	3.55321	0.000380566	0.00257145	44.7475	1.50596	0.377482	3.98948	6.62174e-05	0.000583955
ENSDARG00000015502	adam10b	TRUE	2.80674	1.78205	0.983129	1.81264	0.0698881	0.127481	2.80674	0.972078	0.998751	0.973294	0.330407	0.427826	2.80674	1.27474	0.994875	1.28131	0.200084	0.290681	2.80674	-0.0583984	1.10311	-0.05294	0.95778	0.973877	2.80674	0.912866	1.01608	0.898416	0.368964	0.49311	2.80674	1.11892	1.01518	1.10219	0.270377	0.407102	2.80674	1.77032	0.985957	1.79554	0.0725685	0.147492
ENSDARG00000101164	nansb	TRUE	0.845104	1.76483	1.65066	1.06917	0.284993	0.39691	0.845104	1.99698	1.60783	1.24203	0.214224	0.302292	0.845104	1.79348	1.63684	1.0957	0.273211	0.371767	0.845104	0.533796	1.8103	0.294866	0.768096	NA	0.845104	1.19573	1.7085	0.69987	0.484008	0.603143	0.845104	2.69989	1.59753	1.69004	0.0910201	0.182413	0.845104	3.06327	1.57351	1.94678	0.0515613	0.113708
ENSDARG00000103190	NA	TRUE	244.374	0.62547	0.145316	4.3042	1.67588e-05	8.67949e-05	244.374	0.689509	0.144345	4.77681	1.78094e-06	1.07066e-05	244.374	0.491164	0.145361	3.37894	0.000727661	0.00249598	244.374	0.663561	0.151048	4.39305	1.11773e-05	9.27703e-05	244.374	0.299059	0.14649	2.04149	0.0412019	0.0900641	244.374	0.369561	0.14694	2.51505	0.0119016	0.0383817	244.374	0.302309	0.146717	2.06049	0.0393518	0.0922332
ENSDARG00000103202	si:dkey-199m13.10	FALSE	0.0382996	0.140194	5.83004	0.0240468	0.980815	NA	0.0382996	-0.194003	5.83004	-0.0332765	0.973454	NA	0.0382996	0	5.83004	0	1	NA	0.0382996	0	6.11461	0	1	NA	0.0382996	0	5.83004	0	1	NA	0.0382996	0	5.83004	0	1	NA	0.0382996	0	5.83004	0	1	NA
ENSDARG00000009657	fgfr1op2	FALSE	76.6752	0.0510145	0.158763	0.321325	0.747964	0.81975	76.6752	0.325824	0.153646	2.12062	0.0339538	0.0661778	76.6752	0.288753	0.155391	1.85823	0.0631362	0.11368	76.6752	0.124765	0.162316	0.768657	0.442097	0.566416	76.6752	0.0407599	0.159114	0.256167	0.797822	0.86057	76.6752	0.023685	0.161399	0.146748	0.883331	0.925907	76.6752	0.199204	0.158145	1.25963	0.207802	0.32763
ENSDARG00000096472	si:dkey-285e18.1	FALSE	0.0475366	0	5.83004	0	1	NA	0.0475366	0	5.83004	0	1	NA	0.0475366	0	5.83004	0	1	NA	0.0475366	0	6.11461	0	1	NA	0.0475366	0.642959	5.83004	0.110284	0.912184	NA	0.0475366	0	5.83004	0	1	NA	0.0475366	0	5.83004	0	1	NA
ENSDARG00000096156	si:dkey-21h14.11	FALSE	0.689488	-2.83264	1.73871	-1.62916	0.103279	0.175411	0.689488	-3.16685	1.73871	-1.82137	0.0685499	NA	0.689488	-1.92111	1.71422	-1.12069	0.26242	NA	0.689488	-2.43902	1.83595	-1.32848	0.184019	NA	0.689488	-2.32987	1.73871	-1.34	0.180246	NA	0.689488	-1.59202	1.72096	-0.925078	0.354925	NA	0.689488	-0.132565	1.59741	-0.0829874	0.933862	NA
ENSDARG00000076160	si:dkey-285e18.2	FALSE	0.268981	2.50256	5.79312	0.431988	0.66575	NA	0.268981	1.43653	5.80896	0.247295	0.80468	NA	0.268981	0	5.83004	0	1	NA	0.268981	0	6.11461	0	1	NA	0.268981	0	5.83004	0	1	NA	0.268981	0.350302	5.83004	0.0600858	0.952087	NA	0.268981	0	5.83004	0	1	NA
ENSDARG00000117163	znf1114	FALSE	2.63006	3.12487	1.14622	2.72623	0.00640621	0.0166261	2.63006	3.59615	1.12351	3.20082	0.00137036	0.00422055	2.63006	3.23576	1.13806	2.84321	0.00446612	0.012105	2.63006	3.84926	1.14642	3.35762	0.000786154	0.00358671	2.63006	2.79434	1.16097	2.4069	0.0160885	0.0426471	2.63006	1.56744	1.26748	1.23665	0.216216	0.34614	2.63006	3.5095	1.13627	3.08861	0.00201095	0.00872589
ENSDARG00000096187	si:dkey-21h14.10	FALSE	0.248216	-0.821567	3.43292	-0.23932	0.810857	NA	0.248216	-1.15577	3.43292	-0.336672	0.736364	NA	0.248216	-0.477233	3.43292	-0.139017	0.889437	NA	0.248216	-1.5821	3.60048	-0.439413	0.660362	NA	0.248216	0.627664	3.4057	0.184298	0.85378	NA	0.248216	-0.61138	3.43292	-0.178093	0.85865	NA	0.248216	-1.21636	3.43292	-0.354321	0.723098	NA
ENSDARG00000076014	si:dkey-222l13.1	FALSE	210.847	0.793847	0.196997	4.02975	5.58365e-05	0.000255116	210.847	0.527604	0.196881	2.6798	0.00736655	0.0181694	210.847	0.80988	0.196644	4.1185	3.81342e-05	0.00018171	210.847	0.990784	0.204854	4.83653	1.32123e-06	1.4158e-05	210.847	0.864426	0.196881	4.3906	1.13041e-05	0.000111542	210.847	0.989656	0.19705	5.02236	5.10415e-07	1.3224e-05	210.847	0.81821	0.197187	4.14941	3.33329e-05	0.000336532
ENSDARG00000098876	si:dkey-199m13.5	FALSE	1.23179	0.82147	1.48261	0.554071	0.57953	0.681478	1.23179	1.33164	1.41722	0.939614	0.347416	0.445187	1.23179	2.46116	1.37593	1.78872	0.0736598	0.128844	1.23179	1.81798	1.44464	1.25843	0.208237	0.322337	1.23179	1.44738	1.4321	1.01067	0.312175	0.436408	1.23179	0.773432	1.51084	0.511923	0.608705	0.721025	1.23179	1.84105	1.4116	1.30422	0.192157	0.309388
ENSDARG00000103471	zgc:173716	FALSE	0.251761	1.20437	3.43108	0.351018	0.725575	NA	0.251761	0.286861	3.43855	0.0834252	0.933513	NA	0.251761	0	3.43855	0	1	NA	0.251761	1.72708	3.55241	0.486172	0.626846	NA	0.251761	0.642937	3.43855	0.186979	0.851677	NA	0.251761	0	3.43855	0	1	NA	0.251761	0.226274	3.43855	0.0658051	0.947533	NA
ENSDARG00000093665	si:dkey-285e18.5	FALSE	0.0756969	0	5.83004	0	1	NA	0.0756969	0.286869	5.83004	0.0492053	0.960756	NA	0.0756969	0	5.83004	0	1	NA	0.0756969	-0.0432798	6.11461	-0.00707809	0.994353	NA	0.0756969	0	5.83004	0	1	NA	0.0756969	0	5.83004	0	1	NA	0.0756969	0.226282	5.83004	0.0388132	0.969039	NA
ENSDARG00000098144	si:dkey-285e18.6	FALSE	1.58508	2.78033	1.25904	2.2083	0.0272233	0.0578679	1.58508	3.27694	1.22126	2.68325	0.00729095	0.0180074	1.58508	2.95376	1.24262	2.37703	0.0174525	0.0387983	1.58508	3.02858	1.27127	2.38232	0.017204	0.0457277	1.58508	2.96135	1.25015	2.3688	0.0178459	0.046373	1.58508	3.05308	1.25545	2.43187	0.0150213	0.0457405	1.58508	2.95947	1.25371	2.36057	0.0182467	0.0504187
ENSDARG00000093658	tm7sf3	FALSE	62.9925	0.419282	0.270323	1.55104	0.120892	0.199626	62.9925	0.3766	0.268682	1.40165	0.161018	0.24102	62.9925	0.364799	0.269894	1.35164	0.176492	0.262316	62.9925	0.326733	0.281513	1.16063	0.245792	0.365112	62.9925	0.570695	0.26953	2.11737	0.0342286	0.077942	62.9925	0.480879	0.271393	1.77189	0.0764127	0.16026	62.9925	0.270142	0.272053	0.992977	0.320721	0.453284
ENSDARG00000095324	galnt8b.2	FALSE	1.40468	3.20943	1.25571	2.55588	0.0105921	0.0257095	1.40468	3.14798	1.2451	2.52829	0.0114619	0.026564	1.40468	2.4465	1.29029	1.89609	0.0579482	0.105954	1.40468	2.02863	1.35957	1.49211	0.135671	0.232309	1.40468	2.77698	1.27932	2.17067	0.0299563	0.070083	1.40468	2.70755	1.29597	2.08922	0.0366881	0.0914895	1.40468	3.02894	1.26871	2.38741	0.0169674	0.0475686
ENSDARG00000098510	zgc:174650	FALSE	0.174769	0.140203	4.0837	0.0343324	0.972612	NA	0.174769	-1.15579	4.0837	-0.283024	0.777158	NA	0.174769	0.476518	4.07643	0.116896	0.906942	NA	0.174769	0.612367	4.26662	0.143525	0.885875	NA	0.174769	-0.79971	4.0837	-0.19583	0.844743	NA	0.174769	-0.611399	4.0837	-0.149717	0.880988	NA	0.174769	-0.735478	4.0837	-0.180101	0.857073	NA
ENSDARG00000021336	pax4	FALSE	0.0959555	0.140169	5.83004	0.0240426	0.980819	NA	0.0959555	-0.194028	5.83004	-0.0332807	0.973451	NA	0.0959555	0	5.83004	0	1	NA	0.0959555	0	6.11461	0	1	NA	0.0959555	0.162044	5.83004	0.0277947	0.977826	NA	0.0959555	0	5.83004	0	1	NA	0.0959555	0.707166	5.83004	0.121297	0.903456	NA
ENSDARG00000094646	dyrk2	FALSE	149.298	-2.74138	0.191387	-14.3237	1.55543e-46	1.81833e-44	149.298	-2.34246	0.185493	-12.6283	1.4738e-36	8.90482e-35	149.298	-2.29044	0.186446	-12.2847	1.09383e-34	6.43082e-33	149.298	-1.85405	0.192248	-9.64409	5.20709e-22	4.18965e-20	149.298	-1.72358	0.183856	-9.37462	6.94262e-21	4.16332e-18	149.298	-1.3831	0.183067	-7.55514	4.18411e-14	1.45455e-11	149.298	-1.19207	0.181683	-6.56125	5.33582e-11	6.49698e-09
ENSDARG00000021595	lhfpl3	FALSE	147.533	-1.04045	0.151163	-6.883	5.86033e-12	8.45057e-11	147.533	-1.0912	0.14945	-7.30146	2.84665e-13	4.10846e-12	147.533	-1.07444	0.150544	-7.13706	9.53517e-13	1.43849e-11	147.533	-0.687345	0.154752	-4.4416	8.92945e-06	7.61654e-05	147.533	-0.551418	0.148372	-3.71646	0.000202034	0.00120074	147.533	-0.539171	0.149327	-3.61068	0.000305401	0.00216845	147.533	-0.536981	0.148626	-3.61297	0.000302714	0.00194557
ENSDARG00000096153	si:dkey-21h14.9	FALSE	1.81043	0.710706	1.15652	0.614522	0.53887	0.645689	1.81043	-0.322499	1.18541	-0.272056	0.785579	0.839512	1.81043	-2.18561	1.36785	-1.59785	0.110077	0.179096	1.81043	-1.0955	1.30312	-0.840675	0.40053	0.526825	1.81043	0.399989	1.16851	0.342307	0.73212	0.809727	1.81043	-0.15563	1.20628	-0.129016	0.897345	0.93533	1.81043	-0.152159	1.19844	-0.126964	0.898969	0.93294
ENSDARG00000095200	si:ch211-197e7.1	FALSE	0.343772	1.28854	2.28907	0.562909	0.573497	NA	0.343772	-0.179209	2.35655	-0.0760473	0.939381	NA	0.343772	-1.43905	2.37043	-0.607082	0.543796	NA	0.343772	0.102841	2.46042	0.041798	0.96666	NA	0.343772	-0.799714	2.37043	-0.33737	0.735838	NA	0.343772	-0.611401	2.37043	-0.257928	0.796462	NA	0.343772	-1.21638	2.37043	-0.513146	0.607849	NA
ENSDARG00000096463	si:dkeyp-82h4.1	FALSE	10.0485	-1.14986	0.511472	-2.24814	0.0245674	0.0529206	10.0485	-2.18585	0.532248	-4.10683	4.0113e-05	0.000183554	10.0485	-1.55239	0.518441	-2.99435	0.00275031	0.00796663	10.0485	-1.61442	0.542917	-2.97361	0.00294318	0.010853	10.0485	-2.45279	0.559399	-4.38469	1.16151e-05	0.000114279	10.0485	-0.883231	0.510253	-1.73096	0.0834581	0.17087	10.0485	-0.961319	0.509243	-1.88774	0.0590607	0.126118
ENSDARG00000102062	si:dkeyp-82h4.3	FALSE	0.191264	0	4.44116	0	1	NA	0.191264	0	4.44116	0	1	NA	0.191264	1.00393	4.43341	0.226446	0.820855	NA	0.191264	-0.0432954	4.65794	-0.00929497	0.992584	NA	0.191264	0.64293	4.44116	0.144766	0.884896	NA	0.191264	1.37641	4.43457	0.310382	0.75627	NA	0.191264	0	4.44116	0	1	NA
ENSDARG00000090116	znf1136	FALSE	1.66545	0.140184	1.40965	0.099446	0.920784	0.950587	1.66545	3.52336	1.16969	3.01221	0.00259355	0.00736666	1.66545	3.49411	1.17497	2.97378	0.00294156	0.00843305	1.66545	2.19436	1.25855	1.74356	0.0812355	0.156264	1.66545	2.1035	1.24328	1.69189	0.0906674	0.167852	1.66545	0.842705	1.39323	0.604858	0.545274	0.668616	1.66545	2.77463	1.20804	2.29681	0.0216296	0.0575454
ENSDARG00000102464	wnt5b	FALSE	1.85361	3.88015	1.34091	2.89367	0.00380766	0.0106017	1.85361	3.3252	1.34771	2.4673	0.0136136	0.0307196	1.85361	2.24386	1.40859	1.59299	0.111163	0.180532	1.85361	2.81243	1.41655	1.9854	0.0471	0.102225	1.85361	3.34557	1.35874	2.46225	0.0138069	0.0377247	1.85361	3.33561	1.36674	2.44055	0.0146649	0.0449542	1.85361	3.02339	1.37542	2.19817	0.0279372	0.070377
ENSDARG00000095149	znf1062	FALSE	0.269748	-1.30247	3.38394	-0.384897	0.700314	NA	0.269748	-0.0821798	3.37049	-0.0243822	0.980548	NA	0.269748	-0.477238	3.38394	-0.14103	0.887846	NA	0.269748	-1.5821	3.54911	-0.445774	0.65576	NA	0.269748	-0.799696	3.38394	-0.236321	0.813184	NA	0.269748	-0.130489	3.38394	-0.0385612	0.96924	NA	0.269748	-0.254569	3.38394	-0.0752284	0.940033	NA
ENSDARG00000092714	si:ch211-266a5.12	FALSE	0.333906	-1.94952	3.01873	-0.645809	0.518403	NA	0.333906	-1.80283	3.01873	-0.597214	0.550365	NA	0.333906	-2.08609	3.01873	-0.691047	0.489536	NA	0.333906	-1.55591	3.17	-0.490821	0.623553	NA	0.333906	-1.92765	3.01873	-0.638562	0.523108	NA	0.333906	-0.594674	3.00358	-0.197988	0.843054	NA	0.333906	-2.34431	3.01873	-0.776588	0.437402	NA
ENSDARG00000112103	zgc:173721	FALSE	1.54341	3.38462	1.32382	2.55671	0.0105666	0.025655	1.54341	1.71334	1.38202	1.23973	0.215075	0.303256	1.54341	2.42156	1.35383	1.78867	0.0736684	0.128844	1.54341	2.17327	1.40702	1.5446	0.122443	0.2152	1.54341	2.81048	1.34361	2.09173	0.0364627	0.0820102	1.54341	2.12826	1.39032	1.53076	0.125828	0.231685	1.54341	1.62282	1.42058	1.14236	0.253304	0.38033
ENSDARG00000096462	si:dkeyp-82h4.2	FALSE	0.221724	1.07608	3.50382	0.307117	0.758754	NA	0.221724	-0.194028	3.50796	-0.0553107	0.955891	NA	0.221724	0.00361107	3.50796	0.00102939	0.999179	NA	0.221724	0	3.67918	0	1	NA	0.221724	0	3.50796	0	1	NA	0.221724	1.60855	3.49005	0.460896	0.644874	NA	0.221724	0.707176	3.50796	0.201592	0.840236	NA
ENSDARG00000045801	fbxl14b	FALSE	35.8781	0.969035	0.326605	2.967	0.00300724	0.00863127	35.8781	1.16072	0.322414	3.60008	0.000318119	0.00117794	35.8781	1.44974	0.321763	4.5056	6.61848e-06	3.74516e-05	35.8781	1.03292	0.33707	3.06441	0.00218098	0.00846295	35.8781	0.932778	0.327232	2.85051	0.00436494	0.0148429	35.8781	0.665675	0.332611	2.00136	0.0453532	0.107616	35.8781	0.792512	0.329443	2.40561	0.0161454	0.0456806
ENSDARG00000096855	si:ch73-211c7.2	FALSE	0.282005	0.62107	3.08715	0.201179	0.840559	NA	0.282005	0	3.08715	0	1	NA	0.282005	1.74974	3.04093	0.575398	0.565022	NA	0.282005	0	3.23783	0	1	NA	0.282005	0.162049	3.08715	0.0524914	0.958137	NA	0.282005	0.350361	3.08715	0.11349	0.909642	NA	0.282005	1.84711	3.04634	0.606337	0.544291	NA
ENSDARG00000104074	znf1052	FALSE	0.0533762	0	5.83004	0	1	NA	0.0533762	0.286879	5.83004	0.049207	0.960754	NA	0.0533762	0	5.83004	0	1	NA	0.0533762	0	6.11461	0	1	NA	0.0533762	0	5.83004	0	1	NA	0.0533762	0.35037	5.83004	0.0600974	0.952078	NA	0.0533762	0	5.83004	0	1	NA
ENSDARG00000097754	si:ch211-285d14.9	FALSE	0.0531331	-1.30233	5.83004	-0.223383	0.823238	NA	0.0531331	-1.63653	5.83004	-0.280706	0.778936	NA	0.0531331	-1.43889	5.83004	-0.246806	0.805058	NA	0.0531331	-1.58196	6.11461	-0.258718	0.795853	NA	0.0531331	-1.28045	5.83004	-0.219631	0.826159	NA	0.0531331	-1.09214	5.83004	-0.187331	0.851401	NA	0.0531331	-1.21622	5.83004	-0.208613	0.83475	NA
ENSDARG00000015623	ada2b	FALSE	1.34286	2.82822	1.27736	2.21411	0.0268211	0.0571483	1.34286	2.89172	1.25793	2.2988	0.0215163	0.0453007	1.34286	4.11817	1.22503	3.36168	0.000774692	0.00263696	1.34286	2.16594	1.35002	1.60438	0.108629	0.195851	1.34286	2.61264	1.29205	2.02208	0.0431677	0.0933549	1.34286	1.29387	1.44126	0.897732	0.369329	0.510728	1.34286	1.16865	1.44212	0.81037	0.417727	0.550007
ENSDARG00000102559	si:dkey-178j11.3	FALSE	0.0869102	0.140163	5.83004	0.0240415	0.980819	NA	0.0869102	-0.194034	5.83004	-0.0332818	0.97345	NA	0.0869102	0	5.83004	0	1	NA	0.0869102	1.18512	6.09964	0.194294	0.845946	NA	0.0869102	0	5.83004	0	1	NA	0.0869102	0	5.83004	0	1	NA	0.0869102	0	5.83004	0	1	NA
ENSDARG00000030694	atp6v1e1b	FALSE	653.557	-0.231469	0.23491	-0.985353	0.324451	0.438923	653.557	-0.460808	0.234852	-1.96212	0.0497486	0.091801	653.557	-0.490465	0.235032	-2.0868	0.0369058	0.0728789	653.557	0.134132	0.245889	0.545497	0.585412	0.692474	653.557	-0.077674	0.234815	-0.330788	0.740804	0.816148	653.557	-0.158908	0.23503	-0.676118	0.498966	0.629912	653.557	-0.284382	0.235032	-1.20997	0.22629	0.349159
ENSDARG00000093168	si:ch211-285d14.2	FALSE	0.0599148	0.140186	5.83004	0.0240454	0.980816	NA	0.0599148	-0.194012	5.83004	-0.0332779	0.973453	NA	0.0599148	0	5.83004	0	1	NA	0.0599148	0	6.11461	0	1	NA	0.0599148	0	5.83004	0	1	NA	0.0599148	0	5.83004	0	1	NA	0.0599148	0.226292	5.83004	0.0388148	0.969038	NA
ENSDARG00000093983	si:ch211-285d14.3	FALSE	0.0161414	0	5.83004	0	1	NA	0.0161414	0	5.83004	0	1	NA	0.0161414	0	5.83004	0	1	NA	0.0161414	-0.0432552	6.11461	-0.00707408	0.994356	NA	0.0161414	0	5.83004	0	1	NA	0.0161414	0	5.83004	0	1	NA	0.0161414	0	5.83004	0	1	NA
ENSDARG00000092097	si:ch211-285d14.4	FALSE	0.0365895	0	5.83004	0	1	NA	0.0365895	0	5.83004	0	1	NA	0.0365895	0.00363343	5.83004	0.000623226	0.999503	NA	0.0365895	0	6.11461	0	1	NA	0.0365895	0.162069	5.83004	0.0277989	0.977823	NA	0.0365895	0	5.83004	0	1	NA	0.0365895	0	5.83004	0	1	NA
ENSDARG00000101775	zgc:172014	FALSE	0.457351	0	2.90944	0	1	1	0.457351	1.27086	2.87468	0.442089	0.658425	NA	0.457351	3.02726	2.81794	1.07428	0.282697	NA	0.457351	0	3.05145	0	1	NA	0.457351	1.263	2.89811	0.4358	0.662982	NA	0.457351	0.350353	2.90944	0.120419	0.904151	NA	0.457351	1.18988	2.90237	0.409967	0.68183	NA
ENSDARG00000090160	zgc:173709	FALSE	19.5756	0.630954	0.32527	1.93978	0.0524061	0.100371	19.5756	-0.218185	0.334159	-0.652938	0.513796	0.60598	19.5756	0.121061	0.331438	0.36526	0.714918	0.784919	19.5756	0.165121	0.342476	0.482138	0.629708	0.729349	19.5756	0.468489	0.328126	1.42777	0.153358	0.253068	19.5756	0.490522	0.330938	1.48222	0.138283	0.24865	19.5756	0.239387	0.333307	0.718218	0.472623	0.599102
ENSDARG00000045758	cracr2ab	FALSE	1.52067	1.9852	1.28101	1.54972	0.121209	0.200057	1.52067	1.02194	1.33665	0.764555	0.444537	0.541302	1.52067	2.52861	1.24124	2.03716	0.0416341	0.0805644	1.52067	3.41716	1.24013	2.75548	0.00586059	0.0191675	1.52067	2.39885	1.25591	1.91005	0.0561273	0.115223	1.52067	2.37298	1.26884	1.87019	0.0614575	0.135694	1.52067	2.61774	1.24752	2.09835	0.0358743	0.0857818
ENSDARG00000096491	si:ch211-73m21.1	FALSE	0.108601	0.140169	5.83004	0.0240426	0.980819	NA	0.108601	0.286862	5.83004	0.0492042	0.960757	NA	0.108601	0	5.83004	0	1	NA	0.108601	0	6.11461	0	1	NA	0.108601	0.642934	5.83004	0.11028	0.912188	NA	0.108601	0	5.83004	0	1	NA	0.108601	0	5.83004	0	1	NA
ENSDARG00000045760	prmt8b	FALSE	16.0672	0.398428	0.424505	0.938571	0.347951	0.463406	16.0672	0.245898	0.421211	0.583789	0.559362	0.647966	16.0672	0.328686	0.423332	0.776425	0.437498	0.539219	16.0672	1.00368	0.427384	2.34843	0.0188528	0.0492546	16.0672	1.2094	0.411879	2.93631	0.00332146	0.0118348	16.0672	0.888674	0.419285	2.1195	0.0340484	0.0864051	16.0672	0.682842	0.420722	1.62302	0.104585	0.195492
ENSDARG00000031346	rbm17	FALSE	119.889	0.50244	0.164425	3.05574	0.00224509	0.00669109	119.889	0.77417	0.161594	4.79085	1.6608e-06	1.00524e-05	119.889	0.622698	0.163116	3.81752	0.000134798	0.00056518	119.889	0.705528	0.169028	4.17403	2.99262e-05	0.000219569	119.889	0.398921	0.165214	2.41457	0.0157538	0.0419128	119.889	0.283169	0.167333	1.69225	0.0905976	0.181794	119.889	0.282748	0.166416	1.69904	0.0893122	0.173286
ENSDARG00000024211	ifng1	FALSE	6.005	5.06854	1.07623	4.70952	2.48304e-06	1.52589e-05	6.005	4.28454	1.08408	3.95223	7.74263e-05	0.00033198	6.005	3.8867	1.09822	3.5391	0.000401495	0.00148255	6.005	4.35946	1.10795	3.93471	8.32981e-05	0.000533026	6.005	5.12025	1.07588	4.75911	1.94448e-06	2.55154e-05	6.005	5.50333	1.0733	5.1275	2.93619e-07	8.65239e-06	6.005	5.36162	1.07352	4.99443	5.90089e-07	1.34587e-05
ENSDARG00000096461	si:ch211-73m21.2	FALSE	0.0233972	0	5.83004	0	1	NA	0.0233972	0	5.83004	0	1	NA	0.0233972	0	5.83004	0	1	NA	0.0233972	0	6.11461	0	1	NA	0.0233972	0.162077	5.83004	0.0278003	0.977821	NA	0.0233972	0	5.83004	0	1	NA	0.0233972	0	5.83004	0	1	NA
ENSDARG00000099327	si:ch1073-410j4.2	FALSE	1.22928	2.69933	1.42946	1.88836	0.0589781	0.110739	1.22928	0.286874	1.5834	0.181176	0.856229	0.894762	1.22928	2.93615	1.41154	2.0801	0.037516	0.0738649	1.22928	1.88524	1.52454	1.2366	0.216237	0.331715	1.22928	2.5285	1.44106	1.75461	0.0793263	0.150932	1.22928	1.2967	1.57125	0.825268	0.40922	0.549888	1.22928	3.98176	1.38355	2.87793	0.004003	0.0150257
ENSDARG00000017661	braf	FALSE	116.254	-0.633176	0.198077	-3.19661	0.00139054	0.00441118	116.254	-0.237768	0.192586	-1.23461	0.216977	0.305489	116.254	-0.0050096	0.19235	-0.0260442	0.979222	0.986916	116.254	0.306446	0.198687	1.54236	0.122986	0.21591	116.254	0.758617	0.18937	4.006	6.1755e-05	0.000461039	116.254	0.724432	0.190304	3.8067	0.000140834	0.00117625	116.254	0.694917	0.189889	3.65959	0.000252618	0.00168414
ENSDARG00000007523	kmt2e	FALSE	329.12	-0.912983	0.134747	-6.77555	1.23933e-11	1.71244e-10	329.12	-0.64885	0.133096	-4.87505	1.0878e-06	6.78976e-06	329.12	-0.385748	0.132932	-2.90185	0.00370971	0.010292	329.12	-0.610302	0.139559	-4.37307	1.22513e-05	0.000100509	329.12	-0.756869	0.13432	-5.63481	1.75255e-08	4.72341e-07	329.12	-0.570114	0.13432	-4.24444	2.19139e-05	0.000269673	329.12	-0.637802	0.134146	-4.75455	1.9889e-06	3.5131e-05
ENSDARG00000045671	ifng1r	FALSE	0.176618	0.621037	5.70164	0.108923	0.913264	NA	0.176618	0	5.70164	0	1	NA	0.176618	0	5.70164	0	1	NA	0.176618	0	5.97995	0	1	NA	0.176618	1.6214	5.68438	0.285237	0.775462	NA	0.176618	0	5.70164	0	1	NA	0.176618	0.707144	5.70164	0.124025	0.901296	NA
ENSDARG00000045672	il26	FALSE	0.191855	1.19014	3.97811	0.299172	0.764808	NA	0.191855	-0.19403	3.98397	-0.0487027	0.961156	NA	0.191855	0	3.98397	0	1	NA	0.191855	0	4.17842	0	1	NA	0.191855	0.64294	3.98397	0.161382	0.871793	NA	0.191855	0.350357	3.98397	0.0879417	0.929923	NA	0.191855	0.707172	3.98397	0.177504	0.859112	NA
ENSDARG00000098115	si:dkey-178j11.5	FALSE	0.471323	1.43445	2.31601	0.619362	0.535678	0.642384	0.471323	-0.674901	2.40275	-0.280886	0.778798	NA	0.471323	0.242004	2.37712	0.101806	0.918911	NA	0.471323	1.2964	2.41385	0.537066	0.591222	NA	0.471323	-1.28062	2.40275	-0.532979	0.594048	NA	0.471323	-0.611408	2.40275	-0.254461	0.799139	NA	0.471323	-0.735488	2.40275	-0.306102	0.759527	NA
ENSDARG00000091561	si:dkey-156k2.4	FALSE	0.27157	1.01972	2.83863	0.359228	0.719425	NA	0.27157	-0.674905	2.8675	-0.235364	0.813926	NA	0.27157	-0.958162	2.8675	-0.334146	0.73827	NA	0.27157	0.638555	2.9819	0.214144	0.830435	NA	0.27157	0.162068	2.8675	0.0565188	0.954929	NA	0.27157	-0.611413	2.8675	-0.213222	0.831154	NA	0.27157	0.636842	2.86407	0.222356	0.824037	NA
ENSDARG00000026839	med21	FALSE	38.9414	-0.980012	0.331973	-2.95209	0.00315632	0.00900875	38.9414	-0.320522	0.324274	-0.988429	0.322942	0.42002	38.9414	-0.58231	0.327253	-1.77939	0.0751761	0.131088	38.9414	-0.826735	0.34404	-2.40302	0.0162602	0.0437102	38.9414	-1.33339	0.336617	-3.96116	7.45855e-05	0.000536296	38.9414	-1.16463	0.336868	-3.45724	0.000545741	0.00340394	38.9414	-1.46047	0.339402	-4.30306	1.68453e-05	0.000196627
ENSDARG00000088961	zgc:173620	FALSE	0.187923	2.06999	4.93339	0.419589	0.674786	NA	0.187923	0	4.9674	0	1	NA	0.187923	0	4.9674	0	1	NA	0.187923	-0.0432976	5.20986	-0.00831071	0.993369	NA	0.187923	0.162034	4.9674	0.0326194	0.973978	NA	0.187923	0.350345	4.9674	0.0705288	0.943773	NA	0.187923	0	4.9674	0	1	NA
ENSDARG00000089179	si:dkey-156k2.1	FALSE	0.457333	0.621077	2.11576	0.293548	0.769103	0.836059	0.457333	-0.194022	2.11576	-0.0917034	0.926934	NA	0.457333	2.02227	2.03005	0.996167	0.319169	NA	0.457333	0.533798	2.21903	0.240555	0.8099	NA	0.457333	2.13043	2.03243	1.04822	0.294538	NA	0.457333	0.831265	2.11576	0.392892	0.694399	NA	0.457333	1.2023	2.10509	0.571138	0.567906	NA
ENSDARG00000093424	znf1135	FALSE	0.0233972	0	5.83004	0	1	NA	0.0233972	0	5.83004	0	1	NA	0.0233972	0	5.83004	0	1	NA	0.0233972	0	6.11461	0	1	NA	0.0233972	0.162077	5.83004	0.0278003	0.977821	NA	0.0233972	0	5.83004	0	1	NA	0.0233972	0	5.83004	0	1	NA
ENSDARG00000101374	si:dkey-11n14.1	FALSE	0.666259	1.8775	1.9979	0.939737	0.347352	0.462707	0.666259	1.4022	2.0095	0.697782	0.485313	NA	0.666259	2.31292	1.96509	1.177	0.239194	NA	0.666259	2.04102	2.05727	0.992102	0.321148	NA	0.666259	1.64405	2.01781	0.814773	0.415202	NA	0.666259	1.59744	2.03823	0.783737	0.433195	NA	0.666259	1.19331	2.05816	0.579792	0.562055	NA
ENSDARG00000088616	si:ch211-152l15.2	FALSE	0.501911	0.550135	1.6822	0.327034	0.743642	0.816188	0.501911	1.16492	1.60652	0.725122	0.468377	NA	0.501911	-0.0348716	1.71628	-0.0203181	0.98379	NA	0.501911	-1.58213	1.81675	-0.870861	0.38383	NA	0.501911	0.530563	1.6869	0.31452	0.753126	NA	0.501911	-1.09231	1.7322	-0.63059	0.528309	NA	0.501911	0.959519	1.6509	0.581208	0.5611	NA
ENSDARG00000045544	hgfa	FALSE	6.59948	3.24128	0.721382	4.49316	7.0175e-06	3.92328e-05	6.59948	2.00378	0.738789	2.71225	0.00668275	0.0166909	6.59948	2.3036	0.736268	3.12875	0.00175553	0.00540149	6.59948	1.58895	0.772019	2.05817	0.0395734	0.0889479	6.59948	2.74329	0.73012	3.75731	0.00017175	0.00105177	6.59948	2.53047	0.739175	3.42338	0.000618483	0.00374892	6.59948	2.8684	0.728917	3.93516	8.31419e-05	0.000703962
ENSDARG00000115818	znf1099	FALSE	0.213076	1.08448	3.92697	0.276162	0.782424	NA	0.213076	-0.194036	3.93081	-0.0493628	0.96063	NA	0.213076	0.00360297	3.93081	0.000916598	0.999269	NA	0.213076	0	4.12267	0	1	NA	0.213076	0.642934	3.93081	0.163563	0.870075	NA	0.213076	0.350351	3.93081	0.0891296	0.928979	NA	0.213076	1.1493	3.92714	0.292656	0.769785	NA
ENSDARG00000077356	sypl1	FALSE	4.93717	1.71655	0.597434	2.87321	0.00406327	0.0112177	4.93717	0.638326	0.619051	1.03114	0.302477	0.398677	4.93717	0.838519	0.618946	1.35475	0.175496	0.261095	4.93717	0.630107	0.644403	0.977815	0.328166	0.454091	4.93717	1.31425	0.608504	2.1598	0.030788	0.0717071	4.93717	0.958043	0.627765	1.52612	0.12698	0.233104	4.93717	0.270619	0.655903	0.41259	0.679907	0.774624
ENSDARG00000045673	il22	FALSE	0.464937	2.60958	2.1503	1.21359	0.224905	0.329147	0.464937	1.15156	2.21416	0.520091	0.603	NA	0.464937	0.919701	2.24049	0.410492	0.681445	NA	0.464937	1.52634	2.2933	0.665565	0.505689	NA	0.464937	1.12734	2.24124	0.502997	0.614966	NA	0.464937	0.350363	2.25216	0.155567	0.876374	NA	0.464937	0.226283	2.25216	0.100473	0.919969	NA
ENSDARG00000097907	NA	FALSE	0.612732	-1.73165	2.0209	-0.856874	0.391515	0.507129	0.612732	0.0891668	1.95443	0.0456229	0.963611	NA	0.612732	0.205601	1.96044	0.104875	0.916475	NA	0.612732	-2.01129	2.11995	-0.948744	0.342751	NA	0.612732	-0.325871	2.0108	-0.16206	0.871258	NA	0.612732	1.41552	1.90746	0.742099	0.458027	NA	0.612732	0.436413	1.95913	0.222759	0.823723	NA
ENSDARG00000012684	atp2b1a	FALSE	1223.06	-0.0136899	0.108242	-0.126476	0.899355	0.934607	1223.06	-0.434821	0.108326	-4.01399	5.97008e-05	0.00026276	1223.06	-0.67807	0.108711	-6.23739	4.44933e-10	5.03662e-09	1223.06	-0.618613	0.11379	-5.43647	5.43479e-08	8.20777e-07	1223.06	-0.463354	0.10864	-4.26502	1.9988e-05	0.000179168	1223.06	-0.440615	0.10881	-4.0494	5.13484e-05	0.00052817	1223.06	-0.475749	0.108716	-4.37606	1.20841e-05	0.0001505
ENSDARG00000093557	si:ch211-281k12.4	FALSE	3.36489	3.05673	1.07461	2.8445	0.00444813	0.0121252	3.36489	3.11992	1.06456	2.93071	0.00338185	0.0092709	3.36489	3.50796	1.06043	3.30807	0.000939407	0.00312792	3.36489	3.41401	1.08195	3.15544	0.00160256	0.00654725	3.36489	3.37057	1.06683	3.15941	0.0015809	0.00645576	3.36489	2.51662	1.10335	2.28089	0.0225552	0.0628303	3.36489	2.20961	1.11271	1.98579	0.0470565	0.105767
ENSDARG00000092583	si:dkey-16p19.5	FALSE	2.84577	3.36063	1.07421	3.12846	0.00175723	0.00541752	2.84577	2.61451	1.08587	2.40775	0.0160514	0.0352988	2.84577	3.40083	1.07043	3.17706	0.00148777	0.00467047	2.84577	2.84299	1.10602	2.57047	0.0101562	0.0300021	2.84577	1.75224	1.14432	1.53126	0.125706	0.216338	2.84577	2.59457	1.10721	2.34336	0.0191112	0.0553034	2.84577	2.7385	1.09596	2.49872	0.0124644	0.0372797
ENSDARG00000101849	adipor2	FALSE	1097.12	-1.11766	0.172434	-6.48167	9.07144e-11	1.12872e-09	1097.12	-1.02893	0.172174	-5.97609	2.2856e-09	2.14746e-08	1097.12	-1.43811	0.172601	-8.33196	7.95144e-17	1.74662e-15	1097.12	-1.25935	0.180777	-6.96635	3.25278e-12	9.94264e-11	1097.12	-0.866489	0.172279	-5.02958	4.91568e-07	8.13048e-06	1097.12	-0.826181	0.172379	-4.79283	1.64448e-06	3.34857e-05	1097.12	-0.861277	0.172317	-4.9982	5.78674e-07	1.32957e-05
ENSDARG00000091477	znf1066	FALSE	0.28905	0	3.13126	0	1	NA	0.28905	0.642164	3.12618	0.205415	0.837248	NA	0.28905	0.925031	3.12279	0.296219	0.767063	NA	0.28905	0.533786	3.2841	0.162536	0.870884	NA	0.28905	1.25799	3.12089	0.403086	0.686885	NA	0.28905	1.49824	3.11653	0.480739	0.630702	NA	0.28905	0	3.13126	0	1	NA
ENSDARG00000113005	si:dkey-47k16.4	FALSE	0.0216554	0	5.83004	0	1	NA	0.0216554	0	5.83004	0	1	NA	0.0216554	0	5.83004	0	1	NA	0.0216554	0	6.11461	0	1	NA	0.0216554	0	5.83004	0	1	NA	0.0216554	0.350387	5.83004	0.0601002	0.952076	NA	0.0216554	0	5.83004	0	1	NA
ENSDARG00000045675	mdm1	FALSE	110.913	-1.39579	0.197114	-7.08113	1.4298e-12	2.21284e-11	110.913	-1.81841	0.198092	-9.17961	4.32645e-20	1.0633e-18	110.913	-1.39597	0.196001	-7.12227	1.06163e-12	1.59857e-11	110.913	-1.17708	0.202859	-5.80245	6.53517e-09	1.188e-07	110.913	-0.342059	0.190162	-1.79878	0.0720534	0.139879	110.913	-0.211765	0.190434	-1.11201	0.266133	0.402352	110.913	0.0644396	0.188709	0.341476	0.732745	0.817163
ENSDARG00000099699	si:dkey-11n14.2	FALSE	0.520972	1.08051	1.9638	0.550214	0.582172	0.683817	0.520972	1.66139	1.89007	0.879012	0.379395	NA	0.520972	1.12183	1.94527	0.576693	0.564147	NA	0.520972	1.58942	1.98329	0.801403	0.422898	NA	0.520972	0.162054	1.97158	0.0821951	0.934492	NA	0.520972	0.831264	1.97158	0.421623	0.6733	NA	0.520972	2.46107	1.86614	1.3188	0.187235	NA
ENSDARG00000096481	si:dkey-16p19.8	FALSE	0.0507962	0	5.83004	0	1	NA	0.0507962	-0.194012	5.83004	-0.0332779	0.973453	NA	0.0507962	0.484515	5.83004	0.0831067	0.933767	NA	0.0507962	0	6.11461	0	1	NA	0.0507962	0	5.83004	0	1	NA	0.0507962	0	5.83004	0	1	NA	0.0507962	0	5.83004	0	1	NA
ENSDARG00000001781	tspan11	FALSE	12.8866	1.17976	0.563096	2.09513	0.0361593	0.0737746	12.8866	0.601254	0.567083	1.06026	0.289027	0.383677	12.8866	1.11353	0.562349	1.98015	0.0476871	0.0902146	12.8866	1.14944	0.583292	1.97062	0.0487678	0.105094	12.8866	1.40852	0.56048	2.51306	0.0119689	0.0336103	12.8866	0.996758	0.569393	1.75056	0.0800213	0.165543	12.8866	0.720393	0.572283	1.25881	0.2081	0.328013
ENSDARG00000069555	si:dkey-16p19.9	FALSE	0.0208987	0	5.83004	0	1	NA	0.0208987	0	5.83004	0	1	NA	0.0208987	0	5.83004	0	1	NA	0.0208987	0	6.11461	0	1	NA	0.0208987	0	5.83004	0	1	NA	0.0208987	0	5.83004	0	1	NA	0.0208987	0.226308	5.83004	0.0388176	0.969036	NA
ENSDARG00000116546	znf987	FALSE	0.811728	-0.340707	1.7091	-0.199348	0.84199	0.89135	0.811728	1.40536	1.56832	0.896093	0.370203	0.468308	0.811728	1.67257	1.56468	1.06895	0.28509	0.384895	0.811728	1.07992	1.65492	0.652549	0.514047	NA	0.811728	1.56277	1.57851	0.990029	0.32216	0.446866	0.811728	-0.130519	1.7091	-0.0763667	0.939127	0.960879	0.811728	0.200161	1.69935	0.117787	0.906237	0.937383
ENSDARG00000016979	pmpcb	FALSE	2.60857	3.70425	1.11852	3.31173	0.0009272	0.00309485	2.60857	2.99085	1.12676	2.65439	0.00794517	0.0193916	2.60857	3.17667	1.12695	2.81883	0.00481994	0.012944	2.60857	2.04818	1.1937	1.71582	0.0861955	0.163495	2.60857	2.16274	1.16875	1.85048	0.0642444	0.127971	2.60857	2.19813	1.17694	1.86767	0.0618084	0.136231	2.60857	1.58082	1.20966	1.30683	0.19127	0.308292
ENSDARG00000099595	si:dkeyp-44d3.2	FALSE	0.294476	-2.42267	5.8089	-0.417061	0.676634	NA	0.294476	-1.22937	5.80175	-0.211897	0.832188	NA	0.294476	-2.55923	5.8089	-0.44057	0.659524	NA	0.294476	-1.54816	6.09446	-0.254027	0.799474	NA	0.294476	-1.9199	5.8089	-0.33051	0.741014	NA	0.294476	-2.21248	5.8089	-0.380878	0.703294	NA	0.294476	-1.37478	5.8089	-0.236668	0.812914	NA
ENSDARG00000092596	si:dkeyp-44d3.1	FALSE	0.263922	1.18023	2.48261	0.4754	0.634502	NA	0.263922	1.27105	2.45067	0.518654	0.604002	NA	0.263922	0.877363	2.48291	0.35336	0.723818	NA	0.263922	0.533799	2.61321	0.20427	0.838143	NA	0.263922	0	2.49159	0	1	NA	0.263922	0	2.49159	0	1	NA	0.263922	0.707185	2.49159	0.283828	0.776542	NA
ENSDARG00000100479	si:dkey-43f9.4	FALSE	5.16338	1.44841	0.742371	1.95105	0.0510505	0.0982393	5.16338	1.33904	0.735209	1.8213	0.0685608	0.119849	5.16338	2.13848	0.720066	2.96984	0.00297955	0.00852666	5.16338	1.77469	0.746084	2.37867	0.0173752	0.0460885	5.16338	2.10301	0.724187	2.90396	0.00368474	0.0129125	5.16338	1.93005	0.73365	2.63076	0.00851951	0.0296943	5.16338	1.62246	0.739384	2.19434	0.0282112	0.0709553
ENSDARG00000103186	si:ch73-389k6.1	FALSE	41.9331	1.27262	0.311662	4.08333	4.43943e-05	0.000207515	41.9331	1.17815	0.310137	3.7988	0.000145397	0.000584782	41.9331	0.782532	0.314787	2.48591	0.0129221	0.02998	41.9331	1.22882	0.322829	3.8064	0.000141002	0.000836653	41.9331	1.22379	0.312248	3.91928	8.8813e-05	0.000616601	41.9331	0.728357	0.319053	2.28288	0.0224377	0.0625902	41.9331	1.22922	0.312711	3.93086	8.46417e-05	0.000713242
ENSDARG00000098143	si:dkey-57l19.1	FALSE	0.0900614	0	5.83004	0	1	NA	0.0900614	-0.194022	5.83004	-0.0332798	0.973451	NA	0.0900614	0	5.83004	0	1	NA	0.0900614	0	6.11461	0	1	NA	0.0900614	1.27203	5.82437	0.218398	0.827119	NA	0.0900614	0	5.83004	0	1	NA	0.0900614	0	5.83004	0	1	NA
ENSDARG00000070477	dnajc2	FALSE	51.7386	1.75397	0.301577	5.81599	6.02763e-09	5.78901e-08	51.7386	1.68752	0.300344	5.61863	1.92478e-08	1.60479e-07	51.7386	1.20198	0.304317	3.94975	7.82342e-05	0.000347262	51.7386	1.34682	0.314646	4.28044	1.86523e-05	0.000144851	51.7386	1.21962	0.305316	3.99461	6.47997e-05	0.000478851	51.7386	1.36641	0.30564	4.47066	7.79781e-06	0.000117418	51.7386	1.13301	0.30657	3.69576	0.000219229	0.00150634
ENSDARG00000087743	si:dkey-156k2.8	FALSE	0.0555407	-0.340623	5.83004	-0.0584255	0.95341	NA	0.0555407	-1.15571	5.83004	-0.198234	0.842862	NA	0.0555407	-0.958073	5.83004	-0.164334	0.869468	NA	0.0555407	-1.10114	6.11461	-0.180084	0.857087	NA	0.0555407	-0.799638	5.83004	-0.137158	0.890906	NA	0.0555407	-0.611328	5.83004	-0.104858	0.916488	NA	0.0555407	-0.735407	5.83004	-0.126141	0.89962	NA
ENSDARG00000094888	znf1061	FALSE	0.366645	-0.340695	1.99497	-0.170777	0.864399	NA	0.366645	-0.200478	1.97978	-0.101263	0.919342	NA	0.366645	-1.43905	1.99497	-0.721341	0.4707	NA	0.366645	-1.00505	2.09234	-0.480347	0.630981	NA	0.366645	0.255615	1.97936	0.12914	0.897247	NA	0.366645	-0.130507	1.99497	-0.065418	0.947841	NA	0.366645	0.603426	1.95422	0.308781	0.757488	NA
ENSDARG00000117132	znf1022	FALSE	1.67426	1.52956	1.21631	1.25754	0.208557	0.309986	1.67426	0.975589	1.22919	0.793684	0.427379	0.524563	1.67426	0.63516	1.26832	0.500788	0.61652	0.702407	1.67426	1.87659	1.22485	1.5321	0.125497	0.21922	1.67426	1.37786	1.22622	1.12366	0.261157	0.381761	1.67426	2.24922	1.19322	1.885	0.0594293	0.132423	1.67426	1.63177	1.2155	1.34247	0.179445	0.293833
ENSDARG00000106667	si:ch211-208f21.6	FALSE	0.0653683	0.140186	5.83004	0.0240454	0.980816	NA	0.0653683	-0.194012	5.83004	-0.0332779	0.973453	NA	0.0653683	0.00362526	5.83004	0.000621824	0.999504	NA	0.0653683	0	6.11461	0	1	NA	0.0653683	0	5.83004	0	1	NA	0.0653683	0	5.83004	0	1	NA	0.0653683	0	5.83004	0	1	NA
ENSDARG00000110946	znf1110	FALSE	0.0749074	0	5.83004	0	1	NA	0.0749074	0	5.83004	0	1	NA	0.0749074	0.484506	5.83004	0.0831051	0.933768	NA	0.0749074	-0.0432798	6.11461	-0.00707809	0.994353	NA	0.0749074	0.162051	5.83004	0.0277958	0.977825	NA	0.0749074	0	5.83004	0	1	NA	0.0749074	0	5.83004	0	1	NA
ENSDARG00000045490	ndufb2	FALSE	686.174	-1.75244	0.221121	-7.92526	2.27675e-15	4.69433e-14	686.174	-1.69434	0.220714	-7.67662	1.63339e-14	2.61724e-13	686.174	-1.66778	0.220885	-7.55044	4.33796e-14	7.53473e-13	686.174	-1.15916	0.231067	-5.01657	5.26026e-07	6.26151e-06	686.174	-1.18359	0.220549	-5.36653	8.02642e-08	1.7392e-06	686.174	-0.926213	0.220489	-4.20072	2.66064e-05	0.000315381	686.174	-0.997817	0.220447	-4.52634	6.00139e-06	8.48293e-05
ENSDARG00000089860	atxn7l1	FALSE	16.7094	0.154765	0.454614	0.340433	0.733531	0.809073	16.7094	0.388463	0.447033	0.86898	0.384858	0.483127	16.7094	0.301837	0.45054	0.669945	0.502893	0.60149	16.7094	0.00821923	0.473415	0.0173616	0.986148	0.991569	16.7094	0.226434	0.45388	0.498886	0.61786	0.719237	16.7094	0.440673	0.453446	0.971831	0.331135	0.471838	16.7094	0.3228	0.453351	0.71203	0.476446	0.602495
ENSDARG00000101960	si:dkeyp-44d3.3	FALSE	0.152861	0	4.18996	0	1	NA	0.152861	0.286867	4.18996	0.0684654	0.945415	NA	0.152861	1.31034	4.17238	0.314052	0.753482	NA	0.152861	0	4.39447	0	1	NA	0.152861	0.162048	4.18996	0.0386753	0.969149	NA	0.152861	0.350359	4.18996	0.0836188	0.93336	NA	0.152861	0	4.18996	0	1	NA
ENSDARG00000097073	si:ch73-134b5.6	FALSE	1.11418	1.91297	1.34432	1.423	0.154736	0.243618	1.11418	1.92557	1.32866	1.44925	0.147267	0.224029	1.11418	0.950025	1.40159	0.67782	0.497886	0.596811	1.11418	2.06152	1.36967	1.50512	0.132292	0.228075	1.11418	0.588198	1.4559	0.40401	0.686205	0.77477	1.11418	1.31015	1.40027	0.935642	0.349457	0.490402	1.11418	0.609838	1.46012	0.417664	0.676193	0.771675
ENSDARG00000039843	znf800b	FALSE	15.8919	1.60047	0.40955	3.90787	9.31137e-05	0.000400877	15.8919	1.85631	0.4041	4.59369	4.35476e-06	2.43378e-05	15.8919	1.03703	0.415381	2.49658	0.0125398	0.029245	15.8919	0.434299	0.440961	0.984891	0.324677	0.450649	15.8919	0.510124	0.428423	1.1907	0.233771	0.350356	15.8919	0.533783	0.432508	1.23416	0.217144	0.347205	15.8919	0.443487	0.431623	1.02749	0.304191	0.436219
ENSDARG00000093994	znf1058	FALSE	0.143184	-0.821577	4.26009	-0.192854	0.847073	NA	0.143184	0.158551	4.25646	0.0372496	0.970286	NA	0.143184	0.00364986	4.26009	0.000856757	0.999316	NA	0.143184	-1.10121	4.46802	-0.246465	0.805322	NA	0.143184	-0.318808	4.26009	-0.0748359	0.940345	NA	0.143184	-0.130496	4.26009	-0.0306323	0.975563	NA	0.143184	-0.73547	4.26009	-0.172642	0.862933	NA
ENSDARG00000089159	acot14	FALSE	6.07696	4.44243	1.08165	4.10711	4.00646e-05	0.000189711	6.07696	4.30412	1.07903	3.98888	6.63858e-05	0.000289264	6.07696	3.92835	1.08867	3.6084	0.00030809	0.00117435	6.07696	4.89954	1.09489	4.4749	7.64455e-06	6.6317e-05	6.07696	3.79694	1.09502	3.46746	0.000525402	0.00264765	6.07696	5.02525	1.0765	4.66812	3.03964e-06	5.49034e-05	6.07696	4.39787	1.08386	4.0576	4.95789e-05	0.000464551
ENSDARG00000104064	si:rp71-5o12.3	FALSE	1.04083	-0.812461	1.30464	-0.622748	0.53345	0.640354	1.04083	-1.43077	1.33436	-1.07225	0.283607	0.378106	1.04083	-0.0404906	1.23948	-0.0326675	0.97394	0.983369	1.04083	-2.33526	1.51148	-1.54502	0.122342	0.215069	1.04083	-0.540182	1.28282	-0.42109	0.67369	0.765287	1.04083	-0.13686	1.26642	-0.108068	0.913941	0.94625	1.04083	-2.16188	1.42735	-1.51461	0.129871	0.23115
ENSDARG00000096037	si:ch211-214j24.14	FALSE	4.04024	2.01771	0.897079	2.2492	0.0244997	0.0527928	4.04024	2.22617	0.889736	2.50205	0.0123475	0.0283181	4.04024	1.96353	0.896002	2.19144	0.02842	0.0586116	4.04024	0.729674	0.9591	0.76079	0.446783	0.570982	4.04024	-0.970466	1.05339	-0.921275	0.356907	0.481097	4.04024	-1.10277	1.09354	-1.00845	0.31324	0.453752	4.04024	-1.88183	1.18679	-1.58565	0.112818	0.207354
ENSDARG00000096222	si:ch211-245n8.4	FALSE	3.99911	-0.00627931	0.745055	-0.00842799	0.993276	0.996801	3.99911	0.96391	0.695962	1.385	0.166051	0.247166	3.99911	0.71476	0.708419	1.00895	0.312998	0.414228	3.99911	0.964058	0.723999	1.33157	0.183	0.292176	3.99911	0.16988	0.736938	0.230521	0.817687	0.875501	3.99911	0.125546	0.749521	0.167501	0.866976	0.914719	3.99911	0.652436	0.718327	0.908271	0.363735	0.497321
ENSDARG00000094034	znf1045	FALSE	29.4165	0.895123	0.429136	2.08587	0.0369901	0.0751899	29.4165	-0.336415	0.437842	-0.768348	0.44228	0.53891	29.4165	-0.212836	0.438736	-0.485111	0.627597	0.711849	29.4165	0.233885	0.452194	0.517222	0.605001	0.7087	29.4165	0.949616	0.428957	2.21378	0.0268438	0.0642105	29.4165	0.725683	0.432145	1.67926	0.093102	0.185639	29.4165	0.645189	0.431768	1.4943	0.135098	0.238034
ENSDARG00000014804	cacna2d1a	FALSE	86.0066	0.125951	0.269733	0.466947	0.640538	0.734088	86.0066	-0.665499	0.272035	-2.44637	0.0144303	0.0323043	86.0066	-0.808637	0.274131	-2.94982	0.00317962	0.00900999	86.0066	-0.845938	0.286753	-2.95006	0.00317717	0.0115459	86.0066	0.0580101	0.270136	0.214744	0.829967	0.884426	86.0066	0.0495358	0.271038	0.182763	0.854984	0.906776	86.0066	-0.107868	0.271207	-0.397734	0.690826	0.783973
ENSDARG00000018111	kdm7aa	FALSE	290.913	-0.830978	0.164334	-5.05665	4.2669e-07	3.03464e-06	290.913	-1.31536	0.164864	-7.97848	1.48152e-15	2.61111e-14	290.913	-1.28324	0.165405	-7.75819	8.61513e-15	1.61194e-13	290.913	-0.994301	0.17209	-5.7778	7.56847e-09	1.35896e-07	290.913	-0.735323	0.164145	-4.47972	7.47401e-06	7.88733e-05	290.913	-0.440319	0.163859	-2.68718	0.00720571	0.0260345	290.913	-0.0769277	0.162803	-0.47252	0.636556	0.73996
ENSDARG00000096218	si:dkey-21h14.17	FALSE	0.400558	1.01148	2.77517	0.364473	0.715505	NA	0.400558	1.77867	2.71658	0.654743	0.512633	NA	0.400558	0	2.77874	0	1	NA	0.400558	-0.0432912	2.91437	-0.0148544	0.988148	NA	0.400558	1.37706	2.75949	0.499026	0.617761	NA	0.400558	1.6775	2.75144	0.609681	0.542073	NA	0.400558	1.18983	2.77134	0.429333	0.667681	NA
ENSDARG00000102370	znf1094	FALSE	4.2558	0.659702	0.687257	0.959906	0.337103	0.452121	4.2558	0.318799	0.687819	0.463493	0.643011	0.721924	4.2558	-0.34593	0.722166	-0.479018	0.631926	0.715608	4.2558	0.315768	0.718863	0.439261	0.660472	0.755425	4.2558	0.179498	0.705086	0.254576	0.79905	0.861584	4.2558	-0.492782	0.751909	-0.655374	0.512227	0.640571	4.2558	0.720366	0.688088	1.04691	0.295141	0.426428
ENSDARG00000101916	si:dkeyp-44d3.5	FALSE	3.51839	-1.01573	1.34057	-0.757685	0.448639	0.562792	3.51839	-0.130697	1.30944	-0.0998119	0.920494	0.941994	3.51839	-1.31533	1.34772	-0.975964	0.329082	0.430996	3.51839	-0.725572	1.38731	-0.523006	0.60097	0.705673	3.51839	-0.346994	1.32082	-0.262711	0.792773	0.856703	3.51839	-0.10063	1.31938	-0.0762706	0.939204	0.960898	3.51839	-0.344112	1.32234	-0.260231	0.794686	0.864436
ENSDARG00000096131	si:ch211-284f7.2	FALSE	0.116772	0.140165	5.83004	0.0240419	0.980819	NA	0.116772	0	5.83004	0	1	NA	0.116772	1.20186	5.81979	0.206513	0.836391	NA	0.116772	0	6.11461	0	1	NA	0.116772	0	5.83004	0	1	NA	0.116772	0.35035	5.83004	0.0600939	0.952081	NA	0.116772	0	5.83004	0	1	NA
ENSDARG00000088181	mpped1	FALSE	86.4006	-0.697195	0.211405	-3.29791	0.000974074	0.00323029	86.4006	-1.12739	0.212178	-5.31341	1.07592e-07	8.0349e-07	86.4006	-1.2633	0.214728	-5.88324	4.02321e-09	3.98122e-08	86.4006	-0.747063	0.220318	-3.39083	0.000696806	0.00324354	86.4006	-0.678571	0.21146	-3.20898	0.00133207	0.00561255	86.4006	-0.709008	0.21298	-3.32899	0.000871604	0.00492199	86.4006	-0.742669	0.212322	-3.49784	0.000469036	0.00274529
ENSDARG00000015931	snap91b	FALSE	1121.25	0.104096	0.198085	0.525511	0.599228	0.6984	1121.25	-0.640204	0.198325	-3.22805	0.00124637	0.00389027	1121.25	-0.707189	0.198503	-3.56261	0.000367184	0.00137063	1121.25	0.101943	0.207593	0.491072	0.623375	0.724209	1121.25	-0.0327987	0.198167	-0.165511	0.868542	0.912559	1121.25	0.254038	0.198116	1.28227	0.199749	0.326321	1121.25	-0.0761567	0.198225	-0.384193	0.700835	0.792296
ENSDARG00000094177	si:ch211-208f21.2	FALSE	0.533198	0.6463	1.92886	0.335067	0.737574	0.812057	0.533198	1.62817	1.82836	0.890506	0.373194	NA	0.533198	0.450306	1.92424	0.234017	0.814972	NA	0.533198	0.541396	2.00675	0.269788	0.787324	NA	0.533198	1.58675	1.85134	0.85708	0.391401	NA	0.533198	0.904505	1.92237	0.470516	0.637986	NA	0.533198	-0.735499	1.93858	-0.379402	0.70439	NA
ENSDARG00000102473	zgc:171673	FALSE	19.9755	-0.79527	0.320054	-2.4848	0.0129624	0.0305855	19.9755	-0.721861	0.313242	-2.30449	0.0211952	0.0447465	19.9755	-1.13243	0.324341	-3.49147	0.000480368	0.0017309	19.9755	-0.54982	0.326409	-1.68445	0.0920945	0.172077	19.9755	-0.843017	0.321494	-2.62219	0.00873669	0.026017	19.9755	-1.22782	0.335469	-3.66001	0.000252208	0.00187008	19.9755	-0.83106	0.322549	-2.57654	0.00997942	0.0312257
ENSDARG00000045850	ccdc167	FALSE	137.793	0.60596	0.20053	3.0218	0.0025128	0.0073764	137.793	0.440211	0.200071	2.20027	0.0277876	0.0559924	137.793	0.360643	0.200974	1.79447	0.0727374	0.12754	137.793	0.435255	0.209472	2.07787	0.0377214	0.0857069	137.793	-0.0479447	0.203429	-0.235682	0.813679	0.872339	137.793	0.0264716	0.204047	0.129733	0.896778	0.934976	137.793	0.0276821	0.203363	0.136122	0.891725	0.929547
ENSDARG00000114172	znf996	FALSE	0.0409648	0.140194	5.83004	0.0240468	0.980815	NA	0.0409648	0	5.83004	0	1	NA	0.0409648	0	5.83004	0	1	NA	0.0409648	0	6.11461	0	1	NA	0.0409648	0	5.83004	0	1	NA	0.0409648	0	5.83004	0	1	NA	0.0409648	0.2263	5.83004	0.0388162	0.969037	NA
ENSDARG00000094545	si:ch211-284f7.1	FALSE	0.243913	0.140178	3.12237	0.0448947	0.964191	NA	0.243913	0.286873	3.12237	0.0918765	0.926796	NA	0.243913	0.00361619	3.12237	0.00115815	0.999076	NA	0.243913	0	3.27478	0	1	NA	0.243913	0.162053	3.12237	0.0519006	0.958608	NA	0.243913	2.16445	3.073	0.704345	0.481218	NA	0.243913	0.226286	3.12237	0.0724723	0.942226	NA
ENSDARG00000103143	si:dkey-19c16.12	FALSE	0.33884	0.621083	1.98293	0.313215	0.754118	NA	0.33884	1.19413	1.93612	0.616764	0.53739	NA	0.33884	1.78866	1.90658	0.938151	0.348167	NA	0.33884	0.533804	2.07972	0.256671	0.797432	NA	0.33884	0	1.98293	0	1	NA	0.33884	0.831271	1.98293	0.419213	0.67506	NA	0.33884	0.707191	1.98293	0.356639	0.721362	NA
ENSDARG00000101690	si:ch73-158p21.2	FALSE	13.009	0.762304	0.431132	1.76814	0.0770369	0.138461	13.009	0.936362	0.424085	2.20796	0.0272474	0.0551081	13.009	0.307756	0.437241	0.703858	0.481521	0.581349	13.009	-0.319067	0.469729	-0.679258	0.496974	0.617401	13.009	-0.18367	0.453731	-0.404799	0.685625	0.774262	13.009	0.592281	0.438419	1.35095	0.176712	0.297939	13.009	0.745934	0.432955	1.72289	0.0849085	0.166683
ENSDARG00000077220	si:ch211-208f21.3	FALSE	0.489882	2.64106	1.99977	1.32068	0.186608	0.283345	0.489882	1.56205	2.041	0.765332	0.444074	NA	0.489882	1.70921	2.04422	0.836116	0.403089	NA	0.489882	0.533797	2.21318	0.24119	0.809408	NA	0.489882	0.162054	2.11019	0.076796	0.938786	NA	0.489882	0.831264	2.11019	0.393929	0.693633	NA	0.489882	0.226286	2.11019	0.107235	0.914602	NA
ENSDARG00000103998	si:dkey-47k16.2p	FALSE	1.48966	3.51324	1.23228	2.85101	0.00435803	0.0119111	1.48966	1.75593	1.31802	1.33225	0.182779	0.266378	1.48966	2.70343	1.26363	2.13942	0.0324017	0.0654061	1.48966	1.47015	1.41002	1.04265	0.297112	0.422174	1.48966	2.5268	1.28473	1.9668	0.0492061	0.103809	1.48966	3.62011	1.23629	2.92821	0.0034092	0.0143897	1.48966	3.06444	1.25586	2.44011	0.0146829	0.0424693
ENSDARG00000109821	si:dkey-156j15.1	FALSE	0.187298	0.140133	5.64201	0.0248375	0.980185	NA	0.187298	0.286826	5.64201	0.0508377	0.959455	NA	0.187298	0	5.64201	0	1	NA	0.187298	2.24631	5.8732	0.382468	0.702115	NA	0.187298	0.162008	5.64201	0.0287146	0.977092	NA	0.187298	0	5.64201	0	1	NA	0.187298	0	5.64201	0	1	NA
ENSDARG00000099475	si:ch211-197d11.2	FALSE	33.3035	3.38162	0.593609	5.69671	1.22139e-08	1.12738e-07	33.3035	3.07487	0.593604	5.18001	2.21879e-07	1.56859e-06	33.3035	3.20598	0.593921	5.39799	6.73911e-08	5.56075e-07	33.3035	3.25481	0.612959	5.31	1.09627e-07	1.55753e-06	33.3035	3.22071	0.594658	5.41607	6.09219e-08	1.3891e-06	33.3035	3.58493	0.593671	6.03857	1.55481e-09	1.21089e-07	33.3035	3.627	0.592852	6.11789	9.48237e-10	7.06377e-08
ENSDARG00000104211	si:dkey-47k16.1	FALSE	0.442255	-1.69686	2.42411	-0.699993	0.483932	0.595008	0.442255	0.458445	2.35062	0.195032	0.845368	NA	0.442255	-1.83342	2.42411	-0.756328	0.449453	NA	0.442255	-0.822341	2.54267	-0.323417	0.74638	NA	0.442255	-0.713187	2.42411	-0.294206	0.7686	NA	0.442255	0.534712	2.37707	0.224946	0.822021	NA	0.442255	0.296463	2.38515	0.124295	0.901081	NA
ENSDARG00000103229	si:dkey-19c16.1	FALSE	0.343553	1.12737	2.70243	0.417169	0.676555	NA	0.343553	-1.15579	2.76495	-0.418014	0.675937	NA	0.343553	-0.477251	2.76495	-0.172608	0.86296	NA	0.343553	-1.00504	2.8999	-0.346578	0.728908	NA	0.343553	-0.318813	2.76495	-0.115305	0.908203	NA	0.343553	-0.130501	2.76495	-0.0471984	0.962355	NA	0.343553	-1.21637	2.76495	-0.439927	0.65999	NA
ENSDARG00000099561	si:dkeyp-44d3.6	FALSE	0.0935811	0	5.83004	0	1	NA	0.0935811	0.286861	5.83004	0.0492039	0.960757	NA	0.0935811	0	5.83004	0	1	NA	0.0935811	-0.0432879	6.11461	-0.00707943	0.994351	NA	0.0935811	0.642933	5.83004	0.110279	0.912188	NA	0.0935811	0	5.83004	0	1	NA	0.0935811	0	5.83004	0	1	NA
ENSDARG00000098071	znf1049	FALSE	4.64303	-2.7622	1.56274	-1.76754	0.0771375	0.138603	4.64303	-0.517109	1.51108	-0.342211	0.732192	0.79579	4.64303	-2.36492	1.54423	-1.53145	0.125658	0.199467	4.64303	-2.00423	1.60744	-1.24685	0.212452	0.327485	4.64303	-1.55275	1.52813	-1.01611	0.309577	0.433701	4.64303	-4.89704	1.71592	-2.85388	0.00431883	0.0172833	4.64303	-1.44564	1.5273	-0.946534	0.343876	0.477043
ENSDARG00000113626	znf976	FALSE	0.20687	0.140132	5.52397	0.025368	0.979761	NA	0.20687	1.76848	5.49335	0.321931	0.747505	NA	0.20687	1.1848	5.51352	0.21489	0.829853	NA	0.20687	0	5.7936	0	1	NA	0.20687	0	5.52397	0	1	NA	0.20687	0.350317	5.52397	0.0634176	0.949434	NA	0.20687	0	5.52397	0	1	NA
ENSDARG00000100061	si:ch211-154k18.1	FALSE	1.42413	-0.254086	1.11996	-0.226871	0.820524	0.875379	1.42413	-1.61207	1.21498	-1.32683	0.184564	0.268442	1.42413	-1.3617	1.20863	-1.12665	0.259891	0.357769	1.42413	-0.406728	1.1646	-0.349243	0.726907	0.808076	1.42413	-0.0140986	1.10653	-0.0127412	0.989834	0.993521	1.42413	-0.205105	1.13137	-0.181289	0.856141	0.907679	1.42413	-0.0819793	1.11446	-0.0735597	0.941361	0.961442
ENSDARG00000101030	mhc2d4b	FALSE	17.6919	1.31094	0.493527	2.65626	0.00790119	0.0199727	17.6919	1.94701	0.484383	4.01956	5.83066e-05	0.000257143	17.6919	2.07247	0.484849	4.27447	1.91597e-05	9.80548e-05	17.6919	1.69186	0.505697	3.34561	0.000821012	0.00371678	17.6919	1.19584	0.495468	2.41356	0.0157976	0.04202	17.6919	0.506921	0.512385	0.989335	0.322499	0.463027	17.6919	-0.615151	0.547475	-1.12362	0.261176	0.389406
ENSDARG00000102316	si:dkey-237m9.2	FALSE	0.0241929	0	5.83004	0	1	NA	0.0241929	0	5.83004	0	1	NA	0.0241929	0	5.83004	0	1	NA	0.0241929	0	6.11461	0	1	NA	0.0241929	0	5.83004	0	1	NA	0.0241929	0.350387	5.83004	0.0601002	0.952076	NA	0.0241929	0	5.83004	0	1	NA
ENSDARG00000077654	grm8a	FALSE	23.1344	0.167054	0.30965	0.539493	0.589547	0.69064	23.1344	-0.0855126	0.308484	-0.277203	0.781624	0.836503	23.1344	-0.0670354	0.311437	-0.215245	0.829576	0.874606	23.1344	0.286431	0.317031	0.903478	0.366273	0.492783	23.1344	-0.0466458	0.313922	-0.14859	0.881877	0.922247	23.1344	0.656843	0.305419	2.15063	0.0315053	0.0813852	23.1344	0.372036	0.307771	1.20881	0.226738	0.349624
ENSDARG00000102098	si:dkey-197m7.1	FALSE	1.39571	0.171915	1.02262	0.168112	0.866495	0.909939	1.39571	-0.48625	1.04767	-0.464123	0.64256	0.721485	1.39571	0.242224	1.0093	0.239992	0.810336	0.860043	1.39571	-1.1258	1.1812	-0.953101	0.340539	0.466853	1.39571	0.505486	1.00294	0.504004	0.614259	0.716095	1.39571	0.387178	1.0223	0.378731	0.704888	0.796539	1.39571	-1.96937	1.23796	-1.59082	0.11165	0.205764
ENSDARG00000114894	znf1026	FALSE	1.14387	1.00666	1.05962	0.950026	0.342099	0.457357	1.14387	0.942073	1.043	0.903238	0.366399	0.464575	1.14387	0.989765	1.05184	0.940982	0.346714	0.448712	1.14387	0.441899	1.1213	0.394096	0.69351	0.781831	1.14387	-0.26879	1.19202	-0.225491	0.821598	0.87816	1.14387	0.188439	1.15574	0.163046	0.870482	0.916962	1.14387	-0.662591	1.25314	-0.528744	0.596983	0.707991
ENSDARG00000102837	znf1145	FALSE	0.538419	-1.3025	2.27708	-0.572003	0.56732	0.670571	0.538419	1.14577	2.18432	0.524546	0.599899	NA	0.538419	0.245857	2.24971	0.109284	0.912978	NA	0.538419	1.80274	2.25575	0.799176	0.424189	NA	0.538419	-0.799724	2.27708	-0.351206	0.725434	NA	0.538419	-1.09231	2.27708	-0.479697	0.631443	NA	0.538419	0.754587	2.2306	0.338288	0.735146	NA
ENSDARG00000102542	si:ch211-268b14.2	FALSE	3.41341	1.67137	0.867104	1.92754	0.0539128	0.102809	3.41341	1.40394	0.865724	1.6217	0.104867	0.16994	3.41341	1.51395	0.867976	1.74423	0.0811187	0.139644	3.41341	0.672663	0.92681	0.725783	0.467972	0.591029	3.41341	1.01317	0.890464	1.1378	0.255203	0.374866	3.41341	1.46398	0.880218	1.6632	0.0962719	0.19014	3.41341	0.265167	0.935244	0.283528	0.776772	0.850757
ENSDARG00000057983	svopl	FALSE	25.1314	0.933399	0.547169	1.70587	0.0880322	0.154079	25.1314	0.430597	0.548497	0.785048	0.432425	0.529456	25.1314	0.20464	0.551998	0.370727	0.710841	0.781512	25.1314	0.497334	0.573808	0.866726	0.386092	0.512673	25.1314	0.750154	0.548622	1.36734	0.171518	0.275613	25.1314	0.172559	0.555989	0.310364	0.756284	0.835296	25.1314	0.721011	0.549324	1.31254	0.189338	0.305792
ENSDARG00000098281	si:dkey-237m9.1	FALSE	0.780651	0.621075	1.75342	0.354209	0.723183	0.801277	0.780651	2.05947	1.63339	1.26086	0.20736	0.29449	0.780651	2.35029	1.62773	1.44391	0.148765	0.228672	0.780651	1.10811	1.798	0.616301	0.537696	NA	0.780651	2.93887	1.60606	1.82986	0.0672707	0.132666	0.780651	1.66753	1.71006	0.975132	0.329495	0.470192	0.780651	1.89906	1.67512	1.13369	0.256927	0.384635
ENSDARG00000070546	msgn1	FALSE	14.5497	0.26055	0.401233	0.649374	0.516097	0.624465	14.5497	-0.501077	0.40973	-1.22295	0.22135	0.310263	14.5497	0.261928	0.399192	0.656146	0.51173	0.609477	14.5497	0.149891	0.416488	0.359892	0.718928	0.801876	14.5497	0.187045	0.402954	0.464186	0.642515	0.739805	14.5497	-0.743552	0.432024	-1.72109	0.0852346	0.173662	14.5497	-0.0497667	0.408865	-0.121719	0.903122	0.935572
ENSDARG00000102357	si:ch211-268b14.1	FALSE	0.407267	2.032	3.20527	0.633956	0.52611	NA	0.407267	2.63535	3.17846	0.829129	0.407031	NA	0.407267	0.484492	3.25594	0.148802	0.88171	NA	0.407267	0	3.41487	0	1	NA	0.407267	0.642929	3.25594	0.197463	0.843465	NA	0.407267	0	3.25594	0	1	NA	0.407267	0.707161	3.25594	0.217191	0.82806	NA
ENSDARG00000034300	sema3c	FALSE	12.3946	3.51275	0.765031	4.59164	4.39777e-06	2.56102e-05	12.3946	3.36745	0.763294	4.41173	1.0255e-05	5.28661e-05	12.3946	3.29767	0.766069	4.30467	1.67238e-05	8.66048e-05	12.3946	3.19931	0.782475	4.08871	4.33781e-05	0.000304271	12.3946	4.06777	0.760203	5.3509	8.75198e-08	1.87944e-06	12.3946	3.67431	0.765608	4.79921	1.59294e-06	3.2686e-05	12.3946	3.09166	0.77166	4.0065	6.1624e-05	0.000551146
ENSDARG00000045522	acot15	FALSE	12.8885	1.70053	0.508446	3.34456	0.000824134	0.00278411	12.8885	1.08264	0.512825	2.11113	0.0347609	0.0675314	12.8885	1.40796	0.510807	2.75634	0.00584514	0.0152615	12.8885	0.982252	0.535309	1.83493	0.0665168	0.133868	12.8885	1.51789	0.511409	2.96805	0.00299692	0.0108739	12.8885	1.47192	0.515222	2.85686	0.0042785	0.0171476	12.8885	1.25157	0.516976	2.42094	0.0154804	0.0442059
ENSDARG00000020015	mrps33	FALSE	131.848	0.137197	0.238469	0.575325	0.565072	0.668385	131.848	0.525625	0.23649	2.22261	0.0262421	0.0533087	131.848	-0.233623	0.239453	-0.975652	0.329237	0.431152	131.848	0.291651	0.248365	1.17428	0.240282	0.359284	131.848	-0.00676037	0.239121	-0.0282718	0.977445	0.98525	131.848	-0.0223581	0.23999	-0.0931626	0.925774	0.953603	131.848	-0.423257	0.241389	-1.75342	0.07953	0.15817
ENSDARG00000101675	zgc:123107	FALSE	4.491	1.24324	1.01572	1.22399	0.220955	0.324348	4.491	2.37399	0.987921	2.40302	0.0162605	0.0356951	4.491	2.47589	0.988972	2.50349	0.0122974	0.0287979	4.491	2.27759	1.0266	2.21858	0.0265153	0.0645487	4.491	0.159538	1.06459	0.149859	0.880876	0.921482	4.491	-0.439439	1.12697	-0.389931	0.696588	0.790437	4.491	0.375033	1.05565	0.355265	0.722391	0.808737
ENSDARG00000019235	sema3aa	FALSE	156.427	0.0108164	0.163361	0.0662117	0.947209	0.966775	156.427	-0.0485458	0.161636	-0.30034	0.763918	0.822225	156.427	1.65905	0.155808	10.648	1.78067e-26	7.15461e-25	156.427	1.23889	0.163101	7.59584	3.05814e-14	1.24527e-12	156.427	0.45699	0.160704	2.84367	0.00445972	0.0150967	156.427	0.666994	0.160578	4.1537	3.27147e-05	0.000371205	156.427	0.335404	0.161781	2.0732	0.0381537	0.0900155
ENSDARG00000063097	scube1	FALSE	18.5849	1.76174	0.388853	4.53061	5.88148e-06	3.33465e-05	18.5849	1.31171	0.390544	3.35868	0.000783156	0.00258952	18.5849	1.29402	0.393664	3.28713	0.00101216	0.00333007	18.5849	1.46539	0.402276	3.64275	0.000269745	0.00145024	18.5849	1.59194	0.391491	4.06634	4.77566e-05	0.000371928	18.5849	1.4276	0.39717	3.59442	0.000325111	0.00227493	18.5849	1.7117	0.390688	4.38123	1.18011e-05	0.000147588
ENSDARG00000045914	si:ch211-51e12.7	FALSE	508.524	-0.935768	0.229678	-4.07426	4.61603e-05	0.00021505	508.524	-0.509547	0.228925	-2.22583	0.0260255	0.0529449	508.524	-0.470935	0.229051	-2.05602	0.0397802	0.0775842	508.524	-0.358401	0.239974	-1.4935	0.135306	0.231786	508.524	-0.949405	0.229735	-4.13261	3.58662e-05	0.000291635	508.524	-0.810183	0.2298	-3.5256	0.000422519	0.00279123	508.524	-0.769176	0.229583	-3.35032	0.000807197	0.00422479
ENSDARG00000100311	si:dkey-165e24.1	FALSE	6.75661	2.11712	0.691241	3.06278	0.00219292	0.00655998	6.75661	1.58126	0.696542	2.27015	0.0231983	0.0481407	6.75661	2.05233	0.689705	2.97566	0.00292361	0.0083926	6.75661	2.04672	0.704572	2.90492	0.00367346	0.0130055	6.75661	2.77489	0.678878	4.08747	4.36107e-05	0.000344789	6.75661	2.15004	0.695763	3.09019	0.0020003	0.00946747	6.75661	2.28973	0.689258	3.32202	0.00089367	0.00457165
ENSDARG00000105724	si:ch73-158p21.6	FALSE	0.0420185	0	5.83004	0	1	NA	0.0420185	-0.194003	5.83004	-0.0332765	0.973454	NA	0.0420185	0	5.83004	0	1	NA	0.0420185	0	6.11461	0	1	NA	0.0420185	0.162069	5.83004	0.0277989	0.977823	NA	0.0420185	0	5.83004	0	1	NA	0.0420185	0	5.83004	0	1	NA
ENSDARG00000105810	si:ch73-158p21.5	FALSE	0.16135	0.140173	4.13721	0.033881	0.972972	NA	0.16135	-0.194027	4.13721	-0.0468982	0.962594	NA	0.16135	0.00361105	4.13721	0.000872824	0.999304	NA	0.16135	0	4.33914	0	1	NA	0.16135	0.162048	4.13721	0.0391684	0.968756	NA	0.16135	0.831253	4.13721	0.200921	0.84076	NA	0.16135	0.707174	4.13721	0.17093	0.864279	NA
ENSDARG00000102679	NA	FALSE	13.6301	-0.317078	0.392619	-0.807595	0.419324	0.53507	13.6301	0.494327	0.366217	1.34982	0.177074	0.260006	13.6301	0.224412	0.374757	0.59882	0.549293	0.643386	13.6301	0.228837	0.387605	0.590387	0.554931	0.66796	13.6301	0.465548	0.372975	1.2482	0.211958	0.324684	13.6301	0.592597	0.374216	1.58357	0.113292	0.214892	13.6301	0.0298665	0.384801	0.0776155	0.938134	0.959208
ENSDARG00000101883	si:ch1073-398c20.3	FALSE	31.3469	1.00713	0.333196	3.02264	0.00250584	0.00735682	31.3469	0.977145	0.330438	2.95712	0.00310529	0.00861614	31.3469	1.22385	0.329977	3.7089	0.000208162	0.000830674	31.3469	0.745698	0.346947	2.14931	0.0316095	0.0744423	31.3469	1.07117	0.332803	3.21863	0.00128805	0.00546936	31.3469	0.95646	0.33625	2.84449	0.00444822	0.0176684	31.3469	0.980544	0.334472	2.93162	0.003372	0.0131093
ENSDARG00000100294	zgc:113209	FALSE	14.2144	-0.706362	0.412572	-1.71209	0.0868799	0.152425	14.2144	-0.0989375	0.396375	-0.249606	0.802892	0.853375	14.2144	-0.690214	0.409378	-1.68601	0.0917943	0.154593	14.2144	-0.277593	0.418232	-0.66373	0.506863	0.6259	14.2144	-1.07585	0.422955	-2.54364	0.0109703	0.0313007	14.2144	-0.717138	0.418127	-1.71512	0.0863233	0.175212	14.2144	-0.721832	0.41505	-1.73914	0.0820097	0.162133
ENSDARG00000045677	opn1sw1	FALSE	10825.5	-6.4484	0.223709	-28.8249	1.0466e-182	6.57629e-179	10825.5	-5.42247	0.221924	-24.4339	7.4693e-132	7.16665e-129	10825.5	-5.69689	0.222373	-25.6186	9.46598e-145	8.73309e-142	10825.5	-4.05727	0.232042	-17.4851	1.86224e-68	2.18012e-65	10825.5	-0.407604	0.220783	-1.84618	0.0648665	0.128873	10825.5	-0.0580877	0.220778	-0.263105	0.79247	0.863502	10825.5	-0.123893	0.220776	-0.56117	0.574682	0.690146
ENSDARG00000100578	si:dkeyp-90h9.1	FALSE	2.71979	1.90846	1.15843	1.64745	0.0994653	0.170193	2.71979	1.57673	1.15888	1.36056	0.173653	0.256334	2.71979	1.42402	1.16926	1.21788	0.22327	0.316973	2.71979	0.933592	1.22824	0.760104	0.447193	0.57116	2.71979	1.01086	1.19224	0.847868	0.396511	0.519478	2.71979	1.47091	1.18005	1.24648	0.212587	0.341885	2.71979	2.05605	1.15693	1.77716	0.0755426	0.152157
ENSDARG00000006747	tmem178bb	FALSE	915.94	-0.766537	0.0962289	-7.96576	1.64206e-15	3.41369e-14	915.94	-0.331792	0.0950066	-3.49231	0.00047887	0.00168624	915.94	-0.0774843	0.0949284	-0.816239	0.414363	0.516651	915.94	0.0849989	0.0991014	0.857696	0.39106	0.517802	915.94	-0.101252	0.0951456	-1.06418	0.287248	0.410327	915.94	-0.0667365	0.0953637	-0.699811	0.484045	0.617136	915.94	0.0622467	0.0950138	0.655134	0.512382	0.634355
ENSDARG00000104852	si:ch211-142b24.8	FALSE	4.89755	0.799711	0.68488	1.16767	0.242942	0.350141	4.89755	0.501131	0.684237	0.732393	0.463929	0.559891	4.89755	0.776734	0.682041	1.13884	0.254771	0.352392	4.89755	0.783373	0.7056	1.11022	0.266903	0.388975	4.89755	-0.021591	0.716728	-0.0301244	0.975968	0.984256	4.89755	0.452871	0.703973	0.643308	0.520024	0.647594	4.89755	0.45773	0.698941	0.65489	0.512538	0.634444
ENSDARG00000094980	si:ch211-9f20.4	FALSE	6.56941	-1.97171	0.779051	-2.53091	0.0113766	0.0273731	6.56941	-0.942535	0.723387	-1.30295	0.192592	0.277577	6.56941	-1.43005	0.745513	-1.91821	0.0550845	0.101538	6.56941	-1.24996	0.770733	-1.62178	0.104851	0.190309	6.56941	-0.641648	0.724503	-0.88564	0.375812	0.499705	6.56941	0.447276	0.706316	0.633253	0.526569	0.652574	6.56941	-0.343925	0.718685	-0.478548	0.63226	0.736937
ENSDARG00000056938	kera	FALSE	373.38	-4.84482	0.278031	-17.4255	5.28429e-68	1.56253e-65	373.38	-3.10088	0.259941	-11.9292	8.33878e-33	4.26487e-31	373.38	-5.70615	0.292748	-19.4917	1.29116e-84	3.40342e-82	373.38	-3.38736	0.27473	-12.3298	6.26057e-35	1.14519e-32	373.38	-0.836787	0.255508	-3.27499	0.00105665	0.0046609	373.38	-0.667907	0.255528	-2.61383	0.0089533	0.0308434	373.38	0.460734	0.254588	1.80972	0.0703386	0.143995
ENSDARG00000001912	drd4-rs	FALSE	31.4944	-0.211241	0.35406	-0.596625	0.550758	0.656394	31.4944	-0.39928	0.352718	-1.13201	0.257631	0.350249	31.4944	-0.389005	0.354684	-1.09677	0.272744	0.371237	31.4944	-0.0881393	0.366682	-0.24037	0.810044	0.86906	31.4944	0.192783	0.350368	0.55023	0.582161	0.689085	31.4944	-0.297824	0.357732	-0.832534	0.405108	0.545763	31.4944	-0.188231	0.354816	-0.530504	0.595763	0.707088
ENSDARG00000014572	chpt1	FALSE	75.8535	0.440004	0.177457	2.47949	0.0131569	0.0309747	75.8535	0.559757	0.174295	3.21156	0.00132018	0.00409241	75.8535	0.759103	0.174261	4.35612	1.32388e-05	7.00861e-05	75.8535	0.446819	0.182791	2.44443	0.0145082	0.0398843	75.8535	0.0726302	0.181143	0.400955	0.688453	0.77603	75.8535	0.182416	0.181986	1.00236	0.316168	0.456588	75.8535	0.224703	0.180224	1.2468	0.212471	0.333521
ENSDARG00000056950	epyc	FALSE	111.773	-0.28488	0.230958	-1.23347	0.2174	0.320459	111.773	-0.156065	0.228085	-0.684238	0.493825	0.588183	111.773	0.682917	0.225156	3.03309	0.00242064	0.00714807	111.773	1.79879	0.231975	7.75424	8.88722e-15	3.79026e-13	111.773	0.295419	0.227486	1.29863	0.194071	0.303063	111.773	-0.0189282	0.230573	-0.0820919	0.934574	0.958543	111.773	0.0706236	0.229132	0.308222	0.757914	0.836365
ENSDARG00000104412	si:dkey-72l17.5	FALSE	2.62696	2.03925	1.09852	1.85637	0.0634011	0.117612	2.62696	1.37176	1.11411	1.23125	0.218228	0.306726	2.62696	1.4674	1.1195	1.31076	0.189938	0.278606	2.62696	1.75711	1.12889	1.55649	0.119591	0.211152	2.62696	3.65045	1.05766	3.45144	0.000557611	0.00277786	2.62696	2.13621	1.10344	1.93596	0.0528731	0.121145	2.62696	1.27749	1.1454	1.11532	0.264714	0.393487
ENSDARG00000032639	cd36	FALSE	58.3064	-0.0875021	0.238323	-0.367157	0.713502	0.793818	58.3064	-0.238444	0.236943	-1.00633	0.314255	0.410747	58.3064	-0.549134	0.241628	-2.27265	0.0230474	0.0492111	58.3064	-0.182051	0.247938	-0.73426	0.46279	0.586161	58.3064	0.227605	0.23601	0.964386	0.334852	0.459187	58.3064	0.136771	0.238227	0.574119	0.565887	0.685864	58.3064	0.180186	0.236843	0.760781	0.446788	0.575848
ENSDARG00000100632	si:dkey-72l17.1	FALSE	19.852	-1.57494	0.382432	-4.11822	3.81815e-05	0.000181615	19.852	-1.35171	0.372448	-3.62926	0.000284235	0.00106647	19.852	-1.41718	0.376768	-3.76141	0.000168957	0.000690423	19.852	-1.76969	0.400717	-4.41631	1.00398e-05	8.44975e-05	19.852	-1.44423	0.38021	-3.7985	0.000145572	0.000919148	19.852	-0.965745	0.374794	-2.57673	0.00997385	0.0335544	19.852	-1.19119	0.376564	-3.16332	0.00155982	0.00713083
ENSDARG00000103346	si:ch211-142b24.6	FALSE	0.645261	-0.694452	1.73828	-0.399506	0.689521	0.774301	0.645261	0.19227	1.64901	0.116598	0.907179	NA	0.645261	-0.563941	1.71288	-0.329236	0.741977	NA	0.645261	0.151997	1.7283	0.087946	0.92992	NA	0.645261	-2.49153	1.78314	-1.39727	0.162332	NA	0.645261	-1.82232	1.78314	-1.02197	0.306793	NA	0.645261	-1.46551	1.78314	-0.821868	0.411152	NA
ENSDARG00000033296	gpr37b	FALSE	19.2698	-0.290307	0.447568	-0.648632	0.516576	0.624814	19.2698	0.638363	0.419909	1.52024	0.128451	0.200517	19.2698	1.27889	0.414347	3.08652	0.00202516	0.00610785	19.2698	1.10699	0.431235	2.56703	0.0102573	0.030237	19.2698	1.3806	0.414864	3.32782	0.000875271	0.00399147	19.2698	1.07015	0.421397	2.53953	0.0111	0.0364235	19.2698	1.44895	0.414804	3.4931	0.000477443	0.00278342
ENSDARG00000045878	nudt4b	FALSE	41.2758	1.24303	0.242875	5.11799	3.08802e-07	2.25201e-06	41.2758	0.355539	0.247207	1.43822	0.150371	0.227913	41.2758	-0.263318	0.256884	-1.02505	0.305342	0.406225	41.2758	-0.174954	0.26519	-0.659731	0.509426	0.628138	41.2758	0.357118	0.250713	1.42441	0.154328	0.254354	41.2758	0.32442	0.253401	1.28027	0.200451	0.327269	41.2758	0.116622	0.254525	0.458197	0.646811	0.748471
ENSDARG00000098519	si:rp71-42a14.2	FALSE	0.262252	0	5.83004	0	1	NA	0.262252	0	5.83004	0	1	NA	0.262252	1.84552	5.80354	0.317999	0.750486	NA	0.262252	0	6.11461	0	1	NA	0.262252	0.161994	5.83004	0.0277861	0.977833	NA	0.262252	1.94109	5.80939	0.33413	0.738282	NA	0.262252	0.226225	5.83004	0.0388034	0.969047	NA
ENSDARG00000100164	si:dkey-16p6.1	FALSE	4.40297	0.981297	0.896694	1.09435	0.273802	0.38482	4.40297	1.47555	0.870502	1.69506	0.090065	0.150225	4.40297	1.31035	0.880319	1.4885	0.136619	0.213378	4.40297	2.04365	0.88887	2.29916	0.0214961	0.0547194	4.40297	1.97234	0.866964	2.275	0.0229061	0.0565742	4.40297	1.59773	0.88194	1.81161	0.0700461	0.15038	4.40297	1.55906	0.87929	1.77309	0.0762138	0.153123
ENSDARG00000056954	si:dkeyp-38g8.5	FALSE	0.610254	1.67368	1.7455	0.958852	0.337633	0.452784	0.610254	2.68379	1.66317	1.61366	0.106601	NA	0.610254	2.02769	1.70723	1.18771	0.234948	NA	0.610254	1.81254	1.78525	1.01529	0.309969	NA	0.610254	1.57119	1.75774	0.893869	0.371392	NA	0.610254	0.350368	1.80903	0.193678	0.846428	NA	0.610254	0.226288	1.80903	0.125088	0.900454	NA
ENSDARG00000089142	zgc:113119	FALSE	16.1902	0.0526461	0.352431	0.14938	0.881254	0.92063	16.1902	0.454384	0.338954	1.34055	0.180068	0.263339	16.1902	0.342636	0.343875	0.996399	0.319057	0.42039	16.1902	0.340252	0.355885	0.956071	0.339036	0.465229	16.1902	0.217196	0.349308	0.621791	0.534079	0.647869	16.1902	0.377347	0.34989	1.07847	0.280823	0.418392	16.1902	-0.176962	0.360516	-0.490856	0.623528	0.730158
ENSDARG00000099626	si:dkey-22a18.1p	FALSE	0.356549	1.46871	2.35873	0.622669	0.533502	NA	0.356549	0	2.39102	0	1	NA	0.356549	0.918593	2.3801	0.385947	0.699536	NA	0.356549	0	2.50772	0	1	NA	0.356549	1.84475	2.33404	0.790368	0.429313	NA	0.356549	1.81855	2.34841	0.774375	0.438709	NA	0.356549	0.226288	2.39102	0.0946407	0.9246	NA
ENSDARG00000045877	ube2nb	FALSE	430.633	0.277565	0.13682	2.02868	0.042491	0.084371	430.633	0.330704	0.136233	2.42749	0.0152038	0.0337461	430.633	0.280655	0.136609	2.05444	0.0399332	0.0778446	430.633	0.334257	0.142723	2.34199	0.0191811	0.0499283	430.633	-0.0329049	0.13752	-0.239273	0.810894	0.870365	430.633	0.0344344	0.137808	0.249873	0.802686	0.871262	430.633	-0.132553	0.137918	-0.961101	0.336501	0.469511
ENSDARG00000098406	si:dkey-22a18.2	FALSE	0.78713	1.45339	1.49383	0.972931	0.330588	0.44514	0.78713	2.29942	1.38925	1.65514	0.0978956	0.160716	0.78713	0.926293	1.52521	0.607322	0.543637	0.638257	0.78713	1.46507	1.52335	0.961744	0.336178	NA	0.78713	2.82305	1.37935	2.04665	0.0406922	0.0891889	0.78713	0.831269	1.54325	0.53865	0.590129	0.705935	0.78713	2.65513	1.39272	1.90644	0.0565934	0.122122
ENSDARG00000077205	zgc:153116	FALSE	25.8711	0.84334	0.426321	1.97818	0.0479085	0.0932352	25.8711	1.34096	0.41897	3.20061	0.00137137	0.00422274	25.8711	1.05719	0.422793	2.50048	0.0124023	0.0289979	25.8711	0.685656	0.443444	1.54621	0.122055	0.214662	25.8711	1.23931	0.422474	2.93345	0.00335219	0.0119177	25.8711	1.28477	0.423837	3.03127	0.00243525	0.011062	25.8711	0.921159	0.426465	2.15999	0.0307736	0.0759117
ENSDARG00000029105	ftr51	FALSE	38.4207	-0.170725	0.270049	-0.6322	0.527256	0.634616	38.4207	0.111187	0.263969	0.421212	0.673601	0.747728	38.4207	0.248265	0.264442	0.938826	0.34782	0.449645	38.4207	-0.368804	0.28187	-1.30842	0.190731	0.301722	38.4207	-0.376619	0.273106	-1.37902	0.167889	0.271067	38.4207	-0.139497	0.272407	-0.51209	0.608588	0.72097	38.4207	-0.00943378	0.269179	-0.0350465	0.972043	0.98166
ENSDARG00000006283	waslb	FALSE	736.143	-0.158518	0.14099	-1.12432	0.260877	0.370239	736.143	-0.797349	0.141264	-5.64437	1.65783e-08	1.3958e-07	736.143	-1.94289	0.143266	-13.5614	6.78017e-42	5.21269e-40	736.143	-1.79285	0.149718	-11.9748	4.81397e-33	7.99392e-31	736.143	-1.06037	0.141943	-7.47042	7.99413e-14	1.10841e-11	736.143	-0.763814	0.141796	-5.38669	7.17669e-08	2.75436e-06	736.143	-1.19095	0.14223	-8.37343	5.59671e-17	6.10219e-14
ENSDARG00000068701	gpr85	FALSE	415.883	-1.78418	0.156378	-11.4095	3.75091e-30	2.02743e-28	415.883	-0.941906	0.153219	-6.14745	7.87377e-10	7.7948e-09	415.883	-0.656983	0.153054	-4.29249	1.76677e-05	9.11782e-05	415.883	-0.375957	0.159801	-2.35266	0.0186399	0.0487691	415.883	-1.02006	0.154087	-6.61999	3.59216e-11	2.22075e-09	415.883	-0.714841	0.153813	-4.64746	3.36041e-06	5.94002e-05	415.883	-0.471496	0.153093	-3.07981	0.00207136	0.00892985
ENSDARG00000097967	si:dkey-192l17.3	FALSE	4.39215	2.0452	0.83921	2.43706	0.0148074	0.0343456	4.39215	1.79993	0.83784	2.14829	0.0316904	0.0624488	4.39215	1.19869	0.857642	1.39765	0.162217	0.245062	4.39215	0.564945	0.910759	0.620301	0.53506	0.650867	4.39215	1.05092	0.868281	1.21034	0.226147	0.341857	4.39215	1.28076	0.866641	1.47785	0.139449	0.249978	4.39215	1.83921	0.845732	2.1747	0.0296528	0.0737539
ENSDARG00000110658	zgc:174696	FALSE	0.521888	0.140179	1.99067	0.0704179	0.943861	0.964781	0.521888	1.32981	1.93451	0.687412	0.491823	NA	0.521888	2.30908	1.8832	1.22615	0.220144	NA	0.521888	1.15745	2.04633	0.56562	0.571652	NA	0.521888	0.642951	1.99067	0.322982	0.746709	NA	0.521888	1.34598	1.9778	0.680545	0.496159	NA	0.521888	1.95124	1.91837	1.01714	0.309089	NA
ENSDARG00000069292	acot16	FALSE	71.0399	-0.231933	0.313662	-0.739438	0.459641	0.572649	71.0399	-0.85593	0.315317	-2.7145	0.0066375	0.0165848	71.0399	-1.02117	0.317666	-3.21461	0.00130623	0.00416546	71.0399	-0.552619	0.329125	-1.67906	0.093141	0.173696	71.0399	-0.250467	0.313887	-0.797953	0.424898	0.547693	71.0399	-0.33163	0.31532	-1.05173	0.292926	0.432261	71.0399	-0.319482	0.314562	-1.01564	0.3098	0.441649
ENSDARG00000103441	znf1060	FALSE	9.80097	0.872209	0.672549	1.29687	0.194676	0.293309	9.80097	1.18931	0.663095	1.79358	0.0728804	0.126177	9.80097	1.10024	0.666823	1.64997	0.0989487	0.164187	9.80097	0.715973	0.699464	1.0236	0.306023	0.431433	9.80097	1.35463	0.665321	2.03606	0.0417443	0.0909959	9.80097	1.21054	0.670351	1.80584	0.0709437	0.151953	9.80097	0.202448	0.690665	0.293121	0.76943	0.845297
ENSDARG00000101475	si:dkey-72l17.8	FALSE	0.194307	0	4.97437	0	1	NA	0.194307	0.736792	4.96918	0.148272	0.882128	NA	0.194307	0.484478	4.97437	0.0973948	0.922413	NA	0.194307	0	5.21717	0	1	NA	0.194307	1.27967	4.96755	0.257606	0.796711	NA	0.194307	0.350332	4.97437	0.0704274	0.943853	NA	0.194307	0.226253	4.97437	0.0454838	0.963722	NA
ENSDARG00000045541	gcc1	FALSE	23.2713	1.22247	0.383452	3.18807	0.00143225	0.00452922	23.2713	1.1119	0.381248	2.91647	0.00354013	0.00963871	23.2713	1.25559	0.38175	3.28903	0.00100532	0.00331202	23.2713	1.04517	0.397721	2.62791	0.00859113	0.0261918	23.2713	1.13356	0.384831	2.94562	0.00322311	0.0115478	23.2713	1.14516	0.387134	2.95805	0.00309592	0.0133516	23.2713	0.949717	0.388149	2.44678	0.0144137	0.0418371
ENSDARG00000045542	lamtor4	FALSE	67.3894	-0.15413	0.263218	-0.585558	0.558173	0.662782	67.3894	-0.0489759	0.260858	-0.187749	0.851073	0.890771	67.3894	-0.381686	0.263939	-1.44611	0.148145	0.227821	67.3894	-0.119391	0.273809	-0.436038	0.662809	0.757202	67.3894	-0.296019	0.264383	-1.11966	0.262859	0.383808	67.3894	-0.390785	0.266633	-1.46562	0.142751	0.254301	67.3894	-0.23986	0.264433	-0.907071	0.364369	0.4979
ENSDARG00000103675	si:ch211-142b24.5	FALSE	0.0727435	0	5.83004	0	1	NA	0.0727435	-0.194012	5.83004	-0.0332779	0.973453	NA	0.0727435	0.484515	5.83004	0.0831067	0.933767	NA	0.0727435	0	6.11461	0	1	NA	0.0727435	0	5.83004	0	1	NA	0.0727435	0	5.83004	0	1	NA	0.0727435	0	5.83004	0	1	NA
ENSDARG00000045543	atp6v1f	FALSE	17.502	-1.15895	0.335783	-3.4515	0.000557486	0.00197183	17.502	-0.973201	0.323718	-3.00633	0.00264424	0.00749026	17.502	-1.14221	0.331852	-3.44193	0.000577577	0.002038	17.502	-0.550084	0.332324	-1.65526	0.097871	0.18038	17.502	-0.831461	0.328167	-2.53365	0.0112882	0.0320248	17.502	-0.620262	0.327629	-1.89318	0.0583334	0.130464	17.502	-0.767347	0.328143	-2.33846	0.0193636	0.0528713
ENSDARG00000103689	znf1148	FALSE	0.842775	-2.74421	2.16131	-1.2697	0.204193	0.304816	0.842775	-0.0410731	2.05238	-0.0200124	0.984033	0.989023	0.842775	-0.393975	2.07828	-0.189568	0.849648	0.890523	0.842775	0.0189651	2.14823	0.00882827	0.992956	NA	0.842775	-0.643053	2.10409	-0.30562	0.759894	0.831113	0.842775	-1.07255	2.15056	-0.49873	0.617969	0.728481	0.842775	-0.45654	2.09533	-0.217884	0.827519	0.88809
ENSDARG00000105173	si:ch211-142b24.2	FALSE	0.227866	-1.30245	3.83968	-0.339209	0.734452	NA	0.227866	-1.63666	3.83968	-0.426248	0.669927	NA	0.227866	-1.43902	3.83968	-0.374775	0.707828	NA	0.227866	-0.427943	4.02709	-0.106266	0.915371	NA	0.227866	-0.31879	3.83968	-0.0830252	0.933831	NA	0.227866	0.620768	3.82443	0.162317	0.871057	NA	0.227866	-0.735453	3.83968	-0.19154	0.848102	NA
ENSDARG00000068705	tmem168a	FALSE	6.31245	2.20083	0.707057	3.11267	0.00185404	0.00566488	6.31245	2.07027	0.703898	2.94114	0.00327002	0.00900552	6.31245	1.37525	0.723013	1.90211	0.0571574	0.104683	6.31245	1.67214	0.735171	2.27449	0.0229365	0.0575168	6.31245	1.14209	0.735528	1.55275	0.120483	0.209332	6.31245	2.1406	0.712455	3.00454	0.00265984	0.0118576	6.31245	1.57336	0.723547	2.17451	0.0296671	0.073774
ENSDARG00000045680	tnpo3	FALSE	59.4893	0.995898	0.241582	4.1224	3.74952e-05	0.000178791	59.4893	0.926743	0.240072	3.86026	0.000113264	0.000467218	59.4893	0.643862	0.243235	2.64708	0.00811903	0.0201877	59.4893	0.734284	0.251807	2.91605	0.00354489	0.012621	59.4893	0.78759	0.243283	3.23734	0.00120651	0.00519112	59.4893	0.635292	0.246248	2.57989	0.00988322	0.0333571	59.4893	0.665032	0.244822	2.71639	0.00659984	0.0225042
ENSDARG00000012435	spic	FALSE	0.902855	-0.835757	1.38699	-0.602568	0.546796	0.652914	0.902855	1.08498	1.19735	0.906151	0.364856	0.463058	0.902855	-0.136008	1.32724	-0.102474	0.918381	0.943152	0.902855	0.811976	1.2618	0.643506	0.519896	NA	0.902855	1.4564	1.19631	1.21741	0.223448	0.338631	0.902855	0.777783	1.26312	0.615761	0.538052	0.662675	0.902855	-0.257689	1.37067	-0.188003	0.850875	0.904936
ENSDARG00000087438	spi2	FALSE	1.14033	3.07213	1.42003	2.16342	0.0305087	0.0637624	1.14033	3.31826	1.39977	2.37058	0.0177602	0.0385568	1.14033	1.31465	1.5413	0.852951	0.393687	0.496314	1.14033	-0.0432785	1.66906	-0.0259298	0.979313	0.987099	1.14033	1.42829	1.54943	0.921817	0.356624	0.480824	1.14033	1.34664	1.5749	0.855066	0.392514	0.533989	1.14033	3.67051	1.40136	2.61926	0.00881209	0.0282553
ENSDARG00000097601	NA	FALSE	1.02053	-2.84618	1.67697	-1.69722	0.0896548	0.156352	1.02053	-1.52914	1.5592	-0.980722	0.32673	0.42392	1.02053	-2.54936	1.66117	-1.53467	0.124864	0.198424	1.02053	-0.643534	1.58797	-0.405256	0.685289	0.775588	1.02053	-1.82767	1.61426	-1.1322	0.25755	0.377633	1.02053	-3.59779	1.67697	-2.14542	0.0319196	0.0822136	1.02053	-0.474663	1.52268	-0.311729	0.755246	0.834125
ENSDARG00000094593	si:ch211-234f20.8	FALSE	4.71087	3.18545	1.03745	3.07046	0.00213733	0.00641658	4.71087	2.30133	1.04806	2.1958	0.0281062	0.0565117	4.71087	2.15009	1.05672	2.03469	0.0418824	0.0809601	4.71087	2.90574	1.0657	2.7266	0.006399	0.0206315	4.71087	2.44814	1.05278	2.3254	0.0200505	0.0508389	4.71087	3.00096	1.04447	2.8732	0.00406339	0.0165369	4.71087	2.64384	1.04953	2.51907	0.0117664	0.0356365
ENSDARG00000016886	dnajb9b	FALSE	0.526686	0.14018	1.91019	0.0733853	0.9415	0.963498	0.526686	1.38891	1.84699	0.751984	0.452061	NA	0.526686	2.31441	1.79756	1.28753	0.19791	NA	0.526686	1.75713	1.90198	0.923843	0.355568	NA	0.526686	1.12938	1.89702	0.595347	0.551612	NA	0.526686	0.831265	1.91019	0.435175	0.663436	NA	0.526686	1.78182	1.84848	0.963941	0.335076	NA
ENSDARG00000102008	si:dkey-72l17.6	FALSE	2.37436	3.28959	1.22141	2.69328	0.00707522	0.0181458	2.37436	2.32721	1.24599	1.86775	0.0617966	0.109874	2.37436	2.71736	1.23742	2.19599	0.0280927	0.0580163	2.37436	2.9884	1.2587	2.3742	0.0175872	0.0465191	2.37436	3.36807	1.21981	2.76114	0.00576006	0.0184813	2.37436	3.46128	1.2227	2.83085	0.00464251	0.0182527	2.37436	3.11952	1.23015	2.53589	0.0112163	0.0343171
ENSDARG00000045560	mybpc1	FALSE	33.5324	-0.324782	0.302418	-1.07395	0.282845	0.394705	33.5324	-0.754648	0.303798	-2.48405	0.0129899	0.0295429	33.5324	-0.58063	0.304056	-1.90961	0.0561832	0.103198	33.5324	-0.695808	0.318419	-2.18519	0.0288746	0.0692197	33.5324	0.0632398	0.29855	0.211823	0.832245	0.886297	33.5324	-0.0289298	0.301452	-0.0959682	0.923546	0.952239	33.5324	-0.288161	0.303059	-0.95084	0.341686	0.474526
ENSDARG00000075731	si:dkey-11l22.1	FALSE	0.210675	0.140163	4.34597	0.0322512	0.974272	NA	0.210675	-0.194037	4.34597	-0.0446475	0.964388	NA	0.210675	0	4.34597	0	1	NA	0.210675	0	4.55809	0	1	NA	0.210675	1.1315	4.34041	0.260689	0.794332	NA	0.210675	0	4.34597	0	1	NA	0.210675	1.89364	4.31552	0.438798	0.660808	NA
ENSDARG00000007639	cnot4b	FALSE	139.073	-0.122219	0.113348	-1.07827	0.280915	0.392513	139.073	-0.25086	0.111944	-2.24095	0.0250294	0.0512052	139.073	-0.127485	0.112434	-1.13387	0.25685	0.35456	139.073	-0.239343	0.117366	-2.03929	0.0414211	0.092102	139.073	0.0136934	0.112534	0.121683	0.90315	0.936982	139.073	-0.174649	0.1155	-1.51211	0.130505	0.238006	139.073	-0.0609924	0.113541	-0.537184	0.591141	0.702886
ENSDARG00000039681	samm50l	FALSE	165.074	-0.484531	0.133027	-3.64235	0.000270161	0.00103794	165.074	-0.675363	0.132293	-5.10505	3.30713e-07	2.26846e-06	165.074	-0.587126	0.13289	-4.41812	9.95619e-06	5.40682e-05	165.074	-0.491785	0.137877	-3.56683	0.000361322	0.00185567	165.074	-0.139378	0.131308	-1.06146	0.288481	0.411648	165.074	-0.358634	0.13356	-2.68519	0.00724877	0.0261626	165.074	-0.143518	0.13164	-1.09023	0.275612	0.40564
ENSDARG00000011605	dennd6b	FALSE	21.2411	0.00789809	0.296556	0.0266327	0.978753	0.987118	21.2411	-0.256871	0.295466	-0.869377	0.384641	0.48293	21.2411	-0.114413	0.296399	-0.386011	0.699488	0.773351	21.2411	0.137943	0.302871	0.45545	0.648785	0.745737	21.2411	0.0299904	0.296593	0.101117	0.919458	0.948033	21.2411	-0.227184	0.305801	-0.742914	0.457534	0.5933	21.2411	-0.0123758	0.298551	-0.0414528	0.966935	0.978479
ENSDARG00000045864	lmod2b	FALSE	23.8045	-0.916779	0.457591	-2.00349	0.0451245	0.088731	23.8045	1.64644	0.41259	3.99049	6.59361e-05	0.000287356	23.8045	0.0872867	0.429889	0.203045	0.8391	0.882088	23.8045	0.45775	0.441222	1.03746	0.299522	0.424851	23.8045	0.401677	0.4273	0.940034	0.3472	0.471455	23.8045	0.167001	0.434583	0.384279	0.700772	0.793496	23.8045	1.93334	0.413204	4.6789	2.88415e-06	4.71589e-05
ENSDARG00000113510	si:ch211-59d8.2	FALSE	1.26042	1.90698	1.27382	1.49706	0.134378	0.217102	1.26042	1.44943	1.2813	1.13122	0.257964	0.350583	1.26042	1.892	1.26768	1.49249	0.13557	0.212018	1.26042	2.22937	1.28538	1.7344	0.0828467	0.158621	1.26042	2.03873	1.26807	1.60774	0.107893	0.192233	1.26042	0.784581	1.38952	0.564641	0.572318	0.690968	1.26042	0.230853	1.43846	0.160486	0.872498	0.91901
ENSDARG00000109251	si:ch211-129p6.3	FALSE	0.718559	2.12765	1.96888	1.08064	0.279858	0.391362	0.718559	3.31812	1.91195	1.73547	0.0826578	NA	0.718559	0.988132	2.03981	0.484425	0.628084	NA	0.718559	2.71511	2.01075	1.3503	0.17692	NA	0.718559	0.642948	2.05621	0.312686	0.754519	NA	0.718559	0.350363	2.05621	0.170393	0.864701	NA	0.718559	0	2.05621	0	1	NA
ENSDARG00000063299	pcloa	FALSE	2233.74	-0.599208	0.0961186	-6.23404	4.54546e-10	5.11133e-09	2233.74	-1.05804	0.096225	-10.9955	4.01572e-28	1.61079e-26	2233.74	-1.13908	0.0964428	-11.811	3.42647e-32	1.83053e-30	2233.74	-0.502782	0.100573	-4.99918	5.75741e-07	6.79798e-06	2233.74	-0.00717125	0.0958112	-0.0748477	0.940336	0.960727	2233.74	0.0591481	0.0958673	0.616979	0.537249	0.662093	2233.74	-0.112208	0.0958911	-1.17016	0.241936	0.367648
ENSDARG00000098390	si:ch211-129p6.2	FALSE	20.1589	1.15458	0.399719	2.88848	0.00387114	0.0107594	20.1589	0.405006	0.405527	0.998717	0.317932	0.414584	20.1589	0.454917	0.407855	1.11539	0.264684	0.362902	20.1589	0.7487	0.418033	1.79101	0.0732923	0.144159	20.1589	1.29454	0.398445	3.24898	0.00115821	0.00501753	20.1589	0.930985	0.405629	2.29516	0.0217237	0.0610744	20.1589	1.09359	0.401566	2.72332	0.00646301	0.0221564
ENSDARG00000079391	mrpl42	FALSE	66.3174	-0.542946	0.194372	-2.79333	0.0052168	0.0139177	66.3174	-0.322764	0.189725	-1.70122	0.0889009	0.148681	66.3174	-0.808457	0.195831	-4.12834	3.65399e-05	0.000175052	66.3174	-0.13779	0.197548	-0.6975	0.48549	0.607193	66.3174	-0.385588	0.19308	-1.99703	0.0458216	0.0980223	66.3174	-0.370005	0.194779	-1.89962	0.057483	0.129033	66.3174	-0.673925	0.196768	-3.42498	0.000614843	0.00339586
ENSDARG00000045913	mrps10	FALSE	41.4535	-0.265063	0.242947	-1.09103	0.275259	0.386371	41.4535	0.32595	0.233382	1.39663	0.162524	0.24288	41.4535	0.0130511	0.237988	0.0548393	0.956266	0.969688	41.4535	0.20297	0.24521	0.827738	0.407819	0.533743	41.4535	0.00349872	0.239814	0.0145893	0.98836	0.992543	41.4535	-0.304459	0.246723	-1.23401	0.217199	0.347205	41.4535	-0.237898	0.243801	-0.975788	0.32917	0.461823
ENSDARG00000105244	si:dkeyp-44b5.2	FALSE	0.120721	0	5.83004	0	1	NA	0.120721	0	5.83004	0	1	NA	0.120721	0	5.83004	0	1	NA	0.120721	0	6.11461	0	1	NA	0.120721	0	5.83004	0	1	NA	0.120721	2.03657	5.80689	0.350717	0.725801	NA	0.120721	0	5.83004	0	1	NA
ENSDARG00000099145	si:ch211-129p6.5	FALSE	0.269751	0.620991	5.83004	0.106516	0.915173	NA	0.269751	2.21891	5.7928	0.383047	0.701685	NA	0.269751	0	5.83004	0	1	NA	0.269751	0.970049	6.10804	0.158815	0.873815	NA	0.269751	0	5.83004	0	1	NA	0.269751	0	5.83004	0	1	NA	0.269751	0.707098	5.83004	0.121285	0.903465	NA
ENSDARG00000070015	pimr173	FALSE	15.3487	1.90352	0.492822	3.86249	0.000112238	0.000473328	15.3487	2.04693	0.485121	4.21942	2.44936e-05	0.000117365	15.3487	1.90888	0.490326	3.89308	9.89791e-05	0.000429023	15.3487	2.25728	0.495344	4.557	5.18885e-06	4.73099e-05	15.3487	2.86392	0.479462	5.97319	2.32657e-09	8.57257e-08	15.3487	2.52374	0.485967	5.19323	2.06678e-07	6.38865e-06	15.3487	2.69193	0.482081	5.58397	2.35088e-08	9.84262e-07
ENSDARG00000100112	znf1118	FALSE	3.81895	3.84352	1.02368	3.75463	0.000173601	0.000700964	3.81895	4.59473	1.0045	4.57414	4.78174e-06	2.64346e-05	3.81895	3.87895	1.01976	3.80379	0.000142501	0.000592817	3.81895	3.31725	1.05228	3.15244	0.00161911	0.00660451	3.81895	3.13	1.04751	2.98803	0.00280785	0.0103016	3.81895	3.53201	1.03936	3.39824	0.000678211	0.00403179	3.81895	3.29703	1.04343	3.15981	0.00157875	0.00720047
ENSDARG00000101447	si:ch211-129p6.4	FALSE	0.0232268	0	5.83004	0	1	NA	0.0232268	0	5.83004	0	1	NA	0.0232268	0	5.83004	0	1	NA	0.0232268	0	6.11461	0	1	NA	0.0232268	0	5.83004	0	1	NA	0.0232268	0.350387	5.83004	0.0601002	0.952076	NA	0.0232268	0	5.83004	0	1	NA
ENSDARG00000073915	si:ch211-91b17.1	FALSE	0.380273	0.140165	2.82167	0.0496745	0.960382	NA	0.380273	1.31968	2.78347	0.474114	0.635419	NA	0.380273	0.9054	2.81297	0.321866	0.747554	NA	0.380273	2.12283	2.87482	0.738422	0.460258	NA	0.380273	1.25139	2.81023	0.445299	0.656104	NA	0.380273	1.23296	2.81737	0.437627	0.661657	NA	0.380273	0	2.82167	0	1	NA
ENSDARG00000095293	si:dkey-265e7.1	FALSE	2.93155	0.598745	1.10439	0.54215	0.587715	0.689072	2.93155	1.15045	1.07519	1.07001	0.284617	0.379136	2.93155	1.22177	1.07833	1.13302	0.257206	0.354962	2.93155	0.962154	1.12589	0.854573	0.392787	0.519442	2.93155	1.74705	1.06932	1.63379	0.102302	0.184437	2.93155	0.257199	1.13381	0.226845	0.820544	0.884006	2.93155	-0.0999973	1.14961	-0.0869836	0.930685	0.953705
ENSDARG00000045863	asb15b	FALSE	22.1363	1.84739	0.440519	4.19366	2.74485e-05	0.000134903	22.1363	1.76844	0.438704	4.03106	5.5526e-05	0.000246238	22.1363	0.660125	0.453568	1.4554	0.145558	0.2246	22.1363	0.921118	0.465725	1.97782	0.0479495	0.103636	22.1363	1.31141	0.446295	2.93843	0.00329875	0.0117696	22.1363	0.902216	0.455264	1.98174	0.0475082	0.11145	22.1363	2.03345	0.439739	4.62421	3.76022e-06	5.81163e-05
ENSDARG00000091746	si:ch211-91b17.4	FALSE	0.33432	1.94809	3.27287	0.595224	0.551694	NA	0.33432	0.286859	3.31921	0.086424	0.931129	NA	0.33432	0	3.31921	0	1	NA	0.33432	-0.0432932	3.48122	-0.0124362	0.990078	NA	0.33432	2.00709	3.27163	0.613482	0.539557	NA	0.33432	0.831247	3.31921	0.250435	0.802251	NA	0.33432	0	3.31921	0	1	NA
ENSDARG00000021647	gnai1	FALSE	274.9	0.607365	0.0937947	6.47548	9.45116e-11	1.17422e-09	274.9	0.795304	0.0922803	8.61835	6.79287e-18	1.41811e-16	274.9	0.503296	0.0937213	5.37014	7.8677e-08	6.40388e-07	274.9	0.147168	0.0986881	1.49124	0.135898	0.232567	274.9	-0.0178232	0.0966491	-0.184411	0.853691	0.902011	274.9	-0.214456	0.0989765	-2.16674	0.0302545	0.0789389	274.9	-0.421987	0.0995581	-4.2386	2.24914e-05	0.000246348
ENSDARG00000057974	parp12b	FALSE	165.067	-0.481252	0.187119	-2.57191	0.0101139	0.0247304	165.067	-0.402541	0.185432	-2.17083	0.0299439	0.0595921	165.067	-0.229675	0.185504	-1.23811	0.215674	0.308666	165.067	-0.00525185	0.192963	-0.0272168	0.978287	0.986672	165.067	-0.032413	0.185314	-0.174909	0.861151	0.90744	165.067	0.122438	0.185433	0.660279	0.509075	0.638226	165.067	-0.0778037	0.185731	-0.418905	0.675285	0.770933
ENSDARG00000100995	si:ch211-209j12.5	FALSE	1.11659	1.64656	1.36763	1.20395	0.228609	0.333654	1.11659	1.62128	1.3509	1.20015	0.230081	0.319995	1.11659	2.09047	1.33818	1.56218	0.118246	0.189686	1.11659	1.81601	1.39062	1.3059	0.191587	0.302748	1.11659	-0.799731	1.52296	-0.525116	0.599503	0.704121	1.11659	1.16904	1.42103	0.82267	0.410695	0.551371	1.11659	0.969941	1.42833	0.679074	0.497091	0.621286
ENSDARG00000102994	znf1034	FALSE	0.356359	0.140169	2.80846	0.0499095	0.960194	NA	0.356359	1.92315	2.7409	0.70165	0.482897	NA	0.356359	1.26503	2.78408	0.454381	0.649555	NA	0.356359	-0.0432893	2.94554	-0.0146966	0.988274	NA	0.356359	1.58569	2.77526	0.571367	0.567751	NA	0.356359	0	2.80846	0	1	NA	0.356359	1.10246	2.80558	0.392954	0.694353	NA
ENSDARG00000101829	si:dkey-16b10.2	FALSE	0.144655	1.00281	4.74554	0.211317	0.83264	NA	0.144655	0	4.74746	0	1	NA	0.144655	0.00360252	4.74746	0.000758831	0.999395	NA	0.144655	-0.043293	4.97918	-0.0086948	0.993063	NA	0.144655	0.162039	4.74746	0.0341317	0.972772	NA	0.144655	0	4.74746	0	1	NA	0.144655	0.707163	4.74746	0.148956	0.881588	NA
ENSDARG00000063008	si:dkeyp-27e10.3	FALSE	94.9813	-0.972166	0.204797	-4.74698	2.06477e-06	1.29255e-05	94.9813	-0.186993	0.19658	-0.951232	0.341486	0.439114	94.9813	-0.448243	0.199265	-2.24948	0.024482	0.0517583	94.9813	-0.00785802	0.205078	-0.0383172	0.969435	0.981738	94.9813	-0.103139	0.198006	-0.520889	0.602444	0.706517	94.9813	-0.0609982	0.198923	-0.306642	0.759116	0.837367	94.9813	0.0518222	0.197467	0.262434	0.792986	0.863263
ENSDARG00000093470	si:ch211-39n21.1	FALSE	5.60858	0.207526	0.549711	0.377518	0.705788	0.787858	5.60858	0.221232	0.538989	0.410457	0.68147	0.75467	5.60858	-0.0808597	0.555395	-0.14559	0.884245	0.916453	5.60858	-0.259332	0.582268	-0.445382	0.656044	0.751604	5.60858	0.0501347	0.556411	0.0901038	0.928205	0.953486	5.60858	0.253412	0.5558	0.455941	0.648433	0.752344	5.60858	0.144468	0.555203	0.260208	0.794703	0.864436
ENSDARG00000068708	ifrd1	FALSE	397.042	0.221895	0.264493	0.838946	0.4015	0.516734	397.042	-0.20794	0.26459	-0.785893	0.43193	0.528958	397.042	-0.940519	0.265631	-3.5407	0.000399073	0.0014752	397.042	-0.850022	0.278241	-3.05499	0.00225071	0.00868459	397.042	-0.788602	0.265618	-2.96893	0.00298841	0.0108479	397.042	-0.558924	0.265554	-2.10475	0.0353134	0.0889117	397.042	-0.518876	0.265327	-1.95561	0.050511	0.111958
ENSDARG00000015921	pwp1	FALSE	380.431	1.73477	0.132615	13.0812	4.215e-39	3.54314e-37	380.431	1.42839	0.132615	10.771	4.71841e-27	1.81089e-25	380.431	0.398374	0.134972	2.95153	0.00316209	0.00896667	380.431	0.733566	0.139861	5.24496	1.56317e-07	2.13786e-06	380.431	0.528001	0.135022	3.91048	9.21139e-05	0.000635655	380.431	0.441488	0.135883	3.24904	0.00115795	0.00612342	380.431	0.329505	0.135842	2.42564	0.0152814	0.0437782
ENSDARG00000045681	irf5	FALSE	10.4857	1.61326	0.48664	3.31509	0.00091613	0.0030636	10.4857	1.61005	0.48126	3.34549	0.000821366	0.00270151	10.4857	1.33444	0.48956	2.7258	0.00641452	0.0165105	10.4857	1.27097	0.504305	2.52024	0.0117275	0.0336629	10.4857	1.31686	0.493307	2.66945	0.00759759	0.0231921	10.4857	1.44216	0.494764	2.91484	0.00355866	0.0148739	10.4857	1.37662	0.493383	2.79016	0.0052682	0.0187601
ENSDARG00000045594	shisal1a	FALSE	3.16732	1.35932	1.14023	1.19214	0.233206	0.339063	3.16732	1.64312	1.12404	1.4618	0.143796	0.219696	3.16732	1.16816	1.1425	1.02245	0.306566	0.407492	3.16732	2.07637	1.15796	1.79312	0.072953	0.14366	3.16732	1.74987	1.12961	1.54909	0.121361	0.210475	3.16732	1.44244	1.1447	1.2601	0.207633	0.33602	3.16732	0.809983	1.16628	0.694501	0.487368	0.612645
ENSDARG00000045911	tulp4a	FALSE	59.7627	1.46485	0.384166	3.81306	0.000137257	0.000568434	59.7627	1.24194	0.383808	3.23583	0.00121288	0.00380155	59.7627	1.42836	0.383826	3.72136	0.000198154	0.000795103	59.7627	1.34635	0.400639	3.36052	0.000777965	0.0035535	59.7627	1.46747	0.38428	3.81876	0.000134125	0.000861383	59.7627	1.05936	0.387529	2.73362	0.00626427	0.0233078	59.7627	1.29706	0.385402	3.36547	0.000764147	0.00405342
ENSDARG00000045540	ppp6r2a	FALSE	202.622	0.228434	0.108238	2.11048	0.0348172	0.0714358	202.622	0.188603	0.106952	1.76344	0.0778263	0.133069	202.622	0.0987099	0.10825	0.911868	0.361838	0.464537	202.622	0.0632458	0.112538	0.561996	0.574119	0.683501	202.622	0.0525903	0.109315	0.481089	0.630453	0.72963	202.622	0.195291	0.109572	1.7823	0.0747007	0.157543	202.622	0.172118	0.108998	1.57909	0.114315	0.209671
ENSDARG00000045595	si:dkey-14k9.3	FALSE	1.11142	1.11777	1.36446	0.819197	0.412674	0.528006	1.11142	0.87764	1.35926	0.645676	0.518489	0.610285	1.11142	1.09295	1.35809	0.804773	0.420951	0.52326	1.11142	-0.929288	1.59369	-0.583106	0.559822	0.672051	1.11142	0.0469933	1.46385	0.0321026	0.97439	0.983203	1.11142	1.37491	1.36164	1.00974	0.312618	0.453016	1.11142	1.45901	1.34971	1.08098	0.279704	0.410199
ENSDARG00000102659	si:dkeyp-107f9.2	FALSE	0.238863	-0.340688	4.6817	-0.0727701	0.941989	NA	0.238863	-1.15578	4.6817	-0.246872	0.805007	NA	0.238863	2.03771	4.63317	0.439809	0.660076	NA	0.238863	-1.10121	4.91021	-0.22427	0.822547	NA	0.238863	-0.318813	4.6817	-0.0680976	0.945708	NA	0.238863	-0.611395	4.6817	-0.130592	0.896098	NA	0.238863	-0.735474	4.6817	-0.157095	0.87517	NA
ENSDARG00000105162	si:dkey-224k5.13	FALSE	13.7574	0.188188	0.445212	0.422693	0.672519	0.760578	13.7574	2.07339	0.398484	5.20319	1.95894e-07	1.39765e-06	13.7574	2.7559	0.394522	6.9854	2.84036e-12	4.11672e-11	13.7574	1.24696	0.423408	2.94506	0.00322895	0.0116978	13.7574	0.482664	0.435376	1.10861	0.267596	0.389209	13.7574	0.0265712	0.461414	0.0575864	0.954078	0.970299	13.7574	-0.521523	0.484777	-1.0758	0.282017	0.412685
ENSDARG00000088524	acot17	FALSE	17.1424	1.80464	0.430581	4.19118	2.77504e-05	0.00013628	17.1424	1.13457	0.436087	2.60171	0.00927601	0.0221309	17.1424	1.5467	0.43251	3.57611	0.000348747	0.00130996	17.1424	1.84452	0.440074	4.19139	2.77255e-05	0.000205763	17.1424	1.84949	0.430307	4.29808	1.72285e-05	0.000158702	17.1424	1.78327	0.434168	4.10732	4.00274e-05	0.000433079	17.1424	2.17783	0.426894	5.10157	3.36855e-07	8.47863e-06
ENSDARG00000063481	si:ch211-214j24.15	FALSE	4.3534	2.25543	0.775217	2.90942	0.00362099	0.0101608	4.3534	1.16005	0.793267	1.46237	0.143639	0.219513	4.3534	1.71039	0.783874	2.18197	0.0291116	0.0597217	4.3534	0.968941	0.830201	1.16712	0.243164	0.362537	4.3534	1.05214	0.809034	1.30049	0.193434	0.302196	4.3534	1.277	0.807554	1.58132	0.113805	0.215475	4.3534	0.787069	0.823594	0.955652	0.339248	0.472234
ENSDARG00000045847	si:ch211-214j24.10	FALSE	101.642	1.41634	0.289116	4.89888	9.63828e-07	6.44278e-06	101.642	1.02703	0.289302	3.55003	0.000385191	0.00139592	101.642	0.813009	0.290374	2.79986	0.00511241	0.0136242	101.642	0.319	0.305231	1.04511	0.295972	0.421163	101.642	-0.133555	0.295278	-0.452304	0.65105	0.747034	101.642	-0.07799	0.296147	-0.263349	0.792282	0.863486	101.642	-0.18521	0.296034	-0.625637	0.531553	0.651366
ENSDARG00000104468	si:dkeyp-107f9.4	FALSE	0.0962923	0	5.83004	0	1	NA	0.0962923	0	5.83004	0	1	NA	0.0962923	0	5.83004	0	1	NA	0.0962923	0	6.11461	0	1	NA	0.0962923	0	5.83004	0	1	NA	0.0962923	0.831252	5.83004	0.142581	0.886621	NA	0.0962923	0.707174	5.83004	0.121298	0.903455	NA
ENSDARG00000105137	si:dkey-107f9.5	FALSE	1.81683	4.1234	1.31953	3.12489	0.00177872	0.00547067	1.81683	2.72347	1.35513	2.00974	0.0444584	0.083497	1.81683	2.19687	1.39724	1.57229	0.115883	0.186632	1.81683	3.71272	1.36529	2.71937	0.00654072	0.0210281	1.81683	3.09727	1.3539	2.28767	0.0221567	0.055075	1.81683	1.97559	1.44691	1.36538	0.172133	0.292046	1.81683	3.46653	1.34133	2.5844	0.00975497	0.0306715
ENSDARG00000100855	si:dkey-78o7.6	FALSE	0.0401277	0	5.83004	0	1	NA	0.0401277	-0.194003	5.83004	-0.0332765	0.973454	NA	0.0401277	0	5.83004	0	1	NA	0.0401277	0	6.11461	0	1	NA	0.0401277	0	5.83004	0	1	NA	0.0401277	0.350379	5.83004	0.0600988	0.952077	NA	0.0401277	0	5.83004	0	1	NA
ENSDARG00000105306	NA	FALSE	1.25811	-0.691085	1.31567	-0.525271	0.599395	0.698497	1.25811	-0.0255667	1.25589	-0.0203575	0.983758	0.988912	1.25811	0.310081	1.25001	0.248063	0.804086	0.855554	1.25811	-1.40055	1.42823	-0.980616	0.326782	0.452631	1.25811	-1.52572	1.40811	-1.08353	0.278575	0.401318	1.25811	-1.6263	1.4379	-1.13102	0.258048	0.393627	1.25811	-0.607434	1.31598	-0.461583	0.644381	0.746343
ENSDARG00000088245	si:dkey-81i14.1	FALSE	0.112043	0	5.83004	0	1	NA	0.112043	-0.194026	5.83004	-0.0332804	0.973451	NA	0.112043	0	5.83004	0	1	NA	0.112043	0	6.11461	0	1	NA	0.112043	0	5.83004	0	1	NA	0.112043	0	5.83004	0	1	NA	0.112043	1.55941	5.81662	0.268096	0.788625	NA
ENSDARG00000089814	znf1042	FALSE	0.947412	3.11733	1.34679	2.31464	0.0206325	0.0456494	0.947412	1.77279	1.41019	1.25713	0.208708	0.29595	0.947412	1.95697	1.41126	1.38668	0.165539	0.249264	0.947412	2.65334	1.40385	1.89005	0.0587515	0.12166	0.947412	2.83085	1.36206	2.07836	0.0376763	0.0840303	0.947412	1.26466	1.51799	0.833118	0.404778	0.545395	0.947412	1.17338	1.51607	0.773958	0.438955	0.569024
ENSDARG00000096499	si:dkey-81i14.5	FALSE	0.252047	0.140171	3.16391	0.0443031	0.964663	NA	0.252047	-0.19403	3.16391	-0.0613261	0.951099	NA	0.252047	0.00360898	3.16391	0.00114067	0.99909	NA	0.252047	1.42146	3.27569	0.433944	0.664329	NA	0.252047	1.25858	3.15364	0.399087	0.689829	NA	0.252047	0.831254	3.16391	0.26273	0.792759	NA	0.252047	0.226278	3.16391	0.0715186	0.942985	NA
ENSDARG00000070230	aldh1l2	FALSE	52.0782	0.842853	0.241512	3.4899	0.000483197	0.00173669	52.0782	0.627105	0.240784	2.60443	0.00920276	0.0219889	52.0782	0.41102	0.244068	1.68404	0.0921742	0.155124	52.0782	0.666851	0.251094	2.65578	0.00791248	0.0244992	52.0782	0.537849	0.244293	2.20166	0.0276895	0.0657351	52.0782	0.473864	0.246835	1.91976	0.0548877	0.124665	52.0782	0.507227	0.245192	2.0687	0.0385745	0.0907909
ENSDARG00000098514	si:ch211-59d8.3	FALSE	3.2404	3.07052	1.05208	2.91852	0.00351697	0.00989762	3.2404	2.41122	1.06013	2.27446	0.0229381	0.0477286	3.2404	2.88459	1.05338	2.73841	0.00617368	0.015994	3.2404	1.91512	1.10558	1.73223	0.0832325	0.159229	3.2404	2.19088	1.0785	2.0314	0.042214	0.0917613	3.2404	1.95576	1.09735	1.78226	0.0747062	0.157543	3.2404	2.80096	1.0607	2.64067	0.00827414	0.0268205
ENSDARG00000006215	akr1b1.1	FALSE	48.5017	-0.490668	0.301159	-1.62927	0.103256	0.17539	48.5017	0.197254	0.292137	0.67521	0.499542	0.593143	48.5017	0.345026	0.292422	1.17989	0.238044	0.333682	48.5017	0.649198	0.303005	2.14253	0.0321509	0.0754517	48.5017	0.103454	0.295327	0.350303	0.726111	0.805215	48.5017	0.269523	0.295504	0.91208	0.361727	0.503116	48.5017	-0.429492	0.301504	-1.4245	0.154303	0.262929
ENSDARG00000016691	cd9b	FALSE	32.8114	0.393221	0.384427	1.02288	0.306367	0.419585	32.8114	0.430138	0.381738	1.12679	0.259831	0.35266	32.8114	0.506317	0.382561	1.32349	0.185671	0.273434	32.8114	0.200755	0.401524	0.499983	0.617087	0.719367	32.8114	0.318191	0.385349	0.825722	0.408962	0.532156	32.8114	0.103016	0.389627	0.264397	0.791474	0.862802	32.8114	0.171017	0.387443	0.441397	0.658925	0.758137
ENSDARG00000041665	mkrn1	FALSE	283.348	-0.240896	0.115906	-2.07837	0.0376752	0.0763283	283.348	-0.212295	0.114672	-1.85133	0.0641227	0.113346	283.348	0.202099	0.114013	1.77259	0.076296	0.13278	283.348	-0.186237	0.12013	-1.5503	0.12107	0.213285	283.348	-0.26572	0.116117	-2.28839	0.0221148	0.0549978	283.348	-0.0709895	0.116084	-0.611535	0.540845	0.664869	283.348	0.0161382	0.115269	0.140004	0.888657	0.927681
ENSDARG00000098515	si:ch211-59d8.1	FALSE	1.41747	2.60313	1.78343	1.45962	0.144394	0.230148	1.41747	4.04427	1.7343	2.33193	0.0197045	0.0420883	1.41747	2.79641	1.7699	1.57998	0.114112	0.184398	1.41747	2.39309	1.85456	1.29038	0.196918	0.308776	1.41747	2.69084	1.78059	1.51121	0.130736	0.223184	1.41747	1.7747	1.85472	0.956854	0.338641	0.479555	1.41747	2.09159	1.81861	1.1501	0.250102	0.376645
ENSDARG00000045598	akr1b1.2	FALSE	9.18146	0.364944	0.509382	0.716444	0.473717	0.58534	9.18146	0.97256	0.487199	1.99623	0.0459092	0.0858319	9.18146	0.90719	0.492101	1.84351	0.0652551	0.116664	9.18146	0.41615	0.520562	0.799425	0.424044	0.549056	9.18146	1.21621	0.489046	2.4869	0.0128862	0.0356682	9.18146	0.900474	0.500108	1.80056	0.0717723	0.15314	9.18146	0.431044	0.510035	0.845127	0.39804	0.531237
ENSDARG00000087319	tmem121b	FALSE	1.16979	-0.925548	1.21517	-0.761658	0.446264	0.560554	1.16979	0.513138	1.08244	0.474055	0.63546	0.715255	1.16979	-0.766602	1.18178	-0.648682	0.516544	0.613486	1.16979	-1.22607	1.28311	-0.955548	0.339301	0.465515	1.16979	-2.54292	1.31788	-1.92956	0.0536611	0.111279	1.16979	0.0108269	1.1427	0.00947482	0.99244	0.995886	1.16979	0.247269	1.11709	0.22135	0.82482	0.886251
ENSDARG00000098270	znf1053	FALSE	10.1787	-0.389638	0.535673	-0.727382	0.466992	0.579432	10.1787	-0.459538	0.531173	-0.865139	0.386963	0.485109	10.1787	-1.20822	0.552949	-2.18504	0.0288861	0.0593574	10.1787	-0.54404	0.559119	-0.973031	0.330538	0.456295	10.1787	-0.225737	0.533069	-0.423466	0.671955	0.763968	10.1787	-0.822347	0.551562	-1.49094	0.135977	0.245334	10.1787	-0.955617	0.551835	-1.73171	0.0833257	0.164194
ENSDARG00000016010	nup107	FALSE	62.8302	0.403499	0.194888	2.07042	0.0384135	0.077549	62.8302	0.572396	0.19134	2.99151	0.00277602	0.00782197	62.8302	0.443923	0.193548	2.29361	0.0218127	0.0469635	62.8302	0.532922	0.200075	2.66361	0.00773065	0.0240641	62.8302	-0.119812	0.200472	-0.597649	0.550074	0.661485	62.8302	0.00538801	0.201235	0.0267747	0.978639	0.986013	62.8302	-0.29254	0.203532	-1.43732	0.150628	0.257951
ENSDARG00000045910	tmem181	FALSE	108.416	-0.714615	0.169218	-4.22303	2.41036e-05	0.000120179	108.416	-0.487908	0.165709	-2.94436	0.00323626	0.00892277	108.416	-0.58959	0.167452	-3.52095	0.000430002	0.00157545	108.416	-0.433013	0.173572	-2.49472	0.0126057	0.0356075	108.416	-0.573499	0.168367	-3.40623	0.000658658	0.00317445	108.416	-0.507171	0.16926	-2.99641	0.00273183	0.0121119	108.416	-0.513907	0.168391	-3.05187	0.00227421	0.00963298
ENSDARG00000043796	ms4a17a.7	FALSE	3.58853	-0.821907	0.84539	-0.972221	0.33094	0.445568	3.58853	-0.924645	0.833068	-1.10993	0.26703	0.360413	3.58853	0.334427	0.793526	0.421444	0.673431	0.75112	3.58853	-0.718534	0.865842	-0.829867	0.406614	0.532524	3.58853	0.0391358	0.806962	0.0484977	0.96132	0.975142	3.58853	-0.00987326	0.815823	-0.0121022	0.990344	0.994499	3.58853	-0.114318	0.81503	-0.140263	0.888453	0.92764
ENSDARG00000091970	ms4a17a.3	FALSE	1.34786	2.91075	1.37885	2.111	0.0347727	0.0713654	1.34786	2.19468	1.40101	1.56651	0.11723	0.186299	1.34786	2.53295	1.39232	1.81923	0.0688757	0.121757	1.34786	3.61729	1.38698	2.60803	0.00910646	0.0274695	1.34786	1.79133	1.46283	1.22456	0.220739	0.335437	1.34786	2.72593	1.40139	1.94517	0.0517546	0.119202	1.34786	2.96582	1.38052	2.14833	0.0316875	0.0775918
ENSDARG00000089304	nlrc3l2	FALSE	1.09904	0.284743	1.44192	0.197475	0.843455	0.892344	1.09904	0.123648	1.42985	0.086476	0.931088	0.950222	1.09904	0.621177	1.41065	0.440346	0.659686	0.739849	1.09904	-1.37826	1.64659	-0.837039	0.402571	0.528893	1.09904	0.616844	1.42018	0.434343	0.664039	0.757445	1.09904	0.890247	1.41481	0.629236	0.529195	0.654825	1.09904	0.290495	1.44845	0.200556	0.841045	0.897974
ENSDARG00000045683	ccdc87	FALSE	19.8784	-0.140609	0.359399	-0.391234	0.695624	0.779032	19.8784	-0.591992	0.361385	-1.63812	0.101396	0.165432	19.8784	-0.915377	0.370973	-2.46751	0.0136058	0.0313479	19.8784	-0.580616	0.379398	-1.53036	0.125928	0.219789	19.8784	-0.0133335	0.357987	-0.0372458	0.970289	0.981087	19.8784	-0.603891	0.371626	-1.625	0.104163	0.201837	19.8784	-0.191442	0.361511	-0.529559	0.596418	0.7076
ENSDARG00000007018	ms4a17a.6	FALSE	1.63617	2.7346	1.11876	2.44432	0.0145126	0.0337459	1.63617	3.17851	1.09747	2.8962	0.00377707	0.0102005	1.63617	1.8834	1.15121	1.63602	0.101835	0.167977	1.63617	2.34117	1.15328	2.03001	0.0423557	0.0937705	1.63617	1.53808	1.1847	1.29829	0.194188	0.303155	1.63617	-0.611418	1.35287	-0.451942	0.651311	0.754588	1.63617	-0.254601	1.35287	-0.188193	0.850725	0.904818
ENSDARG00000045846	osgep	FALSE	22.5463	0.288167	0.355242	0.811183	0.417261	0.532735	22.5463	0.623448	0.347179	1.79575	0.0725341	0.12565	22.5463	0.480402	0.350892	1.36909	0.170972	0.25576	22.5463	0.944304	0.359177	2.62908	0.00856174	0.0261286	22.5463	-0.0544812	0.361549	-0.150688	0.880222	0.920917	22.5463	0.190375	0.36046	0.528145	0.597399	0.71204	22.5463	-0.0361535	0.362418	-0.0997565	0.920538	0.94736
ENSDARG00000024874	dock4b	FALSE	377.167	0.278662	0.12644	2.20391	0.0275308	0.0584178	377.167	0.84181	0.124357	6.76928	1.29422e-11	1.57108e-10	377.167	0.981658	0.124449	7.88803	3.06985e-15	5.96247e-14	377.167	0.813662	0.1301	6.25413	3.99728e-10	8.98215e-09	377.167	0.61252	0.125567	4.87804	1.07147e-06	1.55389e-05	377.167	0.556409	0.126244	4.40741	1.04613e-05	0.000148219	377.167	0.684668	0.125544	5.45362	4.93535e-08	1.81293e-06
ENSDARG00000095695	ms4a17a.10	FALSE	3.62899	0.881962	0.726888	1.21334	0.225	0.329266	3.62899	1.11183	0.714334	1.55645	0.119601	0.189201	3.62899	0.288718	0.741725	0.389252	0.69709	0.771375	3.62899	-0.239582	0.792451	-0.30233	0.762401	0.834386	3.62899	-0.36532	0.780554	-0.468027	0.639765	0.737436	3.62899	-0.681307	0.816544	-0.834379	0.404068	0.544638	3.62899	-0.908682	0.825317	-1.10101	0.270893	0.400395
ENSDARG00000086650	ttc41	FALSE	4.70757	4.71052	0.954797	4.93353	8.07561e-07	5.49912e-06	4.70757	3.4648	0.973418	3.55942	0.000371676	0.00135348	4.70757	3.60341	0.975039	3.69566	0.000219314	0.000868102	4.70757	3.97817	0.977477	4.06983	4.70468e-05	0.000326968	4.70757	4.25577	0.963146	4.41861	9.93372e-06	9.99917e-05	4.70757	3.99327	0.973826	4.1006	4.12075e-05	0.000443915	4.70757	4.16499	0.966444	4.3096	1.6355e-05	0.000191838
ENSDARG00000092775	si:dkey-4j21.1	FALSE	0.137751	0.62106	4.80021	0.129382	0.897055	NA	0.137751	0	4.80021	0	1	NA	0.137751	0.00360612	4.80021	0.000751243	0.999401	NA	0.137751	-0.0432894	5.03451	-0.00859854	0.993139	NA	0.137751	0.162042	4.80021	0.0337573	0.973071	NA	0.137751	0	4.80021	0	1	NA	0.137751	0.707167	4.80021	0.14732	0.882879	NA
ENSDARG00000056152	fam3c	FALSE	63.5448	-0.345802	0.234632	-1.47381	0.140534	0.225065	63.5448	-0.179648	0.231497	-0.776027	0.437733	0.534489	63.5448	-0.553995	0.235303	-2.35439	0.018553	0.0408735	63.5448	-0.790521	0.247584	-3.19294	0.00140834	0.00587785	63.5448	-0.655321	0.237502	-2.75922	0.00579403	0.0185754	63.5448	-0.482643	0.237638	-2.031	0.0422552	0.101826	63.5448	-0.444195	0.23616	-1.88091	0.0599843	0.127591
ENSDARG00000053563	ms4a17a.12	FALSE	1.24714	0.417462	1.47433	0.283153	0.777059	0.842563	1.24714	1.37477	1.41315	0.972844	0.330631	0.428046	1.24714	1.46284	1.41646	1.03274	0.301724	0.402341	1.24714	0.611133	1.50618	0.40575	0.684926	0.775365	1.24714	-1.24493	1.60165	-0.77728	0.436994	0.559497	1.24714	-0.298817	1.56266	-0.191223	0.848351	0.902244	1.24714	0.462608	1.4774	0.313124	0.754187	0.833403
ENSDARG00000096138	si:ch211-284e3.2	FALSE	0.145602	0	4.2596	0	1	NA	0.145602	0.28686	4.2596	0.0673442	0.946308	NA	0.145602	1.30377	4.24255	0.307308	0.758609	NA	0.145602	1.06175	4.45351	0.238407	0.811566	NA	0.145602	0	4.2596	0	1	NA	0.145602	0	4.2596	0	1	NA	0.145602	0	4.2596	0	1	NA
ENSDARG00000014024	ms4a17a.4	FALSE	1.42585	3.03561	1.32108	2.29782	0.0215721	0.0473613	1.42585	3.43417	1.29391	2.6541	0.0079521	0.0194029	1.42585	3.18438	1.30911	2.43248	0.0149959	0.0340499	1.42585	3.36641	1.33906	2.514	0.0119369	0.0341467	1.42585	2.16523	1.3787	1.57049	0.116301	0.203777	1.42585	0.831263	1.50229	0.55333	0.580038	0.697307	1.42585	2.29116	1.3735	1.66811	0.0952936	0.181948
ENSDARG00000098879	si:dkey-4j21.2	FALSE	0.245059	0	2.67799	0	1	NA	0.245059	0	2.67799	0	1	NA	0.245059	0.484515	2.67799	0.180925	0.856427	NA	0.245059	1.03598	2.78855	0.371512	0.710256	NA	0.245059	1.24757	2.66598	0.46796	0.639813	NA	0.245059	0.350368	2.67799	0.130833	0.895908	NA	0.245059	1.18376	2.67064	0.443248	0.657586	NA
ENSDARG00000045580	lum	FALSE	11.7176	4.19688	0.758006	5.53674	3.08159e-08	2.67079e-07	11.7176	3.5241	0.761305	4.62903	3.67384e-06	2.08184e-05	11.7176	3.61878	0.762378	4.7467	2.06765e-06	1.29834e-05	11.7176	3.73024	0.771398	4.83569	1.32685e-06	1.42052e-05	11.7176	3.63843	0.763927	4.76279	1.90932e-06	2.51919e-05	11.7176	3.08426	0.775687	3.97616	7.00355e-05	0.000678217	11.7176	3.77749	0.763018	4.95072	7.39376e-07	1.60067e-05
ENSDARG00000099520	si:ch73-223f1.5	FALSE	1.6782	0.674573	1.21589	0.554797	0.579033	0.681058	1.6782	2.23929	1.10538	2.02581	0.0427838	0.0808074	1.6782	1.53314	1.14176	1.34278	0.179342	0.265794	1.6782	1.70985	1.15835	1.47611	0.139914	0.237892	1.6782	2.22417	1.11761	1.99012	0.0465779	0.0992967	1.6782	0.273104	1.28945	0.211799	0.832264	0.892144	1.6782	1.51689	1.15545	1.31281	0.189247	0.305729
ENSDARG00000058244	il17ra1a	FALSE	11.4504	-1.14294	0.427436	-2.67394	0.00749648	0.0190666	11.4504	-0.496529	0.403779	-1.22971	0.218807	0.307435	11.4504	-1.15132	0.423558	-2.7182	0.00656379	0.0168481	11.4504	-0.870815	0.432776	-2.01216	0.0442027	0.0970975	11.4504	-0.813828	0.418376	-1.94521	0.0517499	0.10812	11.4504	-0.441665	0.413672	-1.06767	0.285669	0.423911	11.4504	-1.10596	0.429077	-2.57753	0.00995085	0.0311445
ENSDARG00000095997	znf1112	FALSE	4.78005	4.04123	1.02172	3.95533	7.64292e-05	0.000336717	4.78005	3.74713	1.02134	3.66885	0.000243648	0.000927535	4.78005	3.71784	1.02505	3.62699	0.000286748	0.00110299	4.78005	3.12639	1.05561	2.9617	0.00305946	0.0111946	4.78005	3.21128	1.03992	3.08802	0.00201496	0.00784702	4.78005	3.99339	1.02621	3.8914	9.96694e-05	0.0009032	4.78005	3.04927	1.04668	2.91327	0.00357661	0.0137475
ENSDARG00000093546	si:ch73-56d11.5	FALSE	2.7843	2.83546	1.19257	2.3776	0.0174256	0.0394607	2.7843	3.60013	1.16866	3.08057	0.00206604	0.00602918	2.7843	3.02809	1.18368	2.5582	0.0105215	0.0251792	2.7843	2.91553	1.21541	2.39881	0.0164484	0.0440946	2.7843	1.68813	1.24742	1.3533	0.175961	0.280917	2.7843	3.06887	1.19193	2.5747	0.0100327	0.0337053	2.7843	1.40149	1.27353	1.10048	0.271124	0.400666
ENSDARG00000095596	si:dkeyp-4f2.6	FALSE	0.566717	2.49871	1.54153	1.62092	0.105034	0.17788	0.566717	2.33482	1.53275	1.52329	0.127687	NA	0.566717	0.977915	1.65516	0.590827	0.554636	NA	0.566717	1.10621	1.71402	0.645388	0.518676	NA	0.566717	1.07418	1.6622	0.64624	0.518124	NA	0.566717	0.83127	1.67503	0.496272	0.619703	NA	0.566717	0.70719	1.67503	0.422195	0.672882	NA
ENSDARG00000056145	si:dkey-159a18.1	FALSE	27.8745	-1.00413	0.34096	-2.94502	0.00322938	0.00919222	27.8745	-1.61381	0.344972	-4.6781	2.89544e-06	1.67679e-05	27.8745	-1.7964	0.351374	-5.1125	3.17915e-07	2.32424e-06	27.8745	-1.59122	0.363061	-4.38279	1.17172e-05	9.66686e-05	27.8745	-0.937063	0.340461	-2.75234	0.00591715	0.0188994	27.8745	-0.96812	0.343314	-2.81993	0.00480348	0.0187645	27.8745	-1.02049	0.342331	-2.98101	0.00287301	0.0115726
ENSDARG00000003822	ankrd16	FALSE	4.20472	-0.458688	0.83203	-0.551288	0.581436	0.683208	4.20472	0.380149	0.790773	0.480731	0.630708	0.711341	4.20472	1.0172	0.781595	1.30145	0.193106	0.282527	4.20472	-0.0112388	0.839398	-0.0133891	0.989317	0.993391	4.20472	-0.210275	0.821495	-0.255967	0.797977	0.860698	4.20472	-0.27884	0.833654	-0.334479	0.738018	0.822166	4.20472	-0.104561	0.819646	-0.127569	0.89849	0.93294
ENSDARG00000078745	pnpla8	FALSE	114.532	-0.367265	0.164271	-2.23573	0.0253696	0.0544154	114.532	-0.248051	0.161772	-1.53334	0.125193	0.1963	114.532	-0.723955	0.165915	-4.36341	1.28051e-05	6.80605e-05	114.532	-0.460723	0.170961	-2.6949	0.00704098	0.0223354	114.532	-0.339138	0.164258	-2.06466	0.038955	0.0863359	114.532	-0.503311	0.166855	-3.01645	0.00255751	0.0114989	114.532	0.0809501	0.162159	0.499202	0.617637	0.725314
ENSDARG00000045909	dynlt1b	FALSE	15.9218	-0.813344	0.368046	-2.2099	0.0271121	0.0576607	15.9218	-0.00677205	0.340997	-0.0198595	0.984155	0.989062	15.9218	0.0262744	0.343781	0.0764275	0.939079	0.957847	15.9218	-0.0916164	0.358821	-0.255326	0.798471	0.860783	15.9218	-0.283374	0.353567	-0.801472	0.422858	0.54568	15.9218	-0.0103109	0.351539	-0.0293306	0.976601	0.984605	15.9218	0.268502	0.343324	0.782066	0.434176	0.564973
ENSDARG00000105458	si:dkeyp-81f3.4	FALSE	0.311537	1.10152	2.79765	0.393729	0.693781	NA	0.311537	-0.194011	2.83208	-0.0685048	0.945384	NA	0.311537	-0.477268	2.83208	-0.168522	0.866173	NA	0.311537	0.0529115	2.97032	0.0178134	0.985788	NA	0.311537	-0.799727	2.83208	-0.282381	0.777651	NA	0.311537	0.907033	2.82107	0.321521	0.747816	NA	0.311537	0.226298	2.83208	0.0799051	0.936313	NA
ENSDARG00000097527	si:ch73-56d11.3	FALSE	0.162802	0.621038	5.18637	0.119744	0.904686	NA	0.162802	0.28684	5.18637	0.0553065	0.955894	NA	0.162802	0	5.18637	0	1	NA	0.162802	1.0933	5.42662	0.20147	0.840331	NA	0.162802	0.162021	5.18637	0.0312398	0.975078	NA	0.162802	0.350332	5.18637	0.0675485	0.946145	NA	0.162802	0	5.18637	0	1	NA
ENSDARG00000094484	znf1123	FALSE	0.282387	0	3.70823	0	1	NA	0.282387	1.77106	3.66227	0.483596	0.628672	NA	0.282387	0	3.70823	0	1	NA	0.282387	-0.0432948	3.88922	-0.011132	0.991118	NA	0.282387	0	3.70823	0	1	NA	0.282387	0.831245	3.70823	0.224162	0.822631	NA	0.282387	1.84931	3.67428	0.503313	0.614744	NA
ENSDARG00000094308	si:dkey-247i3.6	FALSE	0.166162	0.140168	4.13205	0.033922	0.972939	NA	0.166162	1.16497	4.11138	0.283353	0.776907	NA	0.166162	0.00360608	4.13205	0.00087271	0.999304	NA	0.166162	0.533783	4.33374	0.123169	0.901973	NA	0.166162	0.162043	4.13205	0.039216	0.968718	NA	0.166162	0	4.13205	0	1	NA	0.166162	0	4.13205	0	1	NA
ENSDARG00000096226	znf1072	FALSE	0.81482	1.38049	1.24527	1.10859	0.267609	0.377912	0.81482	-0.724051	1.38569	-0.522519	0.601309	0.685141	0.81482	0.0307109	1.32755	0.0231335	0.981544	0.988467	0.81482	-0.0583786	1.38063	-0.0422839	0.966272	NA	0.81482	-0.709772	1.42564	-0.497863	0.618581	0.719832	0.81482	-1.48224	1.44338	-1.02692	0.304459	0.444079	0.81482	0.0839757	1.34471	0.0624492	0.950205	0.967427
ENSDARG00000096186	si:dkey-247i3.5	FALSE	2.78755	3.47504	1.13483	3.06216	0.00219746	0.00657278	2.78755	3.00793	1.13928	2.64021	0.00828539	0.0200688	2.78755	3.32997	1.13537	2.93295	0.00335761	0.00944074	2.78755	3.30154	1.16126	2.84306	0.00446823	0.0153266	2.78755	3.72203	1.12881	3.29731	0.000976141	0.00437822	2.78755	3.65376	1.13584	3.21681	0.00129626	0.00672145	2.78755	2.36759	1.18791	1.99306	0.0462548	0.104283
ENSDARG00000096189	si:dkey-54j5.2	FALSE	0.794373	-0.821607	2.19551	-0.374222	0.708239	0.789641	0.794373	1.81864	2.07423	0.876777	0.380608	0.478894	0.794373	0.790056	2.12942	0.371019	0.710623	0.781376	0.794373	-0.427988	2.30267	-0.185866	0.85255	NA	0.794373	1.40645	2.10284	0.668833	0.503602	0.620245	0.794373	-0.130522	2.19551	-0.0594495	0.952594	0.969077	0.794373	1.59334	2.09707	0.759793	0.447378	0.576299
ENSDARG00000088378	znf1000	FALSE	0.47638	2.02459	2.44123	0.82933	0.406918	0.522423	0.47638	-0.194015	2.52777	-0.0767536	0.93882	NA	0.47638	-0.958169	2.52777	-0.379058	0.704645	NA	0.47638	-0.524168	2.65115	-0.197714	0.843269	NA	0.47638	1.71823	2.45526	0.699818	0.484041	NA	0.47638	0.821735	2.52016	0.326064	0.744376	NA	0.47638	-0.254603	2.52777	-0.100722	0.919771	NA
ENSDARG00000062983	fbxo18	FALSE	90.6334	0.347542	0.387539	0.896793	0.36983	0.485014	90.6334	0.259986	0.386732	0.672263	0.501416	0.594801	90.6334	0.49032	0.386598	1.26829	0.204694	0.296318	90.6334	0.469443	0.404509	1.16052	0.245835	0.365112	90.6334	0.998299	0.385527	2.58944	0.00961318	0.0280622	90.6334	0.925207	0.386265	2.39527	0.0166083	0.0495276	90.6334	0.814403	0.386226	2.10862	0.0349776	0.0840943
ENSDARG00000099099	NA	FALSE	1.88933	-3.77689	1.56532	-2.41285	0.0158284	0.0363483	1.88933	-1.74742	1.38796	-1.25899	0.208035	0.295187	1.88933	-3.84692	1.55216	-2.47843	0.0131964	0.0305247	1.88933	-1.33195	1.44461	-0.922014	0.356521	0.483468	1.88933	-3.01255	1.48727	-2.02556	0.0428099	0.0927122	1.88933	-3.50503	1.5587	-2.24869	0.0245324	0.067164	1.88933	-2.06918	1.42052	-1.45663	0.145218	0.250907
ENSDARG00000105694	si:cabz01015815.5	FALSE	0.68261	-1.93145	1.82372	-1.05907	0.289567	0.401743	0.68261	0.149297	1.69999	0.0878221	0.930018	NA	0.68261	-0.435569	1.75277	-0.248503	0.803745	NA	0.68261	0.4491	1.76284	0.25476	0.798909	NA	0.68261	-1.42867	1.82372	-0.783386	0.433401	NA	0.68261	-2.20215	1.82372	-1.20751	0.227236	NA	0.68261	0.0215779	1.73339	0.0124483	0.990068	NA
ENSDARG00000105800	si:cabz01015815.4	FALSE	13.2269	0.381811	0.409248	0.932957	0.350842	0.466293	13.2269	0.279905	0.404959	0.691193	0.489444	0.583862	13.2269	0.435639	0.405671	1.07387	0.282879	0.382407	13.2269	0.102308	0.427309	0.239423	0.810778	0.86955	13.2269	0.304711	0.411437	0.740601	0.458936	0.579826	13.2269	0.659168	0.407914	1.61595	0.106106	0.204529	13.2269	0.263624	0.413825	0.637042	0.524097	0.644867
ENSDARG00000105743	si:cabz01015815.3	FALSE	2.23431	1.41425	1.05264	1.34353	0.179101	0.274149	2.23431	2.23153	1.0122	2.20463	0.0274801	0.0555087	2.23431	1.88932	1.02747	1.8388	0.0659443	0.117606	2.23431	0.656317	1.1201	0.585943	0.557914	0.67046	2.23431	1.63602	1.04329	1.56814	0.116848	0.204468	2.23431	1.45983	1.06141	1.37537	0.169017	0.288279	2.23431	0.672788	1.10732	0.607583	0.543464	0.662402
ENSDARG00000098776	si:dkey-4j21.3p	FALSE	2.31657	-0.23646	1.006	-0.235049	0.814171	0.870485	2.31657	-1.42554	1.04655	-1.36213	0.173157	0.255727	2.31657	-2.23574	1.13081	-1.97711	0.0480288	0.0906854	2.31657	-1.1635	1.08677	-1.0706	0.284348	0.408048	2.31657	-0.506343	1.01741	-0.497676	0.618712	0.71995	2.31657	-0.434197	1.02246	-0.424661	0.671084	0.769837	2.31657	-1.5791	1.08783	-1.4516	0.146612	0.252617
ENSDARG00000057942	glt8d2	FALSE	34.9608	0.744788	0.902935	0.824851	0.409456	0.52485	34.9608	0.524492	0.902715	0.581016	0.56123	0.649407	34.9608	0.205081	0.904283	0.226788	0.820589	0.867766	34.9608	-0.213009	0.949261	-0.224394	0.822451	0.877973	34.9608	0.152776	0.905048	0.168805	0.86595	0.910594	34.9608	-0.00817173	0.906689	-0.00901271	0.992809	0.996003	34.9608	0.474568	0.904059	0.52493	0.599632	0.710289
ENSDARG00000017366	prdm4	FALSE	12.2348	0.830421	0.427251	1.94364	0.0519394	0.0997131	12.2348	0.961163	0.419811	2.28951	0.0220496	0.0462087	12.2348	0.832039	0.424892	1.95824	0.0502022	0.0940121	12.2348	0.302741	0.450679	0.671743	0.501747	0.621493	12.2348	0.363941	0.438235	0.830469	0.406273	0.529376	12.2348	0.0661308	0.452979	0.145991	0.883929	0.926169	12.2348	0.961177	0.426448	2.25391	0.0242018	0.0629777
ENSDARG00000086449	znf1055	FALSE	19.6079	0.502073	0.367272	1.36703	0.171615	0.264971	19.6079	-0.268334	0.373833	-0.71779	0.472887	0.568066	19.6079	-0.244207	0.376842	-0.648037	0.516961	0.613817	19.6079	-0.115767	0.38924	-0.297418	0.766147	0.837078	19.6079	0.299149	0.370375	0.807691	0.419268	0.542536	19.6079	0.215521	0.374683	0.575208	0.565151	0.685259	19.6079	0.263343	0.371859	0.708179	0.478834	0.604627
ENSDARG00000003570	hsp90b1	FALSE	757.998	1.77187	0.221192	8.01056	1.14185e-15	2.40363e-14	757.998	1.51664	0.221172	6.85727	7.01906e-12	8.85671e-11	757.998	2.14813	0.221022	9.71907	2.50052e-22	8.01872e-21	757.998	0.698721	0.232291	3.00795	0.00263016	0.00988142	757.998	-0.214172	0.222973	-0.960526	0.33679	0.461271	757.998	-0.312372	0.223487	-1.39772	0.162197	0.279781	757.998	-0.657249	0.223962	-2.93465	0.00333925	0.0130178
ENSDARG00000096011	si:dkeyp-4f2.3	FALSE	0.461848	0.140178	2.23827	0.062628	0.950063	0.968408	0.461848	0.814796	2.22149	0.36678	0.713783	NA	0.461848	1.63702	2.18123	0.750502	0.452952	NA	0.461848	0.533796	2.34752	0.227387	0.820123	NA	0.461848	2.9255	2.12535	1.37648	0.168673	NA	0.461848	0.350366	2.23827	0.156534	0.875612	NA	0.461848	0.226286	2.23827	0.101099	0.919472	NA
ENSDARG00000077926	nopchap1	FALSE	83.0566	1.1195	0.227899	4.91228	9.00235e-07	6.06283e-06	83.0566	0.943766	0.227356	4.15105	3.30958e-05	0.000153851	83.0566	0.382187	0.231117	1.65365	0.098198	0.163133	83.0566	0.317907	0.241013	1.31904	0.187154	0.297188	83.0566	0.566077	0.230896	2.45166	0.0142199	0.038607	83.0566	0.352168	0.233747	1.50662	0.131908	0.239685	83.0566	0.308017	0.233118	1.32129	0.186404	0.302256
ENSDARG00000033413	acot18	FALSE	24.007	0.0615235	0.292367	0.210432	0.83333	0.884723	24.007	0.519806	0.281718	1.84513	0.0650189	0.114677	24.007	0.121843	0.28926	0.421224	0.673592	0.751246	24.007	-0.00241935	0.301819	-0.0080159	0.993604	0.996269	24.007	0.0153333	0.293614	0.0522226	0.958351	0.972871	24.007	-0.0941579	0.299523	-0.31436	0.753248	0.83325	24.007	0.106751	0.293104	0.36421	0.715701	0.803987
ENSDARG00000100049	si:dkey-201g16.2	FALSE	0.0390279	0	5.83004	0	1	NA	0.0390279	0	5.83004	0	1	NA	0.0390279	0.484524	5.83004	0.0831081	0.933766	NA	0.0390279	0	6.11461	0	1	NA	0.0390279	0	5.83004	0	1	NA	0.0390279	0	5.83004	0	1	NA	0.0390279	0	5.83004	0	1	NA
ENSDARG00000101292	si:dkey-201g16.1	FALSE	0.0150747	0	5.83004	0	1	NA	0.0150747	-0.193995	5.83004	-0.0332751	0.973455	NA	0.0150747	0	5.83004	0	1	NA	0.0150747	0	6.11461	0	1	NA	0.0150747	0	5.83004	0	1	NA	0.0150747	0	5.83004	0	1	NA	0.0150747	0	5.83004	0	1	NA
ENSDARG00000089296	si:dkey-240n22.6	FALSE	1.17548	0.678881	1.41992	0.478113	0.63257	0.727177	1.17548	0.392771	1.41651	0.277281	0.781564	0.836489	1.17548	2.41485	1.33179	1.81324	0.0697946	0.123064	1.17548	1.1208	1.42374	0.78722	0.431153	0.556169	1.17548	0.510383	1.43654	0.355287	0.722375	0.802315	1.17548	0.221095	1.48751	0.148635	0.881842	0.924952	1.17548	-0.766751	1.54095	-0.497584	0.618777	0.726155
ENSDARG00000095521	znf1090	FALSE	1.64953	2.87111	1.45602	1.97189	0.0486217	0.0943091	1.64953	3.56808	1.42032	2.51216	0.0119994	0.0276386	1.64953	2.90906	1.44854	2.00827	0.0446147	0.0853612	1.64953	2.44984	1.51914	1.61265	0.106821	0.193181	1.64953	2.73398	1.46434	1.86704	0.0618967	0.124378	1.64953	2.92678	1.46403	1.99912	0.0455955	0.108052	1.64953	3.58665	1.43116	2.50611	0.0122069	0.0367062
ENSDARG00000104625	NA	FALSE	0.0467944	0	5.83004	0	1	NA	0.0467944	0	5.83004	0	1	NA	0.0467944	0	5.83004	0	1	NA	0.0467944	0	6.11461	0	1	NA	0.0467944	0.642959	5.83004	0.110284	0.912184	NA	0.0467944	0	5.83004	0	1	NA	0.0467944	0	5.83004	0	1	NA
ENSDARG00000101236	cep83	FALSE	35.6756	0.164941	0.269763	0.611429	0.540916	0.647553	35.6756	0.34712	0.263286	1.31841	0.187365	0.271577	35.6756	0.876933	0.260022	3.37253	0.000744805	0.00254823	35.6756	0.520387	0.273005	1.90614	0.0566319	0.117991	35.6756	0.347772	0.2675	1.30008	0.193573	0.302373	35.6756	0.65753	0.265899	2.47286	0.0134038	0.0420447	35.6756	0.627634	0.264749	2.37067	0.0177558	0.0493864
ENSDARG00000061544	ano6	FALSE	50.6789	0.441366	0.210998	2.09181	0.0364559	0.0742951	50.6789	1.01598	0.203938	4.98183	6.29844e-07	4.08878e-06	50.6789	1.2672	0.203608	6.22372	4.85505e-10	5.46752e-09	50.6789	0.31892	0.218447	1.45994	0.144306	0.243471	50.6789	-0.299578	0.22124	-1.35409	0.175709	0.280608	50.6789	-0.505309	0.228714	-2.20934	0.0271507	0.0725966	50.6789	-0.520878	0.226465	-2.30004	0.021446	0.057171
ENSDARG00000074873	pimr170	FALSE	0.248148	0.140197	2.90563	0.04825	0.961517	NA	0.248148	0.446053	2.88775	0.154464	0.877244	NA	0.248148	0.82574	2.88017	0.286699	0.774343	NA	0.248148	-1.10123	3.04746	-0.361361	0.717829	NA	0.248148	-0.799721	2.90563	-0.275231	0.783139	NA	0.248148	-0.611408	2.90563	-0.210422	0.833339	NA	0.248148	0.226304	2.90563	0.0778847	0.93792	NA
ENSDARG00000103365	pimr214	FALSE	0.116113	0	5.66563	0	1	NA	0.116113	0	5.66563	0	1	NA	0.116113	0.484491	5.66563	0.0855142	0.931853	NA	0.116113	-0.0432944	5.94217	-0.00728596	0.994187	NA	0.116113	0	5.66563	0	1	NA	0.116113	0	5.66563	0	1	NA	0.116113	1.21468	5.66138	0.214554	0.830115	NA
ENSDARG00000104584	znf1120	FALSE	0.886459	2.11211	1.4186	1.48887	0.136523	0.220015	0.886459	3.53249	1.33096	2.65409	0.00795222	0.0194029	0.886459	0.949277	1.51684	0.625827	0.531428	0.62676	0.886459	2.65908	1.41362	1.88104	0.0599663	NA	0.886459	1.12367	1.52002	0.739251	0.459755	0.580734	0.886459	0.831269	1.53664	0.540964	0.588533	0.704588	0.886459	1.61766	1.47721	1.09508	0.273483	0.403153
ENSDARG00000090366	znf1065	FALSE	5.99958	5.06155	1.19556	4.23362	2.29962e-05	0.000115229	5.99958	4.47978	1.1994	3.735	0.000187712	0.000735005	5.99958	4.85055	1.19679	4.05296	5.05734e-05	0.000233919	5.99958	4.41199	1.23407	3.57514	0.000350046	0.00180528	5.99958	4.96181	1.19729	4.1442	3.41003e-05	0.000279264	5.99958	5.17189	1.19696	4.32085	1.55431e-05	0.000203289	5.99958	5.20332	1.19491	4.35456	1.33337e-05	0.000162766
ENSDARG00000094017	si:dkey-54j5.3	FALSE	0.060829	-0.340631	5.83004	-0.0584269	0.953409	NA	0.060829	-1.15572	5.83004	-0.198235	0.842861	NA	0.060829	-0.477191	5.83004	-0.0818505	0.934766	NA	0.060829	-1.10115	6.11461	-0.180085	0.857086	NA	0.060829	-0.799646	5.83004	-0.13716	0.890905	NA	0.060829	-0.611336	5.83004	-0.10486	0.916487	NA	0.060829	-0.735415	5.83004	-0.126142	0.899619	NA
ENSDARG00000076690	avpr2l	FALSE	0.528696	1.17292	2.19083	0.535375	0.592391	0.692679	0.528696	0.286872	2.20077	0.130351	0.896289	NA	0.528696	0.484512	2.20077	0.220156	0.82575	NA	0.528696	0	2.30819	0	1	NA	0.528696	1.49806	2.1653	0.691848	0.489033	NA	0.528696	2.04002	2.13807	0.954142	0.340012	NA	0.528696	2.68999	2.09683	1.28288	0.199534	NA
ENSDARG00000076252	si:dkey-247i3.1	FALSE	0.112123	0.140161	5.72343	0.024489	0.980463	NA	0.112123	0.286854	5.72343	0.0501192	0.960027	NA	0.112123	0	5.72343	0	1	NA	0.112123	-0.0432947	6.0028	-0.00721242	0.994245	NA	0.112123	0	5.72343	0	1	NA	0.112123	0	5.72343	0	1	NA	0.112123	0.707158	5.72343	0.123555	0.901668	NA
ENSDARG00000101363	ano2b	FALSE	312.499	-0.806059	0.131463	-6.13147	8.70708e-10	9.41669e-09	312.499	-1.38759	0.132447	-10.4766	1.10647e-25	3.90308e-24	312.499	-1.76325	0.135196	-13.0421	7.04442e-39	4.92637e-37	312.499	-0.602049	0.136406	-4.41364	1.01647e-05	8.54255e-05	312.499	-0.40329	0.130347	-3.09397	0.00197495	0.00771802	312.499	-0.340212	0.130684	-2.60332	0.00923259	0.0316284	312.499	-0.187731	0.129968	-1.44444	0.148615	0.255367
ENSDARG00000093165	si:dkey-16p6.2	FALSE	0.209122	0.140169	3.58159	0.0391361	0.968782	NA	0.209122	1.39928	3.54864	0.394313	0.69335	NA	0.209122	0.859893	3.57613	0.240454	0.809979	NA	0.209122	-0.0432881	3.7564	-0.0115238	0.990806	NA	0.209122	0.162045	3.58159	0.0452438	0.963913	NA	0.209122	0	3.58159	0	1	NA	0.209122	0.226277	3.58159	0.0631778	0.949625	NA
ENSDARG00000095042	si:dkey-224k5.12	FALSE	0.653506	-0.821613	2.17633	-0.377522	0.705786	0.787858	0.653506	1.45069	2.08766	0.694888	0.487125	NA	0.653506	0.466137	2.16288	0.215517	0.829365	NA	0.653506	2.30292	2.14289	1.07468	0.282518	NA	0.653506	-0.318841	2.17633	-0.146504	0.883524	NA	0.653506	1.71913	2.10243	0.817683	0.413538	NA	0.653506	1.72522	2.09471	0.823607	0.410163	NA
ENSDARG00000073881	slc41a2b	FALSE	35.5716	0.602942	0.254842	2.36594	0.0179843	0.0405468	35.5716	0.273474	0.254914	1.07281	0.283358	0.377858	35.5716	0.356145	0.256298	1.38958	0.164658	0.248109	35.5716	0.535142	0.263024	2.03458	0.0418936	0.0929592	35.5716	0.73648	0.253597	2.90414	0.00368266	0.012909	35.5716	0.418518	0.260208	1.6084	0.107748	0.206974	35.5716	0.697547	0.254763	2.73802	0.00618103	0.0213637
ENSDARG00000100412	si:dkey-201g16.5	FALSE	0.710018	1.10943	1.53726	0.721696	0.470482	0.582295	0.710018	-0.470883	1.63762	-0.287541	0.773698	NA	0.710018	0.728666	1.55292	0.469224	0.63891	NA	0.710018	-1.49604	1.75702	-0.85146	0.394514	NA	0.710018	-1.2907	1.67449	-0.770805	0.440822	NA	0.710018	0.29511	1.61988	0.18218	0.855441	NA	0.710018	0.782779	1.56432	0.500395	0.616797	NA
ENSDARG00000020812	si:ch73-177h5.2	FALSE	0.256747	-0.821599	3.14245	-0.261452	0.793744	NA	0.256747	-1.1558	3.14245	-0.367802	0.713021	NA	0.256747	0.519844	3.13155	0.166002	0.868155	NA	0.256747	0.925097	3.2538	0.284313	0.776171	NA	0.256747	-0.318828	3.14245	-0.101458	0.919187	NA	0.256747	0.350381	3.14245	0.111499	0.911221	NA	0.256747	0.226301	3.14245	0.0720141	0.942591	NA
ENSDARG00000088836	si:dkey-16p6.1	FALSE	1.14899	0.874315	1.62083	0.539424	0.589594	0.69066	1.14899	2.87219	1.51454	1.89641	0.0579058	0.104177	1.14899	0.310807	1.66118	0.187101	0.851582	0.891965	1.14899	0.932186	1.66052	0.561383	0.574536	0.68379	1.14899	1.50662	1.57606	0.955942	0.339101	0.46353	1.14899	0.731081	1.65619	0.441423	0.658907	0.760633	1.14899	1.49514	1.58064	0.945911	0.344194	0.477236
ENSDARG00000037960	lrrc17	FALSE	13.3884	-0.632579	0.470095	-1.34564	0.178418	0.27342	13.3884	1.50022	0.433619	3.45976	0.000540648	0.00187082	13.3884	0.359481	0.446386	0.805314	0.420638	0.522953	13.3884	-0.642196	0.485299	-1.3233	0.185736	0.295616	13.3884	-0.832882	0.477241	-1.7452	0.0809496	0.153449	13.3884	-1.16044	0.497872	-2.3308	0.0197641	0.0566677	13.3884	-0.5909	0.471467	-1.25332	0.210088	0.330495
ENSDARG00000094215	si:dkey-240n22.2	FALSE	2.12806	0.81899	1.26422	0.647823	0.517099	0.625296	2.12806	-1.31107	1.40142	-0.935523	0.349519	0.44738	2.12806	-0.277496	1.32087	-0.210085	0.833601	0.877615	2.12806	0.909356	1.30271	0.698049	0.485146	0.60691	2.12806	1.58238	1.23965	1.27647	0.201789	0.31258	2.12806	0.678144	1.281	0.529388	0.596536	0.71133	2.12806	1.63835	1.23984	1.32142	0.186361	0.302206
ENSDARG00000095013	si:dkey-240n22.3	FALSE	0.607772	2.17626	1.74963	1.24384	0.213559	0.315963	0.607772	0.286875	1.85048	0.155028	0.876799	NA	0.607772	1.63425	1.78067	0.917775	0.358737	NA	0.607772	0.533798	1.9408	0.275041	0.783285	NA	0.607772	1.83912	1.77633	1.03535	0.300506	NA	0.607772	0.831265	1.85048	0.449217	0.653275	NA	0.607772	2.60226	1.7299	1.50428	0.132508	NA
ENSDARG00000090947	si:dkey-29j8.1	FALSE	0.535408	-0.558383	1.93824	-0.288087	0.77328	0.839225	0.535408	-2.62187	2.0103	-1.30422	0.192159	NA	0.535408	-1.94333	2.0103	-0.966689	0.333699	NA	0.535408	-3.0482	2.11652	-1.4402	0.149812	NA	0.535408	-0.76056	1.9562	-0.388794	0.697429	NA	0.535408	-0.838365	1.97987	-0.423444	0.671971	NA	0.535408	-1.72066	2.0103	-0.855925	0.392039	NA
ENSDARG00000096188	si:dkey-84h14.3	FALSE	0.384613	-1.52182	3.00381	-0.506631	0.612414	NA	0.384613	-0.218038	2.96196	-0.0736129	0.941318	NA	0.384613	-0.19335	2.97109	-0.0650771	0.948113	NA	0.384613	-2.28235	3.15198	-0.724101	0.469004	NA	0.384613	-1.01905	3.00381	-0.339253	0.734419	NA	0.384613	-1.79253	3.00381	-0.596753	0.550673	NA	0.384613	-0.40014	2.9935	-0.133669	0.893664	NA
ENSDARG00000096005	si:dkey-25i10.6	FALSE	0.496992	1.17566	2.28265	0.515041	0.606524	0.704683	0.496992	1.81077	2.21451	0.817686	0.413536	NA	0.496992	0.855948	2.28381	0.374789	0.707818	NA	0.496992	1.96262	2.30783	0.850418	0.395093	NA	0.496992	1.47879	2.25987	0.65437	0.512873	NA	0.496992	0.350359	2.29225	0.152845	0.878521	NA	0.496992	1.49596	2.26173	0.661425	0.50834	NA
ENSDARG00000094007	si:ch73-177h5.3	FALSE	0.0626748	0	5.83004	0	1	NA	0.0626748	0	5.83004	0	1	NA	0.0626748	0.00362526	5.83004	0.000621824	0.999504	NA	0.0626748	0	6.11461	0	1	NA	0.0626748	0.642951	5.83004	0.110282	0.912185	NA	0.0626748	0	5.83004	0	1	NA	0.0626748	0	5.83004	0	1	NA
ENSDARG00000091013	si:dkey-84h14.2	FALSE	0.462948	1.99983	1.94136	1.03012	0.302955	0.415977	0.462948	0.286875	2.02208	0.141871	0.887182	NA	0.462948	1.8826	1.94093	0.969951	0.332071	NA	0.462948	0.533798	2.12077	0.2517	0.801273	NA	0.462948	1.4014	1.99259	0.703305	0.481866	NA	0.462948	0.831265	2.02208	0.411095	0.681003	NA	0.462948	1.17857	2.01265	0.585581	0.558157	NA
ENSDARG00000102461	si:dkey-267p21.2	FALSE	1.16806	3.11158	1.47818	2.105	0.035291	0.0722281	1.16806	2.19977	1.50738	1.45934	0.144472	0.220604	1.16806	2.99347	1.47797	2.02539	0.042827	0.0824693	1.16806	1.53352	1.62873	0.941543	0.346427	0.473096	1.16806	3.05147	1.48179	2.05932	0.0394638	0.0871816	1.16806	1.70693	1.59384	1.07096	0.284189	0.422252	1.16806	2.42018	1.51939	1.59286	0.111192	0.205099
ENSDARG00000027249	btg1	FALSE	5825.36	-0.955582	0.154093	-6.20133	5.59881e-10	6.22382e-09	5825.36	-1.21706	0.154086	-7.89857	2.82122e-15	4.84068e-14	5825.36	-0.174128	0.153974	-1.13089	0.258102	0.355851	5825.36	-0.390311	0.161492	-2.41691	0.015653	0.0423775	5825.36	-0.716469	0.154058	-4.65063	3.30915e-06	4.03336e-05	5825.36	-0.617118	0.154072	-4.00538	6.19184e-05	0.000613227	5825.36	-0.518353	0.154039	-3.36509	0.000765194	0.00405651
ENSDARG00000101296	si:dkey-267p21.1	FALSE	0.242706	-1.30248	2.47266	-0.526753	0.598365	NA	0.242706	-0.674888	2.47266	-0.27294	0.784899	NA	0.242706	-0.477248	2.47266	-0.19301	0.846951	NA	0.242706	-0.427965	2.59335	-0.165024	0.868925	NA	0.242706	-1.2806	2.47266	-0.517906	0.604524	NA	0.242706	-0.130499	2.47266	-0.0527766	0.95791	NA	0.242706	-0.254579	2.47266	-0.102957	0.917997	NA
ENSDARG00000006396	nrcama	FALSE	127.489	1.38974	0.323921	4.29036	1.78381e-05	9.17606e-05	127.489	1.30521	0.323442	4.03538	5.45141e-05	0.000242199	127.489	0.966489	0.324722	2.97636	0.00291694	0.00837647	127.489	0.973053	0.33936	2.86732	0.00413962	0.0143932	127.489	1.10946	0.324726	3.41661	0.000634059	0.0030738	127.489	1.29213	0.324738	3.979	6.92052e-05	0.000671532	127.489	1.26405	0.324471	3.89572	9.79083e-05	0.000796111
ENSDARG00000095951	si:ch211-222h17.9	FALSE	6.77571	4.93681	0.968013	5.09994	3.39754e-07	2.4595e-06	6.77571	4.15072	0.974788	4.25808	2.06192e-05	0.000100242	6.77571	4.29742	0.975623	4.4048	1.05883e-05	5.72674e-05	6.77571	4.435	0.985779	4.49897	6.82819e-06	6.00358e-05	6.77571	4.8484	0.969494	5.00096	5.70449e-07	9.20199e-06	6.77571	4.75942	0.973579	4.88858	1.01567e-06	2.28348e-05	6.77571	4.50941	0.975707	4.62168	3.80643e-06	5.8604e-05
ENSDARG00000100590	si:dkey-8o9.1p	FALSE	2.03646	-1.57176	1.14125	-1.37722	0.168444	0.261145	2.03646	-0.483285	1.02001	-0.473804	0.63564	0.715328	2.03646	-0.580999	1.03716	-0.560181	0.575356	0.666267	2.03646	-0.904864	1.10196	-0.821137	0.411568	0.537329	2.03646	0.451797	0.993804	0.454613	0.649387	0.745661	2.03646	0.164328	1.01422	0.162024	0.871287	0.917492	2.03646	-0.13539	1.02349	-0.132283	0.89476	0.931173
ENSDARG00000093924	si:ch211-222h17.8	FALSE	12.2361	2.01781	0.740253	2.72584	0.00641388	0.0166432	12.2361	1.79009	0.739469	2.42079	0.015487	0.0342826	12.2361	1.45183	0.745449	1.94759	0.0514644	0.0959711	12.2361	1.66738	0.771517	2.16117	0.0306822	0.0727265	12.2361	1.7144	0.743952	2.30445	0.0211974	0.0531697	12.2361	1.89965	0.74397	2.55339	0.010668	0.0353688	12.2361	1.71765	0.744712	2.30646	0.0210848	0.0564089
ENSDARG00000099076	si:dkey-172k15.17	FALSE	1.98413	2.86485	1.22011	2.34804	0.0188727	0.0422429	1.98413	2.53835	1.22023	2.08022	0.037505	0.0721205	1.98413	1.09462	1.33957	0.81714	0.413848	0.51609	1.98413	1.77742	1.30935	1.35748	0.174628	0.281845	1.98413	3.48151	1.19976	2.90183	0.00370985	0.0129872	1.98413	3.65544	1.20013	3.04587	0.00232007	0.0106266	1.98413	2.65547	1.23373	2.1524	0.0313661	0.0769855
ENSDARG00000092241	znf1009	FALSE	3.33512	3.4286	1.11127	3.08529	0.00203351	0.00614528	3.33512	3.72036	1.09578	3.39517	0.000685863	0.00230321	3.33512	3.68356	1.10088	3.34603	0.000819787	0.00277313	3.33512	2.8438	1.15187	2.46885	0.013555	0.0377735	3.33512	3.96671	1.09786	3.61312	0.000302529	0.00167981	3.33512	2.98984	1.13632	2.63116	0.00850951	0.0296855	3.33512	4.00637	1.09838	3.64754	0.000264763	0.00174763
ENSDARG00000034375	chst11	FALSE	9.10807	0.861121	0.469264	1.83504	0.0664991	0.122312	9.10807	0.728967	0.465213	1.56695	0.117125	0.186177	9.10807	0.872223	0.466254	1.8707	0.0613863	0.111172	9.10807	1.12786	0.47612	2.36886	0.0178431	0.0470735	9.10807	0.450091	0.480536	0.936645	0.348941	0.473339	9.10807	-0.0446869	0.505674	-0.0883709	0.929582	0.955557	9.10807	0.321349	0.486571	0.660435	0.508975	0.631401
ENSDARG00000079698	asb13a.1	FALSE	28.3977	3.44706	0.597177	5.77226	7.82143e-09	7.42106e-08	28.3977	3.00017	0.597883	5.01799	5.22149e-07	3.44846e-06	28.3977	3.05251	0.598654	5.09895	3.41545e-07	2.48036e-06	28.3977	2.89473	0.619449	4.67307	2.96731e-06	2.90941e-05	28.3977	3.2189	0.598533	5.37798	7.53249e-08	1.65006e-06	28.3977	2.74353	0.603346	4.54719	5.43669e-06	8.83536e-05	28.3977	3.09864	0.599658	5.16734	2.37443e-07	6.27956e-06
ENSDARG00000102027	si:dkey-172k15.11	FALSE	50.3278	0.850253	0.212267	4.00558	6.18645e-05	0.000279961	50.3278	0.462788	0.21288	2.17395	0.0297093	0.0592038	50.3278	0.680183	0.212664	3.19839	0.00138197	0.0043779	50.3278	0.384906	0.223083	1.72539	0.0844573	0.16102	50.3278	0.932075	0.211741	4.40195	1.0728e-05	0.000106866	50.3278	0.745416	0.215584	3.45767	0.000544878	0.00340276	50.3278	0.674093	0.214982	3.13559	0.00171511	0.00768549
ENSDARG00000099945	NA	FALSE	6.48661	0.711138	0.54685	1.30043	0.193455	0.291785	6.48661	0.712676	0.537808	1.32515	0.185121	0.269073	6.48661	0.630027	0.545319	1.15534	0.247952	0.34463	6.48661	0.922426	0.554045	1.66489	0.0959341	0.177742	6.48661	1.07951	0.537391	2.0088	0.0445582	0.095798	6.48661	0.0942107	0.579988	0.162435	0.870963	0.917232	6.48661	0.178649	0.569976	0.313433	0.753952	0.83322
ENSDARG00000105689	NA	FALSE	30.5507	0.123271	0.280541	0.439403	0.660369	0.750994	30.5507	0.3606	0.272659	1.32253	0.185991	0.269961	30.5507	0.664754	0.271429	2.44909	0.0143218	0.0327271	30.5507	0.3366	0.285184	1.18029	0.237884	0.356629	30.5507	0.389856	0.276784	1.40852	0.158977	0.260401	30.5507	0.510432	0.27776	1.83767	0.0661106	0.143511	30.5507	0.735616	0.273075	2.69383	0.00706369	0.0236643
ENSDARG00000101763	si:dkey-172k15.14	FALSE	0.561773	0.621075	2.00058	0.310447	0.756221	0.826062	0.561773	2.67076	1.8703	1.42799	0.153296	NA	0.561773	1.21344	1.96872	0.616359	0.537658	NA	0.561773	1.78027	1.99988	0.890185	0.373366	NA	0.561773	2.06662	1.91627	1.07846	0.280829	NA	0.561773	0.350365	2.00058	0.175132	0.860976	NA	0.561773	0.707182	2.00058	0.353489	0.723722	NA
ENSDARG00000105831	si:dkey-240n22.10	FALSE	26.1458	0.699977	0.327807	2.13533	0.0327337	0.0677311	26.1458	1.16195	0.317673	3.65768	0.000254504	0.000964115	26.1458	1.15419	0.319804	3.60904	0.000307327	0.001172	26.1458	1.1132	0.330709	3.36611	0.000762357	0.0034938	26.1458	1.0195	0.323373	3.15271	0.00161765	0.00657337	26.1458	1.11087	0.324721	3.421	0.000623915	0.0037764	26.1458	1.14731	0.322505	3.55749	0.000374419	0.00228529
ENSDARG00000095717	si:dkey-172k15.6	FALSE	13.9159	3.10223	1.04972	2.9553	0.0031236	0.00892651	13.9159	2.05286	1.05567	1.94461	0.0518222	0.0949263	13.9159	3.11417	1.04897	2.96879	0.00298979	0.00855086	13.9159	1.79184	1.10316	1.62428	0.104316	0.189499	13.9159	3.19205	1.04935	3.04193	0.00235066	0.00891607	13.9159	2.96596	1.05216	2.81891	0.00481865	0.0188096	13.9159	3.11919	1.05019	2.97011	0.00297692	0.0118893
ENSDARG00000096001	si:dkey-240n22.8	FALSE	5.43019	1.60928	0.684519	2.35096	0.0187248	0.0419568	5.43019	0.664566	0.703158	0.945115	0.3446	0.442359	5.43019	1.65325	0.680551	2.42928	0.0151289	0.034297	5.43019	1.63073	0.700341	2.32848	0.0198865	0.0514158	5.43019	1.23048	0.69586	1.76829	0.0770128	0.147466	5.43019	1.50657	0.693106	2.17365	0.0297312	0.0778702	5.43019	1.03357	0.704879	1.4663	0.142566	0.24734
ENSDARG00000021239	apaf1	FALSE	95.1005	-0.387026	0.216129	-1.79072	0.0733377	0.132839	95.1005	0.0737348	0.21171	0.348283	0.727628	0.792158	95.1005	0.0368807	0.212787	0.173322	0.862398	0.90005	95.1005	0.0387819	0.221973	0.174714	0.861304	0.905346	95.1005	-0.119928	0.214506	-0.559091	0.5761	0.683577	95.1005	-0.202946	0.216346	-0.938063	0.348212	0.489242	95.1005	0.123397	0.213447	0.578118	0.563184	0.680139
ENSDARG00000098610	si:dkey-8o9.2	FALSE	0.121208	0.140161	5.59113	0.0250684	0.98	NA	0.121208	-0.194037	5.59113	-0.0347044	0.972315	NA	0.121208	0	5.59113	0	1	NA	0.121208	1.0603	5.85345	0.181141	0.856257	NA	0.121208	0	5.59113	0	1	NA	0.121208	0.350346	5.59113	0.0626609	0.950036	NA	0.121208	0	5.59113	0	1	NA
ENSDARG00000104678	si:dkey-172k15.10	FALSE	24.8018	-1.00021	0.352339	-2.83877	0.00452884	0.012315	24.8018	0.000999809	0.334576	0.00298829	0.997616	0.99874	24.8018	-0.718198	0.345144	-2.08087	0.0374462	0.0737577	24.8018	-0.20463	0.352728	-0.580134	0.561824	0.674005	24.8018	-0.548566	0.344867	-1.59066	0.111685	0.19745	24.8018	-0.679864	0.350247	-1.9411	0.0522465	0.120019	24.8018	-0.639727	0.347333	-1.84182	0.0655008	0.136398
ENSDARG00000102480	si:dkey-240n22.9	FALSE	26.138	1.00517	0.40253	2.49712	0.0125206	0.0296656	26.138	0.730085	0.402201	1.81522	0.0694897	0.121208	26.138	0.336057	0.408432	0.822799	0.410622	0.513214	26.138	0.25369	0.42594	0.5956	0.551443	0.665266	26.138	1.04442	0.402426	2.59531	0.0094506	0.0276959	26.138	0.994352	0.404703	2.45699	0.0140106	0.0434091	26.138	0.610189	0.407655	1.49683	0.134438	0.237198
ENSDARG00000105712	NA	FALSE	0.601429	1.40012	1.64689	0.85016	0.395236	0.510502	0.601429	0.680307	1.68069	0.404779	0.68564	NA	0.601429	-0.477271	1.73226	-0.27552	0.782917	NA	0.601429	1.38719	1.69474	0.818524	0.413058	NA	0.601429	-0.318833	1.73226	-0.184057	0.853969	NA	0.601429	1.65712	1.64312	1.00852	0.313204	NA	0.601429	1.62564	1.63569	0.993856	0.320293	NA
ENSDARG00000095696	si:dkey-240n22.1	FALSE	1.04805	1.46973	1.59966	0.918776	0.358212	0.473609	1.04805	1.85691	1.55233	1.19621	0.231616	0.321689	1.04805	2.08503	1.55056	1.3447	0.178724	0.265091	1.04805	2.94093	1.56792	1.87569	0.0606976	0.124829	1.04805	2.13285	1.55606	1.37067	0.170478	0.274245	1.04805	0.773888	1.68463	0.459381	0.645961	0.750419	1.04805	1.04414	1.64821	0.633496	0.52641	0.647106
ENSDARG00000045481	gsap	FALSE	9.20303	2.53822	0.557921	4.54943	5.37922e-06	3.08046e-05	9.20303	2.23271	0.557732	4.00319	6.24938e-05	0.000273697	9.20303	2.09156	0.56273	3.71682	0.000201749	0.000807771	9.20303	1.68486	0.584228	2.88391	0.00392777	0.0137607	9.20303	1.73585	0.572802	3.03045	0.00244193	0.00920983	9.20303	1.23689	0.592874	2.08626	0.0369548	0.0919156	9.20303	1.40954	0.5831	2.41733	0.0156349	0.0445479
ENSDARG00000004794	ccdc146	FALSE	13.6763	0.0350324	0.422957	0.0828273	0.933989	0.959764	13.6763	-0.56007	0.42907	-1.30531	0.191787	0.276649	13.6763	0.550076	0.4121	1.33481	0.181938	0.26891	13.6763	-0.122399	0.439907	-0.278238	0.78083	0.847579	13.6763	0.21804	0.41985	0.519328	0.603532	0.707416	13.6763	0.254374	0.422812	0.601623	0.547425	0.670603	13.6763	-0.128263	0.428603	-0.299257	0.764744	0.841748
ENSDARG00000045482	stk38l	FALSE	129.303	-0.100695	0.156055	-0.645253	0.518763	0.627037	129.303	-0.486362	0.156417	-3.10939	0.00187472	0.00554418	129.303	-0.520738	0.157722	-3.30162	0.000961276	0.00319144	129.303	-0.292815	0.16303	-1.79608	0.0724824	0.14301	129.303	-0.369469	0.157718	-2.3426	0.01915	0.0490446	129.303	-0.281253	0.158349	-1.77616	0.0757061	0.159086	129.303	-0.456629	0.158693	-2.87744	0.00400916	0.0150426
ENSDARG00000076476	zgc:173770	FALSE	0.68367	1.90532	1.48018	1.28722	0.198018	0.297115	0.68367	1.4456	1.49256	0.968535	0.332777	NA	0.68367	1.35885	1.52188	0.892878	0.371923	NA	0.68367	-0.0432746	1.65388	-0.0261655	0.979125	NA	0.68367	2.44469	1.43938	1.69844	0.0894253	NA	0.68367	2.03291	1.4881	1.36611	0.171906	NA	0.68367	2.12331	1.46848	1.44592	0.148199	NA
ENSDARG00000099870	tnni4a	FALSE	10.8817	0.894623	0.516347	1.7326	0.0831666	0.147371	10.8817	1.3905	0.494952	2.80936	0.00496393	0.0129311	10.8817	1.84362	0.49031	3.76011	0.000169836	0.000693659	10.8817	2.00396	0.499551	4.01153	6.03258e-05	0.000404036	10.8817	1.89256	0.492119	3.84574	0.00012019	0.00079116	10.8817	1.67193	0.500456	3.34082	0.000835322	0.00476048	10.8817	2.00109	0.491317	4.0729	4.64308e-05	0.000440368
ENSDARG00000021590	magi2a	FALSE	85.4822	-0.898829	0.216059	-4.16012	3.18085e-05	0.000154042	85.4822	-0.729296	0.212077	-3.43882	0.000584257	0.00199951	85.4822	-0.616499	0.212649	-2.89913	0.00374195	0.0103707	85.4822	-0.323213	0.219835	-1.47025	0.141494	0.239911	85.4822	-0.072215	0.210099	-0.34372	0.731057	0.808925	85.4822	-0.0727028	0.211227	-0.344193	0.730701	0.815983	85.4822	-0.13329	0.21083	-0.632216	0.527246	0.64751
ENSDARG00000095486	NA	FALSE	2.05981	-4.49832	1.48692	-3.02527	0.00248412	0.00729901	2.05981	-1.74298	1.29566	-1.34525	0.178546	0.261718	2.05981	-5.11578	1.48692	-3.44053	0.000580572	0.00204737	2.05981	-3.6368	1.54812	-2.34917	0.0188153	0.0491787	2.05981	-1.14333	1.28545	-0.889437	0.373768	0.497645	2.05981	-1.17503	1.294	-0.908058	0.363848	0.505158	2.05981	-0.967558	1.2815	-0.755017	0.450239	0.578679
ENSDARG00000094558	si:dkeyp-53e4.1	FALSE	0.270242	-0.340704	2.8818	-0.118226	0.905889	NA	0.270242	1.39576	2.81787	0.495325	0.620371	NA	0.270242	0.517992	2.86994	0.180489	0.856769	NA	0.270242	0.693631	2.99278	0.231768	0.816718	NA	0.270242	-0.799725	2.8818	-0.277508	0.78139	NA	0.270242	-0.611412	2.8818	-0.212163	0.83198	NA	0.270242	-0.735492	2.8818	-0.255219	0.798554	NA
ENSDARG00000045843	apex1	FALSE	208.931	0.221254	0.144965	1.52626	0.126945	0.207534	208.931	0.345182	0.143121	2.41183	0.0158728	0.0350105	208.931	1.36065	0.140828	9.66177	4.38236e-22	1.38134e-20	208.931	1.32243	0.14668	9.01577	1.95497e-19	1.2894e-17	208.931	0.430011	0.144133	2.98343	0.00285034	0.0104224	208.931	0.0916585	0.146828	0.624256	0.53246	0.658045	208.931	-0.253994	0.148272	-1.71303	0.0867065	0.169285
ENSDARG00000096000	si:dkey-29j8.2	FALSE	6.66465	2.71388	0.825029	3.28944	0.00100389	0.00332164	6.66465	2.4945	0.823393	3.02954	0.00244927	0.00700663	6.66465	2.97232	0.819203	3.6283	0.00028529	0.00109755	6.66465	2.76923	0.841617	3.29036	0.00100058	0.00440204	6.66465	2.43906	0.830809	2.93577	0.00332724	0.0118501	6.66465	2.40787	0.83578	2.88099	0.00396428	0.0161995	6.66465	1.92418	0.845698	2.27526	0.0228904	0.0602318
ENSDARG00000096072	si:dkey-29j8.4	FALSE	2.88317	-1.89991	1.10984	-1.71187	0.08692	0.152474	2.88317	-1.08444	1.04135	-1.04138	0.297699	0.393352	2.88317	-0.0925119	1.01587	-0.0910666	0.92744	0.949393	2.88317	-0.643737	1.07685	-0.597795	0.549977	0.663908	2.88317	-0.851117	1.04607	-0.813636	0.415854	0.539223	2.88317	-0.715496	1.04837	-0.682484	0.494933	0.626356	2.88317	-1.24427	1.06946	-1.16346	0.244642	0.370329
ENSDARG00000022424	slc26a5	FALSE	29.9497	-0.577763	0.305031	-1.89411	0.0582101	0.109485	29.9497	-0.184014	0.297348	-0.618852	0.536014	0.626516	29.9497	-0.361435	0.3009	-1.20118	0.229682	0.3241	29.9497	-0.918558	0.321129	-2.8604	0.00423104	0.0146612	29.9497	-0.868741	0.30978	-2.80438	0.00504142	0.0166065	29.9497	-0.716933	0.310372	-2.30992	0.0208927	0.0592217	29.9497	-0.856005	0.310624	-2.75576	0.00585565	0.0204871
ENSDARG00000096091	si:dkey-29j8.3	FALSE	2.13212	1.59949	1.0936	1.46259	0.143579	0.22908	2.13212	1.74599	1.07987	1.61685	0.10591	0.171317	2.13212	1.35444	1.09787	1.2337	0.217315	0.310393	2.13212	0.326275	1.189	0.274411	0.783769	0.849788	2.13212	0.591451	1.14427	0.516879	0.60524	0.708744	2.13212	0.837427	1.14042	0.734312	0.462759	0.598103	2.13212	0.850297	1.13194	0.751188	0.452539	0.580917
[truncated: 28,737 more rows]
