# Supplementary material for: Analysis of the senescence secretome during zebrafish retina regeneration
Source: Front Aging. 2025 Apr 16;6:1569422. doi: 10.3389/fragi.2025.1569422 (PMC12040975; doi:10.3389/fragi.2025.1569422)
Supplement: Supplementary file 6 [file Table4.xlsx]

## Sheet: Hoang et al. 2020 GFP+
			NMDA GFP+ 4h						NMDA GFP+ 10h						NMDA GFP+ 20h						NMDA GFP+ 36h						LD GFP+ 4h						LD GFP+ 10h						LD GFP+ 20h						LD GFP+ 36h
ENSEMBL	Symbol	Senescence	baseMean	log2FoldChange	lfcSE	stat	pvalue	padj	baseMean.1	log2FoldChange.1	lfcSE.1	stat.1	pvalue.1	padj.1	baseMean.2	log2FoldChange.2	lfcSE.2	stat.2	pvalue.2	padj.2	baseMean.3	log2FoldChange.3	lfcSE.3	stat.3	pvalue.3	padj.3	baseMean.4	log2FoldChange.4	lfcSE.4	stat.4	pvalue.4	padj.4	baseMean.5	log2FoldChange.5	lfcSE.5	stat.5	pvalue.5	padj.5	baseMean.6	log2FoldChange.6	lfcSE.6	stat.6	pvalue.6	padj.6	baseMean.7	log2FoldChange.7	lfcSE.7	stat.7	pvalue.7
ENSDARG00000030598	nampt1	TRUE	868.504	1.39171	0.528336	2.63413	0.00843526	0.0460813	868.504	-0.225226	0.529535	-0.425328	0.670598	0.916159	868.504	0.336379	0.458097	0.734297	0.462768	0.684606	868.504	0.165895	0.458139	0.362106	0.717273	0.852617	868.504	-0.201469	0.529657	-0.380377	0.703665	0.993856	868.504	1.10117	0.528492	2.08361	0.0371953	0.1556	868.504	0.936406	0.528438	1.77203	0.0763902	0.235415	868.504	0.325147	0.458478	0.709188	0.478208
ENSDARG00000045676	calua	TRUE	831.624	-0.272379	0.680402	-0.40032	0.688921	0.976273	831.624	2.0426	0.678847	3.00893	0.00262168	0.0164455	831.624	1.32581	0.588365	2.25338	0.0242354	0.0983256	831.624	0.411053	0.588558	0.698407	0.484922	0.69582	831.624	0.193237	0.679846	0.284237	0.776229	1	831.624	2.01403	0.678894	2.96664	0.00301075	0.0236756	831.624	0.986939	0.679169	1.45316	0.14618	0.370898	831.624	0.772828	0.58872	1.31272	0.189276
ENSDARG00000012066	dcn	TRUE	184.856	-5.03863	2.43179	-2.07198	0.0382673	0.147608	184.856	-10.6718	2.80503	-3.80452	0.000142079	0.00148257	184.856	-0.86319	2.08412	-0.414175	0.678746	0.840648	184.856	1.0521	2.0837	0.504918	0.613616	0.788643	184.856	-1.54207	2.40788	-0.640429	0.521894	0.870792	184.856	-10.5258	2.80503	-3.75247	0.000175103	0.00235338	184.856	-1.79084	2.40793	-0.743727	0.457041	0.774612	184.856	1.45969	2.08375	0.700509	0.483609
ENSDARG00000025073	rpl18a	TRUE	3550.71	0.0680129	0.77272	0.0880175	0.929863	1	3550.71	1.21827	0.772519	1.57701	0.114793	0.293403	3550.71	1.52863	0.669067	2.28472	0.0223295	0.092638	3550.71	1.68254	0.66906	2.51479	0.0119105	0.0564454	3550.71	-0.645143	0.772922	-0.834681	0.403897	0.771017	3550.71	1.09771	0.772548	1.4209	0.155345	0.408753	3550.71	1.89545	0.772462	2.45378	0.0141363	0.0671775	3550.71	1.8332	0.669084	2.73987	0.00614634
ENSDARG00000005451	gdi2	TRUE	6707.89	-0.298261	0.402859	-0.74036	0.459082	0.78956	6707.89	0.415882	0.402708	1.03271	0.301738	0.563888	6707.89	0.724295	0.34875	2.07683	0.0378173	0.13692	6707.89	0.915935	0.34874	2.62641	0.00862901	0.043875	6707.89	-0.763144	0.402975	-1.89378	0.0582549	0.239386	6707.89	-0.11101	0.40282	-0.275581	0.78287	0.999795	6707.89	0.877906	0.402649	2.18033	0.0292333	0.11518	6707.89	0.934689	0.348779	2.67989	0.00736469
ENSDARG00000020101	psmc2	TRUE	1024.06	1.19366	0.764485	1.56139	0.118432	0.334105	1024.06	3.03534	0.761348	3.98679	6.69726e-05	0.00079182	1024.06	4.19985	0.661829	6.34582	2.2124e-10	1.10406e-08	1024.06	4.4237	0.661793	6.68442	2.31848e-11	1.44342e-09	1024.06	1.74107	0.763095	2.28159	0.0225138	0.123573	1024.06	3.91594	0.760932	5.14624	2.65753e-07	8.42338e-06	1024.06	3.78263	0.760878	4.9714	6.64703e-07	1.56267e-05	1024.06	4.3167	0.66194	6.52129	6.97073e-11
ENSDARG00000070314	cald1a	TRUE	1251.21	-0.493241	0.912977	-0.540255	0.589021	0.905039	1251.21	-2.72576	0.913636	-2.98342	0.00285047	0.0175837	1251.21	-0.915381	0.790637	-1.15778	0.246955	0.478862	1251.21	-0.91614	0.790633	-1.15874	0.246561	0.476012	1251.21	-1.17191	0.913092	-1.28345	0.199333	0.52066	1251.21	-2.52196	0.913609	-2.76044	0.00577235	0.0392185	1251.21	-1.02231	0.91302	-1.1197	0.262841	0.549682	1251.21	-1.2613	0.790757	-1.59505	0.110701
ENSDARG00000045524	lamb1b	TRUE	89.8871	15.821	2.84383	5.56327	2.6477e-08	8.61269e-07	89.8871	13.477	2.88794	4.66666	3.06138e-06	5.60769e-05	89.8871	14.9799	2.56404	5.84231	5.14826e-09	1.87707e-07	89.8871	17.4628	2.55731	6.8286	8.57484e-12	5.7912e-10	89.8871	19.4535	2.83236	6.86831	6.49688e-12	5.93464e-10	89.8871	20.0526	2.83204	7.0806	1.43537e-12	1.53221e-10	89.8871	14.9619	2.8503	5.24925	1.52718e-07	4.27364e-06	89.8871	19.295	2.5566	7.54713	4.44951e-14
ENSDARG00000101047	rtcb	TRUE	120.177	6.04117	1.76826	3.41646	0.000634416	0.00589477	120.177	7.66932	1.7654	4.34424	1.39759e-05	0.000205859	120.177	6.49166	1.61487	4.01993	5.82158e-05	0.000730584	120.177	6.13913	1.61511	3.80107	0.000144075	0.00153924	120.177	6.43683	1.76722	3.64236	0.000270152	0.0039263	120.177	7.77568	1.76544	4.40438	1.06085e-05	0.000215819	120.177	5.80313	1.76821	3.28192	0.00103104	0.00838567	120.177	7.08995	1.615	4.39007	1.13314e-05
ENSDARG00000019644	ldhba	TRUE	8426.73	-0.924236	0.593721	-1.55668	0.119545	0.336469	8426.73	-1.30884	0.593746	-2.20437	0.0274984	0.101866	8426.73	-1.2345	0.514146	-2.40107	0.0163472	0.0730012	8426.73	-1.18415	0.514141	-2.30317	0.0212694	0.0885646	8426.73	-0.730699	0.593699	-1.23076	0.218414	0.548517	8426.73	-0.746852	0.593705	-1.25795	0.208409	0.491742	8426.73	-0.511988	0.593667	-0.862416	0.388459	0.701759	8426.73	-1.32426	0.5142	-2.57537	0.0100133
ENSDARG00000053136	b2m	TRUE	3013.99	0.775396	0.771712	1.00477	0.315006	0.629026	3013.99	1.84979	0.771599	2.39735	0.0165143	0.0692722	3013.99	1.01515	0.668327	1.51894	0.128777	0.319022	3013.99	0.797857	0.668334	1.1938	0.232556	0.459416	3013.99	-0.32331	0.771927	-0.418834	0.675337	0.977526	3013.99	1.16841	0.771665	1.51413	0.129992	0.365275	3013.99	1.16592	0.771641	1.51097	0.130797	0.344674	3013.99	0.662646	0.668401	0.991389	0.321496
ENSDARG00000011961	csrp2	TRUE	579.586	-1.27077	1.12105	-1.13356	0.25698	0.554611	579.586	-4.36145	1.12329	-3.88275	0.000103282	0.00114392	579.586	-3.33644	0.971148	-3.43557	0.000591311	0.00516415	579.586	-3.10367	0.971048	-3.1962	0.00139249	0.0102403	579.586	-1.32154	1.12105	-1.17884	0.238462	0.578677	579.586	-3.64502	1.12246	-3.24734	0.00116487	0.0111298	579.586	-3.37847	1.12193	-3.01131	0.00260119	0.0177306	579.586	-3.90369	0.971957	-4.01632	5.91143e-05
ENSDARG00000005891	cyb5r3	TRUE	333.949	-0.859262	1.11378	-0.771482	0.440421	0.768761	333.949	-1.72947	1.11445	-1.55185	0.120698	0.303795	333.949	-1.57703	0.964506	-1.63507	0.102035	0.273557	333.949	-1.84862	0.964607	-1.91645	0.0553078	0.177544	333.949	-0.606444	1.11359	-0.544583	0.58604	0.918759	333.949	-3.59688	1.1197	-3.21237	0.00131643	0.0122248	333.949	-0.804842	1.11358	-0.722751	0.469833	0.786957	333.949	-0.0770229	0.964243	-0.0798792	0.936333
ENSDARG00000069912	hmga2	TRUE	156.077	7.19431	2.46801	2.91503	0.00355656	0.023244	156.077	10.8636	2.46168	4.41307	1.01917e-05	0.000156705	156.077	10.5054	2.25044	4.66814	3.03933e-06	5.67847e-05	156.077	9.80792	2.25057	4.35797	1.31277e-05	0.000203991	156.077	5.42591	2.48375	2.18456	0.028921	0.147092	156.077	9.71922	2.46239	3.94706	7.91158e-05	0.00120648	156.077	10.469	2.46179	4.2526	2.11303e-05	0.000327811	156.077	10.3244	2.25066	4.58728	4.49068e-06
ENSDARG00000045487	rps16	TRUE	2165.23	-1.20568	0.64347	-1.87371	0.0609704	0.208365	2165.23	-0.382982	0.643108	-0.595518	0.551497	0.81778	2165.23	0.472597	0.556816	0.848748	0.396021	0.628459	2165.23	0.525056	0.556809	0.942973	0.345695	0.57781	2165.23	-0.805583	0.643278	-1.25231	0.210457	0.536954	2165.23	-0.271151	0.64312	-0.421618	0.673304	0.936495	2165.23	0.662952	0.6429	1.03119	0.302452	0.600911	2165.23	0.859254	0.556842	1.54309	0.12281
ENSDARG00000045749	ppfibp1a	TRUE	93.0364	-1.23937	2.43542	-0.508895	0.610826	0.920301	93.0364	-11.5677	2.82978	-4.08784	4.35413e-05	0.000545338	93.0364	-4.52212	2.11212	-2.14103	0.0322713	0.12243	93.0364	-3.74735	2.11048	-1.77559	0.0758004	0.221859	93.0364	-2.27394	2.43642	-0.933309	0.35066	0.716677	93.0364	-2.56466	2.43694	-1.05241	0.292612	0.604284	93.0364	-0.806752	2.43504	-0.33131	0.740411	1	93.0364	-2.40462	2.10985	-1.13971	0.254406
ENSDARG00000078073	nudt5	TRUE	285.197	-1.41098	1.41161	-0.999551	0.317528	0.631341	285.197	-0.460211	1.41037	-0.326305	0.744194	0.971101	285.197	-0.126651	1.22113	-0.103716	0.917394	0.981378	285.197	0.468757	1.221	0.383912	0.701043	0.844304	285.197	-1.46906	1.41165	-1.04067	0.298027	0.654375	285.197	-0.76741	1.41078	-0.54396	0.586469	0.873823	285.197	0.141612	1.40995	0.100437	0.919997	1	285.197	-0.108301	1.22138	-0.088671	0.929343
ENSDARG00000024654	pgm3	TRUE	79.3844	2.60332	2.611	0.997058	0.318736	0.632501	79.3844	8.74374	2.455	3.56161	0.00036859	0.00330574	79.3844	9.32662	2.24394	4.15636	3.23351e-05	0.000442392	79.3844	10.0597	2.2437	4.48352	7.3422e-06	0.00012299	79.3844	2.76873	2.59232	1.06805	0.285498	0.638896	79.3844	8.19694	2.45632	3.33708	0.000846634	0.00863565	79.3844	9.13895	2.45438	3.72352	0.000196462	0.00214081	79.3844	9.17951	2.24443	4.08991	4.31544e-05
ENSDARG00000006766	snd1	TRUE	4061.84	-0.634264	0.468625	-1.35346	0.175909	0.433909	4061.84	1.36652	0.468122	2.91915	0.00350993	0.0208619	4061.84	1.35025	0.405481	3.33	0.000868448	0.00703332	4061.84	0.459884	0.405529	1.13403	0.25678	0.486359	4061.84	-0.55014	0.468573	-1.17408	0.240365	0.580942	4061.84	1.06827	0.468176	2.28176	0.0225034	0.107699	4061.84	0.932492	0.468159	1.99182	0.0463903	0.162302	4061.84	0.783588	0.405575	1.93204	0.0533544
ENSDARG00000101813	nap1l1	TRUE	7712.71	0.206236	0.390481	0.528159	0.597389	0.911218	7712.71	1.71891	0.390197	4.40524	1.05665e-05	0.000161003	7712.71	1.97326	0.338013	5.83781	5.2891e-09	1.92187e-07	7712.71	2.22014	0.338004	6.56838	5.08653e-11	2.99135e-09	7712.71	-0.0839388	0.390562	-0.214918	0.829831	1	7712.71	1.1847	0.390278	3.03553	0.00240115	0.0197866	7712.71	2.16175	0.390155	5.54075	3.01181e-08	9.72377e-07	7712.71	2.62497	0.338017	7.76579	8.11364e-15
ENSDARG00000053468	adam10a	TRUE	3283.71	0.767282	0.396716	1.93408	0.0531031	0.188592	3283.71	1.22709	0.396511	3.09472	0.00196997	0.0130773	3283.71	0.925101	0.343592	2.69244	0.00709317	0.0379222	3283.71	1.04946	0.343568	3.05458	0.00225374	0.0151462	3283.71	0.864749	0.396664	2.18005	0.0292535	0.148295	3283.71	1.48568	0.396485	3.74712	0.000178875	0.00239368	3283.71	2.62603	0.396259	6.62705	3.42461e-11	1.98347e-09	3283.71	1.51577	0.343618	4.41121	1.02796e-05
ENSDARG00000005651	hrasb	TRUE	286.348	2.8813	1.58935	1.81288	0.0698496	0.230524	286.348	2.50775	1.58947	1.57773	0.114627	0.293141	286.348	2.62491	1.37785	1.90507	0.0567707	0.184346	286.348	2.98546	1.37777	2.16688	0.0302443	0.114899	286.348	2.95509	1.5893	1.85937	0.0629748	0.251981	286.348	2.53264	1.58954	1.59331	0.11109	0.328408	286.348	2.35826	1.58949	1.48365	0.137901	0.357281	286.348	2.60502	1.37808	1.89032	0.0587146
ENSDARG00000053625	anxa2b	TRUE	7.06764	1.13424	7.66525	0.147971	0.882366	NA	7.06764	0	7.67378	0	1	NA	7.06764	4.8575	6.57074	0.739263	0.459748	NA	7.06764	2.90941	6.5822	0.442012	0.65848	NA	7.06764	0	7.67378	0	1	NA	7.06764	0	7.67378	0	1	NA	7.06764	0	7.67378	0	1	NA	7.06764	4.06505	6.57897	0.617886	0.536651
ENSDARG00000099169	cxcl8b.3	TRUE	5.18003	0	10.1958	0	NA	NA	5.18003	0	10.1958	0	NA	NA	5.18003	0	8.82877	0	NA	NA	5.18003	0	8.82877	0	NA	NA	5.18003	0	10.1958	0	NA	NA	5.18003	0	10.1958	0	NA	NA	5.18003	0	10.1958	0	NA	NA	5.18003	0	8.82877	0	NA
ENSDARG00000102299	cxcl8b.1	TRUE	4.3613	0	10.1958	0	1	NA	4.3613	0	10.1958	0	1	NA	4.3613	0	8.82877	0	1	NA	4.3613	3.34095	8.77841	0.380587	0.703509	NA	4.3613	0	10.1958	0	1	NA	4.3613	0	10.1958	0	1	NA	4.3613	0	10.1958	0	1	NA	4.3613	0	8.82877	0	1
ENSDARG00000002235	mmp14a	TRUE	8.42024	0	10.1958	0	1	NA	8.42024	0	10.1958	0	1	NA	8.42024	0	8.82877	0	1	NA	8.42024	0	8.82877	0	1	NA	8.42024	0	10.1958	0	1	NA	8.42024	0	10.1958	0	1	NA	8.42024	0	10.1958	0	1	NA	8.42024	0	8.82877	0	1
ENSDARG00000087863	cd44a	TRUE	12.735	0	10.1958	0	1	1	12.735	8.43769	10.0939	0.835919	0.403201	0.67912	12.735	6.22243	8.7709	0.70944	0.478051	0.697481	12.735	0	8.82877	0	1	1	12.735	0	10.1958	0	1	1	12.735	9.33549	10.0937	0.924886	0.355025	0.673362	12.735	0	10.1958	0	1	1	12.735	3.41648	8.78432	0.388929	0.697328
ENSDARG00000102068	shcbp1	TRUE	345.118	7.28363	3.24105	2.2473	0.0246206	0.105882	345.118	7.5221	3.23991	2.3217	0.020249	0.0808305	345.118	9.12551	2.89441	3.1528	0.00161712	0.011576	345.118	12.1969	2.89397	4.2146	2.50218e-05	0.000349675	345.118	3.76347	3.29027	1.14382	0.252699	0.598067	345.118	6.22769	3.24635	1.91837	0.0550643	0.206202	345.118	2.19703	3.37127	0.651694	0.514599	0.828858	345.118	13.2148	2.89396	4.56633	4.96338e-06
ENSDARG00000008224	vps35	TRUE	2743.25	0.0956811	0.413822	0.231213	0.817149	1	2743.25	-0.524169	0.413965	-1.26621	0.205437	0.436039	2743.25	0.208741	0.358321	0.582552	0.560195	0.758261	2743.25	0.0672821	0.358329	0.187766	0.85106	0.932178	2743.25	-0.436824	0.413975	-1.05519	0.291336	0.646586	2743.25	-0.481466	0.414008	-1.16294	0.244854	0.544205	2743.25	-0.366047	0.413879	-0.884428	0.376465	0.688643	2743.25	-0.6654	0.358599	-1.85556	0.0635168
ENSDARG00000092115	eif4a1a	TRUE	13254.5	1.37236	0.410579	3.34249	0.000830289	0.00730159	13254.5	2.80378	0.410509	6.83001	8.49085e-12	5.65256e-10	13254.5	2.09406	0.355596	5.88889	3.88806e-09	1.44859e-07	13254.5	1.92627	0.355598	5.417	6.06079e-08	1.74341e-06	13254.5	0.0325302	0.410733	0.0792004	0.936873	1	13254.5	1.79393	0.410553	4.36954	1.24506e-05	0.00024707	13254.5	1.96677	0.410532	4.79079	1.66125e-06	3.49569e-05	13254.5	2.11471	0.355612	5.94667	2.73646e-09
ENSDARG00000035629	parvab	TRUE	4.3873	6.48579	10.0872	0.642971	0.520243	NA	4.3873	-1.90138	10.1889	-0.186612	0.851965	NA	4.3873	0.448895	8.78481	0.051099	0.959247	NA	4.3873	2.08012	8.76881	0.237218	0.812487	NA	4.3873	-1.78255	10.1889	-0.17495	0.861119	NA	4.3873	-1.75537	10.1889	-0.172282	0.863216	NA	4.3873	-0.673141	10.1821	-0.0661104	0.94729	NA	4.3873	1.5221	8.78034	0.173353	0.862374
ENSDARG00000044125	txnb	TRUE	2329.73	9.63094	1.82075	5.28954	1.22622e-07	3.4198e-06	2329.73	13.3968	1.81916	7.36429	1.78095e-13	1.64574e-11	2329.73	14.2321	1.73265	8.2141	2.13769e-16	3.92861e-14	2329.73	14.8735	1.73264	8.58429	9.1396e-18	2.20287e-15	2329.73	5.50719	1.8478	2.98041	0.00287864	0.0265481	2329.73	12.6945	1.81925	6.97785	2.99734e-12	3.07584e-10	2329.73	14.8067	1.81909	8.13965	3.96415e-16	5.48003e-14	2329.73	14.7531	1.73265	8.51477	1.6692e-17
ENSDARG00000036080	cd81a	TRUE	4441.58	-0.425373	0.582826	-0.729845	0.465485	0.795355	4441.58	-0.438054	0.582811	-0.751623	0.452278	0.727515	4441.58	-0.190462	0.504693	-0.377381	0.70589	0.859708	4441.58	-0.159507	0.50469	-0.316049	0.751965	0.874215	4441.58	-0.701474	0.582856	-1.20351	0.228779	0.563455	4441.58	-0.7674	0.582872	-1.31658	0.187978	0.461534	4441.58	0.485618	0.582734	0.833343	0.404651	0.719223	4441.58	-0.0764575	0.504724	-0.151484	0.879594
ENSDARG00000052057	pcolceb	TRUE	74.0124	0	4.05762	0	1	1	74.0124	0	4.05762	0	1	1	74.0124	6.03733	3.36628	1.79347	0.0728972	0.219277	74.0124	7.67286	3.36373	2.28105	0.0225453	0.0926086	74.0124	0	4.05762	0	1	1	74.0124	0	4.05762	0	1	1	74.0124	5.36893	3.80561	1.41079	0.158306	0.391676	74.0124	11.3586	3.36276	3.37777	0.00073076
ENSDARG00000079463	man2b2	TRUE	194.021	-0.275806	1.59241	-0.1732	0.862494	1	194.021	0.114827	1.59158	0.0721466	0.942485	1	194.021	1.16204	1.37787	0.843359	0.399028	0.631186	194.021	0.064526	1.37826	0.0468169	0.962659	0.991876	194.021	0.470918	1.5913	0.295933	0.767281	1	194.021	1.1128	1.59077	0.699537	0.484217	0.794072	194.021	1.08932	1.59061	0.684843	0.493443	0.8095	194.021	0.500653	1.3785	0.363187	0.716465
ENSDARG00000007385	cct7	TRUE	6466.02	0.566709	0.486605	1.16462	0.244173	0.538184	6466.02	1.89552	0.486437	3.89676	9.74896e-05	0.00108886	6466.02	1.74752	0.421359	4.14734	3.36365e-05	0.000456926	6466.02	1.34343	0.42137	3.18825	0.00143137	0.0104659	6466.02	0.401731	0.486629	0.825538	0.409066	0.775464	6466.02	1.15127	0.486518	2.36635	0.0179646	0.0912427	6466.02	1.35662	0.48647	2.78871	0.00529184	0.0313524	6466.02	1.47508	0.421405	3.50039	0.000464578
ENSDARG00000010021	grpel1	TRUE	685.074	-0.223263	0.732646	-0.304734	0.760568	1	685.074	-0.0875412	0.732433	-0.119521	0.904862	1	685.074	-0.551895	0.63437	-0.869989	0.384306	0.617715	685.074	-0.383965	0.634286	-0.60535	0.544947	0.739112	685.074	0.476545	0.732172	0.650865	0.515133	0.86555	685.074	0.809824	0.732041	1.10625	0.268616	0.574473	685.074	0.466338	0.732076	0.637008	0.52412	0.838284	685.074	-0.474921	0.634715	-0.748243	0.454314
ENSDARG00000036299	nucb2a	TRUE	1764.85	-1.11718	0.488695	-2.28605	0.0222515	0.0982409	1764.85	0.266129	0.487903	0.545454	0.585441	0.847808	1764.85	0.303762	0.422533	0.718906	0.472199	0.692749	1764.85	-0.759293	0.422706	-1.79627	0.0724518	0.215032	1764.85	0.427894	0.48789	0.877031	0.38047	0.746844	1764.85	0.424687	0.487903	0.870433	0.384064	0.70261	1764.85	0.57444	0.487799	1.17762	0.238949	0.517673	1764.85	-0.106551	0.422749	-0.252044	0.801007
ENSDARG00000030161	ppp1r14bb	TRUE	836.55	0.735237	0.690066	1.06546	0.286668	0.594128	836.55	0.348615	0.690208	0.505087	0.613498	0.873371	836.55	0.753748	0.597667	1.26115	0.207255	0.432641	836.55	1.26277	0.597569	2.11318	0.0345853	0.126731	836.55	1.23938	0.689819	1.79668	0.0723868	0.277091	836.55	0.0784246	0.69053	0.113572	0.909577	1	836.55	1.32321	0.689715	1.91848	0.0550498	0.184332	836.55	1.29198	0.597716	2.16153	0.0306545
ENSDARG00000036164	cars1	TRUE	933.179	-1.0083	0.69322	-1.45452	0.145803	0.383644	933.179	1.44247	0.691506	2.08599	0.0369796	0.128002	933.179	0.577925	0.59917	0.964542	0.334774	0.570517	933.179	0.159443	0.599243	0.266073	0.790183	0.897301	933.179	0.1567	0.692061	0.226425	0.820871	1	933.179	0.346348	0.691975	0.500521	0.616708	0.896609	933.179	0.678572	0.691702	0.981017	0.326584	0.631422	933.179	0.287101	0.59945	0.478942	0.63198
ENSDARG00000014690	rps4x	TRUE	9668.39	0.488683	0.657166	0.743622	0.457105	0.787359	9668.39	1.07481	0.657123	1.63563	0.101917	0.268882	9668.39	1.4676	0.569101	2.5788	0.00991431	0.0495146	9668.39	1.85057	0.569095	3.25177	0.00114688	0.00869853	9668.39	-0.522945	0.657271	-0.795631	0.426247	0.792395	9668.39	0.647814	0.657156	0.985785	0.324239	0.641514	9668.39	1.78835	0.657095	2.72161	0.00649655	0.0368781	9668.39	1.78906	0.569108	3.14362	0.00166872
ENSDARG00000011462	otub1b	TRUE	448.842	-0.230449	0.919239	-0.250695	0.80205	1	448.842	-5.68825	0.979264	-5.8087	6.29594e-09	2.26191e-07	448.842	0.148604	0.79562	0.186778	0.851835	0.947127	448.842	-0.147663	0.795703	-0.185575	0.852778	0.932996	448.842	-1.04951	0.920398	-1.14028	0.254171	0.599672	448.842	-0.935736	0.920265	-1.01681	0.309243	0.623309	448.842	-0.525422	0.919286	-0.571555	0.567624	0.877395	448.842	-0.0112852	0.796041	-0.0141767	0.988689
ENSDARG00000030241	vbp1	TRUE	542.166	1.51852	0.744467	2.03974	0.0413762	0.157001	542.166	2.1754	0.743809	2.92467	0.00344818	0.0205739	542.166	2.10412	0.645253	3.26091	0.00111054	0.00861082	542.166	2.24258	0.645202	3.47578	0.000509369	0.00445972	542.166	1.18381	0.74482	1.58939	0.111973	0.367972	542.166	1.88737	0.744127	2.53635	0.0112013	0.0647134	542.166	1.79719	0.743993	2.41559	0.0157096	0.0727167	542.166	2.50494	0.645363	3.88144	0.000103838
ENSDARG00000105529	vgf	TRUE	254.249	2.27426	1.47407	1.54285	0.122868	0.342666	254.249	3.36461	1.47047	2.28812	0.0221308	0.0864473	254.249	4.44268	1.28174	3.46613	0.000528003	0.00468946	254.249	4.26001	1.28179	3.3235	0.000888963	0.00705011	254.249	3.59876	1.47026	2.4477	0.0143771	0.0898341	254.249	3.89185	1.46987	2.64774	0.00810315	0.050642	254.249	-4.87817	2.01565	-2.42015	0.0155141	0.0721463	254.249	2.10671	1.28571	1.63856	0.101305
ENSDARG00000078888	iqgap1	TRUE	724.504	-0.0915622	1.12693	-0.0812491	0.935244	1	724.504	-1.62847	1.12759	-1.4442	0.148682	0.350784	724.504	0.213904	0.975852	0.219197	0.826497	0.933082	724.504	-0.503884	0.975924	-0.516315	0.605635	0.78259	724.504	-0.0161123	1.1269	-0.0142979	0.988592	1	724.504	-0.63664	1.12712	-0.564837	0.572185	0.862503	724.504	-0.522282	1.12699	-0.463432	0.643055	0.937506	724.504	-0.783086	0.976151	-0.802218	0.422427
ENSDARG00000080698	snord29	TRUE	2.62443	0	10.1958	0	1	NA	2.62443	2.55444	10.1305	0.252153	0.800923	NA	2.62443	4.94801	8.77266	0.564026	0.572736	NA	2.62443	0	8.82877	0	1	NA	2.62443	7.05854	10.0951	0.699207	0.484423	NA	2.62443	0	10.1958	0	1	NA	2.62443	0	10.1958	0	1	NA	2.62443	0.657087	8.82877	0.0744256	0.940672
ENSDARG00000082440	snord31.3	TRUE	0.521057	0	10.1958	0	1	NA	0.521057	2.19889	10.1409	0.216833	0.828339	NA	0.521057	0	8.82877	0	1	NA	0.521057	0.645	8.81575	0.0731645	0.941675	NA	0.521057	0	10.1958	0	1	NA	0.521057	0	10.1958	0	1	NA	0.521057	0	10.1958	0	1	NA	0.521057	0	8.82877	0	1
ENSDARG00000079771	pea15	TRUE	438.492	-1.1523	1.19523	-0.964079	0.335006	0.652602	438.492	1.98049	1.1916	1.66205	0.0965037	0.258914	438.492	0.792566	1.0326	0.767541	0.44276	0.668211	438.492	1.34662	1.03246	1.30427	0.19214	0.408496	438.492	0.295217	1.19263	0.247534	0.804495	1	438.492	1.34083	1.19191	1.12495	0.260612	0.564898	438.492	-0.435821	1.19325	-0.365238	0.714934	0.995667	438.492	0.787438	1.03288	0.762368	0.44584
ENSDARG00000082087	snord31.2	TRUE	0.821351	0	10.1958	0	1	NA	0.821351	0	10.1958	0	1	NA	0.821351	0	8.82877	0	1	NA	0.821351	0	8.82877	0	1	NA	0.821351	0	10.1958	0	1	NA	0.821351	0	10.1958	0	1	NA	0.821351	0	10.1958	0	1	NA	0.821351	0	8.82877	0	1
ENSDARG00000007723	efnb1	TRUE	798.794	-1.69563	0.867407	-1.95483	0.0506032	0.182454	798.794	-2.09275	0.867594	-2.41213	0.0158598	0.0673789	798.794	-1.6348	0.750798	-2.17741	0.02945	0.114226	798.794	-1.18256	0.750688	-1.57531	0.115185	0.294915	798.794	-0.747929	0.866912	-0.862751	0.388274	0.755321	798.794	-1.82078	0.867503	-2.09888	0.0358277	0.151195	798.794	-1.25831	0.867026	-1.4513	0.146696	0.371847	798.794	-1.63209	0.751051	-2.17308	0.0297746
ENSDARG00000021948	tncb	TRUE	285.816	0.430736	1.43676	0.299796	0.764333	1	285.816	-2.7928	1.44339	-1.93489	0.0530043	0.167595	285.816	-0.970221	1.2448	-0.779419	0.435733	0.662754	285.816	0.439549	1.24422	0.353272	0.723884	0.856853	285.816	-0.374397	1.43739	-0.26047	0.794501	1	285.816	-2.24863	1.44163	-1.55978	0.118811	0.344005	285.816	0.350959	1.43666	0.244288	0.807008	1	285.816	1.47868	1.24418	1.18848	0.234644
ENSDARG00000076735	cspg4ba	TRUE	130.03	-0.752017	1.95216	-0.385224	0.700071	0.982856	130.03	-10.7879	2.42616	-4.4465	8.72819e-06	0.000136577	130.03	-0.590635	1.69011	-0.349466	0.726739	0.8723	130.03	-1.1223	1.69031	-0.663963	0.506714	0.711492	130.03	-0.189003	1.95163	-0.0968435	0.922851	1	130.03	-1.42694	1.95308	-0.730609	0.465018	0.778691	130.03	0.727001	1.95108	0.372614	0.709436	0.990989	130.03	-0.0810941	1.69021	-0.0479788	0.961733
ENSDARG00000035559	tp53	TRUE	636.044	0.83147	0.740096	1.12346	0.261241	0.560207	636.044	2.43842	0.73826	3.30293	0.000956793	0.00725366	636.044	1.92739	0.640696	3.00827	0.00262739	0.0171507	636.044	1.48169	0.640837	2.31211	0.0207716	0.0868914	636.044	1.71041	0.738872	2.3149	0.0206185	0.115805	636.044	1.50658	0.73913	2.03831	0.0415186	0.169079	636.044	1.47257	0.738891	1.99295	0.0462673	0.161961	636.044	1.90604	0.64103	2.9734	0.00294517
ENSDARG00000026726	anxa1a	TRUE	53.1011	-6.51746	3.2899	-1.98105	0.0475852	0.17426	53.1011	-6.64688	3.2899	-2.02039	0.0433426	0.143732	53.1011	0.223565	2.56756	0.0870728	0.930614	0.988047	53.1011	0.337201	2.56717	0.131351	0.895497	0.958481	53.1011	-6.52805	3.2899	-1.98427	0.0472254	0.206732	53.1011	1.58254	2.96027	0.534593	0.592931	0.87943	53.1011	1.4637	2.95994	0.494502	0.620952	0.920335	53.1011	2.18108	2.56561	0.850122	0.395257
ENSDARG00000035329	capns1a	TRUE	423.466	-1.70806	0.998141	-1.71124	0.0870362	0.270834	423.466	-2.09176	0.99846	-2.09499	0.036172	0.125833	423.466	-1.11711	0.863489	-1.29372	0.195763	0.417916	423.466	-0.798121	0.863382	-0.924413	0.355271	0.587244	423.466	0.290784	0.99677	0.291726	0.770496	1	423.466	-1.57636	0.997991	-1.57953	0.114215	0.335139	423.466	-0.0148467	0.996797	-0.0148944	0.988116	1	423.466	-1.42577	0.863993	-1.65021	0.0988992
ENSDARG00000067626	ywhag1	TRUE	320.178	-0.610996	1.51277	-0.403891	0.686293	0.974858	320.178	-0.625725	1.51265	-0.413661	0.679123	0.923227	320.178	-0.711621	1.30978	-0.543314	0.586914	0.776775	320.178	-1.40619	1.31008	-1.07336	0.283108	0.515797	320.178	-0.382925	1.51255	-0.253165	0.800141	1	320.178	-0.851549	1.51303	-0.562812	0.573563	0.863459	320.178	-5.61739	1.54712	-3.63088	0.000282457	0.00289625	320.178	0.648696	1.30959	0.495343	0.620358
ENSDARG00000034368	hexb	TRUE	986.266	1.00026	0.794438	1.25908	0.208001	0.484259	986.266	0.0806315	0.79504	0.101418	0.919218	1	986.266	1.49386	0.688065	2.17111	0.0299228	0.115725	986.266	2.42115	0.687949	3.51937	0.000432569	0.00389985	986.266	-0.468345	0.795889	-0.588455	0.556227	0.89684	986.266	0.791053	0.794576	0.995566	0.319461	0.636865	986.266	1.47906	0.794098	1.86257	0.0625231	0.202715	986.266	1.84854	0.688139	2.68629	0.00722504
ENSDARG00000041065	hspb1	TRUE	4627.36	0.62135	1.2503	0.496962	0.619216	0.926405	4627.36	-0.116272	1.25032	-0.0929934	0.925909	1	4627.36	0.234027	1.0828	0.216132	0.828884	0.933727	4627.36	0.0878897	1.0828	0.0811692	0.935307	0.979198	4627.36	-0.474903	1.25035	-0.379815	0.704083	0.993979	4627.36	-0.374673	1.25035	-0.299655	0.764441	0.988493	4627.36	0.922998	1.25028	0.738232	0.460373	0.777925	4627.36	1.4112	1.08279	1.3033	0.192473
ENSDARG00000007836	ctsla	TRUE	3788.22	0.938616	0.481532	1.94923	0.0512679	0.184081	3788.22	1.67182	0.48139	3.47291	0.000514849	0.00430563	3788.22	1.46698	0.41703	3.51769	0.000435321	0.00401753	3788.22	1.25342	0.417039	3.00552	0.00265124	0.0172205	3788.22	1.13735	0.481485	2.36217	0.0181682	0.105852	3788.22	1.53867	0.481427	3.19606	0.0013932	0.0127916	3788.22	1.94679	0.481351	4.04443	5.24517e-05	0.000708988	3788.22	1.77563	0.41706	4.2575	2.06728e-05
ENSDARG00000003032	eif4a1b	TRUE	5308.92	-0.861275	0.412652	-2.08717	0.0368727	0.143911	5308.92	-0.549747	0.412552	-1.33255	0.182678	0.403504	5308.92	-0.217368	0.357206	-0.608522	0.542841	0.745943	5308.92	0.0856844	0.357186	0.239887	0.810418	0.909572	5308.92	-1.00863	0.412681	-2.44409	0.0145216	0.0905065	5308.92	-0.0944478	0.412502	-0.228963	0.818897	1	5308.92	0.639572	0.412394	1.55088	0.120931	0.325636	5308.92	0.265854	0.357225	0.744221	0.456743
ENSDARG00000076888	ganaba	TRUE	701.647	-3.0507	0.829458	-3.67794	0.000235123	0.00257195	701.647	-1.35443	0.823473	-1.64478	0.100015	0.265574	701.647	-0.0146741	0.711864	-0.0206136	0.983554	1	701.647	0.0939142	0.71182	0.131935	0.895035	0.958258	701.647	-0.160639	0.822252	-0.195364	0.845108	1	701.647	-0.493891	0.822579	-0.600418	0.548228	0.847012	701.647	0.847708	0.821623	1.03175	0.30219	0.600511	701.647	0.369283	0.711979	0.518671	0.60399
ENSDARG00000037121	mat2ab	TRUE	250.51	-4.74523	1.55401	-3.05354	0.00226162	0.0162945	250.51	-2.00652	1.54937	-1.29506	0.195301	0.422196	250.51	-3.57181	1.34214	-2.66129	0.00778426	0.0408738	250.51	-3.42579	1.34201	-2.55272	0.0106885	0.0521009	250.51	-2.23263	1.54956	-1.44081	0.149638	0.44094	250.51	-2.35963	1.54968	-1.52266	0.127844	0.360658	250.51	-13.4344	2.11651	-6.34744	2.18928e-10	1.08123e-08	250.51	-2.69448	1.34206	-2.00772	0.0446735
ENSDARG00000002792	arcn1a	TRUE	738.804	-0.374472	1.0405	-0.359896	0.718925	0.993265	738.804	2.22775	1.03829	2.14558	0.0319064	0.114435	738.804	2.01937	0.89971	2.24447	0.0248025	0.100161	738.804	1.55154	0.899771	1.72437	0.0846418	0.240202	738.804	1.95764	1.03841	1.88522	0.0593999	0.24211	738.804	1.93799	1.03843	1.86626	0.0620051	0.222978	738.804	1.03276	1.03873	0.994252	0.3201	0.622888	738.804	1.36194	0.900025	1.51323	0.130221
ENSDARG00000009196	anxa3a	TRUE	0.543616	0	10.1958	0	1	NA	0.543616	0	10.1958	0	1	NA	0.543616	0	8.82877	0	1	NA	0.543616	0	8.82877	0	1	NA	0.543616	0	10.1958	0	1	NA	0.543616	0	10.1958	0	1	NA	0.543616	0	10.1958	0	1	NA	0.543616	0	8.82877	0	1
ENSDARG00000004906	stip1	TRUE	2771.43	-0.471544	0.618027	-0.762983	0.445474	0.774023	2771.43	0.977337	0.617559	1.58258	0.113517	0.29113	2771.43	0.852335	0.534897	1.59346	0.111058	0.289204	2771.43	0.616339	0.53491	1.15223	0.249227	0.479078	2771.43	0.456433	0.617687	0.738938	0.459944	0.821759	2771.43	0.545755	0.617675	0.883562	0.376932	0.696138	2771.43	0.697998	0.617589	1.1302	0.258392	0.544384	2771.43	1.18821	0.534933	2.22124	0.0263347
ENSDARG00000058103	glra4b	TRUE	44.517	-11.4007	3.77432	-3.02059	0.00252284	0.0177767	44.517	-11.5301	3.77432	-3.05488	0.00225152	0.0145561	44.517	-3.83776	3.02219	-1.26986	0.204134	0.429325	44.517	-4.54799	3.02313	-1.5044	0.132479	0.323216	44.517	-2.87574	3.48991	-0.824016	0.40993	0.77591	44.517	-11.3841	3.77432	-3.01619	0.00255972	0.0208579	44.517	-11.6582	3.77432	-3.08883	0.00200947	0.0143524	44.517	-5.47878	3.02931	-1.80859	0.0705145
ENSDARG00000021193	coro1cb	TRUE	557.229	-3.07121	0.923064	-3.32719	0.00087728	0.00761786	557.229	-4.29424	0.927974	-4.62755	3.70022e-06	6.60211e-05	557.229	-1.31559	0.796212	-1.65231	0.0984712	0.267531	557.229	-0.643853	0.796009	-0.80885	0.418601	0.641376	557.229	-0.922988	0.919582	-1.0037	0.315522	0.674611	557.229	-1.164	0.919796	-1.26549	0.205694	0.487877	557.229	-1.52247	0.91988	-1.65507	0.0979099	0.28052	557.229	-1.22804	0.796512	-1.54178	0.123128
ENSDARG00000035598	coro1ca	TRUE	2125.03	-1.74256	0.636105	-2.73942	0.00615481	0.0359495	2125.03	-0.731503	0.635585	-1.15091	0.249768	0.497767	2125.03	-0.102984	0.550278	-0.187149	0.851544	0.947107	2125.03	-0.475094	0.550305	-0.863328	0.387957	0.615355	2125.03	-0.20652	0.635481	-0.324982	0.745195	1	2125.03	-0.784966	0.635652	-1.2349	0.216868	0.504391	2125.03	0.207359	0.635369	0.32636	0.744152	1	2125.03	0.0278897	0.55034	0.0506772	0.959583
ENSDARG00000029406	h2ax	TRUE	46.4767	8.50424	5.14493	1.65294	0.098344	0.29462	46.4767	0	5.34209	0	1	1	46.4767	7.17921	4.51361	1.59057	0.111706	0.290218	46.4767	7.79827	4.51314	1.7279	0.0840054	0.239059	46.4767	0	5.34209	0	1	1	46.4767	0	5.34209	0	1	1	46.4767	0	5.34209	0	1	1	46.4767	10.6414	4.51255	2.35818	0.0183648
ENSDARG00000035257	akr1a1a	TRUE	2.10451	0	10.1958	0	1	NA	2.10451	0	10.1958	0	1	NA	2.10451	0	8.82877	0	1	NA	2.10451	5.02373	8.77239	0.572676	0.566864	NA	2.10451	0	10.1958	0	1	NA	2.10451	0	10.1958	0	1	NA	2.10451	0	10.1958	0	1	NA	2.10451	5.48107	8.77317	0.624754	0.532133
ENSDARG00000020008	vcp	TRUE	5556.9	1.52734	0.356869	4.27984	1.87031e-05	0.000305533	5556.9	1.87913	0.356789	5.26678	1.38835e-07	3.59653e-06	5556.9	2.08317	0.309154	6.73829	1.60259e-11	1.03832e-09	5556.9	1.95692	0.309157	6.32985	2.45392e-10	1.25072e-08	5556.9	1.04103	0.356968	2.91632	0.00354189	0.030756	5556.9	1.65032	0.356848	4.62471	3.75116e-06	8.79723e-05	5556.9	1.93174	0.356769	5.41454	6.14473e-08	1.89121e-06	5556.9	2.42376	0.309177	7.83939	4.52748e-15
ENSDARG00000044074	loxl2b	TRUE	61.5302	-6.29551	4.38727	-1.43495	0.151302	0.392442	61.5302	-2.69676	4.36484	-0.617839	0.536682	0.806043	61.5302	-6.95186	3.79305	-1.83279	0.0668342	0.206465	61.5302	-1.86049	3.77892	-0.492334	0.622483	0.794579	61.5302	-1.45847	4.36386	-0.334216	0.738217	1	61.5302	-11.0403	4.59535	-2.40249	0.0162839	0.0853677	61.5302	-11.3144	4.59535	-2.46215	0.0138107	0.0661069	61.5302	-2.0127	3.77932	-0.532557	0.594341
ENSDARG00000100095	anxa1b	TRUE	3.2093	0	10.1958	0	1	NA	3.2093	0	10.1958	0	1	NA	3.2093	0	8.82877	0	1	NA	3.2093	4.76643	8.77292	0.543311	0.586915	NA	3.2093	0	10.1958	0	1	NA	3.2093	0	10.1958	0	1	NA	3.2093	7.39136	10.0945	0.732216	0.464037	NA	3.2093	0	8.82877	0	1
ENSDARG00000069013	prdx4	TRUE	253.108	-1.31707	1.39725	-0.942616	0.345877	0.664733	253.108	-0.668105	1.39607	-0.478563	0.63225	0.88676	253.108	0.239928	1.20837	0.198554	0.842611	0.941619	253.108	-0.15954	1.20847	-0.132018	0.89497	0.958252	253.108	-1.6226	1.39782	-1.1608	0.245722	0.588663	253.108	0.113443	1.3955	0.0812921	0.93521	1	253.108	-1.50659	1.39713	-1.07835	0.280879	0.573115	253.108	0.257008	1.20862	0.212646	0.831603
ENSDARG00000006691	rpl12	TRUE	4437.36	-0.630664	0.578253	-1.09064	0.275432	0.578724	4437.36	0.107933	0.578103	0.186703	0.851894	1	4437.36	0.616422	0.500621	1.23131	0.218206	0.445859	4437.36	0.97131	0.500608	1.94026	0.052348	0.170943	4437.36	-1.23892	0.578413	-2.14194	0.0321987	0.159143	4437.36	-0.09857	0.578153	-0.170491	0.864624	1	4437.36	0.97863	0.578016	1.69308	0.0904394	0.264469	4437.36	1.01413	0.500636	2.02568	0.0427972
ENSDARG00000035357	gnb2	TRUE	603.994	-0.7494	1.04757	-0.715372	0.474379	0.803788	603.994	-1.30693	1.04773	-1.2474	0.212251	0.445363	603.994	-0.708488	0.907075	-0.781069	0.434762	0.661857	603.994	-0.914935	0.907094	-1.00864	0.313145	0.54619	603.994	-1.19212	1.04773	-1.13782	0.255197	0.600765	603.994	-1.87573	1.04815	-1.78957	0.0735233	0.249429	603.994	-1.41605	1.04773	-1.35154	0.176522	0.42242	603.994	-2.09507	0.907692	-2.30813	0.0209917
ENSDARG00000055639	ruvbl2	TRUE	677.96	-3.35467	1.01513	-3.30466	0.000950904	0.00816555	677.96	-0.280332	1.00961	-0.277664	0.78127	0.996277	677.96	0.0103532	0.874204	0.011843	0.990551	1	677.96	0.199918	0.874167	0.228695	0.819106	0.915209	677.96	-1.7201	1.01089	-1.70156	0.0888381	0.317559	677.96	-0.692612	1.00993	-0.685801	0.492838	0.800943	677.96	0.0904685	1.00942	0.089624	0.928586	1	677.96	0.765681	0.874204	0.875861	0.381106
ENSDARG00000102387	slc39a14	TRUE	252.681	-1.51912	1.45024	-1.0475	0.294869	0.604497	252.681	0.552704	1.40768	0.392635	0.694589	0.935216	252.681	2.639	1.21642	2.16947	0.0300469	0.116058	252.681	3.42431	1.2159	2.81628	0.00485836	0.0278852	252.681	3.20586	1.39783	2.29345	0.021822	0.120847	252.681	3.78403	1.39719	2.70831	0.00676273	0.0441981	252.681	-1.10737	1.43039	-0.774168	0.438832	0.756575	252.681	3.9142	1.21607	3.21873	0.00128759
ENSDARG00000060434	map1b	TRUE	3757	-0.594764	1.2213	-0.486994	0.626262	0.931343	3757	-0.772073	1.2213	-0.632171	0.527275	0.79689	3757	1.42866	1.05745	1.35104	0.176681	0.392435	3757	0.541863	1.05748	0.512409	0.608364	0.784308	3757	-0.878875	1.22137	-0.719581	0.471783	0.831631	3757	0.722839	1.22106	0.591978	0.553865	0.850741	3757	-0.13426	1.22114	-0.109946	0.912452	1	3757	-0.741921	1.0577	-0.701448	0.483024
ENSDARG00000078362	tnca	TRUE	227.234	-8.51646	2.7181	-3.13324	0.00172886	0.0132311	227.234	-2.08943	2.31668	-0.901903	0.367108	0.640431	227.234	0.185538	1.99728	0.0928954	0.925987	0.986037	227.234	-2.70501	2.00422	-1.34966	0.177127	0.388587	227.234	1.33442	2.30495	0.578935	0.562633	0.90158	227.234	1.04409	2.3053	0.452908	0.650615	0.920662	227.234	0.45998	2.30571	0.199496	0.841875	1	227.234	-1.17143	2.00109	-0.585398	0.55828
ENSDARG00000103846	hspa5	TRUE	9616.25	2.63514	0.708623	3.71867	0.000200276	0.00225586	9616.25	6.74041	0.708401	9.51497	1.81764e-21	1.12536e-18	9616.25	3.89798	0.614006	6.34844	2.17514e-10	1.09117e-08	9616.25	2.89413	0.61404	4.71326	2.4378e-06	4.71595e-05	9616.25	4.0263	0.708476	5.68304	1.32319e-08	6.2063e-07	9616.25	6.04199	0.70841	8.52894	1.47691e-17	5.27541e-15	9616.25	3.62945	0.708487	5.12282	3.01003e-07	7.79549e-06	9616.25	3.95493	0.614029	6.44094	1.18733e-10
ENSDARG00000008026	niban2b	TRUE	1788.68	0.917033	1.01074	0.907292	0.364252	0.686461	1788.68	2.90359	1.01029	2.87402	0.0040528	0.0233715	1788.68	3.40424	0.875224	3.88957	0.000100423	0.00117394	1788.68	2.64766	0.875249	3.02504	0.00248599	0.0163562	1788.68	-0.297555	1.01147	-0.294182	0.768619	1	1788.68	1.43277	1.01056	1.41779	0.156251	0.410495	1788.68	3.23113	1.01025	3.19833	0.00138224	0.0106142	1788.68	2.98771	0.875274	3.41346	0.000641443
ENSDARG00000102565	vasnb	TRUE	96.6547	0.982725	2.49051	0.394587	0.693147	0.978861	96.6547	-0.687916	2.49264	-0.275979	0.782565	0.997006	96.6547	-1.83623	2.15967	-0.850239	0.395192	0.627716	96.6547	0.807468	2.15707	0.374336	0.708154	0.848039	96.6547	0.199449	2.49129	0.0800585	0.936191	1	96.6547	0.524154	2.49095	0.210424	0.833337	1	96.6547	-1.53108	2.49483	-0.613699	0.539414	0.853116	96.6547	0.0940713	2.15796	0.0435927	0.965229
ENSDARG00000053058	rps11	TRUE	4961.82	-1.85141	0.690995	-2.67934	0.00737683	0.0416973	4961.82	-0.599026	0.690743	-0.867219	0.385822	0.661155	4961.82	0.329931	0.59814	0.551596	0.581225	0.773018	4961.82	0.411299	0.598137	0.687634	0.491684	0.701205	4961.82	-1.84346	0.690983	-2.66787	0.00763327	0.0559512	4961.82	-0.541367	0.690754	-0.783733	0.433197	0.749521	4961.82	0.695372	0.690648	1.00684	0.314012	0.615813	4961.82	0.384794	0.598161	0.643295	0.520033
ENSDARG00000076411	cavin1a	TRUE	58.8843	11.407	3.56959	3.1956	0.00139541	0.011191	58.8843	8.08739	3.57162	2.26435	0.0235527	0.0908503	58.8843	6.2874	3.1774	1.97879	0.0478396	0.162668	58.8843	4.58224	3.18431	1.43901	0.150148	0.349931	58.8843	10.7769	3.56972	3.01899	0.00253622	0.0240591	58.8843	0	3.84986	0	1	1	58.8843	5.42379	3.58275	1.51386	0.130061	0.343399	58.8843	6.46268	3.17903	2.03291	0.0420616
ENSDARG00000021242	mvp	TRUE	1990.19	4.29973	0.818531	5.25298	1.49657e-07	4.08784e-06	1990.19	3.87567	0.818556	4.73477	2.19305e-06	4.165e-05	1990.19	2.95829	0.70967	4.16855	3.06544e-05	0.000421812	1990.19	3.43268	0.709633	4.83726	1.31642e-06	2.71116e-05	1990.19	1.72228	0.819111	2.10262	0.0354991	0.170378	1990.19	3.15756	0.818677	3.8569	0.000114832	0.0016534	1990.19	3.92456	0.818541	4.79457	1.6302e-06	3.44288e-05	1990.19	2.52493	0.709819	3.55715	0.000374905
ENSDARG00000011665	aldoaa	TRUE	5241.18	-0.347884	0.502121	-0.692828	0.488417	0.816255	5241.18	0.222718	0.502026	0.443639	0.657304	0.906367	5241.18	0.347328	0.434761	0.798894	0.424352	0.652452	5241.18	0.293379	0.43476	0.674806	0.499799	0.706714	5241.18	-0.718036	0.502184	-1.42983	0.152766	0.446215	5241.18	0.262428	0.502039	0.522725	0.601166	0.885281	5241.18	0.68144	0.501979	1.35751	0.17462	0.419602	5241.18	0.0700153	0.43482	0.161021	0.872077
ENSDARG00000099312	jpt1b	TRUE	1268.12	-0.370526	0.724669	-0.511304	0.609139	0.918648	1268.12	1.70603	0.723776	2.35712	0.0184172	0.0753153	1268.12	1.87097	0.626982	2.98408	0.00284431	0.0182705	1268.12	1.22374	0.627028	1.95164	0.0509805	0.167594	1268.12	-1.14597	0.725429	-1.57971	0.114173	0.372581	1268.12	1.13476	0.723935	1.56749	0.117001	0.340676	1268.12	2.08431	0.723707	2.88005	0.0039761	0.0249656	1268.12	0.88731	0.627198	1.41472	0.15715
ENSDARG00000054320	ap2a1	TRUE	6980.44	0.169229	0.286454	0.59077	0.554674	0.875916	6980.44	0.648173	0.286339	2.26366	0.023595	0.0909429	6980.44	0.587091	0.24801	2.36721	0.0179226	0.0779951	6980.44	0.584912	0.248006	2.35846	0.0183508	0.0790504	6980.44	0.0788586	0.286467	0.27528	0.783101	1	6980.44	0.234814	0.286441	0.819763	0.412351	0.729262	6980.44	0.59994	0.286331	2.09527	0.0361471	0.134753	6980.44	0.351017	0.248103	1.4148	0.157126
ENSDARG00000029476	ldlra	TRUE	238.592	0.412714	1.66783	0.247455	0.804556	1	238.592	-1.51418	1.66882	-0.907338	0.364228	0.637142	238.592	-1.68913	1.44488	-1.16905	0.242384	0.474346	238.592	-0.813644	1.44456	-0.563248	0.573266	0.75983	238.592	-1.02993	1.6685	-0.61728	0.53705	0.883182	238.592	-3.10066	1.67209	-1.85436	0.0636881	0.226531	238.592	-0.257293	1.66797	-0.154256	0.877408	1	238.592	-0.274834	1.44463	-0.190245	0.849117
ENSDARG00000105177	ilf3b	TRUE	3439.83	1.0074	0.419811	2.39966	0.0164103	0.0780549	3439.83	1.26437	0.419731	3.01235	0.00259235	0.0163	3439.83	0.620972	0.363665	1.70754	0.0877223	0.246927	3439.83	0.626924	0.363658	1.72394	0.0847188	0.240349	3439.83	0.436077	0.419957	1.03839	0.299091	0.655571	3439.83	0.706731	0.419888	1.68314	0.0923474	0.292078	3439.83	0.776845	0.419805	1.85049	0.0642433	0.206888	3439.83	1.06894	0.363704	2.93904	0.00329226
ENSDARG00000057414	phb	TRUE	2770.5	1.92703	0.480397	4.01132	6.03812e-05	0.000833844	2770.5	2.72869	0.480223	5.68212	1.33032e-08	4.4282e-07	2770.5	2.24166	0.416292	5.38482	7.25153e-08	2.02629e-06	2770.5	2.15286	0.416294	5.17149	2.32234e-07	5.80221e-06	2770.5	0.303703	0.481122	0.63124	0.527884	0.875682	2770.5	2.27249	0.480322	4.73118	2.23214e-06	5.52154e-05	2770.5	2.69889	0.480213	5.62019	1.90747e-08	6.40728e-07	2770.5	2.04402	0.416397	4.90883	9.16213e-07
ENSDARG00000059701	flii	TRUE	2188.34	0.048949	0.410027	0.11938	0.904974	1	2188.34	0.312895	0.409886	0.763371	0.445242	0.721056	2188.34	-0.0732643	0.355035	-0.206358	0.836511	0.938175	2188.34	-0.0662525	0.355023	-0.186614	0.851963	0.93277	2188.34	0.172451	0.409968	0.420645	0.674014	0.976588	2188.34	-0.0610461	0.410075	-0.148866	0.88166	1	2188.34	0.0220452	0.409945	0.0537761	0.957114	1	2188.34	-0.458239	0.355319	-1.28966	0.19717
ENSDARG00000026712	rab5c	TRUE	2121.33	-0.535889	0.527788	-1.01535	0.309939	0.622358	2121.33	-0.206834	0.527636	-0.392001	0.695057	0.9354	2121.33	-0.108859	0.456888	-0.238262	0.811678	0.925018	2121.33	-0.162007	0.456887	-0.354588	0.722898	0.856322	2121.33	-0.750097	0.527859	-1.42102	0.155311	0.450884	2121.33	-1.0244	0.528008	-1.94012	0.0523654	0.198984	2121.33	0.0638918	0.527548	0.121111	0.903603	1	2121.33	0.0330384	0.45697	0.0722988	0.942364
ENSDARG00000037870	actb2	TRUE	77118.4	1.49703	0.580853	2.5773	0.00995768	0.0524841	77118.4	1.98331	0.580851	3.41448	0.00063903	0.00517634	77118.4	1.53945	0.503037	3.06031	0.00221108	0.0149119	77118.4	0.627661	0.503038	1.24774	0.212126	0.434692	77118.4	0.0594133	0.580864	0.102284	0.918531	1	77118.4	0.662375	0.580859	1.14034	0.254146	0.557188	77118.4	0.844283	0.580855	1.45352	0.146081	0.370838	77118.4	0.678674	0.503042	1.34914	0.177292
ENSDARG00000059680	fscn1a	TRUE	5302.85	-0.0369446	0.472865	-0.0781293	0.937725	1	5302.85	0.969436	0.472704	2.05083	0.0402835	0.136041	5302.85	1.81971	0.409386	4.44498	8.79006e-06	0.000143348	5302.85	1.3895	0.409395	3.39404	0.000688699	0.00571067	5302.85	-0.300687	0.472915	-0.635817	0.524896	0.873023	5302.85	0.780105	0.47274	1.65018	0.0989064	0.304607	5302.85	1.302	0.47267	2.75456	0.00587703	0.0339975	5302.85	0.582936	0.409478	1.42361	0.15456
ENSDARG00000027063	arpc1b	TRUE	331.01	0	2.97921	0	1	1	331.01	0	2.97921	0	1	1	331.01	8.37168	2.37084	3.5311	0.000413833	0.00385458	331.01	9.06567	2.37042	3.8245	0.000131037	0.00142707	331.01	0	2.97921	0	1	1	331.01	8.39906	2.60941	3.21876	0.00128747	0.0120349	331.01	0	2.97921	0	1	1	331.01	8.0137	2.37205	3.37838	0.00072913
ENSDARG00000056481	vat1	TRUE	20566.4	-0.77747	0.792039	-0.981606	0.326294	0.641875	20566.4	-1.94815	0.792049	-2.45964	0.0139078	0.0609577	20566.4	-3.39327	0.685941	-4.94689	7.54104e-07	1.67986e-05	20566.4	-3.12348	0.685937	-4.55359	5.27377e-06	9.23054e-05	20566.4	-0.900491	0.79204	-1.13693	0.255569	0.600996	20566.4	-2.61993	0.792064	-3.30773	0.000940567	0.00940263	20566.4	-2.43427	0.792055	-3.07336	0.0021166	0.014937	20566.4	-2.99488	0.685948	-4.36604	1.26518e-05
ENSDARG00000021257	eif3d	TRUE	2194.74	0.162423	0.578067	0.280976	0.778729	1	2194.74	0.538203	0.577943	0.931239	0.35173	0.623381	2194.74	0.3119	0.50056	0.623103	0.533217	0.738616	2194.74	0.570629	0.500532	1.14005	0.254268	0.48366	2194.74	-0.75458	0.578409	-1.30458	0.192037	0.508829	2194.74	-0.0264323	0.578126	-0.0457207	0.963533	1	2194.74	-0.0614072	0.578059	-0.10623	0.9154	1	2194.74	0.734367	0.500597	1.46698	0.142381
ENSDARG00000057867	lasp1	TRUE	2042.81	0.277674	0.622214	0.446267	0.655404	0.953963	2042.81	1.03729	0.621991	1.66769	0.0953773	0.256373	2042.81	1.13718	0.538733	2.11084	0.0347858	0.128974	2042.81	1.16676	0.538727	2.16578	0.0303284	0.115127	2042.81	0.48169	0.622141	0.774245	0.438786	0.802798	2042.81	0.632072	0.622112	1.01601	0.309625	0.623547	2042.81	0.85317	0.622005	1.37164	0.170174	0.411485	2042.81	0.621307	0.538876	1.15297	0.248924
ENSDARG00000099079	aclya	TRUE	1855.66	-0.227634	0.543472	-0.418851	0.675325	0.967637	1855.66	-1.23344	0.54364	-2.26885	0.0232776	0.0899721	1855.66	-1.9487	0.470801	-4.13911	3.48653e-05	0.000470608	1855.66	-2.04508	0.470807	-4.34378	1.40054e-05	0.000216399	1855.66	-0.0224328	0.54344	-0.0412793	0.967073	1	1855.66	-2.61048	0.54435	-4.79559	1.62198e-06	4.14117e-05	1855.66	-1.71045	0.54375	-3.14565	0.00165717	0.0123004	1855.66	-1.85483	0.470953	-3.93845	8.20099e-05
ENSDARG00000020235	septin9a	TRUE	435.4	4.90775	2.17039	2.26123	0.0237451	0.102759	435.4	10.2259	2.15663	4.74162	2.12013e-06	4.04721e-05	435.4	11.2427	1.99787	5.62736	1.82994e-08	5.839e-07	435.4	9.5323	1.998	4.77092	1.83384e-06	3.65852e-05	435.4	5.14547	2.16798	2.37339	0.0176255	0.103698	435.4	9.30685	2.15699	4.31475	1.59785e-05	0.000307231	435.4	10.1243	2.15663	4.69451	2.67242e-06	5.39937e-05	435.4	10.7873	1.99795	5.39919	6.69442e-08
ENSDARG00000013307	rpl19	TRUE	6840.23	-0.835613	0.620988	-1.34562	0.178425	0.438124	6840.23	0.635213	0.620796	1.02322	0.306202	0.569323	6840.23	1.15352	0.537625	2.14559	0.0319059	0.121526	6840.23	1.1164	0.537625	2.07655	0.0378434	0.135526	6840.23	-1.3253	0.621093	-2.13383	0.0328568	0.161237	6840.23	0.106556	0.620852	0.171629	0.863729	1	6840.23	1.34589	0.620756	2.16814	0.030148	0.117709	6840.23	1.0606	0.537647	1.97267	0.0485335
ENSDARG00000004470	prkcsh	TRUE	785.228	-0.737234	0.976652	-0.754859	0.450334	0.779592	785.228	-0.104898	0.97623	-0.107452	0.91443	1	785.228	-0.229929	0.845404	-0.271975	0.785641	0.909341	785.228	-0.115618	0.845373	-0.136766	0.891216	0.956183	785.228	-1.08748	0.976897	-1.1132	0.265625	0.61464	785.228	-0.0797312	0.976286	-0.0816679	0.934911	1	785.228	0.498705	0.976003	0.510967	0.609374	0.91194	785.228	-0.15773	0.845569	-0.186537	0.852024
ENSDARG00000021233	pgls	TRUE	158.591	0.203732	1.759	0.115822	0.907793	1	158.591	-0.888851	1.76034	-0.504931	0.613608	0.873412	158.591	0.423762	1.52311	0.278221	0.780843	0.906104	158.591	0.521787	1.52306	0.342591	0.731906	0.86173	158.591	0.523756	1.75868	0.297811	0.765847	1	158.591	-1.03882	1.76101	-0.589903	0.555256	0.851496	158.591	-0.0244876	1.75898	-0.0139215	0.988893	1	158.591	0.677837	1.52331	0.444976	0.656337
ENSDARG00000073974	colgalt1a	TRUE	93.1123	-3.99231	2.15427	-1.85321	0.0638528	0.215519	93.1123	-9.54882	2.57035	-3.71499	0.000203211	0.00200342	93.1123	-1.35331	1.85652	-0.728947	0.466034	0.687345	93.1123	-0.572538	1.85621	-0.308445	0.757743	0.877583	93.1123	-4.92069	2.16421	-2.27366	0.0229863	0.125032	93.1123	-0.782484	2.1439	-0.364982	0.715125	0.962022	93.1123	-0.994087	2.14386	-0.463691	0.642869	0.937398	93.1123	-2.2572	1.85807	-1.21481	0.22444
ENSDARG00000097011	hbaa1	TRUE	81.0323	0	4.92198	0	1	1	81.0323	16.2446	4.70817	3.45029	0.000559976	0.00463296	81.0323	15.7481	4.13996	3.80392	0.000142425	0.00157351	81.0323	0	4.26244	0	1	1	81.0323	15.9394	4.70897	3.38491	0.000712027	0.0088168	81.0323	17.2679	4.70711	3.66846	0.000244014	0.00308951	81.0323	0	4.92198	0	1	1	81.0323	0	4.26244	0	1
ENSDARG00000096355	ighm	TRUE	2.41333	0	10.1958	0	1	NA	2.41333	0	10.1958	0	1	NA	2.41333	0	8.82877	0	1	NA	2.41333	0	8.82877	0	1	NA	2.41333	0	10.1958	0	1	NA	2.41333	5.47464	10.0988	0.542109	0.587743	NA	2.41333	0	10.1958	0	1	NA	2.41333	0	8.82877	0	1
ENSDARG00000087954	rac1b	TRUE	477.919	1.76434	1.42025	1.24228	0.214134	0.494077	477.919	1.08082	1.42038	0.760936	0.446695	0.722225	477.919	0.822666	1.23026	0.66869	0.503693	0.717155	477.919	1.33867	1.23019	1.08818	0.276515	0.508519	477.919	0.331242	1.42073	0.233149	0.815646	1	477.919	0.642933	1.4206	0.452579	0.650852	0.920921	477.919	0.069889	1.42076	0.0491913	0.960767	1	477.919	0.729186	1.23044	0.592622	0.553434
ENSDARG00000078135	mrc2	TRUE	25.3729	0	3.66366	0	1	1	25.3729	0	3.66366	0	1	1	25.3729	7.45885	3.00585	2.48145	0.013085	0.0615388	25.3729	8.33876	3.00511	2.77486	0.00552253	0.0308271	25.3729	3.55009	3.42789	1.03565	0.300366	0.656791	25.3729	0	3.66366	0	1	1	25.3729	4.92009	3.3878	1.4523	0.146419	0.371302	25.3729	7.63169	3.00662	2.5383	0.0111392
ENSDARG00000024317	trap1	TRUE	556.393	0.457773	1.09159	0.419361	0.674952	0.967402	556.393	1.55036	1.09082	1.42128	0.155236	0.361685	556.393	1.52334	0.945045	1.61193	0.106978	0.282334	556.393	1.48093	0.945041	1.56705	0.117103	0.298306	556.393	0.605625	1.09143	0.554889	0.578971	0.915082	556.393	0.540407	1.09153	0.495093	0.620535	0.89954	556.393	1.95827	1.09065	1.79551	0.0725729	0.225942	556.393	1.01971	0.945387	1.07861	0.28076
ENSDARG00000020232	eif6	TRUE	761.553	1.58015	0.916992	1.72319	0.084854	0.265822	761.553	2.37928	0.916631	2.59568	0.00944052	0.044892	761.553	2.37723	0.7944	2.99248	0.00276722	0.0178803	761.553	2.15404	0.79442	2.71146	0.00669867	0.0358833	761.553	0.814195	0.917486	0.88742	0.374853	0.740851	761.553	2.4019	0.916669	2.62025	0.00878659	0.053738	761.553	0.744431	0.917365	0.811488	0.417085	0.733439	761.553	1.96544	0.794606	2.47348	0.0133804
ENSDARG00000094792	twf2a	TRUE	32.9025	-0.719029	3.29281	-0.218363	0.827146	1	32.9025	-8.23016	3.59017	-2.29241	0.0218819	0.0856551	32.9025	-1.9874	2.85296	-0.69661	0.486047	0.703881	32.9025	-0.565656	2.84987	-0.198485	0.842666	0.92854	32.9025	-8.11133	3.59017	-2.25931	0.0238639	0.128478	32.9025	-8.08414	3.59017	-2.25174	0.0243386	0.114054	32.9025	-8.3583	3.59017	-2.3281	0.0199065	0.0865893	32.9025	-4.08108	2.88276	-1.41568	0.156868
ENSDARG00000099387	jpt1a	TRUE	8.02871	-17.8345	6.99746	-2.54871	0.0108123	NA	8.02871	-18.0617	6.99746	-2.58118	0.00984635	NA	8.02871	1.93207	5.93832	0.325356	0.744911	NA	8.02871	1.63427	5.93869	0.27519	0.78317	NA	8.02871	-17.8053	6.99746	-2.54454	0.0109421	NA	8.02871	-17.7815	6.99746	-2.54114	0.0110493	NA	8.02871	-18.3882	6.99746	-2.62784	0.0085929	NA	8.02871	2.83265	5.93813	0.477027	0.633343
ENSDARG00000063295	myh9a	TRUE	1297.9	0.564081	1.17447	0.480284	0.631026	0.934812	1297.9	0.824605	1.17394	0.702424	0.482415	0.756086	1297.9	1.94786	1.01664	1.91599	0.0553665	0.181202	1297.9	1.91125	1.01663	1.87999	0.0601099	0.188434	1297.9	2.40298	1.17291	2.04873	0.0404881	0.186329	1297.9	2.87848	1.17276	2.45446	0.0141098	0.0767422	1297.9	-0.311666	1.17563	-0.265105	0.790928	1	1297.9	0.528094	1.01774	0.518887	0.60384
ENSDARG00000013750	eno1b	TRUE	4773.04	0.103183	1.1901	0.0867016	0.930909	1	4773.04	1.34155	1.1898	1.12755	0.259512	0.511424	4773.04	1.37584	1.03048	1.33514	0.18183	0.399078	4773.04	1.28148	1.03048	1.24357	0.213658	0.436427	4773.04	0.538373	1.18996	0.452429	0.65096	0.962379	4773.04	1.16549	1.18984	0.97953	0.327318	0.644627	4773.04	1.28018	1.18979	1.07597	0.281939	0.574304	4773.04	0.242728	1.03069	0.2355	0.81382
ENSDARG00000074242	serbp1a	TRUE	10096.7	0.924674	0.423803	2.18185	0.0291206	0.120224	10096.7	1.52926	0.423756	3.60883	0.000307577	0.00283099	10096.7	1.36752	0.367029	3.72593	0.000194598	0.00205376	10096.7	1.21963	0.367031	3.32295	0.000890711	0.00705811	10096.7	-0.489892	0.423987	-1.15544	0.247909	0.591631	10096.7	0.663527	0.423826	1.56556	0.117451	0.341237	10096.7	1.21232	0.423767	2.86083	0.00422537	0.0262633	10096.7	1.58526	0.367044	4.31898	1.5675e-05
ENSDARG00000017294	gnai2b	TRUE	1170.46	0.410692	0.774245	0.530442	0.595806	0.910519	1170.46	-0.433061	0.77446	-0.559178	0.57604	0.840551	1170.46	-0.690051	0.670653	-1.02892	0.303515	0.540781	1170.46	-1.23246	0.670766	-1.83739	0.066152	0.20191	1170.46	-0.115639	0.774386	-0.149329	0.881294	1	1170.46	-1.12596	0.774911	-1.45302	0.146219	0.392922	1170.46	-0.931662	0.774637	-1.20271	0.229089	0.503816	1170.46	-1.02786	0.670977	-1.53188	0.125551
ENSDARG00000104372	gnb1b	TRUE	19543.5	-0.476562	0.850127	-0.560577	0.575086	0.892965	19543.5	-0.372719	0.850116	-0.438433	0.661073	0.908878	19543.5	-0.422425	0.736213	-0.573781	0.566116	0.761939	19543.5	-0.554057	0.736215	-0.752575	0.451705	0.668532	19543.5	-0.0814318	0.850109	-0.0957898	0.923688	1	19543.5	-0.342847	0.850122	-0.403292	0.686734	0.945124	19543.5	-0.484874	0.850116	-0.570362	0.568432	0.878077	19543.5	-0.87903	0.736247	-1.19393	0.232504
ENSDARG00000105116	p4hb	TRUE	1568.36	0.631655	0.588481	1.07337	0.283107	0.589008	1568.36	1.53226	0.588168	2.60514	0.00918369	0.0438955	1568.36	1.57916	0.509548	3.09915	0.00194078	0.0133769	1568.36	0.895921	0.509612	1.75805	0.0787396	0.227885	1568.36	-0.290249	0.588993	-0.492788	0.622162	0.944556	1568.36	1.6799	0.58817	2.85615	0.00428817	0.0310935	1568.36	1.05051	0.588256	1.7858	0.0741313	0.229601	1568.36	0.892885	0.509753	1.7516	0.0798425
ENSDARG00000054063	arpc4	TRUE	325.233	0.493699	1.14252	0.432113	0.665659	0.960957	325.233	2.29446	1.13893	2.01457	0.0439492	0.145381	325.233	2.44987	0.988007	2.47961	0.0131528	0.0618119	325.233	2.56221	0.987952	2.59345	0.00950173	0.0475037	325.233	1.99957	1.13934	1.75503	0.0792544	0.294296	325.233	1.579	1.13997	1.38513	0.166014	0.426198	325.233	2.29834	1.13884	2.01815	0.0435758	0.154894	325.233	3.14025	0.98803	3.1783	0.00148142
ENSDARG00000070951	hmga1b	TRUE	392.953	1.40175	1.0907	1.28519	0.198727	0.470872	392.953	0.708634	1.09112	0.649456	0.516044	0.786863	392.953	-0.0208297	0.945527	-0.0220298	0.982424	1	392.953	-0.562805	0.945897	-0.594996	0.551846	0.743982	392.953	0.106692	1.09198	0.0977054	0.922166	1	392.953	-2.70064	1.10554	-2.44282	0.0145728	0.0785023	392.953	-8.93569	1.75726	-5.085	3.67625e-07	9.22101e-06	392.953	-6.35094	1.06357	-5.97135	2.35298e-09
ENSDARG00000008494	myl6	TRUE	2508.9	0.261448	0.901703	0.289949	0.771855	1	2508.9	1.53515	0.901417	1.70304	0.0885597	0.243546	2508.9	2.71441	0.780716	3.47682	0.000507404	0.00453178	2508.9	2.53256	0.780719	3.24388	0.00117913	0.00890073	2508.9	-0.556568	0.902031	-0.617017	0.537224	0.883182	2508.9	0.618248	0.901605	0.68572	0.49289	0.800957	2508.9	1.97416	0.901364	2.19019	0.0285102	0.112983	2508.9	1.95429	0.780776	2.50301	0.0123144
ENSDARG00000026759	ldlrb	TRUE	136.769	0.571549	1.60234	0.356698	0.721318	0.994121	136.769	-1.3091	1.60571	-0.815278	0.414913	0.690354	136.769	-1.74088	1.38988	-1.25255	0.210371	0.435956	136.769	-0.996656	1.3887	-0.717691	0.472948	0.686541	136.769	-4.67096	1.65388	-2.82425	0.00473914	0.0386752	136.769	-1.18374	1.60582	-0.737159	0.461026	0.77557	136.769	-0.36533	1.60322	-0.227873	0.819745	1	136.769	-0.725393	1.38943	-0.522078	0.601616
ENSDARG00000058660	ilf3a	TRUE	1223.09	0.171871	0.576501	0.298127	0.765606	1	1223.09	1.31035	0.575316	2.27762	0.0227495	0.0885105	1223.09	1.02305	0.498705	2.05142	0.040226	0.143601	1223.09	1.507	0.498571	3.02263	0.00250586	0.0164473	1223.09	1.32003	0.575378	2.2942	0.0217792	0.120718	1223.09	1.18526	0.575494	2.05955	0.0394415	0.162616	1223.09	1.46187	0.575182	2.54158	0.0110352	0.0557389	1223.09	1.67635	0.498738	3.36119	0.000776067
ENSDARG00000031388	dctn2	TRUE	486.089	-0.157558	1.10437	-0.142667	0.886553	1	486.089	0.282341	1.10388	0.255772	0.798127	1	486.089	0.0758688	0.956057	0.0793559	0.93675	0.990709	486.089	0.163958	0.956009	0.171503	0.863828	0.939854	486.089	-0.318599	1.10451	-0.288453	0.773	1	486.089	0.547557	1.10381	0.496062	0.61985	0.898969	486.089	0.321212	1.10379	0.291009	0.771044	1	486.089	-0.457704	0.956753	-0.478393	0.632371
ENSDARG00000044521	eef1b2	TRUE	673.298	-1.33339	0.765492	-1.74188	0.0815297	0.258507	673.298	-0.834694	0.764896	-1.09125	0.275162	0.530998	673.298	-0.916152	0.662198	-1.3835	0.166511	0.376675	673.298	-0.880553	0.662167	-1.32981	0.183582	0.39723	673.298	-1.08622	0.765199	-1.41952	0.155747	0.451454	673.298	-1.2544	0.765412	-1.63885	0.101244	0.309649	673.298	-0.699015	0.764735	-0.914061	0.360685	0.671383	673.298	-0.343191	0.662263	-0.51821	0.604312
ENSDARG00000039578	pa2g4a	TRUE	2874	0.379914	0.521961	0.727859	0.4667	0.796516	2874	1.25522	0.521732	2.40588	0.0161336	0.0681988	2874	1.57709	0.451912	3.48981	0.00048336	0.004366	2874	1.29916	0.451924	2.87474	0.00404364	0.0241067	2874	-0.994058	0.52265	-1.90196	0.0571769	0.235843	2874	0.697962	0.521874	1.33742	0.181087	0.450541	2874	0.922791	0.52177	1.76858	0.0769643	0.236612	2874	1.53085	0.451968	3.38707	0.000706423
ENSDARG00000052030	akr1a1b	TRUE	342.112	-4.69045	1.28784	-3.6421	0.000270425	0.00289169	342.112	-2.45618	1.26139	-1.94721	0.0515099	0.164361	342.112	-0.0245087	1.0878	-0.0225305	0.982025	1	342.112	1.06684	1.08753	0.98098	0.326602	0.5589	342.112	-1.04412	1.25761	-0.830241	0.406403	0.773494	342.112	-0.680887	1.25709	-0.541637	0.588069	0.875364	342.112	0.103332	1.25602	0.0822696	0.934432	1	342.112	0.965842	1.08773	0.887945	0.37457
ENSDARG00000013561	pgm1	TRUE	416.701	0.112857	0.826812	0.136496	0.891429	1	416.701	-4.31753	0.842763	-5.12307	3.006e-07	7.1307e-06	416.701	-1.37535	0.716534	-1.91945	0.0549278	0.180167	416.701	0.028262	0.715937	0.0394755	0.968511	0.994881	416.701	-0.25554	0.827039	-0.308981	0.757336	1	416.701	-1.46094	0.828551	-1.76325	0.0778592	0.25982	416.701	-1.01247	0.827537	-1.22348	0.221149	0.492918	416.701	-1.81837	0.717751	-2.53343	0.0112953
ENSDARG00000019181	rpsa	TRUE	13637.9	-0.0991992	0.64378	-0.154089	0.87754	1	13637.9	0.531974	0.643741	0.826378	0.40859	0.683957	13637.9	1.25266	0.557492	2.24696	0.0246423	0.0997644	13637.9	1.52393	0.557489	2.73356	0.00626542	0.0341463	13637.9	-1.20894	0.643883	-1.87758	0.0604391	0.244788	13637.9	0.239238	0.643761	0.371625	0.710172	0.958707	13637.9	1.84603	0.643707	2.86781	0.00413321	0.0258163	13637.9	1.31418	0.557501	2.35728	0.0184094
ENSDARG00000103900	septin9b	TRUE	437.872	-0.306041	1.17316	-0.260869	0.794194	1	437.872	-0.238227	1.17297	-0.203097	0.83906	1	437.872	1.14133	1.01537	1.12406	0.260989	0.495263	437.872	1.06723	1.01537	1.05108	0.293223	0.5259	437.872	-1.79957	1.17553	-1.53087	0.125802	0.396446	437.872	0.460374	1.17261	0.392607	0.69461	0.949521	437.872	0.0922049	1.17267	0.0786281	0.937328	1	437.872	-1.8064	1.01765	-1.77506	0.0758879
ENSDARG00000099379	ppp4r1l	TRUE	428.721	0.946219	1.30196	0.726764	0.46737	0.797001	428.721	-0.745468	1.30308	-0.572084	0.567265	0.832389	428.721	-1.03494	1.12828	-0.917271	0.359001	0.5949	428.721	0.190724	1.12776	0.169118	0.865704	0.94082	428.721	-0.836493	1.30333	-0.64181	0.520997	0.869764	428.721	-0.525221	1.303	-0.403085	0.686886	0.945263	428.721	-1.07201	1.30336	-0.8225	0.410792	0.726316	428.721	-1.07936	1.12893	-0.956087	0.339029
ENSDARG00000043081	ctsz	TRUE	313.791	0	2.68873	0	1	1	313.791	8.53108	2.27154	3.75563	0.000172905	0.00174635	313.791	9.4559	2.09368	4.5164	6.29005e-06	0.000106016	313.791	10.7381	2.09335	5.12964	2.90292e-07	7.07697e-06	313.791	8.07404	2.27282	3.55242	0.0003817	0.00525162	313.791	6.65793	2.27965	2.92059	0.00349373	0.0265735	313.791	7.25394	2.27485	3.18876	0.00142886	0.0109021	313.791	10.2378	2.09367	4.88987	1.00901e-06
ENSDARG00000021097	nelfcd	TRUE	195.98	-2.77523	1.98522	-1.39795	0.162129	0.410717	195.98	-11.6062	2.45124	-4.73482	2.19247e-06	4.165e-05	195.98	-2.1952	1.71729	-1.2783	0.201144	0.425039	195.98	-2.35237	1.71735	-1.36977	0.170758	0.379987	195.98	-2.47153	1.98449	-1.24542	0.212976	0.541226	195.98	-4.76778	1.99563	-2.38911	0.0168894	0.0876269	195.98	-2.62271	1.98436	-1.32169	0.186272	0.438882	195.98	-2.27713	1.71799	-1.32546	0.185019
ENSDARG00000053066	tubb1	TRUE	10.8072	0	6.02495	0	1	1	10.8072	0	6.02495	0	1	1	10.8072	0	5.21754	0	1	1	10.8072	7.41715	5.11774	1.4493	0.147253	0.345754	10.8072	0	6.02495	0	1	1	10.8072	0	6.02495	0	1	1	10.8072	0	6.02495	0	1	1	10.8072	0.657301	5.21754	0.125979	0.899749
ENSDARG00000005191	ahcy	TRUE	756.469	5.64118	1.16697	4.83406	1.33778e-06	2.9573e-05	756.469	6.53648	1.16628	5.60456	2.08787e-08	6.58406e-07	756.469	7.21517	1.03154	6.99457	2.66079e-12	2.06637e-10	756.469	7.50894	1.0315	7.27961	3.3479e-13	2.90856e-11	756.469	3.39243	1.1718	2.89506	0.0037908	0.0324322	756.469	6.74855	1.16625	5.78652	7.18602e-09	3.44003e-07	756.469	7.26088	1.166	6.22719	4.74882e-10	2.18183e-08	756.469	8.60305	1.03148	8.34049	7.39833e-17
ENSDARG00000034240	capza1a	TRUE	1238.09	-0.612992	0.47922	-1.27915	0.200845	0.473834	1238.09	-0.378215	0.478967	-0.789646	0.429734	0.705238	1238.09	-0.846206	0.414801	-2.04003	0.0413475	0.146619	1238.09	-0.120474	0.414597	-0.290581	0.771372	0.886065	1238.09	0.0617271	0.4788	0.12892	0.897421	1	1238.09	-1.09998	0.47966	-2.29325	0.0218334	0.10528	1238.09	-0.0176568	0.478739	-0.0368819	0.970579	1	1238.09	-0.333643	0.414892	-0.804168	0.4213
ENSDARG00000013078	ywhaba	TRUE	10329.1	-0.122566	0.31366	-0.39076	0.695975	0.980752	10329.1	-0.553351	0.313685	-1.76403	0.0777268	0.222384	10329.1	-0.888011	0.271648	-3.26898	0.00107938	0.00841703	10329.1	-0.353737	0.271623	-1.30231	0.19281	0.409192	10329.1	-0.810706	0.313727	-2.58411	0.00976294	0.0672365	10329.1	-0.824274	0.313734	-2.6273	0.00860649	0.0529678	10329.1	-0.235977	0.31365	-0.752357	0.451836	0.769829	10329.1	-0.42336	0.271665	-1.55839	0.119142
ENSDARG00000029252	ssb	TRUE	3236.1	0.28761	0.524876	0.547958	0.583721	0.901205	3236.1	3.22619	0.524244	6.15398	7.55616e-10	3.25634e-08	3236.1	2.35724	0.454292	5.18883	2.11616e-07	5.35711e-06	3236.1	2.02594	0.454305	4.45942	8.2182e-06	0.000136231	3236.1	0.218936	0.524892	0.417106	0.676601	0.978448	3236.1	2.06179	0.52437	3.93193	8.42657e-05	0.00126733	3236.1	2.30536	0.524308	4.39697	1.09773e-05	0.000186332	3236.1	2.37307	0.454336	5.22316	1.75899e-07
ENSDARG00000030980	csrp1b	TRUE	3.12083	0	10.1958	0	1	NA	3.12083	0	10.1958	0	1	NA	3.12083	0	8.82877	0	1	NA	3.12083	0	8.82877	0	1	NA	3.12083	0	10.1958	0	1	NA	3.12083	0	10.1958	0	1	NA	3.12083	0	10.1958	0	1	NA	3.12083	0	8.82877	0	1
ENSDARG00000052470	igfbp2a	TRUE	8.48617	0	8.73277	0	1	NA	8.48617	0	8.73277	0	1	NA	8.48617	0	7.56213	0	1	NA	8.48617	0	7.56213	0	1	NA	8.48617	0	8.73277	0	1	NA	8.48617	7.2621	8.61468	0.842992	0.399233	NA	8.48617	0	8.73277	0	1	NA	8.48617	0	7.56213	0	1
ENSDARG00000103195	dync1i2b	TRUE	665.554	0.556689	0.786232	0.708046	0.478917	0.807791	665.554	1.37729	0.785504	1.75339	0.0795355	0.225748	665.554	1.24838	0.680689	1.834	0.0666546	0.206077	665.554	0.816154	0.680792	1.19883	0.230594	0.456862	665.554	0.0686376	0.786779	0.0872387	0.930482	1	665.554	2.01034	0.785291	2.55999	0.0104675	0.0612744	665.554	1.26684	0.785507	1.61276	0.106797	0.298279	665.554	0.89845	0.681096	1.31912	0.187128
ENSDARG00000039264	igfbp5a	TRUE	91.3368	8.65515	3.2674	2.64894	0.00807437	0.0446349	91.3368	0	3.57001	0	1	1	91.3368	6.35574	2.92192	2.17519	0.0296157	0.114747	91.3368	0	3.09167	0	1	1	91.3368	8.88385	3.26708	2.7192	0.00654401	0.0497741	91.3368	4.92962	3.29023	1.49826	0.134065	0.373219	91.3368	0	3.57001	0	1	1	91.3368	0	3.09167	0	1
ENSDARG00000019362	ptbp1a	TRUE	940.458	-0.412054	0.990077	-0.416184	0.677276	0.969087	940.458	1.2649	0.989223	1.27868	0.201011	0.430085	940.458	0.781559	0.856898	0.91208	0.361727	0.596941	940.458	1.21242	0.85684	1.41499	0.157071	0.360463	940.458	-0.6335	0.990241	-0.639744	0.522339	0.871066	940.458	0.533676	0.989509	0.539335	0.589656	0.876953	940.458	1.46117	0.98916	1.47718	0.139626	0.360242	940.458	2.02652	0.856841	2.36511	0.0180249
ENSDARG00000079515	ptx3b	TRUE	1.28441	0	10.1958	0	NA	NA	1.28441	0	10.1958	0	NA	NA	1.28441	5.46072	8.77176	0.622533	NA	NA	1.28441	2.40514	8.78637	0.273735	NA	NA	1.28441	0	10.1958	0	NA	NA	1.28441	0	10.1958	0	NA	NA	1.28441	0	10.1958	0	NA	NA	1.28441	0	8.82877	0	NA
ENSDARG00000038743	copb2	TRUE	2314.32	0.235619	0.513356	0.458978	0.64625	0.947765	2314.32	1.67972	0.512804	3.27556	0.00105451	0.00779718	2314.32	1.25289	0.444344	2.81965	0.00480768	0.0278283	2314.32	1.23639	0.444339	2.78253	0.00539363	0.0302312	2314.32	-0.299658	0.513698	-0.583335	0.559668	0.899435	2314.32	1.28462	0.512931	2.50447	0.0122636	0.0690044	2314.32	0.879752	0.512974	1.715	0.0863446	0.256348	2314.32	1.05711	0.44449	2.37824	0.0173953
ENSDARG00000035860	rps28	TRUE	1180.93	-2.28912	0.835527	-2.73974	0.00614885	0.035926	1180.93	-1.09496	0.834852	-1.31156	0.189669	0.413744	1180.93	-0.549087	0.722826	-0.759639	0.44747	0.672208	1180.93	-0.461259	0.722813	-0.638144	0.52338	0.724146	1180.93	-2.87524	0.836045	-3.43909	0.000583667	0.00750764	1180.93	-0.615645	0.834764	-0.737507	0.460814	0.775567	1180.93	-0.16312	0.834627	-0.195441	0.845048	1	1180.93	-0.425895	0.722896	-0.58915	0.55576
ENSDARG00000058734	prdx1	TRUE	405.754	0.63813	1.29312	0.493479	0.621674	0.927929	405.754	-1.1732	1.29528	-0.905754	0.365066	0.638067	405.754	1.26104	1.11978	1.12615	0.260102	0.49436	405.754	1.6404	1.11971	1.46502	0.142915	0.338521	405.754	-2.12337	1.29871	-1.63499	0.102051	0.347365	405.754	2.2637	1.29245	1.75148	0.0798637	0.264089	405.754	1.49169	1.29259	1.15403	0.248488	0.529766	405.754	1.2602	1.11995	1.12523	0.260491
ENSDARG00000100371	eef2b	TRUE	16547.5	1.04436	0.502855	2.07686	0.0378141	0.146512	16547.5	2.28301	0.502787	4.54071	5.60642e-06	9.43239e-05	16547.5	2.32499	0.435483	5.33887	9.35283e-08	2.55372e-06	16547.5	2.38298	0.435481	5.47206	4.44839e-08	1.32022e-06	16547.5	0.502968	0.502901	1.00013	0.317246	0.676835	16547.5	1.47426	0.502827	2.93193	0.0033686	0.0258547	16547.5	2.32422	0.502783	4.62272	3.78748e-06	7.3329e-05	16547.5	3.0408	0.435483	6.9826	2.89773e-12
ENSDARG00000007241	mycb	TRUE	2810.2	1.21789	0.556679	2.18779	0.0286852	0.119114	2810.2	0.26337	0.556847	0.472966	0.636237	0.889841	2810.2	0.616735	0.482208	1.27898	0.200904	0.424671	2810.2	0.810386	0.482187	1.68065	0.0928315	0.255624	2810.2	-0.278333	0.557075	-0.499632	0.617334	0.941002	2810.2	-0.733603	0.557331	-1.31628	0.18808	0.461724	2810.2	0.332409	0.556803	0.596995	0.55051	0.863301	2810.2	0.312855	0.482351	0.648605	0.516594
ENSDARG00000036279	lamc1	TRUE	1244.81	-0.425381	1.31924	-0.322443	0.747117	1	1244.81	-1.15601	1.31935	-0.876198	0.380922	0.655541	1244.81	-0.472897	1.14245	-0.413933	0.678923	0.840813	1244.81	-0.818792	1.14247	-0.716688	0.473567	0.686952	1244.81	-0.897659	1.31932	-0.680395	0.496254	0.851994	1244.81	-1.04424	1.31936	-0.791477	0.428666	0.74523	1244.81	0.890416	1.3191	0.675017	0.499665	0.815357	1244.81	-0.0700001	1.14247	-0.0612707	0.951144
ENSDARG00000068288	lamc2	TRUE	22.2855	0	6.4488	0	1	1	22.2855	16.363	6.28953	2.60163	0.00927819	0.044217	22.2855	16.162	5.49261	2.9425	0.00325572	0.0203621	22.2855	17.8952	5.49118	3.25889	0.00111849	0.0085272	22.2855	0	6.4488	0	1	1	22.2855	0	6.4488	0	1	1	22.2855	0	6.4488	0	1	1	22.2855	16.4582	5.49336	2.99601	0.00273534
ENSDARG00000053358	basp1	TRUE	466.188	-0.0751381	0.957895	-0.0784409	0.937477	1	466.188	-1.10804	0.958364	-1.15618	0.247608	0.494616	466.188	-1.01648	0.829663	-1.22517	0.220511	0.448934	466.188	-0.922312	0.829621	-1.11173	0.266255	0.496998	466.188	-0.308804	0.957977	-0.32235	0.747187	1	466.188	-1.64201	0.958994	-1.71222	0.0868555	0.280079	466.188	-1.86525	0.958951	-1.94509	0.0517638	0.176043	466.188	-2.05861	0.830676	-2.47823	0.0132036
ENSDARG00000055996	rps8a	TRUE	8417.32	0.00898862	0.709366	0.0126713	0.98989	1	8417.32	0.624733	0.709322	0.880747	0.378455	0.652867	8417.32	1.20775	0.614289	1.9661	0.0492876	0.166555	8417.32	1.18981	0.614289	1.93689	0.0527591	0.171724	8417.32	-1.46358	0.70955	-2.06269	0.039142	0.182303	8417.32	0.0573497	0.709363	0.0808468	0.935564	1	8417.32	1.27903	0.709296	1.80324	0.0713507	0.223013	8417.32	0.956064	0.614307	1.55633	0.11963
ENSDARG00000004173	copa	TRUE	1841.46	-0.544371	0.549552	-0.990573	0.321894	0.637066	1841.46	0.711548	0.548769	1.29663	0.19476	0.421371	1841.46	0.729555	0.475323	1.53486	0.124818	0.312013	1841.46	0.230117	0.475393	0.484057	0.628345	0.797925	1841.46	-0.144789	0.549225	-0.263624	0.79207	1	1841.46	0.637384	0.548852	1.16131	0.245518	0.545157	1841.46	0.427182	0.548832	0.778348	0.436364	0.753437	1841.46	0.205663	0.475608	0.432421	0.665436
ENSDARG00000061848	col15a1b	TRUE	3371.14	-0.163194	1.09496	-0.149041	0.881521	1	3371.14	-3.67647	1.09524	-3.35678	0.000788547	0.00614881	3371.14	-4.42042	0.948463	-4.66061	3.15273e-06	5.8674e-05	3371.14	-3.87143	0.948388	-4.08212	4.46266e-05	0.000569391	3371.14	-0.659093	1.09497	-0.601926	0.547223	0.889053	3371.14	-3.03027	1.09515	-2.767	0.00565752	0.0386334	3371.14	-1.64207	1.095	-1.49961	0.133717	0.349477	3371.14	-2.18494	0.948324	-2.304	0.0212227
ENSDARG00000102291	eef1da	TRUE	955.441	-0.206331	0.852071	-0.242153	0.808662	1	955.441	0.900155	0.851451	1.0572	0.29042	0.549751	955.441	1.01309	0.737474	1.37372	0.169528	0.381647	955.441	0.834667	0.737489	1.13177	0.257731	0.487242	955.441	-1.87287	0.854306	-2.19227	0.02836	0.145033	955.441	0.000320192	0.851934	0.000375841	0.9997	1	955.441	0.550073	0.851534	0.645979	0.518293	0.832518	955.441	0.775919	0.737648	1.05188	0.292854
ENSDARG00000012801	pfkpb	TRUE	2259.12	-0.814031	0.701817	-1.15989	0.246093	0.540316	2259.12	-2.5711	0.702386	-3.66052	0.000251706	0.0024037	2259.12	-1.74817	0.607806	-2.8762	0.00402489	0.0242139	2259.12	-1.69515	0.60779	-2.78904	0.00528644	0.0298052	2259.12	0.141903	0.701679	0.202234	0.839734	1	2259.12	-1.7794	0.702085	-2.53446	0.0112622	0.0649438	2259.12	-1.87945	0.702027	-2.67718	0.00742449	0.0409182	2259.12	-2.58749	0.608218	-4.25422	2.09782e-05
ENSDARG00000027290	nrp1b	TRUE	216.708	6.38305	1.70563	3.74235	0.000182308	0.00208252	216.708	7.23616	1.70398	4.24663	2.17012e-05	0.00030148	216.708	7.71966	1.56344	4.9376	7.90898e-07	1.74353e-05	216.708	6.68912	1.56389	4.27722	1.89238e-05	0.000278652	216.708	7.03983	1.70437	4.13045	3.62057e-05	0.000741439	216.708	7.78813	1.70359	4.57161	4.83996e-06	0.000110168	216.708	6.70698	1.70454	3.93477	8.32758e-05	0.00103894	216.708	6.4279	1.56492	4.10749	3.99981e-05
ENSDARG00000008388	mmp14b	TRUE	481.721	1.51332	1.84111	0.821963	0.411098	0.738583	481.721	2.96534	1.839	1.61247	0.10686	0.278141	481.721	3.42029	1.59502	2.14435	0.0320046	0.121781	481.721	5.45169	1.59478	3.41846	0.000629756	0.00531414	481.721	1.92174	1.84028	1.04427	0.29636	0.652126	481.721	-0.0878659	1.84751	-0.0475591	0.962068	1	481.721	1.43505	1.84075	0.779604	0.435624	0.752606	481.721	5.0772	1.59488	3.18345	0.00145532
ENSDARG00000030108	sec22ba	TRUE	200.679	1.53378	1.45967	1.05078	0.293362	0.602883	200.679	3.91492	1.45704	2.6869	0.00721191	0.0367198	200.679	2.05328	1.26526	1.62281	0.104631	0.278143	200.679	2.30053	1.2651	1.81845	0.0689949	0.207445	200.679	1.53226	1.45959	1.04979	0.293817	0.648839	200.679	2.64729	1.45797	1.81574	0.0694099	0.240257	200.679	-0.551002	1.46775	-0.375407	0.707358	0.989767	200.679	1.81368	1.26611	1.43249	0.152005
ENSDARG00000039522	tubb2	TRUE	69.2222	0	2.94295	0	1	1	69.2222	7.9416	2.5686	3.09181	0.00198943	0.0131641	69.2222	9.49147	2.33607	4.06302	4.84427e-05	0.000622654	69.2222	9.68275	2.33599	4.14503	3.39765e-05	0.000453804	69.2222	8.18184	2.5683	3.1857	0.00144405	0.0156031	69.2222	7.02764	2.57245	2.73188	0.00629734	0.0419085	69.2222	5.5432	2.58224	2.14667	0.03182	0.122246	69.2222	5.81284	2.34603	2.47774	0.0132218
ENSDARG00000074131	kif5ba	TRUE	2800.06	1.27198	0.419149	3.03468	0.0024079	0.0171357	2800.06	1.24532	0.419111	2.97133	0.00296511	0.0181523	2800.06	1.49761	0.363117	4.12431	3.71849e-05	0.000497003	2800.06	1.48815	0.363112	4.09834	4.16131e-05	0.000538126	2800.06	1.76561	0.419006	4.2138	2.51108e-05	0.0005392	2800.06	1.32457	0.419134	3.16025	0.00157632	0.0141305	2800.06	1.62157	0.41899	3.87019	0.00010875	0.00130234	2800.06	1.34659	0.363251	3.70704	0.000209692
ENSDARG00000005673	f3b	TRUE	266.577	-1.92236	2.39841	-0.801515	0.422834	0.749952	266.577	-0.531378	2.39724	-0.221662	0.824577	1	266.577	-0.470727	2.07594	-0.226754	0.820615	0.929528	266.577	-0.314112	2.0759	-0.151313	0.879728	0.949314	266.577	-1.33179	2.39778	-0.555427	0.578603	0.914947	266.577	-2.85281	2.40002	-1.18866	0.234573	0.528729	266.577	-1.9287	2.39813	-0.804252	0.421251	0.737262	266.577	0.971161	2.07584	0.467839	0.6399
ENSDARG00000104244	twsg1a	TRUE	341.936	-1.74367	1.2349	-1.41199	0.157953	0.4037	341.936	-0.934064	1.2342	-0.756816	0.44916	0.724696	341.936	-1.10444	1.06871	-1.03344	0.3014	0.538649	341.936	-1.41586	1.06877	-1.32475	0.185253	0.399256	341.936	-0.489663	1.23405	-0.396793	0.69152	0.986505	341.936	-0.927139	1.23428	-0.751155	0.452559	0.767675	341.936	0.313678	1.23375	0.254247	0.799305	1	341.936	-1.56375	1.06917	-1.46258	0.143582
ENSDARG00000006200	eif4g1a	TRUE	7071.14	1.34453	0.355442	3.78269	0.000155142	0.0018192	7071.14	2.48515	0.355316	6.99421	2.66766e-12	1.95193e-10	7071.14	1.98588	0.30787	6.45039	1.11561e-10	6.07484e-09	7071.14	1.0825	0.307911	3.51561	0.00043874	0.00394618	7071.14	0.658253	0.355563	1.8513	0.0641267	0.254724	7071.14	1.98961	0.355366	5.59878	2.15867e-08	9.11252e-07	7071.14	2.21362	0.355326	6.22981	4.66994e-10	2.15076e-08	7071.14	1.64663	0.307929	5.34744	8.92055e-08
ENSDARG00000087421	serbp1b	TRUE	2263.09	-0.550411	0.520774	-1.05691	0.290553	0.59943	2263.09	0.61138	0.520292	1.17507	0.239966	0.484681	2263.09	0.129245	0.450681	0.286777	0.774283	0.901849	2263.09	0.222369	0.450661	0.493429	0.621709	0.794088	2263.09	0.303451	0.520402	0.583108	0.559821	0.89949	2263.09	0.451895	0.520372	0.868407	0.385171	0.703735	2263.09	0.534165	0.520286	1.02668	0.304573	0.603494	2263.09	0.350347	0.450768	0.777224	0.437027
ENSDARG00000089617	rpph1	TRUE	30.7141	-8.85414	3.51966	-2.51563	0.0118821	0.0606647	30.7141	-8.98357	3.51966	-2.5524	0.0106984	0.0494709	30.7141	-4.50156	2.79746	-1.60916	0.107582	0.283226	30.7141	-8.32173	2.9356	-2.83477	0.00458591	0.0265769	30.7141	-8.86473	3.51966	-2.51863	0.0117811	0.0773768	30.7141	-1.65744	3.21654	-0.515287	0.606352	0.889183	30.7141	-5.93018	3.30762	-1.79289	0.0729913	0.226806	30.7141	-7.96807	2.96211	-2.69	0.00714521
ENSDARG00000025889	usp14	TRUE	550.759	1.52622	0.743117	2.05381	0.0399943	0.152631	550.759	3.11951	0.741407	4.20755	2.5816e-05	0.000349494	550.759	2.78666	0.644175	4.32593	1.51887e-05	0.000231132	550.759	3.12829	0.64408	4.85699	1.19186e-06	2.47879e-05	550.759	1.79594	0.742653	2.41828	0.0155942	0.0947628	550.759	1.1881	0.743776	1.59738	0.11018	0.326445	550.759	0.788483	0.744087	1.05967	0.289297	0.58394	550.759	3.03666	0.644339	4.71284	2.44293e-06
ENSDARG00000104484	itgb1b	TRUE	1529.92	1.24622	1.05346	1.18298	0.236817	0.527267	1529.92	2.36509	1.05334	2.24533	0.0247467	0.0941895	1529.92	1.69439	0.912365	1.85714	0.0632909	0.197983	1529.92	0.737829	0.912416	0.808654	0.418714	0.641406	1529.92	0.492794	1.0536	0.467725	0.639981	0.954802	1529.92	1.54686	1.05342	1.46842	0.141991	0.386695	1529.92	1.53677	1.05339	1.45887	0.1446	0.368351	1529.92	0.70202	0.912505	0.769333	0.441696
ENSDARG00000036546	pdxkb	TRUE	188.997	1.57575	1.7113	0.920791	0.35716	0.67936	188.997	1.6795	1.71115	0.981506	0.326343	0.593657	188.997	0.948922	1.48271	0.639994	0.522177	0.730972	188.997	0.527908	1.48286	0.356006	0.721836	0.855912	188.997	0.021553	1.71307	0.0125815	0.989962	1	188.997	-0.116498	1.71343	-0.0679908	0.945793	1	188.997	-0.62879	1.71402	-0.366851	0.71373	0.994338	188.997	-0.291906	1.48438	-0.196651	0.844101
ENSDARG00000031435	txna	TRUE	3165.76	-0.678756	0.629725	-1.07786	0.281096	0.586964	3165.76	-0.556318	0.629659	-0.883522	0.376954	0.651428	3165.76	0.111535	0.545191	0.204579	0.837901	0.938844	3165.76	0.566198	0.545166	1.03858	0.299	0.532153	3165.76	-1.16804	0.629865	-1.85443	0.0636778	0.253596	3165.76	0.260511	0.629544	0.413809	0.679014	0.939582	3165.76	1.22906	0.629429	1.95266	0.0508604	0.173866	3165.76	1.00149	0.545184	1.83697	0.0662141
ENSDARG00000016706	atic	TRUE	486.583	1.57284	1.16609	1.34881	0.177397	0.436531	486.583	1.22581	1.16621	1.05111	0.293209	0.553125	486.583	1.64281	1.01025	1.62614	0.10392	0.276863	486.583	1.97693	1.01018	1.957	0.0503474	0.166113	486.583	0.901171	1.16653	0.772521	0.439806	0.803556	486.583	1.80217	1.16598	1.54562	0.122196	0.350205	486.583	2.32631	1.1657	1.99563	0.0459739	0.161318	486.583	2.9852	1.01016	2.95519	0.00312478
ENSDARG00000006526	fn1b	TRUE	743.095	1.74071	1.25191	1.39045	0.164394	0.414308	743.095	2.6591	1.25155	2.12465	0.0336155	0.118974	743.095	2.58943	1.0845	2.38767	0.0169556	0.0749473	743.095	1.90681	1.08458	1.75811	0.0787286	0.227885	743.095	-8.52369	1.90523	-4.47385	7.68236e-06	0.000189498	743.095	0.395481	1.25299	0.31563	0.752283	0.98214	743.095	2.03474	1.25169	1.6256	0.104035	0.292631	743.095	2.22748	1.08468	2.05359	0.0400151
ENSDARG00000061981	lap3	TRUE	348.871	-5.60014	1.45514	-3.84854	0.000118825	0.00146357	348.871	1.82523	1.36362	1.33852	0.180727	0.400431	348.871	1.63754	1.18139	1.38611	0.165713	0.375814	348.871	1.09004	1.18149	0.922601	0.356215	0.588143	348.871	0.406283	1.36457	0.297737	0.765904	1	348.871	0.459631	1.36456	0.336835	0.736241	0.974462	348.871	1.38307	1.36375	1.01417	0.310503	0.611626	348.871	1.38982	1.18164	1.17618	0.239521
ENSDARG00000052438	actr2a	TRUE	945.671	-1.08338	0.741256	-1.46155	0.143864	0.380213	945.671	0.851415	0.738809	1.15241	0.249151	0.496857	945.671	1.42483	0.639892	2.22667	0.0259691	0.103947	945.671	1.31543	0.639899	2.05568	0.0398129	0.140432	945.671	-0.239733	0.739797	-0.324053	0.745898	1	945.671	0.354004	0.739243	0.478873	0.632029	0.907895	945.671	1.55654	0.738485	2.10775	0.0350525	0.13168	945.671	1.3053	0.640073	2.0393	0.0414199
ENSDARG00000037262	cdkn2a/b	TRUE	9.30278	0	8.85287	0	1	NA	9.30278	0	8.85287	0	1	NA	9.30278	5.76906	7.59991	0.759097	0.447795	0.672325	9.30278	5.77943	7.59981	0.76047	0.446974	0.665118	9.30278	3.22905	8.76375	0.368456	0.712534	NA	9.30278	0	8.85287	0	1	NA	9.30278	0	8.85287	0	1	1	9.30278	0.656654	7.66611	0.0856568	0.931739
ENSDARG00000036587	cbr1	TRUE	148.444	-10.5291	2.62148	-4.01648	5.90727e-05	0.000818818	148.444	-1.7543	2.19151	-0.800501	0.423421	0.699077	148.444	-2.33359	1.89756	-1.22979	0.218776	0.446691	148.444	-1.98988	1.89714	-1.04889	0.294231	0.526903	148.444	0.338866	2.18949	0.154769	0.877003	1	148.444	-0.694217	2.19025	-0.316958	0.751275	0.981445	148.444	-1.92474	2.19163	-0.878222	0.379823	0.691404	148.444	-2.04359	1.89821	-1.07658	0.281666
ENSDARG00000045620	nansa	TRUE	270.918	1.58687	1.3915	1.1404	0.254119	0.551562	270.918	2.27246	1.3905	1.63428	0.102201	0.269335	270.918	3.45111	1.20562	2.86252	0.00420281	0.025039	270.918	2.50687	1.20582	2.07897	0.0376198	0.134978	270.918	-3.49156	1.46265	-2.38716	0.0169793	0.100822	270.918	3.06453	1.39004	2.20464	0.0274797	0.12449	270.918	-0.658077	1.39827	-0.470637	0.6379	0.9336	270.918	3.33171	1.20582	2.76303	0.00572684
ENSDARG00000058270	colgalt1b	TRUE	556.812	-0.415457	1.10869	-0.374728	0.707863	0.987459	556.812	-1.15977	1.10903	-1.04575	0.295676	0.556422	556.812	-0.82404	0.96008	-0.858303	0.390725	0.623435	556.812	-0.929056	0.96009	-0.967676	0.333206	0.565604	556.812	-1.06795	1.10904	-0.962951	0.335572	0.700215	556.812	-0.335246	1.10866	-0.302389	0.762355	0.986965	556.812	-0.79651	1.10875	-0.718385	0.47252	0.789515	556.812	-0.977673	0.960376	-1.01801	0.308673
ENSDARG00000045618	clta	TRUE	1773.22	-1.06452	0.472243	-2.25419	0.0241844	0.104199	1773.22	0.310602	0.47135	0.658961	0.509921	0.781457	1773.22	-0.476768	0.408355	-1.16753	0.242995	0.474914	1773.22	-0.439258	0.408332	-1.07574	0.282045	0.514382	1773.22	0.252205	0.471411	0.535	0.59265	0.924403	1773.22	-0.450163	0.471773	-0.954193	0.339986	0.658008	1773.22	-0.727438	0.471783	-1.54189	0.1231	0.329942	1773.22	-0.527406	0.408617	-1.29071	0.196805
ENSDARG00000019838	ugdh	TRUE	213.755	2.9212	1.40694	2.07628	0.0378683	0.146591	213.755	2.50045	1.4073	1.77678	0.0756045	0.218125	213.755	3.1035	1.22188	2.53994	0.011087	0.0540577	213.755	3.74065	1.22166	3.06195	0.00219902	0.0148539	213.755	2.59876	1.40732	1.84661	0.0648043	0.256454	213.755	1.67353	1.40933	1.18747	0.235043	0.529366	213.755	2.50246	1.40715	1.77839	0.0753402	0.232803	213.755	3.72823	1.22193	3.05109	0.00228012
ENSDARG00000014068	pgam1b	TRUE	1730.65	-0.189832	0.619339	-0.306508	0.759218	1	1730.65	-0.585284	0.619465	-0.944822	0.34475	0.615178	1730.65	-0.405463	0.536275	-0.756074	0.449605	0.673825	1730.65	-0.534995	0.536289	-0.997587	0.31848	0.551168	1730.65	-0.467158	0.619463	-0.754134	0.450769	0.813001	1730.65	-0.610458	0.619573	-0.985288	0.324483	0.64171	1730.65	0.0516884	0.619141	0.083484	0.933467	1	1730.65	-1.94753	0.537456	-3.62361	0.000290517
ENSDARG00000025350	prdx2	TRUE	908.476	-1.42356	0.732298	-1.94396	0.0518999	0.185775	908.476	-2.24134	0.732687	-3.05907	0.00222023	0.0143854	908.476	-2.09367	0.6341	-3.30179	0.000960686	0.00763793	908.476	-1.19186	0.633904	-1.8802	0.0600812	0.188405	908.476	-2.44372	0.732945	-3.33411	0.000855738	0.010215	908.476	-1.81329	0.732507	-2.47545	0.0133067	0.0733843	908.476	-0.985477	0.732046	-1.34619	0.17824	0.425465	908.476	-1.12594	0.634046	-1.77581	0.0757644
ENSDARG00000060036	aimp1a	TRUE	637.514	-1.19953	0.660201	-1.81692	0.0692298	0.229252	637.514	0.300661	0.658398	0.456656	0.647919	0.899358	637.514	0.458418	0.570163	0.804012	0.42139	0.650314	637.514	0.116696	0.570232	0.204646	0.837848	0.925813	637.514	-1.64734	0.661075	-2.49192	0.0127056	0.0821134	637.514	0.0829	0.658649	0.125864	0.89984	1	637.514	0.33154	0.658323	0.503614	0.614533	0.915497	637.514	0.308964	0.570445	0.54162	0.58808
ENSDARG00000037746	actb1	TRUE	11575.9	1.92279	0.496321	3.87408	0.000107028	0.00134487	11575.9	0.755086	0.496365	1.52123	0.128202	0.316593	11575.9	1.49796	0.429866	3.48472	0.000492661	0.00442284	11575.9	0.960344	0.429874	2.23401	0.0254823	0.101299	11575.9	-0.664857	0.49653	-1.33901	0.180569	0.490817	11575.9	0.225967	0.496418	0.455194	0.648969	0.920046	11575.9	0.858219	0.496354	1.72905	0.0838005	0.250889	11575.9	1.02528	0.429895	2.38494	0.0170817
ENSDARG00000037747	fscn1b	TRUE	23.4446	3.73311	4.73419	0.788543	0.430379	0.75764	23.4446	0	4.91169	0	1	1	23.4446	7.10659	4.13083	1.72038	0.0853634	0.243479	23.4446	6.25031	4.13187	1.51271	0.130354	0.319956	23.4446	1.19531	4.9103	0.243429	0.807673	1	23.4446	5.96767	4.70345	1.26879	0.204517	0.485694	23.4446	0	4.91169	0	1	1	23.4446	0	4.25353	0	1
ENSDARG00000104437	aip	TRUE	1147	-0.57986	0.750426	-0.772709	0.439695	0.76807	1147	0.857287	0.749548	1.14374	0.252732	0.501844	1147	0.535038	0.649274	0.824056	0.409908	0.640079	1147	0.20438	0.649321	0.314759	0.752944	0.874522	1147	-1.00812	0.750837	-1.34266	0.179383	0.488757	1147	0.611656	0.749689	0.81588	0.414569	0.731194	1147	0.229458	0.74974	0.30605	0.759567	1	1147	0.442675	0.64946	0.681604	0.495489
ENSDARG00000012694	c3a.1	TRUE	88.123	7.43214	2.81096	2.64399	0.00819362	0.0450528	88.123	10.3768	2.80649	3.69745	0.000217778	0.00212336	88.123	9.70619	2.53513	3.82868	0.000128833	0.00144591	88.123	10.0677	2.53503	3.97142	7.14462e-05	0.00085347	88.123	0	3.15505	0	1	1	88.123	10.5512	2.80648	3.75957	0.000170203	0.00230252	88.123	10.2814	2.80648	3.66344	0.000248846	0.00260328	88.123	6.75774	2.53975	2.66079	0.00779584
ENSDARG00000104279	appa	TRUE	6683.59	-0.135054	0.317535	-0.425321	0.670603	0.964293	6683.59	-0.909755	0.317715	-2.86343	0.00419077	0.0239875	6683.59	-0.128997	0.274933	-0.469194	0.638931	0.812879	6683.59	-0.209678	0.274935	-0.762647	0.445674	0.664392	6683.59	0.222895	0.317456	0.702128	0.4826	0.841034	6683.59	-0.209296	0.317554	-0.659086	0.509841	0.81622	6683.59	0.389246	0.317397	1.22637	0.22006	0.491356	6683.59	-0.276106	0.275043	-1.00386	0.315445
ENSDARG00000099108	clic6	TRUE	188.967	1.58695	1.79349	0.884838	0.376244	0.700447	188.967	-0.876154	1.79603	-0.487829	0.625671	0.882015	188.967	-2.31849	1.55694	-1.48914	0.136452	0.330713	188.967	-1.20609	1.55491	-0.775664	0.437947	0.657766	188.967	2.25632	1.79324	1.25823	0.208307	0.534038	188.967	-0.752508	1.7961	-0.418967	0.67524	0.937293	188.967	-9.9634	2.30123	-4.3296	1.49378e-05	0.000241954	188.967	-1.0589	1.55588	-0.680581	0.496137
ENSDARG00000069951	eef1a1b	TRUE	1442.74	0.346081	1.27519	0.271396	0.786086	1	1442.74	-1.37294	1.27698	-1.07515	0.282309	0.539635	1442.74	0.140786	1.10434	0.127484	0.898557	0.972133	1442.74	0.2709	1.10429	0.245316	0.806212	0.907433	1442.74	1.93891	1.27457	1.52122	0.128204	0.401261	1442.74	1.48969	1.27469	1.16867	0.242536	0.540282	1442.74	-1.19773	1.27651	-0.938288	0.348096	0.656973	1442.74	-0.772665	1.10522	-0.699105	0.484486
ENSDARG00000013475	cct4	TRUE	2266.89	0.187452	0.502704	0.372887	0.709232	0.98806	2266.89	1.68038	0.502017	3.34726	0.000816148	0.00632421	2266.89	1.71846	0.434997	3.95051	7.79849e-05	0.000939802	2266.89	1.6128	0.435001	3.70757	0.000209256	0.00212627	2266.89	1.0034	0.502254	1.9978	0.045738	0.201934	2266.89	0.804968	0.502356	1.60239	0.10907	0.324451	2266.89	1.33599	0.502076	2.66094	0.00779229	0.0425891	2266.89	1.88717	0.435064	4.33769	1.43991e-05
ENSDARG00000087359	c3a.2	TRUE	1.38182	0	10.1958	0	1	NA	1.38182	0	10.1958	0	1	NA	1.38182	0	8.82877	0	1	NA	1.38182	0	8.82877	0	1	NA	1.38182	0	10.1958	0	1	NA	1.38182	0	10.1958	0	1	NA	1.38182	0	10.1958	0	1	NA	1.38182	4.1436	8.77853	0.472015	0.636916
ENSDARG00000092693	tpt1	TRUE	6821.2	-0.649244	0.550129	-1.18017	0.237934	0.529014	6821.2	0.447486	0.549988	0.81363	0.415857	0.691127	6821.2	0.715938	0.476302	1.50312	0.132809	0.324974	6821.2	0.636726	0.476302	1.33681	0.181285	0.394052	6821.2	-0.891269	0.550166	-1.62	0.105232	0.354413	6821.2	0.43562	0.55	0.792036	0.42834	0.744942	6821.2	1.06648	0.549947	1.93924	0.0524718	0.177872	6821.2	1.06168	0.476314	2.22895	0.025817
ENSDARG00000052263	rab1aa	TRUE	249.549	2.84323	1.30407	2.18028	0.0292366	0.120622	249.549	2.81455	1.30401	2.15839	0.0308975	0.111587	249.549	2.2638	1.13093	2.00172	0.0453147	0.156138	249.549	1.93106	1.13101	1.70737	0.087754	0.24593	249.549	1.08094	1.3058	0.827802	0.407783	0.774692	249.549	1.35071	1.30544	1.03468	0.300819	0.613765	249.549	1.37831	1.30505	1.05613	0.290909	0.585402	249.549	1.92362	1.13141	1.70019	0.0890952
ENSDARG00000077533	eif3f	TRUE	1783.14	-1.26752	0.841372	-1.5065	0.13194	0.359122	1783.14	0.465858	0.840717	0.554119	0.579497	0.843409	1783.14	0.906176	0.728072	1.24462	0.21327	0.439485	1783.14	0.331046	0.728104	0.454669	0.649347	0.811721	1783.14	-0.714962	0.841072	-0.85006	0.395292	0.763138	1783.14	0.13386	0.840816	0.159202	0.87351	1	1783.14	1.04374	0.840626	1.24162	0.214377	0.48346	1783.14	0.667946	0.728147	0.917323	0.358973
ENSDARG00000017772	mdh1aa	TRUE	5350.44	-0.04115	0.3867	-0.106413	0.915254	1	5350.44	-0.737467	0.386829	-1.90644	0.0565928	0.176285	5350.44	-0.978551	0.334945	-2.92153	0.00348317	0.0215101	5350.44	-0.513067	0.334882	-1.53208	0.125502	0.311846	5350.44	-0.545989	0.386807	-1.41153	0.158089	0.454917	5350.44	-0.401971	0.386781	-1.03927	0.298678	0.611379	5350.44	-0.662997	0.386781	-1.71414	0.0865031	0.256729	5350.44	-0.39791	0.334972	-1.18789	0.234877
ENSDARG00000052207	c3a.3	TRUE	6.64421	0	10.1958	0	1	NA	6.64421	0	10.1958	0	1	NA	6.64421	1.63767	8.79924	0.186115	0.852355	NA	6.64421	4.64789	8.7732	0.529783	0.596262	NA	6.64421	0	10.1958	0	1	NA	6.64421	0	10.1958	0	1	NA	6.64421	0	10.1958	0	1	NA	6.64421	8.09502	8.77023	0.923011	0.356002
ENSDARG00000005578	ugp2a	TRUE	29.0784	0	3.93252	0	1	1	29.0784	0	3.93252	0	1	1	29.0784	7.49892	3.25061	2.30693	0.0210588	0.088461	29.0784	6.88799	3.25125	2.11857	0.0341269	0.125557	29.0784	0	3.93252	0	1	1	29.0784	0	3.93252	0	1	1	29.0784	0	3.93252	0	1	1	29.0784	8.77906	3.25019	2.70109	0.00691124
ENSDARG00000093198	c3a.4	TRUE	5.82998	0	10.1958	0	1	NA	5.82998	0	10.1958	0	1	NA	5.82998	0	8.82877	0	1	NA	5.82998	0	8.82877	0	1	NA	5.82998	0	10.1958	0	1	NA	5.82998	0	10.1958	0	1	NA	5.82998	0	10.1958	0	1	NA	5.82998	3.48085	8.78369	0.396285	0.691895
ENSDARG00000043719	c3a.6	TRUE	2.21001	0	10.1958	0	1	NA	2.21001	0	10.1958	0	1	NA	2.21001	0	8.82877	0	1	NA	2.21001	4.62286	8.77326	0.526926	0.598245	NA	2.21001	0	10.1958	0	1	NA	2.21001	0	10.1958	0	1	NA	2.21001	0	10.1958	0	1	NA	2.21001	0	8.82877	0	1
ENSDARG00000104795	cxcl8a	TRUE	28.6436	1.41247	4.85658	0.290837	0.771176	1	28.6436	8.03353	4.67107	1.71985	0.0854604	0.237709	28.6436	2.3152	4.14628	0.558381	0.576584	0.769947	28.6436	3.78073	4.12113	0.917401	0.358933	0.590233	28.6436	1.19555	4.88565	0.244708	0.806683	1	28.6436	4.92532	4.68663	1.05093	0.293291	0.604883	28.6436	0	4.88705	0	1	1	28.6436	9.26363	4.10795	2.25505	0.0241303
ENSDARG00000101915	pin1	TRUE	285.99	-0.402876	1.12086	-0.359436	0.719269	0.993434	285.99	2.95123	1.11573	2.64511	0.00816648	0.0402452	285.99	2.21534	0.967591	2.28955	0.0220477	0.0918077	285.99	2.10541	0.967603	2.1759	0.0295628	0.113007	285.99	0.537955	1.1181	0.481134	0.630421	0.948517	285.99	-0.034252	1.11962	-0.0305926	0.975594	1	285.99	1.51838	1.11648	1.35996	0.173842	0.418363	285.99	2.03988	0.96791	2.10751	0.0350731
ENSDARG00000099301	cdc37	TRUE	1210.43	1.54538	0.544897	2.8361	0.00456682	0.0283125	1210.43	1.0903	0.545051	2.00036	0.0454609	0.14937	1210.43	1.67179	0.472193	3.54049	0.000399385	0.0037474	1210.43	1.40942	0.472227	2.98464	0.00283916	0.0181427	1210.43	0.643479	0.545434	1.17976	0.238098	0.578139	1210.43	1.47866	0.544931	2.71349	0.00665796	0.0436825	1210.43	2.09817	0.544617	3.85257	0.000116884	0.00138328	1210.43	1.37832	0.472438	2.91747	0.00352881
ENSDARG00000117359	linc.thor	TRUE	2.9218	0	10.1958	0	1	NA	2.9218	0	10.1958	0	1	NA	2.9218	0	8.82877	0	1	NA	2.9218	0	8.82877	0	1	NA	2.9218	0	10.1958	0	1	NA	2.9218	0	10.1958	0	1	NA	2.9218	0	10.1958	0	1	NA	2.9218	0	8.82877	0	1
ENSDARG00000001873	phgdh	TRUE	1022.08	-0.884583	1.07745	-0.820995	0.411649	0.739098	1022.08	-2.48237	1.07796	-2.30284	0.0212878	0.0838374	1022.08	-1.28615	0.933047	-1.37844	0.168069	0.379345	1022.08	-1.06875	0.933021	-1.14548	0.252011	0.481525	1022.08	-0.228184	1.07734	-0.211803	0.832261	1	1022.08	-0.836724	1.07744	-0.776582	0.437405	0.75444	1022.08	-0.480372	1.07734	-0.445885	0.655681	0.948501	1022.08	-1.10482	0.93312	-1.18401	0.23641
ENSDARG00000076182	stat1b	TRUE	10.723	0	5.13073	0	1	1	10.723	0	5.13073	0	1	1	10.723	3.95727	4.33655	0.912538	0.361486	0.596941	10.723	0	4.4432	0	1	1	10.723	5.17672	4.93718	1.04852	0.2944	0.649492	10.723	4.60374	4.94431	0.931118	0.351793	0.670251	10.723	0.876521	5.11665	0.171307	0.863982	1	10.723	5.06016	4.33404	1.16754	0.242993
ENSDARG00000019815	fn1a	TRUE	262.344	0	2.88503	0	1	1	262.344	0	2.88503	0	1	1	262.344	9.56022	2.28121	4.19085	2.77917e-05	0.000387725	262.344	11.2931	2.28088	4.95122	7.37506e-07	1.61097e-05	262.344	2.22159	2.69629	0.823946	0.40997	0.77591	262.344	0	2.88503	0	1	1	262.344	6.2186	2.50947	2.47806	0.01321	0.0638225	262.344	12.6147	2.28084	5.53075	3.1887e-08
ENSDARG00000019496	esd	TRUE	153.188	0.21173	1.59105	0.133076	0.894134	1	153.188	-4.14113	1.65036	-2.50922	0.0120998	0.0547484	153.188	0.792789	1.37711	0.575691	0.564824	0.761049	153.188	0.937395	1.37699	0.680757	0.496025	0.704192	153.188	0.440507	1.59047	0.276966	0.781806	1	153.188	-0.883565	1.59503	-0.553949	0.579614	0.868345	153.188	3.29676	1.58792	2.07615	0.0378801	0.139338	153.188	1.46742	1.37716	1.06554	0.286632
ENSDARG00000055543	appb	TRUE	4704.26	0.389773	0.546364	0.713393	0.475602	0.804832	4704.26	-1.91217	0.546893	-3.49642	0.000471547	0.0039975	4704.26	-1.64983	0.473341	-3.48551	0.000491195	0.00441747	4704.26	-0.919619	0.473239	-1.94325	0.0519866	0.170053	4704.26	-0.469701	0.546483	-0.859499	0.390065	0.757615	4704.26	-1.62434	0.546834	-2.97045	0.00297363	0.0234035	4704.26	-1.94161	0.546859	-3.55047	0.000384543	0.00372895	4704.26	-1.55939	0.473483	-3.29344	0.000989702
ENSDARG00000088959	pdxka	TRUE	630.495	-0.498479	1.00991	-0.493588	0.621597	0.927929	630.495	-2.5294	1.01089	-2.50217	0.0123436	0.0555303	630.495	-1.82547	0.874726	-2.08691	0.0368966	0.134453	630.495	-1.56204	0.874655	-1.78589	0.0741171	0.218577	630.495	-0.632488	1.00993	-0.626266	0.531141	0.878096	630.495	-0.761999	1.00998	-0.754466	0.45057	0.76603	630.495	-0.831649	1.00993	-0.823472	0.410239	0.72554	630.495	-1.185	0.874755	-1.35466	0.175525
ENSDARG00000024846	cops8	TRUE	470.306	-0.656257	1.04623	-0.627257	0.530491	0.853842	470.306	-1.22113	1.04655	-1.16681	0.243285	0.488675	470.306	-1.51531	0.9061	-1.67234	0.0944573	0.259764	470.306	-1.24599	0.905963	-1.37532	0.169032	0.377507	470.306	-3.48753	1.05191	-3.31541	0.000915072	0.0107644	470.306	-1.07434	1.04656	-1.02655	0.304635	0.618054	470.306	-0.657356	1.04608	-0.6284	0.529742	0.844098	470.306	-1.28924	0.906396	-1.42238	0.154917
ENSDARG00000078386	dync1i2a	TRUE	812.779	1.18721	0.578478	2.05229	0.0401413	0.153003	812.779	0.599195	0.579218	1.03449	0.300907	0.563167	812.779	1.77644	0.501282	3.54379	0.000394418	0.00371355	812.779	2.12481	0.501151	4.23985	2.23665e-05	0.000319979	812.779	1.04705	0.578635	1.80952	0.0703707	0.271683	812.779	1.71002	0.57785	2.95927	0.00308365	0.0240755	812.779	1.65449	0.577656	2.86415	0.00418134	0.0260319	812.779	2.73717	0.501213	5.46109	4.73222e-08
ENSDARG00000056167	hspe1	TRUE	1029.17	-0.752974	0.826115	-0.911465	0.362051	0.68452	1029.17	2.65245	0.822457	3.22503	0.00125961	0.00905419	1029.17	2.21699	0.712961	3.10955	0.00187374	0.0130168	1029.17	1.70248	0.713032	2.38766	0.0169561	0.074536	1029.17	1.42303	0.822981	1.72911	0.083789	0.306379	1029.17	3.18134	0.82238	3.86846	0.000109525	0.00158682	1029.17	2.56454	0.822453	3.11816	0.00181983	0.0132656	1029.17	2.30546	0.713076	3.23312	0.00122447
ENSDARG00000056160	hspd1	TRUE	3644.94	-0.0845311	0.356488	-0.237122	0.812562	1	3644.94	2.83914	0.355181	7.9935	1.31166e-15	1.69186e-13	3644.94	1.8561	0.308058	6.02516	1.68938e-09	6.94388e-08	3644.94	1.20184	0.308132	3.90042	9.60272e-05	0.00109574	3644.94	2.36326	0.35527	6.652	2.89134e-11	2.32484e-09	3644.94	2.92523	0.35519	8.23568	1.78538e-16	4.73738e-14	3644.94	2.57568	0.355202	7.25133	4.12711e-13	3.35665e-11	3644.94	2.29779	0.308094	7.45809	8.77834e-14
ENSDARG00000077139	col6a3	TRUE	29.6868	0	3.77533	0	1	1	29.6868	17.1218	3.49372	4.90074	9.54774e-07	2.01522e-05	29.6868	15.9866	3.11069	5.13923	2.7586e-07	6.82036e-06	29.6868	17.0024	3.10836	5.46989	4.5032e-08	1.33441e-06	29.6868	14.9847	3.5121	4.26659	1.98484e-05	0.000434746	29.6868	15.8856	3.50168	4.53657	5.71774e-06	0.00012643	29.6868	0	3.77533	0	1	1	29.6868	18.4782	3.10759	5.94616	2.74513e-09
ENSDARG00000031422	igfbp2b	TRUE	17.615	-6.88869	4.22998	-1.62854	0.10341	0.304493	17.615	-7.01295	4.22875	-1.6584	0.0972367	0.260091	17.615	-8.98355	3.69591	-2.43067	0.0150709	0.0686161	17.615	-5.57396	3.60726	-1.54521	0.122296	0.306751	17.615	-1.65369	4.15379	-0.398116	0.690545	0.986022	17.615	-3.28255	4.15827	-0.789402	0.429877	0.746497	17.615	-10.277	4.39524	-2.33821	0.0193766	0.0849299	17.615	-3.44927	3.60038	-0.95803	0.338048
ENSDARG00000025348	igfbp5b	TRUE	1714.52	1.46734	1.07934	1.35949	0.173993	0.431095	1714.52	-0.1927	1.07944	-0.17852	0.858315	1	1714.52	-0.442898	0.934811	-0.473783	0.635655	0.811054	1714.52	-1.6802	0.934906	-1.79719	0.0723059	0.214794	1714.52	-0.945072	1.07956	-0.875424	0.381343	0.74779	1714.52	-0.685015	1.07952	-0.634555	0.525719	0.828599	1714.52	-0.188181	1.07942	-0.174334	0.861603	1	1714.52	-0.830293	0.934903	-0.888106	0.374484
ENSDARG00000025375	idh1	TRUE	615.087	-0.389289	0.710473	-0.547929	0.58374	0.901205	615.087	-1.66398	0.711255	-2.33949	0.0193099	0.0779884	615.087	-1.46052	0.615414	-2.37323	0.0176334	0.0771584	615.087	-1.1341	0.615288	-1.8432	0.0653001	0.199821	615.087	-1.17641	0.710926	-1.65475	0.0979743	0.338752	615.087	-2.12774	0.712031	-2.98826	0.00280568	0.0223735	615.087	-0.464768	0.710396	-0.654238	0.512958	0.827563	615.087	-1.61131	0.615881	-2.61626	0.00888977
ENSDARG00000021987	plecb	TRUE	1055.14	1.38244	0.937011	1.47538	0.140112	0.374214	1055.14	-0.449362	0.937414	-0.479364	0.63168	0.8865	1055.14	-0.631952	0.811757	-0.7785	0.436274	0.663261	1055.14	-0.120181	0.811664	-0.148068	0.882289	0.950984	1055.14	0.760612	0.937103	0.811664	0.416985	0.783201	1055.14	0.291121	0.937219	0.310622	0.756088	0.98405	1055.14	0.907279	0.937041	0.968237	0.332926	0.638748	1055.14	0.0550113	0.811771	0.067767	0.945971
ENSDARG00000076541	clec3ba	TRUE	11.2368	0	5.45067	0	1	1	11.2368	0	5.45067	0	1	1	11.2368	0	4.72026	0	1	1	11.2368	2.91902	4.63089	0.630337	0.528474	0.727667	11.2368	0	5.45067	0	1	1	11.2368	5.5316	5.26644	1.05035	0.293558	0.605129	11.2368	0	5.45067	0	1	1	11.2368	4.49658	4.62191	0.972883	0.330612
ENSDARG00000011257	enpp2	TRUE	0.43977	0	10.1958	0	1	NA	0.43977	0	10.1958	0	1	NA	0.43977	0	8.82877	0	1	NA	0.43977	0.645237	8.81575	0.0731914	0.941654	NA	0.43977	0	10.1958	0	1	NA	0.43977	0	10.1958	0	1	NA	0.43977	0	10.1958	0	1	NA	0.43977	0	8.82877	0	1
ENSDARG00000043457	gapdh	TRUE	3.60407	0	10.1958	0	1	NA	3.60407	0	10.1958	0	1	NA	3.60407	-0.305486	8.82822	-0.0346034	0.972396	NA	3.60407	3.06496	8.78025	0.349075	0.727033	NA	3.60407	0	10.1958	0	1	NA	3.60407	0	10.1958	0	1	NA	3.60407	0	10.1958	0	1	NA	3.60407	0	8.82877	0	1
ENSDARG00000105239	ecm1b	TRUE	4095.34	2.07336	0.561851	3.69022	0.000224056	0.00247127	4095.34	2.82124	0.561787	5.0219	5.11639e-07	1.1547e-05	4095.34	1.3617	0.486737	2.79762	0.00514811	0.029407	4095.34	1.21488	0.486742	2.49594	0.0125625	0.0588932	4095.34	0.363414	0.562152	0.646469	0.517976	0.867684	4095.34	1.49925	0.561919	2.66809	0.00762837	0.0483746	4095.34	2.77609	0.561784	4.94156	7.74989e-07	1.79326e-05	4095.34	1.79052	0.486759	3.67845	0.000234652
ENSDARG00000016173	cct3	TRUE	4093.18	0.378213	0.466417	0.810892	0.417428	0.745109	4093.18	1.77543	0.466087	3.80923	0.000139402	0.00145955	4093.18	1.72796	0.403787	4.27938	1.8741e-05	0.000277457	4093.18	1.54423	0.403794	3.8243	0.000131145	0.00142744	4093.18	0.508478	0.466362	1.09031	0.275578	0.626427	4093.18	0.785535	0.466296	1.68463	0.0920602	0.291448	4093.18	1.55067	0.466102	3.32689	0.00087821	0.0073684	4093.18	1.88255	0.403826	4.66178	3.13491e-06
ENSDARG00000075733	zyx	TRUE	436.904	0.858083	1.44509	0.593793	0.552651	0.874132	436.904	1.501	1.44479	1.0389	0.298849	0.560863	436.904	0.989457	1.25154	0.790591	0.429183	0.657658	436.904	0.816901	1.25156	0.652706	0.513946	0.717609	436.904	0.205691	1.44546	0.142301	0.886842	1	436.904	1.17537	1.44495	0.813429	0.415972	0.732556	436.904	1.35972	1.4448	0.941114	0.346647	0.655402	436.904	1.49801	1.25159	1.19689	0.231351
ENSDARG00000059811	smpd5	TRUE	193.056	5.74927	1.65353	3.47697	0.000507123	0.00487037	193.056	2.73694	1.663	1.64578	0.0998085	0.265176	193.056	4.92907	1.45858	3.37936	0.000726559	0.00609144	193.056	5.60015	1.45818	3.8405	0.000122782	0.00135025	193.056	5.9781	1.65328	3.61591	0.00029929	0.00425977	193.056	3.69041	1.65835	2.22535	0.0260577	0.120188	193.056	5.41175	1.65362	3.27267	0.00106538	0.00861365	193.056	3.35192	1.46264	2.2917	0.0219232
ENSDARG00000013415	lmna	TRUE	762.891	5.55626	1.30724	4.25037	2.13415e-05	0.000342312	762.891	4.03179	1.30741	3.08379	0.00204379	0.0134662	762.891	3.87711	1.13384	3.41947	0.000627437	0.00542388	762.891	3.92538	1.13383	3.46207	0.000536036	0.00465963	762.891	2.99099	1.30776	2.28711	0.0221892	0.122406	762.891	4.01413	1.30745	3.0702	0.00213914	0.0181148	762.891	3.80999	1.30744	2.91409	0.00356721	0.0229023	762.891	2.9836	1.13412	2.63077	0.00851923
ENSDARG00000014517	usp5	TRUE	2361.76	0.187085	0.51046	0.366503	0.71399	0.991086	2361.76	0.996937	0.510211	1.95397	0.0507046	0.162321	2361.76	1.05836	0.441929	2.39486	0.0166265	0.0739028	2361.76	0.840581	0.441941	1.90202	0.0571684	0.181867	2361.76	0.246648	0.510427	0.48322	0.62894	0.947397	2361.76	0.521179	0.510356	1.02121	0.307157	0.620932	2361.76	1.04371	0.510184	2.04574	0.0407819	0.147458	2361.76	0.710365	0.442052	1.60697	0.108061
ENSDARG00000092158	cbx3b	TRUE	2900.19	-1.34625	0.552252	-2.43776	0.0147788	0.0720285	2900.19	-2.27337	0.552449	-4.11508	3.87045e-05	0.000493071	2900.19	-2.27464	0.478262	-4.75605	1.97422e-06	3.91424e-05	2900.19	-2.8314	0.478344	-5.91917	3.23565e-09	1.30196e-07	2900.19	-0.854697	0.552167	-1.5479	0.121647	0.387894	2900.19	-1.37448	0.552259	-2.48884	0.0128162	0.0713789	2900.19	-1.35601	0.552209	-2.45562	0.0140644	0.0669468	2900.19	-2.11538	0.478365	-4.42211	9.77436e-06
ENSDARG00000037186	tpbg	TRUE	70.2887	20.8314	3.40047	6.12602	9.0103e-10	3.86507e-08	70.2887	18.516	3.40177	5.44306	5.23736e-08	1.51525e-06	70.2887	17.979	3.03258	5.92863	3.05474e-09	1.1795e-07	70.2887	15.7497	3.03605	5.18757	2.13059e-07	5.3652e-06	70.2887	17.3813	3.40406	5.10604	3.28982e-07	1.16169e-05	70.2887	18.7633	3.40166	5.51591	3.46971e-08	1.39797e-06	70.2887	19.9478	3.40067	5.86583	4.46897e-09	1.68805e-07	70.2887	19.4231	3.0322	6.40561	1.49766e-10
ENSDARG00000052673	septin7b	TRUE	915.492	-1.0044	0.578725	-1.73554	0.0826451	0.261018	915.492	0.41882	0.577037	0.725811	0.467955	0.742381	915.492	0.334552	0.499795	0.669377	0.503255	0.716933	915.492	0.925036	0.499655	1.85135	0.0641194	0.19725	915.492	-0.0200257	0.577437	-0.0346803	0.972335	1	915.492	0.0180739	0.577441	0.0313	0.97503	1	915.492	-0.90559	0.578174	-1.56629	0.11728	0.319086	915.492	0.704074	0.499914	1.40839	0.159016
ENSDARG00000001971	cthrc1b	TRUE	32.1253	0	5.7936	0	1	1	32.1253	0	5.7936	0	1	1	32.1253	17.4064	4.91318	3.5428	0.000395906	0.00372389	32.1253	16.703	4.91362	3.39933	0.0006755	0.00563039	32.1253	0	5.7936	0	1	1	32.1253	0	5.7936	0	1	1	32.1253	11.3479	5.72397	1.98252	0.0474212	0.165123	32.1253	18.5027	4.91302	3.76606	0.000165845
ENSDARG00000010420	ndrg1b	TRUE	1269.51	2.61862	1.11699	2.34434	0.0190605	0.0872857	1269.51	0.758843	1.11772	0.678919	0.497189	0.770336	1269.51	2.35315	0.967869	2.43127	0.0150459	0.0685512	1269.51	2.16722	0.967882	2.23914	0.025147	0.100263	1269.51	1.80172	1.11722	1.61267	0.106816	0.358058	1269.51	2.51365	1.11702	2.25032	0.0244288	0.114379	1269.51	-0.287636	1.11868	-0.25712	0.797086	1	1269.51	0.191071	0.968834	0.197217	0.843658
ENSDARG00000030602	rps19	TRUE	6909.94	-1.26675	0.714608	-1.77265	0.0762866	0.246546	6909.94	0.161749	0.71444	0.2264	0.82089	1	6909.94	0.668011	0.618709	1.07968	0.280283	0.515349	6909.94	0.792211	0.618706	1.28043	0.200394	0.419418	6909.94	-1.72311	0.714693	-2.41098	0.0159096	0.0961618	6909.94	-0.128569	0.71447	-0.179949	0.857192	1	6909.94	1.24789	0.714392	1.74679	0.0806745	0.244946	6909.94	0.732744	0.618725	1.18428	0.236302
ENSDARG00000019008	erp44	TRUE	744.133	0.0355018	0.658194	0.0539382	0.956984	1	744.133	0.614932	0.657567	0.935163	0.349705	0.620917	744.133	0.530235	0.569612	0.93087	0.351921	0.588413	744.133	0.233174	0.569688	0.409301	0.682319	0.832343	744.133	0.400419	0.657811	0.608714	0.542714	0.886732	744.133	0.929969	0.657468	1.41447	0.157224	0.412526	744.133	1.40883	0.657125	2.14393	0.0320383	0.122813	744.133	0.647819	0.569852	1.13682	0.255614
ENSDARG00000040890	fdps	TRUE	975.202	1.33843	0.670844	1.99514	0.0460278	0.170032	975.202	-0.0933934	0.671177	-0.139149	0.889333	1	975.202	-1.01674	0.581417	-1.74872	0.0803386	0.234161	975.202	-1.1784	0.581449	-2.02666	0.0426967	0.147282	975.202	0.665607	0.670973	0.992003	0.321196	0.681349	975.202	-0.939044	0.671745	-1.39792	0.162138	0.419903	975.202	0.394297	0.670987	0.587637	0.556776	0.867771	975.202	-0.718151	0.581588	-1.23481	0.216901
ENSDARG00000098386	ctps1b	TRUE	295.339	0.98624	1.53825	0.641144	0.521429	0.844968	295.339	-3.3573	1.5567	-2.15667	0.0310311	0.111982	295.339	0.122891	1.33268	0.0922132	0.926529	0.98612	295.339	0.78957	1.33239	0.592598	0.553451	0.745205	295.339	0.0142497	1.53923	0.00925766	0.992614	1	295.339	0.410948	1.53878	0.26706	0.789423	1	295.339	-0.943858	1.5406	-0.612654	0.540105	0.853637	295.339	0.854431	1.3327	0.641129	0.521439
ENSDARG00000100599	c1s.1	TRUE	12.5599	0	9.47909	0	1	1	12.5599	0	9.47909	0	1	1	12.5599	0	8.20827	0	1	1	12.5599	3.401	8.15368	0.417113	0.676596	0.82865	12.5599	8.29488	9.36951	0.885306	0.375992	0.742755	12.5599	0	9.47909	0	1	1	12.5599	0.869362	9.47174	0.0917849	0.926869	1	12.5599	7.56513	8.14554	0.928746	0.353021
ENSDARG00000088805	nes	TRUE	600.933	1.30458	2.83373	0.460375	0.645247	0.946968	600.933	11.2127	2.48909	4.50476	6.64482e-06	0.000108138	600.933	13.5187	2.2728	5.94805	2.71363e-09	1.05575e-07	600.933	12.3961	2.27283	5.45402	4.92445e-08	1.44357e-06	600.933	1.21236	2.87217	0.422105	0.672948	0.976134	600.933	11.7776	2.489	4.73187	2.22461e-06	5.51668e-05	600.933	12.943	2.48882	5.20047	1.98785e-07	5.42767e-06	600.933	11.9629	2.27292	5.26324	1.41541e-07
ENSDARG00000040121	psma2a	TRUE	386.59	-0.522901	1.12992	-0.462779	0.643523	0.945558	386.59	-1.1391	1.13057	-1.00754	0.313673	0.578356	386.59	0.434398	0.977786	0.444267	0.656849	0.825406	386.59	0.673996	0.977723	0.689353	0.490601	0.700346	386.59	-0.707036	1.1301	-0.625639	0.531551	0.878462	386.59	0.181423	1.12926	0.160656	0.872364	1	386.59	0.0342807	1.12918	0.0303589	0.975781	1	386.59	0.610338	0.977954	0.624097	0.532564
ENSDARG00000071017	nt5e	TRUE	16.2297	-8.24699	5.5146	-1.49548	0.134789	0.363997	16.2297	-8.37641	5.5146	-1.51895	0.128775	0.31735	16.2297	-2.04927	4.61273	-0.444263	0.656852	0.825406	16.2297	-9.01474	4.72144	-1.90932	0.0562206	0.17984	16.2297	-8.25758	5.5146	-1.4974	0.134289	0.412005	16.2297	-4.25568	5.35662	-0.794471	0.426921	0.744217	16.2297	-8.50455	5.5146	-1.54219	0.123028	0.329841	16.2297	-2.32797	4.61569	-0.50436	0.614008
ENSDARG00000033539	paics	TRUE	475.701	0.738306	1.23982	0.595494	0.551513	0.873672	475.701	-0.0253798	1.24009	-0.0204661	0.983672	1	475.701	-0.044971	1.07389	-0.0418766	0.966597	1	475.701	0.0682507	1.07385	0.0635568	0.949323	0.986149	475.701	-1.37098	1.24148	-1.10432	0.269456	0.619032	475.701	0.023815	1.24016	0.0192033	0.984679	1	475.701	0.174304	1.23994	0.140574	0.888206	1	475.701	-0.339129	1.07426	-0.315687	0.75224
ENSDARG00000099144	igfbp3	TRUE	599.667	0.710098	1.69917	0.41791	0.676013	0.968176	599.667	-0.0455138	1.69937	-0.0267827	0.978633	1	599.667	1.4303	1.47148	0.972016	0.331043	0.566714	599.667	1.69884	1.47146	1.15452	0.248285	0.477797	599.667	-1.09492	1.70011	-0.644029	0.519557	0.868531	599.667	-0.0660366	1.69945	-0.0388577	0.969004	1	599.667	1.05837	1.69903	0.622928	0.533332	0.847276	599.667	1.3411	1.47155	0.911352	0.36211
ENSDARG00000037038	psmc6	TRUE	1290.63	1.11501	0.613868	1.81637	0.0693133	0.229406	1290.63	0.471796	0.614136	0.768228	0.442352	0.718015	1290.63	1.65964	0.531703	3.12137	0.0018001	0.0125934	1290.63	1.63948	0.531698	3.08349	0.00204591	0.0140206	1290.63	0.0240957	0.614577	0.039207	0.968725	1	1290.63	-0.0719084	0.614715	-0.116978	0.906877	1	1290.63	1.33075	0.613685	2.16845	0.0301241	0.11767	1290.63	1.76953	0.5318	3.32743	0.000876496
ENSDARG00000042566	rps7	TRUE	2186.33	-1.74297	0.68935	-2.52843	0.0114574	0.0589174	2186.33	0.285324	0.688348	0.414505	0.678504	0.922899	2186.33	0.609183	0.596104	1.02194	0.306809	0.543823	2186.33	0.934833	0.596082	1.5683	0.116812	0.297922	2186.33	-0.913743	0.68877	-1.32663	0.184631	0.497109	2186.33	0.263267	0.688385	0.382441	0.702134	0.954223	2186.33	1.26031	0.688198	1.83132	0.0670526	0.213525	2186.33	1.16482	0.596119	1.954	0.0507007
ENSDARG00000024537	emilin1a	TRUE	1406.93	-0.753199	1.15621	-0.651441	0.514762	0.83862	1406.93	-1.35074	1.15628	-1.16818	0.242734	0.488254	1406.93	-0.944263	1.00125	-0.943081	0.34564	0.581994	1406.93	-1.43446	1.00128	-1.43262	0.151968	0.352746	1406.93	-0.499598	1.15617	-0.432115	0.665658	0.972618	1406.93	-0.193211	1.15614	-0.167117	0.867278	1	1406.93	-0.153978	1.15611	-0.133186	0.894046	1	1406.93	-0.6405	1.00129	-0.639677	0.522383
ENSDARG00000007127	acat2	TRUE	1050.2	1.97395	0.590995	3.34004	0.000837667	0.00734097	1050.2	-0.640359	0.591868	-1.08193	0.279284	0.536334	1050.2	-0.725736	0.512382	-1.4164	0.156659	0.36286	1050.2	-0.419194	0.512273	-0.818301	0.413185	0.636975	1050.2	-0.0370497	0.591562	-0.0626303	0.950061	1	1050.2	-0.258463	0.591714	-0.436804	0.662254	0.928792	1050.2	0.963745	0.591128	1.63035	0.103028	0.290652	1050.2	-0.864756	0.512795	-1.68636	0.091727
ENSDARG00000010785	thbs1b	TRUE	345.014	-0.821986	1.83581	-0.447752	0.654332	0.953745	345.014	-3.5229	1.83911	-1.91554	0.0554235	0.173354	345.014	-2.04005	1.58999	-1.28306	0.199472	0.422813	345.014	-2.60896	1.59025	-1.6406	0.10088	0.270273	345.014	-1.15606	1.83596	-0.629675	0.528907	0.876772	345.014	-3.67676	1.84007	-1.99816	0.0456993	0.180561	345.014	-2.12896	1.83654	-1.15922	0.246365	0.527475	345.014	0.0969775	1.58962	0.0610067	0.951354
ENSDARG00000042644	sod2	TRUE	559.37	-2.30647	0.61429	-3.75469	0.000173556	0.00200474	559.37	-0.902536	0.610756	-1.47774	0.139478	0.335628	559.37	-1.45377	0.528841	-2.74897	0.00597826	0.0332298	559.37	-0.785064	0.52839	-1.48576	0.137341	0.330254	559.37	-0.461099	0.610384	-0.755425	0.449994	0.812327	559.37	0.0645193	0.609968	0.105775	0.915761	1	559.37	0.0914335	0.609779	0.149945	0.880808	1	559.37	-1.05202	0.529163	-1.98807	0.0468035
ENSDARG00000015201	pcmt	TRUE	681.508	-0.857669	0.591309	-1.45046	0.146931	0.385302	681.508	0.0729014	0.590461	0.123465	0.901739	1	681.508	-0.248991	0.511394	-0.486887	0.626338	0.80513	681.508	-0.779864	0.511548	-1.52452	0.12738	0.314833	681.508	-0.301589	0.590768	-0.510503	0.609699	0.934791	681.508	-0.774478	0.591227	-1.30995	0.190213	0.464832	681.508	-0.350527	0.59065	-0.59346	0.552873	0.864523	681.508	-0.34361	0.51172	-0.671482	0.501914
ENSDARG00000004735	hnrnpub	TRUE	5097.65	1.41859	0.304237	4.6628	3.11936e-06	6.19668e-05	5097.65	1.81171	0.304136	5.9569	2.57061e-09	9.94907e-08	5097.65	1.56497	0.263595	5.93704	2.9022e-09	1.12287e-07	5097.65	1.45684	0.263598	5.52676	3.26201e-08	1.00878e-06	5097.65	0.328193	0.30458	1.07753	0.281245	0.63426	5097.65	1.18582	0.304294	3.89695	9.74125e-05	0.00143484	5097.65	0.898456	0.304301	2.95252	0.00315191	0.0206842	5097.65	1.52939	0.263675	5.80027	6.62097e-09
ENSDARG00000020785	lama4	TRUE	124.406	-4.62186	2.1757	-2.12431	0.0336444	0.134476	124.406	-3.11144	2.07823	-1.49715	0.134353	0.32716	124.406	1.00168	1.76214	0.568445	0.569733	0.764774	124.406	0.859322	1.7622	0.487641	0.625804	0.796518	124.406	1.90042	2.03264	0.934949	0.349815	0.716188	124.406	-4.64422	2.179	-2.13136	0.0330598	0.142241	124.406	-19.3338	2.49128	-7.76059	8.45385e-15	9.07744e-13	124.406	0.836443	1.76318	0.474394	0.635219
ENSDARG00000070584	clic5b	TRUE	112.287	-9.30627	2.75325	-3.38011	0.000724578	0.00655543	112.287	-2.74959	2.35673	-1.1667	0.243333	0.488718	112.287	-2.55458	2.03581	-1.25483	0.209542	0.434838	112.287	-2.60536	2.03577	-1.27979	0.20062	0.419799	112.287	0.0871878	2.34679	0.0371519	0.970364	1	112.287	-0.8646	2.34855	-0.368142	0.712768	0.961015	112.287	-9.56384	2.75325	-3.47366	0.000513419	0.0047216	112.287	-5.99251	2.10934	-2.84095	0.004498
ENSDARG00000043531	jun	TRUE	9945.47	0.571975	0.439834	1.30044	0.193452	0.462501	9945.47	0.203076	0.439852	0.461692	0.644302	0.896291	9945.47	0.356877	0.380916	0.936894	0.348813	0.585686	9945.47	0.558338	0.380907	1.46581	0.142699	0.338053	9945.47	-0.354059	0.439931	-0.804806	0.420932	0.787405	9945.47	-0.442171	0.439951	-1.00505	0.314874	0.630836	9945.47	-0.0511205	0.439867	-0.116218	0.90748	1	9945.47	0.342047	0.380951	0.897875	0.369252
ENSDARG00000009001	pdia6	TRUE	2385.4	0.0705821	0.65266	0.108145	0.91388	1	2385.4	2.76951	0.651975	4.24788	2.15798e-05	0.000300018	2385.4	2.37852	0.564871	4.21073	2.54549e-05	0.000360652	2385.4	1.00011	0.564962	1.77023	0.0766893	0.223576	2385.4	0.379867	0.652491	0.58218	0.560446	0.900105	2385.4	2.6294	0.652	4.03282	5.51125e-05	0.000887054	2385.4	2.15554	0.652022	3.30594	0.00094659	0.00782533	2385.4	1.0855	0.565064	1.92103	0.0547283
ENSDARG00000025091	ezrb	TRUE	1801.06	1.02083	0.54274	1.88088	0.0599885	0.205871	1801.06	0.965019	0.542716	1.77813	0.0753826	0.217821	1801.06	0.43477	0.47017	0.924708	0.355118	0.591492	1801.06	0.259898	0.470188	0.552753	0.580432	0.764595	1801.06	0.578307	0.542862	1.06529	0.286743	0.640294	1801.06	0.0354728	0.543111	0.0653141	0.947924	1	1801.06	-0.295387	0.543148	-0.543842	0.58655	0.892858	1801.06	-0.247974	0.47054	-0.526999	0.598194
ENSDARG00000042535	actc1a	TRUE	0.641723	0	10.1958	0	1	NA	0.641723	0	10.1958	0	1	NA	0.641723	0	8.82877	0	1	NA	0.641723	0	8.82877	0	1	NA	0.641723	0	10.1958	0	1	NA	0.641723	0	10.1958	0	1	NA	0.641723	0	10.1958	0	1	NA	0.641723	4.91269	8.77487	0.559859	0.575575
ENSDARG00000055678	akap12b	TRUE	6625.06	0.362525	0.894182	0.405427	0.685164	0.974029	6625.06	-0.218514	0.894195	-0.24437	0.806944	1	6625.06	0.222379	0.774383	0.287169	0.773983	0.901676	6625.06	-0.608295	0.774394	-0.785511	0.432154	0.65243	6625.06	-0.670072	0.894219	-0.749338	0.453654	0.815304	6625.06	0.0797405	0.89419	0.0891762	0.928942	1	6625.06	-0.351025	0.894196	-0.39256	0.694645	0.980123	6625.06	-0.442124	0.774409	-0.570918	0.568055
ENSDARG00000029150	hsp90ab1	TRUE	35120.4	-0.172605	0.415235	-0.415681	0.677643	0.969091	35120.4	1.17686	0.415189	2.83452	0.00458948	0.0258318	35120.4	1.30842	0.359573	3.6388	0.00027391	0.00275394	35120.4	1.45271	0.359572	4.04012	5.34231e-05	0.000663036	35120.4	0.00518396	0.415225	0.0124847	0.990039	1	35120.4	0.783918	0.415201	1.88805	0.0590197	0.216347	35120.4	1.42843	0.415184	3.44048	0.000580683	0.00522533	35120.4	1.95687	0.359574	5.44219	5.26293e-08
ENSDARG00000042539	ywhaqa	TRUE	6425.02	0.238041	0.342211	0.695596	0.486682	0.814231	6425.02	1.06857	0.342041	3.12409	0.00178357	0.0120516	6425.02	1.27021	0.296265	4.28743	1.80752e-05	0.00026894	6425.02	0.664115	0.296294	2.2414	0.025	0.0999761	6425.02	-0.281859	0.342349	-0.823307	0.410333	0.776202	6425.02	0.0956844	0.342249	0.279575	0.779803	0.997676	6425.02	0.867587	0.342053	2.53641	0.0111995	0.0563454	6425.02	0.369067	0.296404	1.24515	0.213078
ENSDARG00000030053	eef1db	TRUE	1338.61	-0.323106	0.672379	-0.480541	0.630843	0.934812	1338.61	1.57639	0.671695	2.34688	0.0189311	0.0768246	1338.61	1.03384	0.581891	1.7767	0.0756181	0.224685	1338.61	0.619233	0.581928	1.06411	0.287281	0.519133	1338.61	-1.59736	0.673605	-2.37136	0.0177227	0.104138	1338.61	-0.310713	0.672376	-0.462113	0.644001	0.9169	1338.61	-0.0418896	0.6721	-0.0623264	0.950303	1	1338.61	0.57826	0.582069	0.993457	0.320487
ENSDARG00000040001	fryl	TRUE	6877.54	-0.364631	0.306995	-1.18774	0.234935	0.524544	6877.54	-0.194611	0.306907	-0.634102	0.526014	0.795618	6877.54	-0.554102	0.26579	-2.08474	0.0370933	0.135023	6877.54	-0.447532	0.265768	-1.68392	0.0921978	0.254576	6877.54	0.719507	0.306757	2.34553	0.019	0.109424	6877.54	0.0962791	0.306876	0.313739	0.753719	0.982269	6877.54	-0.665401	0.30701	-2.16736	0.0302072	0.117899	6877.54	-0.208161	0.265853	-0.782991	0.433632
ENSDARG00000101051	ctsbb	TRUE	0.876934	0	10.1958	0	1	NA	0.876934	0	10.1958	0	1	NA	0.876934	4.49947	8.77376	0.512833	0.608068	NA	0.876934	-0.274979	8.82877	-0.0311458	0.975153	NA	0.876934	0	10.1958	0	1	NA	0.876934	0	10.1958	0	1	NA	0.876934	0	10.1958	0	1	NA	0.876934	0	8.82877	0	1
ENSDARG00000024746	hsp90aa1.2	TRUE	26652.1	0.988114	0.983437	1.00476	0.315014	0.629026	26652.1	1.24389	0.983424	1.26485	0.205925	0.436731	26652.1	1.40536	0.851685	1.65009	0.0989248	0.268344	26652.1	1.43101	0.851684	1.68021	0.0929165	0.255748	26652.1	3.31644	0.983395	3.37244	0.000745052	0.00916463	26652.1	1.82853	0.983414	1.85937	0.0629741	0.225112	26652.1	0.0367375	0.983469	0.037355	0.970202	1	26652.1	2.90863	0.851678	3.41517	0.000637417
ENSDARG00000010478	hsp90aa1.1	TRUE	65.3361	7.65128	2.47418	3.09246	0.00198507	0.0147838	65.3361	6.96609	2.47497	2.81461	0.00488357	0.0271379	65.3361	5.84607	2.25594	2.59141	0.00955822	0.0481133	65.3361	7.33721	2.25446	3.25453	0.00113579	0.00863496	65.3361	6.86599	2.47538	2.77371	0.00554216	0.0437856	65.3361	6.26609	2.47705	2.52965	0.0114175	0.0655952	65.3361	2.04884	2.54324	0.805603	0.420472	0.736886	65.3361	7.48348	2.25492	3.31874	0.000904248
ENSDARG00000041232	rps29	TRUE	691.117	-1.91345	0.914465	-2.09242	0.0364008	0.14288	691.117	-1.06637	0.913686	-1.16711	0.243168	0.488675	691.117	-0.643253	0.790983	-0.813232	0.416085	0.645715	691.117	-0.237739	0.790914	-0.300588	0.763729	0.880672	691.117	-2.28926	0.91488	-2.50225	0.0123406	0.0802572	691.117	-0.495252	0.913491	-0.542153	0.587713	0.875283	691.117	0.0884625	0.913231	0.0968677	0.922831	1	691.117	0.122828	0.790981	0.155285	0.876597
ENSDARG00000043511	prdx6	TRUE	2269.25	-0.591141	0.546185	-1.08231	0.279115	0.583553	2269.25	-2.10262	0.546523	-3.84727	0.000119439	0.0012871	2269.25	-1.89245	0.473074	-4.00033	6.32538e-05	0.000783519	2269.25	-1.72578	0.473044	-3.64825	0.000264038	0.00258004	2269.25	-1.24296	0.5463	-2.27524	0.0228914	0.124981	2269.25	-0.744211	0.546211	-1.3625	0.173041	0.437883	2269.25	-0.370738	0.546125	-0.678852	0.497231	0.813402	2269.25	-1.00747	0.473057	-2.1297	0.0331964
ENSDARG00000079107	clec11a	TRUE	82.9409	-2.7799	3.83632	-0.724627	0.468681	0.798503	82.9409	-12.3985	4.09763	-3.02578	0.00247994	0.0157371	82.9409	-5.02924	3.32334	-1.51331	0.130202	0.321517	82.9409	-7.75519	3.3334	-2.32651	0.0199915	0.0843483	82.9409	-0.906045	3.83556	-0.236223	0.81326	1	82.9409	-12.2525	4.09763	-2.99014	0.00278846	0.0223053	82.9409	-8.36451	3.87702	-2.15746	0.0309701	0.120043	82.9409	-12.1044	3.47457	-3.48372	0.000494502
ENSDARG00000003303	stc1	TRUE	0.636117	1.1336	10.1895	0.111252	0.911417	NA	0.636117	0	10.1958	0	1	NA	0.636117	0	8.82877	0	1	NA	0.636117	4.45906	8.77369	0.508231	0.611291	NA	0.636117	0	10.1958	0	1	NA	0.636117	0	10.1958	0	1	NA	0.636117	0	10.1958	0	1	NA	0.636117	0	8.82877	0	1
ENSDARG00000027154	tpd52l2a	TRUE	1003.84	0.246072	0.692803	0.355183	0.722452	0.995241	1003.84	-1.23838	0.694184	-1.78394	0.0744329	0.215883	1003.84	-1.13446	0.600459	-1.88931	0.0588498	0.188756	1003.84	-0.73527	0.600213	-1.22501	0.22057	0.445301	1003.84	0.207681	0.692805	0.299768	0.764354	1	1003.84	-0.423431	0.693346	-0.610706	0.541394	0.841112	1003.84	-2.91986	0.698698	-4.17901	2.92781e-05	0.000437865	1003.84	-0.935081	0.600888	-1.55617	0.119669
ENSDARG00000056090	capza1b	TRUE	1882.54	-0.0874211	0.376396	-0.232259	0.816337	1	1882.54	-0.53707	0.376552	-1.42628	0.153786	0.358982	1882.54	-0.0746429	0.325851	-0.229071	0.818814	0.928715	1882.54	-0.37082	0.325896	-1.13785	0.255183	0.484747	1882.54	-0.712253	0.376737	-1.89058	0.05868	0.240442	1882.54	-0.606173	0.376693	-1.60919	0.107574	0.321804	1882.54	0.170965	0.376193	0.454461	0.649497	0.943085	1882.54	-0.278372	0.326094	-0.853657	0.393295
ENSDARG00000039459	qsox1	TRUE	956.302	0.653171	1.34838	0.484411	0.628094	0.9327	956.302	-2.5581	1.34978	-1.8952	0.0580664	0.179395	956.302	-1.62065	1.16802	-1.38752	0.165282	0.375308	956.302	-1.81587	1.16805	-1.55462	0.120037	0.303033	956.302	1.57917	1.34829	1.17124	0.241502	0.582476	956.302	-0.385007	1.34858	-0.28549	0.775269	0.994808	956.302	-0.264752	1.34849	-0.196332	0.84435	1	956.302	0.509041	1.1678	0.435897	0.662911
ENSDARG00000094673	rhoab	TRUE	1623.09	0.838764	0.60434	1.3879	0.165167	0.415468	1623.09	-0.0101761	0.604558	-0.0168322	0.98657	1	1623.09	0.151061	0.523495	0.288563	0.772916	0.901051	1623.09	0.537767	0.523437	1.02738	0.304243	0.537425	1623.09	0.087753	0.604565	0.145151	0.884592	1	1623.09	-0.274802	0.604751	-0.454404	0.649538	0.920366	1623.09	-0.00717698	0.604518	-0.0118722	0.990528	1	1623.09	-0.178972	0.523737	-0.34172	0.732561
ENSDARG00000042927	mapre1a	TRUE	106.701	19.854	2.56691	7.7346	1.0373e-14	1.17481e-12	106.701	16.696	2.57337	6.488	8.69852e-11	4.64271e-09	106.701	15.96	2.34126	6.81685	9.30564e-12	6.30705e-10	106.701	19.2615	2.33681	8.24266	1.68427e-16	3.25167e-14	106.701	18.599	2.56813	7.24226	4.41277e-13	5.00395e-11	106.701	19.3522	2.5673	7.53798	4.77301e-14	6.8724e-12	106.701	0	2.94374	0	1	1	106.701	18.9521	2.33738	8.10826	5.13507e-16
ENSDARG00000032072	cdk16	TRUE	1018.17	-0.882448	0.586424	-1.50479	0.132377	0.359996	1018.17	-0.958698	0.586376	-1.63495	0.102059	0.269076	1018.17	-1.0732	0.507617	-2.1142	0.0344982	0.128181	1018.17	-1.25342	0.507653	-2.46904	0.0135476	0.0625145	1018.17	-0.75867	0.586323	-1.29394	0.195685	0.51484	1018.17	-0.78281	0.586364	-1.33502	0.181869	0.451769	1018.17	-1.94976	0.587156	-3.32068	0.000897969	0.00748164	1018.17	-1.04454	0.507895	-2.05661	0.0397236
ENSDARG00000031495	seta	TRUE	3515.96	-0.386013	0.444882	-0.867675	0.385572	0.711362	3515.96	0.602165	0.444483	1.35476	0.175495	0.392871	3515.96	0.814233	0.384954	2.11515	0.0344176	0.128066	3515.96	0.904026	0.384941	2.34848	0.0188503	0.080682	3515.96	-0.820953	0.445116	-1.84436	0.0651308	0.257227	3515.96	0.191821	0.444643	0.431404	0.666175	0.931602	3515.96	0.452534	0.444493	1.01809	0.308635	0.609081	3515.96	1.42784	0.384966	3.70901	0.000208072
ENSDARG00000053138	lrrc47	TRUE	444.23	5.57388	1.20083	4.6417	3.45558e-06	6.78496e-05	444.23	6.67931	1.19962	5.56786	2.57889e-08	7.9174e-07	444.23	6.74738	1.071	6.30006	2.97537e-10	1.42885e-08	444.23	7.32853	1.07088	6.84347	7.72969e-12	5.27634e-10	444.23	4.98603	1.2018	4.1488	3.34221e-05	0.000692064	444.23	5.98046	1.20033	4.98236	6.28126e-07	1.81443e-05	444.23	7.10967	1.19935	5.92794	3.06758e-09	1.19938e-07	444.23	6.55119	1.07132	6.11505	9.65288e-10
ENSDARG00000013711	plin3	TRUE	682.987	2.34336	1.60828	1.45706	0.145101	0.382068	682.987	3.48908	1.60813	2.16965	0.0300334	0.109176	682.987	1.83837	1.39317	1.31956	0.186982	0.405836	682.987	1.70325	1.39317	1.22256	0.221494	0.445924	682.987	0.11674	1.60922	0.0725446	0.942169	1	682.987	2.70223	1.60823	1.68025	0.0929082	0.293183	682.987	0.82209	1.60865	0.511043	0.609321	0.91194	682.987	1.1928	1.3934	0.856037	0.391978
ENSDARG00000004757	ybx1	TRUE	19395.6	-0.20647	0.534997	-0.385927	0.699551	0.98275	19395.6	0.181764	0.534979	0.33976	0.734038	0.964011	19395.6	0.576771	0.4633	1.24492	0.213162	0.439452	19395.6	0.534264	0.4633	1.15317	0.24884	0.478527	19395.6	-0.988789	0.535038	-1.84807	0.0645916	0.255942	19395.6	0.211264	0.534983	0.3949	0.692917	0.948713	19395.6	1.76597	0.53495	3.30119	0.000962754	0.00793151	19395.6	0.565846	0.463309	1.22131	0.221968
ENSDARG00000058053	serping1	TRUE	4.18952	0	10.1958	0	1	NA	4.18952	0	10.1958	0	1	NA	4.18952	3.16973	8.77994	0.36102	0.718085	NA	4.18952	4.76792	8.77291	0.543482	0.586798	NA	4.18952	0	10.1958	0	1	NA	4.18952	0	10.1958	0	1	NA	4.18952	0	10.1958	0	1	NA	4.18952	4.0699	8.77899	0.463596	0.642937
ENSDARG00000033184	prkar2aa	TRUE	1544.14	0.330358	0.4905	0.673513	0.500621	0.826757	1544.14	-0.00823716	0.490564	-0.0167912	0.986603	1	1544.14	-0.0998808	0.424816	-0.235115	0.814119	0.925986	1544.14	-0.175958	0.424818	-0.414196	0.67873	0.829607	1544.14	-0.255587	0.490712	-0.520849	0.602472	0.929814	1544.14	0.00946452	0.490616	0.0192911	0.984609	1	1544.14	-0.19527	0.490595	-0.398028	0.69061	0.976954	1544.14	-0.266429	0.425027	-0.626851	0.530757
ENSDARG00000028295	mkrn4	TRUE	31.9895	-9.04399	5.11835	-1.76697	0.0772329	0.248524	31.9895	-9.17341	5.11835	-1.79226	0.0730917	0.212924	31.9895	-3.38237	4.25759	-0.794434	0.426943	0.655461	31.9895	-0.502748	4.25374	-0.118189	0.905918	0.963633	31.9895	-9.05458	5.11835	-1.76904	0.0768871	0.288397	31.9895	-4.47415	4.93558	-0.906509	0.364666	0.683088	31.9895	-9.30155	5.11835	-1.81729	0.0691722	0.218258	31.9895	0.805532	4.25358	0.189378	0.849797
ENSDARG00000100435	sec22bb	TRUE	641.628	-0.47364	0.774923	-0.611209	0.541061	0.864562	641.628	-1.02537	0.775495	-1.32222	0.186095	0.408477	641.628	-0.142498	0.670529	-0.212516	0.831704	0.935411	641.628	-0.707765	0.670754	-1.05518	0.291344	0.523745	641.628	-0.627181	0.775075	-0.809188	0.418407	0.784872	641.628	-0.916032	0.775574	-1.1811	0.237562	0.532972	641.628	0.172309	0.774097	0.222594	0.823852	1	641.628	-1.07581	0.671735	-1.60154	0.109258
ENSDARG00000075758	ywhabb	TRUE	3523.57	0.134105	0.411808	0.32565	0.744689	1	3523.57	-0.59494	0.411947	-1.44422	0.148678	0.350784	3523.57	-0.217605	0.356633	-0.610165	0.541753	0.745349	3523.57	0.123834	0.356599	0.347265	0.728393	0.859421	3523.57	-1.27672	0.412256	-3.0969	0.00195554	0.0196018	3523.57	-0.477251	0.411958	-1.15849	0.246663	0.546916	3523.57	0.324429	0.411733	0.787958	0.430721	0.747854	3523.57	-0.0833057	0.356707	-0.233541	0.815341
ENSDARG00000018914	hnrnpk	TRUE	3436.27	0.470729	0.306847	1.53408	0.125009	0.346736	3436.27	0.08083	0.306921	0.263358	0.792275	1	3436.27	-0.151045	0.265812	-0.56824	0.569872	0.764774	3436.27	-0.0205599	0.265782	-0.0773561	0.93834	0.980864	3436.27	-0.0659697	0.307016	-0.214874	0.829866	1	3436.27	0.00426258	0.307005	0.0138844	0.988922	1	3436.27	0.12615	0.306873	0.411081	0.681013	0.969911	3436.27	0.0248613	0.265931	0.0934877	0.925516
ENSDARG00000042905	rpl10a	TRUE	8571.12	0.28804	0.691369	0.416622	0.676955	0.968895	8571.12	0.795125	0.691333	1.15013	0.250089	0.498354	8571.12	1.15198	0.598718	1.92407	0.0543456	0.178862	8571.12	1.33462	0.598715	2.22913	0.025805	0.102199	8571.12	-1.36325	0.691572	-1.97123	0.0486972	0.21098	8571.12	0.45474	0.691359	0.657748	0.5107	0.816824	8571.12	1.28352	0.691312	1.85664	0.0633625	0.204707	8571.12	1.09524	0.598734	1.82927	0.0673595
ENSDARG00000062707	plat	TRUE	124.891	1.15923	2.89417	0.40054	0.688759	0.976192	124.891	11.01	2.53921	4.33598	1.45112e-05	0.000212062	124.891	9.56004	2.3144	4.13069	3.61683e-05	0.000486477	124.891	10.0042	2.31426	4.32286	1.5402e-05	0.000233819	124.891	0	2.92006	0	1	1	124.891	8.9778	2.54072	3.53357	0.000409988	0.00479542	124.891	9.65586	2.53979	3.80183	0.000143631	0.00163796	124.891	10.7681	2.31427	4.6529	3.27306e-06
ENSDARG00000009212	ppiaa	TRUE	4887.62	-0.346309	0.550483	-0.629102	0.529283	0.85265	4887.62	0.307356	0.550371	0.558453	0.576535	0.841009	4887.62	0.491384	0.47663	1.03095	0.302562	0.539716	4887.62	0.79879	0.476617	1.67596	0.0937468	0.257551	4887.62	-1.70869	0.550876	-3.10176	0.00192372	0.019377	4887.62	-0.412453	0.550496	-0.749238	0.453714	0.768575	4887.62	1.06077	0.550304	1.9276	0.0539046	0.181544	4887.62	1.213	0.476631	2.54495	0.0109293
ENSDARG00000059746	plod1a	TRUE	109.163	1.34445	2.59034	0.519022	0.603745	0.915706	109.163	-1.24209	2.59473	-0.478696	0.632155	0.886697	109.163	1.37604	2.24364	0.613308	0.539673	0.743513	109.163	0.508237	2.24392	0.226496	0.820816	0.91635	109.163	1.57064	2.59018	0.606384	0.54426	0.887203	109.163	1.23221	2.59043	0.47568	0.634303	0.909912	109.163	0.965379	2.59043	0.372671	0.709394	0.990989	109.163	1.38609	2.24389	0.617718	0.536761
ENSDARG00000057368	rps8b	TRUE	101.649	2.29034	1.86091	1.23076	0.218411	0.500156	101.649	1.89271	1.86135	1.01685	0.309226	0.572809	101.649	1.34222	1.61515	0.83102	0.405963	0.637198	101.649	1.16073	1.6153	0.718582	0.472398	0.686138	101.649	2.3097	1.86082	1.24123	0.214522	0.543518	101.649	2.26817	1.86096	1.21882	0.222913	0.512705	101.649	0.792876	1.86416	0.425327	0.670598	0.96131	101.649	2.02198	1.61525	1.25181	0.210641
ENSDARG00000017884	bgna	TRUE	126.897	-3.89604	3.07638	-1.26644	0.205357	0.480592	126.897	4.13283	2.72079	1.51898	0.128767	0.31735	126.897	5.23249	2.37738	2.20095	0.0277396	0.109176	126.897	3.77129	2.37855	1.58554	0.112844	0.291044	126.897	4.95219	2.71938	1.82107	0.0685955	0.266747	126.897	-3.87945	3.07638	-1.26104	0.207293	0.490168	126.897	2.4277	2.7282	0.889852	0.373545	0.686416	126.897	2.18725	2.38664	0.916457	0.359427
ENSDARG00000042816	mmp9	TRUE	6043.04	6.90656	1.84217	3.74914	0.000177444	0.00204077	6043.04	12.7971	1.83121	6.9883	2.78228e-12	2.01867e-10	6043.04	15.2325	1.74209	8.74382	2.25356e-18	6.56868e-16	6043.04	16.009	1.74208	9.1896	3.94308e-20	1.53804e-17	6043.04	8.79746	1.83398	4.79691	1.61133e-06	4.81945e-05	6043.04	13.4637	1.83116	7.35255	1.94461e-13	2.37626e-11	6043.04	16.3191	1.83106	8.91237	4.99522e-19	1.32602e-16	6043.04	16.8365	1.74208	9.66457	4.26405e-22
ENSDARG00000026845	rhoaa	TRUE	2465.33	-1.0467	0.423012	-2.47439	0.0133464	0.0664793	2465.33	-0.672475	0.422824	-1.59044	0.111736	0.287609	2465.33	-0.540215	0.366071	-1.47571	0.140021	0.336885	2465.33	-0.547424	0.366064	-1.49543	0.134802	0.326299	2465.33	-0.51056	0.42281	-1.20754	0.227224	0.561456	2465.33	-0.592616	0.422848	-1.40149	0.161068	0.418335	2465.33	-0.103476	0.422664	-0.244819	0.806596	1	2465.33	-0.501013	0.366178	-1.36822	0.171242
ENSDARG00000062025	cpox	TRUE	190.027	0	2.6969	0	1	1	190.027	10.7361	2.27916	4.71055	2.47048e-06	4.63971e-05	190.027	10.2888	2.10131	4.89637	9.76215e-07	2.08009e-05	190.027	10.6034	2.10124	5.04624	4.50582e-07	1.04387e-05	190.027	9.47616	2.28006	4.15609	3.23734e-05	0.000674106	190.027	10.5602	2.2793	4.63309	3.60241e-06	8.476e-05	190.027	9.23496	2.28009	4.05027	5.11594e-05	0.000693974	190.027	10.8405	2.10136	5.15879	2.48552e-07
ENSDARG00000008703	apeh	TRUE	233.648	9.68633	1.82962	5.29419	1.19548e-07	3.33906e-06	233.648	10.5879	1.82877	5.78965	7.05344e-09	2.4978e-07	233.648	10.1255	1.74008	5.81898	5.92095e-09	2.13523e-07	233.648	10.5727	1.73996	6.07641	1.22906e-09	5.36324e-08	233.648	8.54859	1.83148	4.66757	3.04778e-06	8.43658e-05	233.648	9.25923	1.83019	5.05917	4.21095e-07	1.26152e-05	233.648	9.07255	1.83008	4.95747	7.14181e-07	1.66872e-05	233.648	10.4347	1.74023	5.99612	2.02089e-09
ENSDARG00000042708	tuba5	TRUE	3097.63	2.66011	0.987372	2.69413	0.00705729	0.0402092	3097.63	4.13803	0.986962	4.1927	2.75656e-05	0.000368878	3097.63	5.04229	0.855884	5.89132	3.83127e-09	1.43301e-07	3097.63	5.64468	0.855868	6.59527	4.24486e-11	2.51963e-09	3097.63	1.09007	0.988522	1.10273	0.270145	0.619827	3097.63	2.80152	0.987318	2.83751	0.00454674	0.0326318	3097.63	5.04228	0.986863	5.1094	3.23187e-07	8.2471e-06	3097.63	6.40859	0.855869	7.48781	7.00317e-14
ENSDARG00000018653	acot7	TRUE	196.628	2.19201	1.88623	1.16211	0.24519	0.539209	196.628	2.16233	1.88591	1.14657	0.251558	0.500583	196.628	4.57899	1.63643	2.79815	0.00513959	0.0293725	196.628	3.39251	1.63678	2.07268	0.0382023	0.136555	196.628	2.90359	1.88461	1.54068	0.123394	0.391579	196.628	4.9486	1.88282	2.62829	0.00858142	0.0528661	196.628	3.53951	1.88354	1.87918	0.0602201	0.197019	196.628	3.89749	1.63693	2.38097	0.0172671
ENSDARG00000090454	gnb1a	TRUE	10446.7	0.770513	0.704584	1.09357	0.274143	0.577579	10446.7	-0.448111	0.704632	-0.63595	0.524809	0.794701	10446.7	-0.465254	0.610214	-0.762444	0.445795	0.671012	10446.7	-0.539448	0.610214	-0.884031	0.376679	0.606527	10446.7	0.328315	0.704598	0.46596	0.641244	0.955363	10446.7	-0.370302	0.704637	-0.525522	0.59922	0.883597	10446.7	-0.970436	0.704663	-1.37716	0.168462	0.408663	10446.7	-1.1797	0.610283	-1.93304	0.0532315
ENSDARG00000015206	hnrnpua	TRUE	1731.3	0.269223	0.409299	0.657765	0.510689	0.834995	1731.3	0.489278	0.409101	1.19598	0.231703	0.472826	1731.3	0.0490362	0.354446	0.138346	0.889967	0.966974	1731.3	0.189085	0.354395	0.533543	0.593658	0.774665	1731.3	0.909225	0.408972	2.2232	0.0262026	0.136825	1731.3	0.555155	0.409146	1.35686	0.174825	0.440417	1731.3	0.636255	0.408993	1.55566	0.119789	0.323687	1731.3	0.369262	0.354585	1.04139	0.297693
ENSDARG00000103849	mdh1ab	TRUE	546.976	-0.133031	0.849209	-0.156653	0.875518	1	546.976	-1.23027	0.850355	-1.44677	0.14796	0.349779	546.976	-0.369566	0.735298	-0.502607	0.615241	0.796633	546.976	-0.0683707	0.735174	-0.0929993	0.925904	0.974279	546.976	-1.58481	0.851269	-1.8617	0.0626447	0.250904	546.976	-0.132647	0.849215	-0.1562	0.875875	1	546.976	0.273243	0.848755	0.321934	0.747503	1	546.976	-0.446687	0.735734	-0.607131	0.543764
ENSDARG00000089717	qpct	TRUE	57.6334	-10.0384	3.11662	-3.22093	0.00127773	0.0103681	57.6334	-10.1679	3.11662	-3.26246	0.00110449	0.00810224	57.6334	-2.1583	2.39449	-0.901362	0.367396	0.602285	57.6334	-1.51477	2.39384	-0.632778	0.526879	0.726448	57.6334	-2.00265	2.76648	-0.723896	0.46913	0.829078	57.6334	-1.65688	2.76575	-0.599072	0.549125	0.847626	57.6334	-10.296	3.11662	-3.30358	0.000954598	0.00787953	57.6334	-1.84686	2.39511	-0.771099	0.440648
ENSDARG00000008200	ugp2b	TRUE	616.204	-1.99554	0.845087	-2.36134	0.0182091	0.0845327	616.204	-1.04784	0.844231	-1.24118	0.214539	0.448592	616.204	-1.62262	0.731083	-2.21947	0.0264546	0.105361	616.204	-1.72496	0.731096	-2.35941	0.0183038	0.0789708	616.204	-1.17008	0.844365	-1.38575	0.165823	0.466866	616.204	-2.51268	0.845791	-2.9708	0.00297024	0.0233867	616.204	-0.900917	0.844111	-1.0673	0.285838	0.579344	616.204	-1.8594	0.731554	-2.54171	0.0110312
ENSDARG00000002021	pygb	TRUE	380.675	-0.315961	1.66278	-0.190019	0.849294	1	380.675	-2.07915	1.66462	-1.24902	0.211657	0.444368	380.675	-1.26437	1.44013	-0.877953	0.379969	0.614101	380.675	-0.541928	1.43986	-0.376376	0.706637	0.847255	380.675	-3.82532	1.67179	-2.28816	0.0221281	0.122178	380.675	-2.66076	1.66645	-1.59667	0.110339	0.326708	380.675	-1.68127	1.66382	-1.01049	0.312263	0.613831	380.675	-2.3193	1.44179	-1.60863	0.107698
ENSDARG00000015228	ero1a	TRUE	154.113	8.6918	2.47216	3.51588	0.000438305	0.00433728	154.113	10.6968	2.47029	4.33018	1.4899e-05	0.000216876	154.113	10.6898	2.25742	4.73539	2.18636e-06	4.27279e-05	154.113	9.76342	2.2576	4.32469	1.52744e-05	0.000232067	154.113	9.09443	2.47153	3.67968	0.000233524	0.00350362	154.113	10.9001	2.47027	4.41251	1.02177e-05	0.000209475	154.113	10.8988	2.47019	4.41215	1.02348e-05	0.000174972	154.113	9.10125	2.25831	4.03011	5.57501e-05
ENSDARG00000056922	ltbp1	TRUE	727.202	-1.87981	1.4219	-1.32204	0.186155	0.450815	727.202	-1.76779	1.4218	-1.24334	0.213741	0.447357	727.202	-1.42817	1.2311	-1.16008	0.246015	0.477951	727.202	-1.76107	1.23113	-1.43045	0.152589	0.353635	727.202	-0.0940196	1.42146	-0.066143	0.947264	1	727.202	-1.66005	1.42182	-1.16755	0.242987	0.54122	727.202	-0.903716	1.42155	-0.635726	0.524955	0.839199	727.202	-0.447152	1.23107	-0.363222	0.716439
ENSDARG00000026166	emilin1b	TRUE	43.088	9.21896	3.64477	2.52936	0.011427	0.0588078	43.088	0	3.91885	0	1	1	43.088	8.71981	3.23741	2.69345	0.00707171	0.0378392	43.088	8.1168	3.23768	2.50698	0.0121769	0.0574235	43.088	1.21891	3.91499	0.311344	0.755539	1	43.088	0	3.91885	0	1	1	43.088	8.77206	3.64494	2.40664	0.0161	0.0741669	43.088	9.24516	3.23752	2.85563	0.00429512
ENSDARG00000020242	fermt2	TRUE	351.2	2.04939	1.19604	1.71348	0.0866243	0.269869	351.2	3.5623	1.19506	2.98086	0.0028744	0.017702	351.2	2.30209	1.037	2.21996	0.0264214	0.105282	351.2	1.89327	1.03712	1.82551	0.0679244	0.20558	351.2	2.87494	1.19539	2.40501	0.016172	0.0974939	351.2	1.05516	1.19748	0.881152	0.378235	0.697235	351.2	2.15269	1.19572	1.80032	0.0718094	0.224044	351.2	2.76668	1.0371	2.66771	0.00763707
ENSDARG00000060494	eprs1	TRUE	5393.55	0.454075	0.444485	1.02158	0.306982	0.619173	5393.55	2.03051	0.444199	4.57118	4.84988e-06	8.31724e-05	5393.55	1.83771	0.384827	4.77542	1.7933e-06	3.60035e-05	5393.55	1.28584	0.384852	3.34113	0.00083438	0.00668099	5393.55	-0.271582	0.444736	-0.610658	0.541426	0.886251	5393.55	1.83324	0.444233	4.12674	3.67939e-05	0.000628711	5393.55	1.68072	0.444222	3.7835	0.000154636	0.00174266	5393.55	1.29072	0.384916	3.35325	0.000798686
ENSDARG00000071082	p4ha1b	TRUE	195.836	-21.9794	2.6913	-8.16684	3.16581e-16	4.828e-14	195.836	-0.264062	2.2801	-0.115812	0.907802	1	195.836	2.33769	1.97064	1.18626	0.235519	0.466459	195.836	2.64451	1.97051	1.34205	0.179581	0.392027	195.836	1.86718	2.27397	0.821111	0.411583	0.777563	195.836	3.33631	2.27271	1.46799	0.142107	0.386795	195.836	3.94868	2.27237	1.73769	0.0822646	0.248118	195.836	2.52091	1.97092	1.27905	0.200879
ENSDARG00000022995	clic4	TRUE	2494.73	-0.518512	0.87917	-0.589774	0.555342	0.876448	2494.73	-0.762513	0.879178	-0.867302	0.385776	0.661155	2494.73	-1.50394	0.761398	-1.97523	0.0482422	0.163868	2494.73	-1.45169	0.761391	-1.90663	0.0565685	0.180651	2494.73	-0.81512	0.879194	-0.927122	0.353863	0.719732	2494.73	-0.606862	0.879178	-0.690261	0.49003	0.798265	2494.73	-0.359418	0.87914	-0.408829	0.682665	0.971246	2494.73	-0.915862	0.761409	-1.20285	0.229034
ENSDARG00000091792	akap12a	TRUE	123.694	-23.1037	3.21169	-7.19364	6.30869e-13	5.02908e-11	123.694	-23.2786	3.21169	-7.24808	4.2272e-13	3.6862e-11	123.694	-1.92271	2.48725	-0.773025	0.439508	0.665424	123.694	-0.958051	2.48631	-0.385331	0.699993	0.843619	123.694	-23.0843	3.21169	-7.18759	6.59442e-13	7.16285e-11	123.694	-0.212275	2.87092	-0.0739399	0.941058	1	123.694	-23.5193	3.21169	-7.32305	2.42401e-13	2.03202e-11	123.694	-3.41612	2.49419	-1.36963	0.170803
ENSDARG00000075993	clic5a	TRUE	2.36557	0	8.80303	0	1	NA	2.36557	0	8.80303	0	1	NA	2.36557	2.14623	7.57855	0.283198	0.777025	NA	2.36557	3.46186	7.56374	0.457692	0.647174	NA	2.36557	0	8.80303	0	1	NA	2.36557	0	8.80303	0	1	NA	2.36557	0	8.80303	0	1	NA	2.36557	3.90684	7.56653	0.516332	0.605623
ENSDARG00000042793	tpp1	TRUE	200.787	10.7259	2.87023	3.73694	0.000186274	0.00211833	200.787	19.6241	2.50163	7.84451	4.34632e-15	5.1094e-13	200.787	19.1747	2.28314	8.39839	4.52656e-17	9.20384e-15	200.787	19.0355	2.28316	8.33734	7.59782e-17	1.62201e-14	200.787	14.7316	2.52883	5.82545	5.6958e-09	2.93871e-07	200.787	18.9595	2.5023	7.57682	3.54119e-14	5.30437e-12	200.787	20.6767	2.50115	8.26689	1.37493e-16	2.17183e-14	200.787	18.9883	2.28358	8.31515	9.16352e-17
ENSDARG00000070670	crip2	TRUE	215.217	3.64369	1.60807	2.26587	0.023459	0.10197	215.217	2.77732	1.60872	1.72642	0.084272	0.23552	215.217	2.27751	1.39693	1.63037	0.103023	0.275318	215.217	2.89524	1.39656	2.07313	0.0381604	0.136431	215.217	3.98135	1.60784	2.4762	0.0132788	0.084873	215.217	2.62539	1.60911	1.63157	0.102769	0.312718	215.217	-6.01877	2.11997	-2.83909	0.00452426	0.0277421	215.217	3.99611	1.39645	2.86163	0.00421472
ENSDARG00000023323	ywhaqb	TRUE	11393.9	0.757337	0.302871	2.50053	0.0124008	0.0628291	11393.9	0.50431	0.302879	1.66505	0.0959022	0.257523	11393.9	0.575282	0.262309	2.19315	0.0282966	0.110917	11393.9	0.669125	0.262304	2.55096	0.0107427	0.0523122	11393.9	-0.610728	0.303045	-2.0153	0.043873	0.196077	11393.9	-0.356244	0.303006	-1.1757	0.239714	0.536181	11393.9	0.526025	0.302869	1.73681	0.0824211	0.248511	11393.9	0.455951	0.26235	1.73795	0.0822201
ENSDARG00000020944	ezra	TRUE	6.34066	0	9.60486	0	1	NA	6.34066	11.3276	9.59692	1.18033	0.237868	NA	6.34066	15.4678	8.25682	1.87334	0.0610212	NA	6.34066	0	8.31716	0	1	NA	6.34066	0	9.60486	0	1	NA	6.34066	0	9.60486	0	1	NA	6.34066	0	9.60486	0	1	NA	6.34066	16.7203	8.25611	2.02521	0.042846
ENSDARG00000057058	minpp1a	TRUE	124.764	8.8875	2.00924	4.42332	9.71963e-06	0.000170959	124.764	10.0794	2.00767	5.02046	5.1548e-07	1.16055e-05	124.764	9.30557	1.88224	4.94388	7.6584e-07	1.70026e-05	124.764	9.85956	1.882	5.23887	1.61565e-07	4.19565e-06	124.764	9.05516	2.0089	4.50752	6.55893e-06	0.000165299	124.764	1.26857	2.43531	0.520908	0.602431	0.886361	124.764	10.2731	2.00748	5.11741	3.09757e-07	7.97173e-06	124.764	9.38882	1.88265	4.98703	6.13155e-07
ENSDARG00000055120	ctsba	TRUE	1368.28	1.12793	0.761181	1.48182	0.138388	0.370711	1368.28	1.56469	0.760913	2.05633	0.0397509	0.134806	1368.28	1.19888	0.659383	1.81819	0.0690355	0.21088	1368.28	1.74228	0.659283	2.64269	0.00822506	0.0422918	1368.28	0.971326	0.761251	1.27596	0.20197	0.524304	1368.28	2.05879	0.760802	2.70608	0.00680835	0.0444264	1368.28	1.93245	0.760765	2.54014	0.0110809	0.0558957	1368.28	2.38713	0.659308	3.62067	0.000293844
ENSDARG00000098733	pxdn	TRUE	133.079	2.22864	2.62601	0.848678	0.396061	0.721748	133.079	1.9765	2.62612	0.752634	0.45167	0.726851	133.079	2.78616	2.27554	1.22439	0.220805	0.449308	133.079	2.61988	2.27557	1.15131	0.249606	0.47925	133.079	3.14234	2.62532	1.19694	0.231331	0.567901	133.079	2.39233	2.62586	0.911066	0.362261	0.680237	133.079	2.25621	2.62576	0.859261	0.390196	0.703834	133.079	3.10346	2.27568	1.36375	0.172646
ENSDARG00000099197	actc1b	TRUE	26.7682	21.1394	10.0935	2.09437	0.0362272	0.142319	26.7682	0	10.1958	0	1	1	26.7682	12.3147	8.79962	1.39946	0.161674	0.37019	26.7682	11.8327	8.80957	1.34316	0.17922	0.391709	26.7682	0	10.1958	0	1	1	26.7682	20.8968	10.0935	2.07033	0.0384218	0.159332	26.7682	0	10.1958	0	1	1	26.7682	13.9846	8.78569	1.59174	0.111442
ENSDARG00000100954	wars1	TRUE	189.986	-8.81043	2.31387	-3.80767	0.000140284	0.00167136	189.986	2.41041	1.80965	1.33198	0.182868	0.403827	189.986	2.42856	1.56811	1.54872	0.121449	0.306598	189.986	1.12771	1.56845	0.718995	0.472144	0.686034	189.986	0.973034	1.81081	0.537348	0.591027	0.922956	189.986	1.64457	1.81018	0.908507	0.36361	0.68171	189.986	-1.45494	1.81717	-0.800662	0.423328	0.73891	189.986	1.76502	1.56853	1.12527	0.260474
ENSDARG00000014717	dync1h1	TRUE	2645.75	0.164256	0.526391	0.312042	0.755008	1	2645.75	0.430056	0.526233	0.817235	0.413794	0.689496	2645.75	0.331558	0.455772	0.727464	0.466942	0.688206	2645.75	0.630916	0.455724	1.38443	0.166228	0.373718	2645.75	0.0927411	0.526406	0.176178	0.860154	1	2645.75	0.760141	0.52618	1.44464	0.148559	0.396778	2645.75	1.62718	0.525953	3.09376	0.00197635	0.0141847	2645.75	1.48457	0.455721	3.25763	0.00112349
ENSDARG00000003035	hspa9	TRUE	11240.8	0.786738	0.283796	2.7722	0.00556794	0.0332323	11240.8	2.41662	0.283595	8.52139	1.57647e-17	3.48587e-15	11240.8	1.8605	0.245743	7.57091	3.70623e-14	4.02484e-12	11240.8	1.44139	0.245758	5.86507	4.48937e-09	1.76554e-07	11240.8	1.29057	0.283707	4.54894	5.3918e-06	0.000139481	11240.8	2.24799	0.283616	7.92617	2.26e-15	4.46566e-13	11240.8	2.1444	0.283605	7.56124	3.99238e-14	3.83449e-12	11240.8	1.53441	0.245801	6.2425	4.30642e-10
ENSDARG00000014244	rbmx	TRUE	1052.5	0.809202	0.699957	1.15607	0.247651	0.542693	1052.5	1.8295	0.698914	2.61764	0.00885406	0.0427712	1052.5	1.87266	0.605994	3.09022	0.00200006	0.0137458	1052.5	1.98606	0.605955	3.27757	0.00104706	0.00808587	1052.5	0.266321	0.700747	0.380053	0.703906	0.993945	1052.5	1.37623	0.699354	1.96785	0.049085	0.18978	1052.5	-0.189703	0.701223	-0.270531	0.786752	1	1052.5	2.22241	0.606107	3.6667	0.0002457
ENSDARG00000080010	adh5	TRUE	593.654	-0.911088	0.759232	-1.20001	0.230134	0.517371	593.654	-3.18704	0.761783	-4.18366	2.86857e-05	0.000381307	593.654	-2.77483	0.658045	-4.21678	2.47811e-05	0.000351887	593.654	-1.11551	0.657311	-1.69709	0.0896805	0.250151	593.654	-0.569471	0.759058	-0.750235	0.453113	0.814806	593.654	-1.61843	0.759719	-2.1303	0.0331467	0.142515	593.654	-0.877312	0.759095	-1.15573	0.24779	0.529045	593.654	-0.840345	0.657458	-1.27817	0.201189
ENSDARG00000100564	sil1	TRUE	491.962	-1.25613	1.19448	-1.05161	0.292979	0.602434	491.962	3.41244	1.1906	2.86615	0.00415502	0.0238049	491.962	1.31021	1.03179	1.26985	0.204139	0.429325	491.962	-0.126691	1.0322	-0.122738	0.902314	0.961312	491.962	-1.45815	1.19497	-1.22023	0.222376	0.554641	491.962	3.01024	1.19067	2.52819	0.0114652	0.065732	491.962	0.55292	1.19142	0.464083	0.642588	0.937141	491.962	-0.0489558	1.03266	-0.0474076	0.962188
ENSDARG00000037675	npm1b	TRUE	414.374	-1.49057	0.947791	-1.57268	0.115794	0.32831	414.374	-2.62196	0.94911	-2.76254	0.00573533	0.0307618	414.374	-1.53934	0.820333	-1.87648	0.0605891	0.192525	414.374	-1.35671	0.820249	-1.65402	0.098123	0.265415	414.374	-3.06156	0.95036	-3.22148	0.00127531	0.0140247	414.374	-2.74341	0.949679	-2.88878	0.00386739	0.0286644	414.374	-0.505806	0.94701	-0.534108	0.593267	0.899287	414.374	-0.95735	0.820403	-1.16693	0.24324
ENSDARG00000071586	tgfbi	TRUE	17.7624	-9.33418	6.2074	-1.50372	0.132654	0.360222	17.7624	-9.4636	6.2074	-1.52457	0.127367	0.315084	17.7624	-1.64354	5.22949	-0.314284	0.753306	0.888816	17.7624	-8.81711	5.31327	-1.65945	0.097025	0.263547	17.7624	-9.34477	6.2074	-1.50542	0.132215	0.40807	17.7624	-1.59374	6.03969	-0.263878	0.791874	1	17.7624	-1.20309	6.03888	-0.199224	0.842088	1	17.7624	-3.98089	5.23614	-0.760271	0.447093
ENSDARG00000002344	tubb4b	TRUE	8175.29	1.78738	0.513245	3.4825	0.000496756	0.0047981	8175.29	1.99116	0.513209	3.87983	0.00010453	0.0011543	8175.29	2.62444	0.444566	5.90337	3.5614e-09	1.34258e-07	8175.29	3.15161	0.444554	7.08937	1.34729e-12	1.07295e-10	8175.29	1.00685	0.513358	1.96131	0.0498434	0.214602	8175.29	0.97336	0.513373	1.89601	0.0579586	0.213511	8175.29	1.9682	0.513202	3.83514	0.00012549	0.00147018	8175.29	3.17421	0.444572	7.13992	9.33822e-13
ENSDARG00000056119	eef1g	TRUE	7100.3	-0.493754	0.543622	-0.908267	0.363737	0.685964	7100.3	0.585359	0.543476	1.07706	0.281452	0.538874	7100.3	1.02779	0.470664	2.18371	0.0289838	0.112824	7100.3	1.0843	0.470662	2.30378	0.0212351	0.0884435	7100.3	-0.969039	0.543712	-1.78226	0.0747061	0.282582	7100.3	0.219594	0.543524	0.40402	0.686198	0.944877	7100.3	0.82084	0.543454	1.51041	0.130938	0.344761	7100.3	1.48768	0.470672	3.16076	0.00157358
ENSDARG00000043484	ube2d2	TRUE	2199.14	0.734073	0.365891	2.00626	0.0448286	0.166529	2199.14	0.830519	0.365815	2.27033	0.0231878	0.0898353	2199.14	0.584608	0.316926	1.84462	0.0650928	0.20246	2199.14	0.177426	0.316982	0.559735	0.57566	0.761372	2199.14	-0.180946	0.366301	-0.493982	0.621319	0.944076	2199.14	-0.2734	0.366389	-0.7462	0.455546	0.770472	2199.14	-0.451646	0.366334	-1.23288	0.217621	0.488342	2199.14	0.0816496	0.317215	0.257395	0.796874
ENSDARG00000061764	ahnak	TRUE	5424.38	0.686454	1.06261	0.646009	0.518274	0.841396	5424.38	-1.15503	1.06272	-1.08686	0.277099	0.5335	5424.38	0.447849	0.92025	0.48666	0.626499	0.80513	5424.38	-0.294372	0.920263	-0.319878	0.749061	0.872337	5424.38	0.733754	1.0626	0.690524	0.489865	0.846868	5424.38	0.028505	1.06264	0.0268248	0.978599	1	5424.38	0.666687	1.0626	0.627411	0.53039	0.844411	5424.38	0.581557	0.920262	0.631947	0.527421
ENSDARG00000037655	pls3	TRUE	808.239	-1.42895	1.0516	-1.35883	0.174199	0.431312	808.239	-1.43565	1.05151	-1.36532	0.172152	0.388052	808.239	-0.161116	0.910173	-0.177017	0.859495	0.951374	808.239	-0.118213	0.910162	-0.129881	0.89666	0.958942	808.239	-2.71125	1.05286	-2.57513	0.0100201	0.0685783	808.239	-0.741802	1.05125	-0.705637	0.480414	0.791284	808.239	1.35567	1.05079	1.29014	0.197001	0.455166	808.239	-0.0804959	0.91026	-0.0884317	0.929534
ENSDARG00000098853	ehd1a	TRUE	1079.87	6.53976	0.760478	8.59954	8.00352e-18	1.65175e-15	1079.87	6.92116	0.76031	9.10308	8.78072e-20	3.32843e-17	1079.87	6.53954	0.674974	9.68857	3.37212e-22	2.14838e-19	1079.87	6.36321	0.674991	9.42711	4.21562e-21	2.23814e-18	1079.87	5.36405	0.761133	7.04746	1.82216e-12	1.83939e-10	1079.87	6.07094	0.76069	7.98083	1.4535e-15	2.99969e-13	1079.87	6.58206	0.760377	8.65631	4.87263e-18	1.1087e-15	1079.87	6.23868	0.675194	9.23983	2.46889e-20
ENSDARG00000006865	glra4a	TRUE	6.27316	0	7.02564	0	1	NA	6.27316	0	7.02564	0	1	NA	6.27316	0	6.08403	0	1	NA	6.27316	4.98606	6.002	0.830733	0.406124	NA	6.27316	0	7.02564	0	1	NA	6.27316	0	7.02564	0	1	NA	6.27316	0	7.02564	0	1	NA	6.27316	5.28806	6.00377	0.880789	0.378432
ENSDARG00000076811	ganabb	TRUE	1024.73	-1.08579	0.568835	-1.9088	0.0562885	0.196671	1024.73	0.939859	0.566305	1.65963	0.0969881	0.259804	1024.73	0.851248	0.490647	1.73495	0.0827494	0.238767	1024.73	-0.04958	0.490902	-0.100998	0.919552	0.971185	1024.73	0.475841	0.566661	0.839727	0.401061	0.767901	1024.73	0.996852	0.566357	1.76011	0.0783887	0.260842	1024.73	0.983003	0.566235	1.73603	0.082558	0.24865	1024.73	0.79803	0.490892	1.62567	0.104019
ENSDARG00000099970	malat1	TRUE	282998	0.0178742	0.81572	0.0219121	0.982518	1	282998	-0.724224	0.815722	-0.887831	0.374631	0.64862	282998	0.572437	0.706433	0.810321	0.417756	0.647123	282998	0.858834	0.706433	1.21573	0.224086	0.448853	282998	0.580919	0.815719	0.712156	0.476368	0.835432	282998	0.0571236	0.81572	0.0700284	0.944171	1	282998	-1.13043	0.815724	-1.3858	0.165808	0.404428	282998	0.334204	0.706434	0.473087	0.636151
ENSDARG00000071336	mif	TRUE	366.528	-1.83374	1.01383	-1.80872	0.0704944	0.231866	366.528	-2.06323	1.01392	-2.0349	0.0418607	0.139942	366.528	-2.57649	0.877794	-2.93519	0.00333344	0.0207329	366.528	-1.93115	0.877408	-2.20098	0.0277377	0.107842	366.528	-1.59803	1.01356	-1.57665	0.114877	0.373943	366.528	-1.77331	1.01377	-1.74921	0.0802545	0.264955	366.528	-1.10389	1.01306	-1.08966	0.275862	0.566598	366.528	-1.22515	0.877459	-1.39625	0.16264
ENSDARG00000103019	gstp1.1	TRUE	0.206447	0	10.1958	0	1	NA	0.206447	0	10.1958	0	1	NA	0.206447	-0.269792	8.82788	-0.0305614	0.975619	NA	0.206447	0	8.82877	0	1	NA	0.206447	0	10.1958	0	1	NA	0.206447	0	10.1958	0	1	NA	0.206447	0	10.1958	0	1	NA	0.206447	0	8.82877	0	1
ENSDARG00000104068	gstp1.2	TRUE	4138.53	-0.635225	0.720835	-0.881235	0.37819	0.702873	4138.53	-3.76264	0.721094	-5.21795	1.80911e-07	4.51646e-06	4138.53	-4.47838	0.624443	-7.1718	7.402e-13	6.25993e-11	4138.53	-3.83701	0.624363	-6.14548	7.97224e-10	3.61932e-08	4138.53	-1.63704	0.720871	-2.27092	0.0231517	0.12559	4138.53	-3.59921	0.721093	-4.99132	5.99682e-07	1.7448e-05	4138.53	-3.00284	0.720961	-4.16505	3.11283e-05	0.000463	4138.53	-3.78863	0.624453	-6.06711	1.30229e-09
ENSDARG00000013335	anxa6	TRUE	189.809	-4.7704	2.71135	-1.75942	0.0785064	0.251714	189.809	2.65665	2.30223	1.15395	0.248522	0.495922	189.809	6.15865	2.00358	3.07382	0.00211338	0.0143524	189.809	4.51407	2.00407	2.25245	0.0242939	0.0977123	189.809	5.54067	2.29663	2.41252	0.0158428	0.0958587	189.809	-4.75381	2.71135	-1.7533	0.0795508	0.263383	189.809	-2.37197	2.48525	-0.95442	0.339871	0.646694	189.809	3.99632	2.00519	1.99299	0.0462623
ENSDARG00000087693	atox1	TRUE	169.733	-5.49809	1.57734	-3.48566	0.000490917	0.00474911	169.733	-6.5044	1.59396	-4.08066	4.49078e-05	0.00055906	169.733	-1.70872	1.34882	-1.26682	0.205219	0.430763	169.733	-1.84217	1.34885	-1.36573	0.172023	0.38169	169.733	-3.61961	1.56217	-2.31703	0.0205021	0.115256	169.733	-2.75216	1.55977	-1.76447	0.0776536	0.259343	169.733	-0.814534	1.55733	-0.523033	0.600951	0.904998	169.733	-1.92362	1.34938	-1.42556	0.153994
ENSDARG00000036375	cyfip2	TRUE	2125.44	0.88643	0.537337	1.64967	0.0990101	0.295851	2125.44	1.53288	0.536865	2.85524	0.00430038	0.0244791	2125.44	1.60311	0.465328	3.44511	0.00057082	0.00500922	2125.44	2.06798	0.465249	4.44489	8.7938e-06	0.000144214	2125.44	1.34108	0.537016	2.49728	0.012515	0.0810793	2125.44	0.751905	0.537452	1.39902	0.161807	0.419399	2125.44	-0.374673	0.53846	-0.695823	0.48654	0.803447	2125.44	1.25165	0.465628	2.68809	0.00718624
ENSDARG00000040881	hnrnph1	TRUE	720.829	-1.40772	0.633823	-2.221	0.0263509	0.111719	720.829	-0.459728	0.632474	-0.726871	0.467305	0.74204	720.829	-0.755027	0.547647	-1.37867	0.167995	0.379224	720.829	-0.640957	0.547576	-1.17053	0.241786	0.470501	720.829	0.0873214	0.632168	0.13813	0.890138	1	720.829	-0.0674334	0.632296	-0.106648	0.915068	1	720.829	-1.85779	0.634191	-2.92938	0.00339636	0.0219975	720.829	-0.849748	0.548144	-1.55023	0.121087
ENSDARG00000104138	igfbp7	TRUE	9.51767	0	8.36837	0	1	NA	9.51767	0	8.36837	0	1	NA	9.51767	4.03888	7.18136	0.562412	0.573835	0.767725	9.51767	3.46097	7.18431	0.481741	0.62999	0.799164	9.51767	0	8.36837	0	1	NA	9.51767	0	8.36837	0	1	NA	9.51767	0	8.36837	0	1	1	9.51767	4.66472	7.18203	0.649499	0.516016
ENSDARG00000041215	cetn4	TRUE	90.4206	3.00372	1.50043	2.0019	0.045295	0.167758	90.4206	3.59472	1.49882	2.39837	0.0164683	0.0691573	90.4206	2.40494	1.30893	1.83733	0.0661608	0.204882	90.4206	3.8309	1.30745	2.93005	0.00338906	0.0208481	90.4206	0.104845	1.5254	0.0687327	0.945202	1	90.4206	3.35734	1.49957	2.23886	0.0251648	0.116853	90.4206	3.39884	1.49898	2.26744	0.0233634	0.0972231	90.4206	3.52421	1.30843	2.69348	0.00707113
ENSDARG00000088439	gm2a	TRUE	138.965	-1.35849	1.50391	-0.9033	0.366366	0.688406	138.965	-2.54762	1.50619	-1.69143	0.0907545	0.247259	138.965	-1.23273	1.30159	-0.947098	0.343589	0.579562	138.965	-2.01015	1.30208	-1.54381	0.122635	0.307084	138.965	-8.73038	1.81825	-4.80152	1.57462e-06	4.72489e-05	138.965	-2.2735	1.50585	-1.50978	0.131099	0.367607	138.965	-1.91517	1.50442	-1.27303	0.203008	0.465716	138.965	-3.09584	1.30549	-2.3714	0.0177208
ENSDARG00000039502	eef1a1a	TRUE	4192.29	-0.60285	0.816196	-0.73861	0.460144	0.790259	4192.29	-1.75938	0.816462	-2.15488	0.0311709	0.112421	4192.29	-1.65267	0.706884	-2.33797	0.0193887	0.082996	4192.29	-1.76009	0.70689	-2.4899	0.0127779	0.0597269	4192.29	-0.801254	0.816227	-0.981655	0.32627	0.688339	4192.29	-0.750803	0.816226	-0.919847	0.357653	0.676064	4192.29	-1.89059	0.816472	-2.31556	0.0205821	0.0885803	4192.29	-2.56421	0.707339	-3.62515	0.000288789
ENSDARG00000044968	vcla	TRUE	65.2237	8.9696	2.79917	3.20437	0.00135357	0.0109025	65.2237	3.97859	2.84716	1.39739	0.162297	0.372667	65.2237	7.77974	2.52917	3.076	0.00209797	0.014275	65.2237	8.33774	2.52866	3.29729	0.000976225	0.0076152	65.2237	5.2652	2.81961	1.86735	0.0618529	0.248425	65.2237	0	3.14752	0	1	1	65.2237	0	3.14752	0	1	1	65.2237	7.36723	2.531	2.91079	0.00360514
ENSDARG00000022183	gsto1	TRUE	254.125	-1.50455	1.91254	-0.786679	0.43147	0.759261	254.125	-4.69222	1.91824	-2.44611	0.0144407	0.0627274	254.125	-3.60113	1.657	-2.17328	0.0297591	0.115162	254.125	-3.61174	1.65695	-2.17975	0.0292763	0.112199	254.125	-0.723169	1.91219	-0.378188	0.705291	0.994313	254.125	-2.84968	1.91377	-1.48904	0.136477	0.376827	254.125	-1.63243	1.91247	-0.85357	0.393344	0.707042	254.125	-2.03269	1.65644	-1.22714	0.219771
ENSDARG00000009640	psmb1	TRUE	741.131	-0.81894	0.95891	-0.854032	0.393087	0.718835	741.131	1.80133	0.95395	1.88829	0.0589874	0.181576	741.131	2.88845	0.826675	3.49406	0.000475734	0.00431752	741.131	2.82262	0.826676	3.41442	0.000639184	0.00537708	741.131	-4.07358	1.00598	-4.04938	5.13525e-05	0.000993565	741.131	2.27804	0.95378	2.38843	0.0169203	0.0877628	741.131	2.93596	0.953457	3.07928	0.00207501	0.0146997	741.131	3.05764	0.826761	3.69834	0.000217017
ENSDARG00000007795	cst3	TRUE	1254.42	0.275311	0.486717	0.56565	0.571632	0.890152	1254.42	-0.779741	0.487282	-1.60018	0.109558	0.283416	1254.42	-0.658505	0.421682	-1.56161	0.118379	0.301235	1254.42	-1.32899	0.421929	-3.1498	0.00163384	0.0116826	1254.42	-0.472761	0.487131	-0.970501	0.331797	0.695261	1254.42	-0.0311703	0.486874	-0.0640212	0.948953	1	1254.42	0.278559	0.486611	0.572447	0.567019	0.876887	1254.42	-1.15879	0.422341	-2.74374	0.00607439
ENSDARG00000003829	galnt2	TRUE	1096.58	-1.89916	0.572872	-3.31516	0.000915911	0.0079091	1096.58	-0.268241	0.57062	-0.470088	0.638292	0.891401	1096.58	-0.170931	0.49402	-0.346	0.729343	0.873922	1096.58	-0.337909	0.494048	-0.683961	0.494	0.702935	1096.58	0.295564	0.570372	0.518195	0.604322	0.931277	1096.58	-0.607872	0.571001	-1.06457	0.287069	0.598297	1096.58	-0.756398	0.570903	-1.32492	0.185199	0.436786	1096.58	0.365592	0.494081	0.739943	0.459335
ENSDARG00000013968	psap	TRUE	4588.99	0.17849	0.342664	0.520888	0.602445	0.914872	4588.99	-0.827208	0.342868	-2.41261	0.0158386	0.0673042	4588.99	-1.13304	0.296871	-3.81661	0.0001353	0.00150897	4588.99	-0.810278	0.296815	-2.72991	0.00633524	0.0344678	4588.99	-0.129832	0.342716	-0.378831	0.704813	0.994301	4588.99	-0.457762	0.342806	-1.33534	0.181765	0.451593	4588.99	-0.168891	0.342681	-0.492853	0.622117	0.92096	4588.99	-0.397775	0.296875	-1.33987	0.180287
ENSDARG00000008816	glud1a	TRUE	447.988	-1.88646	1.45784	-1.29401	0.195661	0.466282	447.988	-4.47556	1.46333	-3.05847	0.00222472	0.0143979	447.988	-0.957452	1.26181	-0.758795	0.447975	0.67249	447.988	-0.950505	1.26179	-0.753297	0.451272	0.668118	447.988	0.0517302	1.45691	0.0355068	0.971676	1	447.988	-1.28078	1.45742	-0.878805	0.379507	0.69841	447.988	-0.10867	1.4569	-0.0745897	0.940541	1	447.988	-0.788432	1.26193	-0.624781	0.532115
ENSDARG00000029663	rab1ab	TRUE	1760.56	3.79244	0.609157	6.22572	4.79347e-10	2.17156e-08	1760.56	4.26997	0.609003	7.0114	2.35945e-12	1.75297e-10	1760.56	3.74819	0.529352	7.08071	1.43417e-12	1.17645e-10	1760.56	3.45052	0.529382	6.518	7.1249e-11	4.1122e-09	1760.56	3.1984	0.609364	5.24875	1.53137e-07	5.84057e-06	1760.56	3.22035	0.609373	5.28469	1.25918e-07	4.37977e-06	1760.56	3.42145	0.609194	5.61635	1.95029e-08	6.52818e-07	1760.56	3.73585	0.529473	7.05579	1.71617e-12
ENSDARG00000091699	capn2a	TRUE	732.938	0.466402	1.24043	0.376002	0.706916	0.98694	732.938	-0.00566741	1.24054	-0.00456851	0.996355	1	732.938	1.32349	1.07415	1.23213	0.217901	0.44559	732.938	1.33176	1.07415	1.23984	0.215036	0.438201	732.938	-1.99378	1.24237	-1.60482	0.108534	0.361205	732.938	-0.611633	1.24093	-0.492884	0.622094	0.900396	732.938	1.50842	1.24016	1.21631	0.223867	0.496031	732.938	0.545374	1.07433	0.507641	0.611705
ENSDARG00000070076	actr2b	TRUE	284.492	-1.44388	1.65022	-0.87496	0.381596	0.706726	284.492	-3.99784	1.65855	-2.41044	0.0159332	0.0676133	284.492	-1.07024	1.42826	-0.749333	0.453657	0.677243	284.492	-1.17559	1.42827	-0.823082	0.410461	0.63508	284.492	-1.27441	1.64996	-0.772389	0.439884	0.803621	284.492	-1.56441	1.6504	-0.947895	0.343183	0.6613	284.492	-0.0503722	1.6489	-0.030549	0.975629	1	284.492	-0.526391	1.42835	-0.368531	0.712477
ENSDARG00000060410	thbs2a	TRUE	179.504	0	2.73942	0	1	1	179.504	11.3485	2.32912	4.87242	1.10241e-06	2.27513e-05	179.504	9.19815	2.14251	4.29318	1.76136e-05	0.000263418	179.504	7.39755	2.14401	3.45033	0.000559899	0.0048226	179.504	0	2.73942	0	1	1	179.504	10.9779	2.32928	4.71298	2.44114e-06	5.96603e-05	179.504	10.6185	2.32932	4.55864	5.14849e-06	9.62849e-05	179.504	7.72376	2.14489	3.601	0.000316997
ENSDARG00000019845	pdlim1	TRUE	320.232	0.788714	1.41487	0.557446	0.577222	0.894936	320.232	-1.74855	1.41666	-1.23427	0.217102	0.45217	320.232	-1.235	1.22585	-1.00747	0.313709	0.550026	320.232	-0.859701	1.22567	-0.701411	0.483046	0.69416	320.232	-1.52746	1.41651	-1.07833	0.280888	0.633695	320.232	-0.269097	1.41533	-0.19013	0.849207	1	320.232	-0.551425	1.41535	-0.389605	0.696829	0.981381	320.232	-0.579612	1.22589	-0.472807	0.636351
ENSDARG00000002071	adss2	TRUE	646.382	-1.46368	1.38192	-1.05917	0.289524	0.598112	646.382	-3.88921	1.38284	-2.81248	0.00491614	0.0272819	646.382	-2.39846	1.19677	-2.00411	0.0450586	0.155437	646.382	-2.70504	1.1968	-2.26022	0.0238078	0.0962432	646.382	-3.43959	1.3826	-2.48777	0.0128546	0.08284	646.382	-3.42531	1.38262	-2.47741	0.013234	0.0730484	646.382	-4.38808	1.3832	-3.1724	0.00151185	0.0114299	646.382	-2.96626	1.19704	-2.47801	0.0132119
ENSDARG00000077383	anxa11a	TRUE	776.116	0.637032	1.27481	0.499709	0.61728	0.92505	776.116	0.215346	1.27485	0.168919	0.865861	1	776.116	0.0908674	1.10406	0.082303	0.934406	0.989957	776.116	-0.840167	1.10417	-0.760907	0.446713	0.664953	776.116	0.120868	1.2749	0.0948062	0.924469	1	776.116	-0.528573	1.27509	-0.414537	0.678481	0.939422	776.116	0.480008	1.27479	0.376538	0.706517	0.989061	776.116	-0.100654	1.10418	-0.0911569	0.927368
ENSDARG00000039466	hnrnph3	TRUE	218.997	-9.92657	2.04596	-4.85178	1.22356e-06	2.75137e-05	218.997	-1.60389	1.45631	-1.10134	0.270748	0.525668	218.997	0.242853	1.2577	0.193092	0.846887	0.944149	218.997	0.15979	1.25771	0.127048	0.898902	0.959698	218.997	-0.749247	1.45407	-0.515275	0.606361	0.932847	218.997	-0.125336	1.45296	-0.0862623	0.931258	1	218.997	-1.97371	1.45743	-1.35424	0.175659	0.420988	218.997	-1.05691	1.25978	-0.838964	0.401489
ENSDARG00000005423	pgam1a	TRUE	1481.35	-1.24873	0.554449	-2.25221	0.0243091	0.104712	1481.35	0.786648	0.553299	1.42174	0.155101	0.361507	1481.35	0.746152	0.479238	1.55695	0.119481	0.303273	1481.35	0.166373	0.479299	0.347118	0.728503	0.859499	1481.35	-0.917541	0.554118	-1.65586	0.0977505	0.338419	1481.35	0.170183	0.553529	0.307451	0.7585	0.985449	1481.35	0.572748	0.553325	1.0351	0.300621	0.598552	1481.35	0.130784	0.479464	0.272772	0.785028
ENSDARG00000036282	rnaset2	TRUE	572.329	-0.936425	1.21515	-0.770628	0.440928	0.769142	572.329	-1.68257	1.21572	-1.38401	0.166355	0.379219	572.329	-0.430322	1.05187	-0.409102	0.682465	0.843154	572.329	-0.411282	1.05185	-0.391007	0.695792	0.84107	572.329	-0.598963	1.21489	-0.493019	0.621999	0.944556	572.329	0.540086	1.21443	0.444725	0.656518	0.924711	572.329	0.71853	1.21432	0.591714	0.554042	0.86548	572.329	0.729669	1.0518	0.693736	0.487848
ENSDARG00000038473	ube2d3	TRUE	660.001	-0.295204	0.731163	-0.403746	0.6864	0.974858	660.001	0.678582	0.730318	0.92916	0.352806	0.624743	660.001	0.59363	0.632599	0.938398	0.34804	0.584835	660.001	0.183926	0.632687	0.290707	0.771276	0.886065	660.001	0.469896	0.730498	0.643255	0.520059	0.868979	660.001	-0.372952	0.731258	-0.510014	0.610042	0.891987	660.001	-0.251307	0.730872	-0.343845	0.730963	1	660.001	-0.495738	0.633438	-0.782615	0.433853
ENSDARG00000041083	anpeplb	TRUE	43.7179	2.72256	3.65195	0.745509	0.455964	0.786223	43.7179	2.41064	3.65299	0.659909	0.509312	0.781041	43.7179	0.42962	3.19038	0.134661	0.89288	0.968591	43.7179	5.89984	3.1746	1.85845	0.0631053	0.194955	43.7179	2.54404	3.65286	0.696452	0.486146	0.843803	43.7179	4.05693	3.64669	1.1125	0.265925	0.57128	43.7179	4.34955	3.64558	1.1931	0.23283	0.508697	43.7179	1.43762	3.18793	0.450957	0.65202
ENSDARG00000026829	cotl1	TRUE	2038.25	-0.401878	0.696899	-0.576667	0.564165	0.883839	2038.25	-2.62552	0.69747	-3.76434	0.000166986	0.00170324	2038.25	-1.00862	0.603526	-1.67121	0.0946811	0.260155	2038.25	-1.19657	0.603536	-1.9826	0.0474122	0.159092	2038.25	-1.70964	0.697151	-2.45233	0.0141935	0.0889741	2038.25	-1.77422	0.697184	-2.54484	0.0109329	0.0634192	2038.25	-1.27054	0.696994	-1.82289	0.0683205	0.216445	2038.25	-1.6586	0.603698	-2.74741	0.0060068
ENSDARG00000041182	rpl4	TRUE	10055.3	-0.606431	0.493654	-1.22845	0.219277	0.501216	10055.3	0.664278	0.493482	1.3461	0.178269	0.396789	10055.3	1.45211	0.427364	3.39782	0.000679249	0.00577513	10055.3	1.64585	0.42736	3.8512	0.00011754	0.00130234	10055.3	-0.908654	0.493709	-1.84046	0.0657	0.258596	10055.3	0.86569	0.493479	1.75426	0.079386	0.262931	10055.3	1.96081	0.493418	3.97394	7.06943e-05	0.000908662	10055.3	1.7866	0.427373	4.18042	2.90971e-05
ENSDARG00000014215	cdh13	TRUE	80.9431	0	3.16077	0	1	1	80.9431	8.93799	2.81393	3.17633	0.0014915	0.0104619	80.9431	9.64174	2.54049	3.79523	0.000147505	0.0016147	80.9431	8.75913	2.54079	3.4474	0.000566017	0.00486215	80.9431	8.63106	2.81448	3.06667	0.00216461	0.0212278	80.9431	8.15343	2.81541	2.896	0.00377954	0.0281593	80.9431	0	3.16077	0	1	1	80.9431	4.39497	2.56564	1.71301	0.086711
ENSDARG00000056531	nutf2	TRUE	495.605	-1.55948	1.06746	-1.46093	0.144035	0.380474	495.605	0.538892	1.05992	0.508425	0.611155	0.870873	495.605	2.20598	0.917526	2.40427	0.0162049	0.072467	495.605	2.16928	0.917521	2.36428	0.018065	0.0781698	495.605	1.3955	1.05911	1.31761	0.187635	0.502124	495.605	1.85757	1.05881	1.7544	0.0793621	0.26291	495.605	2.3871	1.05843	2.25533	0.0241126	0.0994956	495.605	3.02725	0.917514	3.2994	0.000968916
ENSDARG00000078738	nampt3.2	TRUE	0.0672467	0	10.1958	0	1	NA	0.0672467	0	10.1958	0	1	NA	0.0672467	0	8.82877	0	1	NA	0.0672467	0.913958	8.81288	0.103707	0.917402	NA	0.0672467	0	10.1958	0	1	NA	0.0672467	0	10.1958	0	1	NA	0.0672467	0	10.1958	0	1	NA	0.0672467	0.658248	8.82877	0.0745571	0.940567
ENSDARG00000076694	nampt3.1	TRUE	0.0741587	0	10.1958	0	1	NA	0.0741587	0	10.1958	0	1	NA	0.0741587	0.987663	8.80858	0.112125	0.910724	NA	0.0741587	0	8.82877	0	1	NA	0.0741587	0	10.1958	0	1	NA	0.0741587	0	10.1958	0	1	NA	0.0741587	0	10.1958	0	1	NA	0.0741587	0	8.82877	0	1
ENSDARG00000099336	mvda	TRUE	147.485	1.22886	1.80676	0.680145	0.496412	0.823314	147.485	-2.54155	1.81166	-1.40289	0.160651	0.369678	147.485	-1.50916	1.56576	-0.963849	0.335122	0.570923	147.485	-2.51906	1.56679	-1.60779	0.107882	0.282536	147.485	0.365057	1.80709	0.202013	0.839906	1	147.485	-1.5195	1.80926	-0.839848	0.400994	0.718135	147.485	-1.08417	1.80813	-0.59961	0.548766	0.861555	147.485	0.0884681	1.56527	0.0565193	0.954928
ENSDARG00000099730	pkma	TRUE	3826.55	0.324486	0.44386	0.731055	0.464746	0.794861	3826.55	0.402197	0.443796	0.906265	0.364795	0.637894	3826.55	0.658925	0.384331	1.71448	0.0864415	0.244914	3826.55	0.593327	0.384331	1.54379	0.122639	0.307084	3826.55	0.45438	0.443813	1.02381	0.305925	0.663767	3826.55	0.153031	0.443918	0.344729	0.730298	0.971181	3826.55	0.654621	0.443715	1.47532	0.140127	0.361046	3826.55	0.234434	0.384498	0.609713	0.542052
ENSDARG00000036291	nucb2b	TRUE	335.155	-1.37313	1.60443	-0.855837	0.392088	0.717926	335.155	3.28473	1.59977	2.05325	0.0400481	0.135508	335.155	1.81155	1.38611	1.30693	0.191237	0.411845	335.155	0.838903	1.38629	0.605141	0.545085	0.739142	335.155	-1.26571	1.60398	-0.789108	0.430049	0.794799	335.155	1.97397	1.60008	1.23367	0.217324	0.504752	335.155	0.973531	1.6004	0.608306	0.542984	0.855993	335.155	0.475679	1.38678	0.343009	0.731591
ENSDARG00000017105	vaspb	TRUE	1430.98	-0.569302	0.57379	-0.992179	0.32111	0.636057	1430.98	-0.915388	0.573851	-1.59517	0.110675	0.285729	1430.98	-0.59987	0.496811	-1.20744	0.227262	0.457468	1430.98	-0.991763	0.496853	-1.99609	0.045924	0.155491	1430.98	-1.40148	0.574099	-2.44118	0.0146392	0.0909393	1430.98	-1.34815	0.574093	-2.34831	0.0188589	0.0946718	1430.98	-1.8583	0.57423	-3.23617	0.00121147	0.00954748	1430.98	-0.167973	0.496852	-0.338074	0.735307
ENSDARG00000069142	aars1	TRUE	4080.54	0.0157864	0.460605	0.0342731	0.972659	1	4080.54	2.24836	0.460047	4.88724	1.02258e-06	2.13169e-05	4080.54	1.80737	0.398607	4.53423	5.78135e-06	9.86597e-05	4080.54	1.20612	0.398641	3.02557	0.00248162	0.0163387	4080.54	0.317147	0.460462	0.688758	0.490976	0.847809	4080.54	1.97963	0.460092	4.30268	1.68744e-05	0.000322122	4080.54	1.30495	0.460152	2.8359	0.00456961	0.0279753	4080.54	1.45703	0.398695	3.65451	0.000257675
ENSDARG00000068275	ptx3a	TRUE	550.366	1.34966	1.99198	0.677546	0.49806	0.824786	550.366	0.713632	1.99202	0.358245	0.72016	0.954084	550.366	-0.372932	1.72523	-0.216163	0.828861	0.933727	550.366	-1.39167	1.72537	-0.806594	0.4199	0.642528	550.366	0.282784	1.99209	0.141953	0.887117	1	550.366	-0.513144	1.99227	-0.257567	0.796741	1	550.366	-0.0750085	1.99212	-0.0376526	0.969965	1	550.366	-0.547511	1.72536	-0.317331	0.750992
ENSDARG00000005115	calub	TRUE	240.37	5.92304	1.77894	3.32953	0.000869921	0.00756102	240.37	7.84002	1.77743	4.41087	1.02955e-05	0.00015778	240.37	7.6845	1.57864	4.86779	1.12856e-06	2.38343e-05	240.37	7.08184	1.57874	4.48575	7.2658e-06	0.000121817	240.37	6.2624	1.77849	3.5212	0.000429606	0.00582445	240.37	7.37193	1.77769	4.14692	3.36976e-05	0.000582773	240.37	5.91105	1.77863	3.32336	0.00088939	0.00742635	240.37	6.66072	1.57918	4.21785	2.46648e-05
ENSDARG00000022437	cd81b	TRUE	0.190455	0	10.1958	0	1	NA	0.190455	0	10.1958	0	1	NA	0.190455	0	8.82877	0	1	NA	0.190455	0	8.82877	0	1	NA	0.190455	0	10.1958	0	1	NA	0.190455	0	10.1958	0	1	NA	0.190455	0	10.1958	0	1	NA	0.190455	0	8.82877	0	1
ENSDARG00000103007	rps3	TRUE	6960.19	-0.295801	0.664429	-0.445197	0.656178	0.954175	6960.19	0.208898	0.664368	0.314431	0.753194	0.976738	6960.19	0.833382	0.575342	1.4485	0.147478	0.348422	6960.19	0.954567	0.575339	1.65914	0.0970875	0.263547	6960.19	-0.921293	0.664513	-1.38642	0.165619	0.466516	6960.19	-0.153564	0.664414	-0.231127	0.817217	1	6960.19	1.0728	0.664316	1.6149	0.106333	0.297518	6960.19	1.07138	0.575355	1.86212	0.0625866
ENSDARG00000100057	ppfibp1b	TRUE	708.021	-0.519782	0.904723	-0.57452	0.565616	0.885067	708.021	-1.48088	0.90499	-1.63635	0.101766	0.268685	708.021	-1.34015	0.783527	-1.7104	0.087191	0.245989	708.021	-1.23886	0.783502	-1.58119	0.113835	0.292688	708.021	-1.23184	0.904935	-1.36125	0.173436	0.479095	708.021	-1.54648	0.905094	-1.70864	0.087518	0.281873	708.021	-1.42665	0.904926	-1.57654	0.114901	0.314629	708.021	-1.0112	0.78361	-1.29044	0.196897
ENSDARG00000101074	glud1b	TRUE	1174.78	-0.0552066	0.566022	-0.0975344	0.922302	1	1174.78	-0.742929	0.566292	-1.31192	0.189547	0.41373	1174.78	-0.231897	0.490122	-0.473142	0.636112	0.811267	1174.78	-0.362196	0.490134	-0.738973	0.459924	0.675051	1174.78	-0.108725	0.56603	-0.192083	0.847677	1	1174.78	-0.77811	0.566415	-1.37375	0.169521	0.432451	1174.78	-0.044828	0.565923	-0.0792123	0.936864	1	1174.78	-0.536908	0.490403	-1.09483	0.273591
ENSDARG00000071426	lrrc59	TRUE	135.523	0.0630095	2.10794	0.0298916	0.976154	1	135.523	6.78603	1.96133	3.45992	0.000540335	0.0044965	135.523	6.97257	1.75091	3.98227	6.82612e-05	0.000837404	135.523	5.70062	1.75153	3.25465	0.00113533	0.00863491	135.523	4.99662	1.96495	2.54288	0.0109943	0.0734671	135.523	7.55019	1.96087	3.85043	0.000117912	0.00168729	135.523	6.41621	1.96159	3.27092	0.001072	0.00865616	135.523	6.59327	1.75148	3.7644	0.000166949
ENSDARG00000076225	tha1	TRUE	170.133	0.647759	1.81272	0.357341	0.720837	0.994044	170.133	0.549718	1.81265	0.303267	0.761686	0.982401	170.133	0.555109	1.56998	0.353576	0.723657	0.870366	170.133	1.75136	1.56951	1.11586	0.264481	0.494913	170.133	0.0141567	1.81375	0.00780523	0.993772	1	170.133	1.1883	1.8121	0.655758	0.51198	0.817953	170.133	2.43532	1.81121	1.34459	0.178759	0.426385	170.133	2.03547	1.56966	1.29676	0.194714
ENSDARG00000089750	si:dkey-26g8.5	TRUE	0.261518	0	10.1958	0	1	NA	0.261518	0	10.1958	0	1	NA	0.261518	3.67965	8.77689	0.419243	0.675038	NA	0.261518	0	8.82877	0	1	NA	0.261518	0	10.1958	0	1	NA	0.261518	0	10.1958	0	1	NA	0.261518	0	10.1958	0	1	NA	0.261518	0	8.82877	0	1
ENSDARG00000074849	rac1a	TRUE	2675.92	0.310254	0.624633	0.496699	0.619402	0.926464	2675.92	0.380728	0.624599	0.609556	0.542156	0.810333	2675.92	0.742048	0.540907	1.37186	0.170107	0.382412	2675.92	0.548231	0.540914	1.01353	0.310808	0.543961	2675.92	-0.663965	0.624854	-1.06259	0.287967	0.641969	2675.92	-0.0910498	0.624712	-0.145747	0.884121	1	2675.92	1.33492	0.624492	2.13761	0.0325484	0.124271	2675.92	0.65503	0.540961	1.21086	0.225948
ENSDARG00000045172	minpp1b	TRUE	24.8104	-3.51902	3.09637	-1.1365	0.255747	0.552933	24.8104	-5.29702	3.21569	-1.64724	0.0995078	0.264528	24.8104	-4.00767	2.66343	-1.5047	0.132401	0.324488	24.8104	-1.29245	2.63708	-0.490108	0.624057	0.795333	24.8104	-7.52696	3.3629	-2.23823	0.0252058	0.133185	24.8104	-0.799738	3.04678	-0.262487	0.792946	1	24.8104	-0.839549	3.04549	-0.275669	0.782802	1	24.8104	-1.45026	2.64157	-0.549014	0.582996
ENSDARG00000087657	fasn	TRUE	9001.84	-0.515085	0.367181	-1.40281	0.160673	0.408143	9001.84	-1.78126	0.367272	-4.84996	1.23484e-06	2.51766e-05	9001.84	-2.56461	0.318062	-8.06325	7.42938e-16	1.20265e-13	9001.84	-2.6023	0.31806	-8.18181	2.79609e-16	5.08967e-14	9001.84	-0.633999	0.367185	-1.72664	0.0842316	0.307431	9001.84	-1.97124	0.367318	-5.36657	8.02485e-08	2.96919e-06	9001.84	-2.17663	0.36731	-5.92588	3.10622e-09	1.21162e-07	9001.84	-2.58995	0.318151	-8.14064	3.93207e-16
ENSDARG00000073810	thbs2b	TRUE	63.7905	2.33352	2.5757	0.905977	0.364948	0.6872	63.7905	-1.45348	2.58124	-0.563095	0.57337	0.838121	63.7905	-1.28139	2.23327	-0.573772	0.566122	0.761939	63.7905	0.0287491	2.23187	0.0128811	0.989723	1	63.7905	-1.00871	2.58001	-0.39097	0.695819	0.989987	63.7905	-0.695134	2.57919	-0.269517	0.787532	1	63.7905	-9.09378	2.95178	-3.08077	0.00206463	0.0146532	63.7905	-2.06586	2.2376	-0.923245	0.355879
ENSDARG00000045129	fkbp10b	TRUE	11.5729	0	7.59595	0	1	1	11.5729	7.91433	7.45895	1.06105	0.288667	0.547664	11.5729	5.39695	6.50124	0.830141	0.406459	0.637557	11.5729	0	6.57785	0	1	1	11.5729	0	7.59595	0	1	1	11.5729	0	7.59595	0	1	1	11.5729	0	7.59595	0	1	1	11.5729	0	6.57785	0	1
ENSDARG00000055652	aclyb	TRUE	96.4452	6.4067	2.79267	2.29411	0.0217842	0.0967062	96.4452	4.65356	2.81372	1.65388	0.0981513	0.261972	96.4452	8.19372	2.51626	3.25631	0.0011287	0.00872336	96.4452	7.42472	2.51695	2.94988	0.00317895	0.0198365	96.4452	7.1541	2.78833	2.56573	0.0102959	0.0698196	96.4452	8.39919	2.78492	3.01596	0.00256168	0.0208596	96.4452	8.7147	2.78405	3.13022	0.00174674	0.0128159	96.4452	7.6547	2.51787	3.04016	0.00236456
ENSDARG00000016443	eif3c	TRUE	7291.52	0.384911	0.372233	1.03406	0.301108	0.611902	7291.52	1.59122	0.372034	4.27708	1.89362e-05	0.00026808	7291.52	1.57923	0.322277	4.90023	9.57227e-07	2.04647e-05	7291.52	1.4469	0.32228	4.48958	7.13651e-06	0.000119965	7291.52	0.367644	0.372229	0.987682	0.323308	0.683956	7291.52	0.884329	0.372139	2.37634	0.0174853	0.0896913	7291.52	1.21011	0.372061	3.25245	0.00114417	0.00912764	7291.52	1.64045	0.322311	5.08964	3.58737e-07
ENSDARG00000033537	p4ha1a	TRUE	335.31	-1.69	1.60987	-1.04977	0.293822	0.603547	335.31	-2.26257	1.61013	-1.40521	0.159958	0.36871	335.31	-1.84193	1.39393	-1.32139	0.186373	0.405018	335.31	-2.10201	1.39398	-1.50792	0.131575	0.32192	335.31	-1.47978	1.60976	-0.919256	0.357961	0.724425	335.31	-1.59589	1.60983	-0.991341	0.321519	0.638842	335.31	-2.34987	1.61012	-1.45944	0.144443	0.368076	335.31	-1.38404	1.39401	-0.992853	0.320782
ENSDARG00000034470	aldoab	TRUE	5.87093	0	10.1958	0	1	NA	5.87093	0	10.1958	0	1	NA	5.87093	11.5618	8.80864	1.31255	0.189335	NA	5.87093	15.4588	8.77267	1.76215	0.0780434	NA	5.87093	0	10.1958	0	1	NA	5.87093	0	10.1958	0	1	NA	5.87093	0	10.1958	0	1	NA	5.87093	13.1867	8.79533	1.49929	0.133799
ENSDARG00000043820	nme2a	TRUE	705.449	-1.13633	1.77454	-0.640348	0.521946	0.845299	705.449	-1.17196	1.77443	-0.660469	0.508953	0.780812	705.449	-1.38989	1.53642	-0.904628	0.365662	0.600473	705.449	-1.48946	1.53644	-0.969423	0.332334	0.564614	705.449	-2.63502	1.77708	-1.48278	0.138132	0.418543	705.449	-1.08202	1.7745	-0.60976	0.542021	0.841359	705.449	-1.21174	1.77438	-0.682912	0.494662	0.810763	705.449	-4.26702	1.54392	-2.76376	0.0057139
ENSDARG00000098785	glrx3	TRUE	981.954	0.514878	0.824472	0.624494	0.532303	0.855564	981.954	1.91093	0.82364	2.3201	0.0203356	0.0811222	981.954	2.10176	0.713681	2.94496	0.00322997	0.0202342	981.954	2.01	0.713684	2.81638	0.00485685	0.0278849	981.954	0.128773	0.824819	0.156122	0.875937	1	981.954	1.13435	0.824035	1.37658	0.168643	0.430917	981.954	2.78661	0.823427	3.38416	0.000713958	0.00621397	981.954	2.01577	0.713809	2.82397	0.00474334
ENSDARG00000015315	psmc5	TRUE	1206.79	-1.71799	0.631485	-2.72056	0.00651719	0.03764	1206.79	0.667796	0.629027	1.06163	0.288402	0.547447	1206.79	0.559045	0.544845	1.02606	0.304862	0.542182	1206.79	0.599419	0.544828	1.1002	0.271246	0.502859	1206.79	-1.06637	0.630361	-1.69168	0.0907074	0.322162	1206.79	0.317205	0.629243	0.504106	0.614187	0.894674	1206.79	-0.0799068	0.629316	-0.126974	0.898961	1	1206.79	1.05319	0.544892	1.93284	0.0532565
ENSDARG00000002632	anxa11b	TRUE	765.431	-0.651332	0.910954	-0.715	0.474609	0.803982	765.431	-1.5722	0.911251	-1.72532	0.084469	0.235874	765.431	-1.54342	0.788932	-1.95635	0.0504244	0.169438	765.431	-1.62134	0.788935	-2.0551	0.0398696	0.140544	765.431	-1.58581	0.911318	-1.74013	0.0818359	0.301113	765.431	-0.662501	0.910959	-0.727256	0.467069	0.780577	765.431	-0.638336	0.910883	-0.700788	0.483435	0.80006	765.431	-1.41922	0.789097	-1.79854	0.0720913
ENSDARG00000103394	kif5bb	TRUE	2583.44	0.345378	0.377147	0.915765	0.35979	0.682331	2583.44	0.204274	0.377143	0.541636	0.58807	0.850261	2583.44	0.552199	0.32655	1.69101	0.0908349	0.252712	2583.44	0.524077	0.326545	1.60492	0.108512	0.283565	2583.44	0.137185	0.377226	0.363667	0.716106	0.998102	2583.44	0.554473	0.377066	1.47049	0.141428	0.385854	2583.44	0.697743	0.376935	1.8511	0.0641555	0.20671	2583.44	0.185631	0.326792	0.56804	0.570007
ENSDARG00000098695	vclb	TRUE	387.191	-0.913562	1.49262	-0.612052	0.540503	0.864042	387.191	-0.828966	1.49252	-0.555412	0.578613	0.842848	387.191	-0.848356	1.29243	-0.656402	0.511565	0.722924	387.191	-1.30016	1.29251	-1.00592	0.314454	0.547373	387.191	-2.05442	1.49337	-1.37569	0.168917	0.472296	387.191	-2.69733	1.49422	-1.80518	0.0710469	0.244285	387.191	-1.76137	1.49295	-1.17979	0.238083	0.516533	387.191	0.144854	1.2924	0.112082	0.910758
ENSDARG00000005162	tpm3	TRUE	5641.98	0.85959	0.454731	1.89033	0.0587145	0.202933	5641.98	1.68049	0.454655	3.69618	0.000218865	0.00213172	5641.98	1.41214	0.393809	3.58585	0.000335979	0.00324321	5641.98	0.880367	0.393824	2.23543	0.0253891	0.101012	5641.98	-0.238939	0.454901	-0.525255	0.599406	0.928269	5641.98	0.877072	0.45473	1.92877	0.0537588	0.202868	5641.98	1.14785	0.454683	2.52452	0.0115857	0.0578467	5641.98	0.766976	0.393875	1.94725	0.0515042
ENSDARG00000098075	sh3bgrl3	TRUE	1185	-1.33893	0.723315	-1.85111	0.0641539	0.216187	1185	-2.57101	0.723799	-3.5521	0.000382169	0.00339799	1185	-2.44384	0.626447	-3.90111	9.5752e-05	0.00112553	1185	-2.64228	0.626482	-4.21765	2.46865e-05	0.000345666	1185	-0.625961	0.723139	-0.865617	0.3867	0.753918	1185	-2.29079	0.723724	-3.16528	0.00154932	0.0139559	1185	-1.43125	0.723269	-1.97887	0.047831	0.166066	1185	-2.1698	0.626589	-3.46288	0.000534434
ENSDARG00000104889	kpnb1	TRUE	1822.29	-0.286994	0.561448	-0.511168	0.609233	0.918648	1822.29	2.56767	0.558836	4.59467	4.3343e-06	7.58054e-05	1822.29	2.15797	0.48467	4.45246	8.48929e-06	0.000139275	1822.29	2.1388	0.484664	4.41295	1.01972e-05	0.000164056	1822.29	1.09097	0.559586	1.94961	0.0512231	0.218284	1822.29	1.46899	0.559354	2.62623	0.00863372	0.0530827	1822.29	2.61655	0.558799	4.68245	2.83464e-06	5.70299e-05	1822.29	3.52632	0.484598	7.2768	3.41838e-13
ENSDARG00000014287	eno2	TRUE	2001.9	-0.934155	1.14616	-0.815027	0.415057	0.742918	2001.9	-1.96058	1.14669	-1.70977	0.0873075	0.241351	2001.9	0.624338	0.992251	0.629214	0.529209	0.735888	2001.9	0.405391	0.99226	0.408553	0.682868	0.83286	2001.9	-0.289572	1.14593	-0.252696	0.800503	1	2001.9	-0.314834	1.14595	-0.274738	0.783518	1	2001.9	-2.90084	1.1476	-2.52774	0.0114798	0.0574381	2001.9	-2.96156	0.993831	-2.97994	0.00288302
ENSDARG00000032849	ndrg1a	TRUE	13372.5	-0.000183892	0.995804	-0.000184667	0.999853	1	13372.5	0.164203	0.995787	0.164897	0.869025	1	13372.5	-0.317434	0.862386	-0.368088	0.712808	0.863595	13372.5	-0.589883	0.862392	-0.684008	0.49397	0.702935	13372.5	0.407095	0.995781	0.408819	0.682672	0.981814	13372.5	-0.346821	0.995828	-0.348274	0.727635	0.969385	13372.5	-4.59054	0.997459	-4.60224	4.17979e-06	8.02091e-05	13372.5	-3.27562	0.862885	-3.79613	0.000146972
ENSDARG00000061351	tfpi2	TRUE	11.1169	0	4.95779	0	1	1	11.1169	0	4.95779	0	1	1	11.1169	3.9314	4.1832	0.939807	0.347317	0.583943	11.1169	5.12207	4.17586	1.22659	0.219977	0.444757	11.1169	0	4.95779	0	1	1	11.1169	8.47106	4.74473	1.78536	0.0742027	0.250954	11.1169	0	4.95779	0	1	1	11.1169	5.59669	4.17732	1.33978	0.180316
ENSDARG00000099183	fkbp10a	TRUE	47.3994	-3.93838	2.79781	-1.40767	0.15923	0.405705	47.3994	-1.70777	2.61723	-0.652511	0.514072	0.785163	47.3994	3.71915	2.10415	1.76753	0.0771396	0.227772	47.3994	4.79841	2.10293	2.28178	0.0225025	0.092485	47.3994	1.99129	2.41631	0.824105	0.40988	0.77591	47.3994	5.00346	2.39962	2.0851	0.0370599	0.155139	47.3994	-0.264277	2.47445	-0.106802	0.914946	1	47.3994	5.23912	2.10323	2.49098	0.012739
ENSDARG00000062590	pleca	TRUE	6553.66	-0.2122	0.864583	-0.245436	0.806119	1	6553.66	-3.29279	0.864766	-3.80773	0.000140251	0.00146679	6553.66	-1.79595	0.748766	-2.39855	0.01646	0.0733674	6553.66	-1.87434	0.748766	-2.50325	0.012306	0.057918	6553.66	-0.821835	0.864596	-0.950542	0.341837	0.706704	6553.66	-1.84824	0.864641	-2.13758	0.0325512	0.140639	6553.66	-0.953811	0.864594	-1.10319	0.269945	0.55796	6553.66	-1.63258	0.748782	-2.18031	0.0292344
ENSDARG00000087647	septin7a	TRUE	2511.17	-0.352046	0.704044	-0.500034	0.617051	0.924891	2511.17	0.874643	0.703789	1.24276	0.213955	0.447725	2511.17	0.787977	0.609541	1.29274	0.196101	0.418261	2511.17	0.471727	0.609554	0.773889	0.438997	0.658587	2511.17	-0.648871	0.704126	-0.921527	0.356775	0.723195	2511.17	0.990876	0.703794	1.40791	0.159159	0.415315	2511.17	1.16055	0.703751	1.64909	0.0991296	0.282798	2511.17	-0.0660935	0.609688	-0.108405	0.913674
ENSDARG00000100392	rps18	TRUE	6519.1	-0.722563	0.571443	-1.26445	0.206067	0.481567	6519.1	-0.336565	0.571379	-0.58904	0.555835	0.821457	6519.1	0.477578	0.494781	0.965231	0.334429	0.570302	6519.1	0.544859	0.494778	1.10122	0.270802	0.502225	6519.1	-1.57588	0.5716	-2.75696	0.00583409	0.0456647	6519.1	0.0118901	0.571361	0.0208101	0.983397	1	6519.1	1.11282	0.571285	1.94793	0.0514237	0.175167	6519.1	0.620765	0.4948	1.25458	0.209632
ENSDARG00000035679	psma2b	TRUE	641.361	2.67837	0.905089	2.95924	0.003084	0.0208451	641.361	2.45424	0.905123	2.7115	0.00669802	0.0347027	641.361	2.57706	0.784903	3.28328	0.00102605	0.00808031	641.361	2.57329	0.784892	3.27853	0.00104351	0.00806495	641.361	1.301	0.906071	1.43587	0.15104	0.443001	641.361	2.09783	0.905411	2.31699	0.0205044	0.100488	641.361	2.46738	0.90507	2.72617	0.00640732	0.0365017	641.361	3.05891	0.784958	3.8969	9.74299e-05
ENSDARG00000035871	rpl30	TRUE	2438.03	-0.484251	0.721957	-0.670747	0.502382	0.828486	2438.03	0.888816	0.721602	1.23173	0.218051	0.453435	2438.03	0.984356	0.624966	1.57506	0.115244	0.296234	2438.03	1.11815	0.624957	1.78917	0.0735872	0.217316	2438.03	-1.48777	0.722478	-2.05926	0.0394695	0.183322	2438.03	0.654122	0.721661	0.906412	0.364718	0.683097	2438.03	1.20585	0.721554	1.67118	0.0946853	0.273909	2438.03	0.940461	0.625022	1.50468	0.132405
ENSDARG00000028533	macf1a	TRUE	15183.2	0.465359	0.45528	1.02214	0.306716	0.618998	15183.2	1.86038	0.455165	4.08726	4.36502e-05	0.000545966	15183.2	1.27585	0.394251	3.23615	0.00121155	0.00920366	15183.2	1.19957	0.394252	3.04265	0.00234507	0.0156118	15183.2	0.924376	0.455229	2.03057	0.0422983	0.191297	15183.2	1.06608	0.455221	2.3419	0.0191859	0.0958484	15183.2	1.96894	0.455157	4.32586	1.51939e-05	0.000245687	15183.2	1.42492	0.394271	3.61406	0.000301433
ENSDARG00000030700	ctps1a	TRUE	1125.64	0.938764	0.562733	1.66822	0.0952717	0.288716	1125.64	2.03229	0.562168	3.61509	0.00030024	0.00277446	1125.64	1.48658	0.487374	3.05018	0.00228702	0.0153321	1125.64	1.58715	0.487347	3.25672	0.00112708	0.00858588	1125.64	-0.764625	0.564856	-1.35366	0.175844	0.48259	1125.64	1.15243	0.562603	2.04839	0.0405219	0.166202	1125.64	1.76452	0.562218	3.13849	0.00169819	0.0125174	1125.64	1.88025	0.487448	3.85734	0.000114628
ENSDARG00000032575	ywhaz	TRUE	1334.63	-0.045544	0.584292	-0.0779473	0.93787	1	1334.63	-0.153288	0.584253	-0.262366	0.793039	1	1334.63	0.988202	0.505531	1.95478	0.0506088	0.170027	1334.63	1.82418	0.505414	3.60927	0.000307055	0.00292268	1334.63	-0.0665241	0.584279	-0.113857	0.909351	1	1334.63	-0.155414	0.584406	-0.265935	0.790289	1	1334.63	0.751193	0.583594	1.28718	0.19803	0.456898	1334.63	2.23328	0.505458	4.41832	9.94697e-06
ENSDARG00000016350	cap1	TRUE	1229.48	1.91718	0.779819	2.4585	0.013952	0.0689397	1229.48	0.312967	0.780103	0.401187	0.688282	0.930398	1229.48	-0.36167	0.675709	-0.535246	0.59248	0.779841	1229.48	0.331016	0.675586	0.489969	0.624156	0.795341	1229.48	0.488556	0.780084	0.626287	0.531127	0.878096	1229.48	0.447991	0.780109	0.574267	0.565787	0.858222	1229.48	0.205954	0.780104	0.264008	0.791774	1	1229.48	0.271562	0.675736	0.401876	0.687776
ENSDARG00000011564	sfpq	TRUE	5738.7	0.169041	0.26198	0.645243	0.51877	0.841979	5738.7	0.180144	0.261938	0.687735	0.49162	0.764769	5738.7	0.0600059	0.22685	0.264518	0.791381	0.913551	5738.7	0.0266314	0.226847	0.117398	0.906545	0.963992	5738.7	0.258365	0.261947	0.986326	0.323973	0.684971	5738.7	-0.150119	0.26208	-0.5728	0.56678	0.858746	5738.7	0.0360984	0.261948	0.137807	0.890393	1	5738.7	0.354294	0.226912	1.56138	0.118435
ENSDARG00000025269	pdcd6ip	TRUE	2065.35	1.38811	0.43767	3.17159	0.00151608	0.011922	2065.35	2.45694	0.437324	5.61812	1.93049e-08	6.15042e-07	2065.35	1.64505	0.379231	4.33785	1.4388e-05	0.000220882	2065.35	1.13107	0.379302	2.98197	0.00286395	0.0182828	2065.35	0.719087	0.438004	1.64174	0.100645	0.343995	2065.35	1.36046	0.437685	3.1083	0.00188167	0.0162938	2065.35	0.814649	0.43782	1.86069	0.0627875	0.2034	2065.35	1.42653	0.379418	3.75979	0.000170059
ENSDARG00000087198	cthrc1a	TRUE	0.457522	0	10.1958	0	1	NA	0.457522	2.78476	10.1251	0.275036	0.783289	NA	0.457522	0	8.82877	0	1	NA	0.457522	0	8.82877	0	1	NA	0.457522	0	10.1958	0	1	NA	0.457522	0	10.1958	0	1	NA	0.457522	0	10.1958	0	1	NA	0.457522	2.48039	8.79771	0.281936	0.777992
ENSDARG00000103791	nme2b.1	TRUE	1947.22	-0.264709	0.779272	-0.339687	0.734092	1	1947.22	1.2697	0.778627	1.6307	0.102955	0.270708	1947.22	1.92094	0.674396	2.84839	0.00439416	0.0258656	1947.22	2.04598	0.674387	3.03384	0.00241465	0.0159859	1947.22	-0.885261	0.77974	-1.13533	0.256238	0.60205	1947.22	0.714969	0.778813	0.918024	0.358606	0.676906	1947.22	2.31127	0.778467	2.969	0.0029877	0.0198386	1947.22	2.49709	0.674407	3.70265	0.000213363
ENSDARG00000103340	clic1	TRUE	421.789	-1.25475	1.76491	-0.710941	0.477121	0.806446	421.789	-1.71324	1.76507	-0.970633	0.331731	0.600075	421.789	-1.18096	1.52819	-0.772785	0.43965	0.665481	421.789	-0.961325	1.52815	-0.629078	0.529298	0.728077	421.789	-1.7102	1.76514	-0.968874	0.332608	0.696332	421.789	-1.95329	1.76535	-1.10646	0.268527	0.574412	421.789	-1.22434	1.76478	-0.693761	0.487832	0.804469	421.789	-0.562465	1.52822	-0.368053	0.712834
ENSDARG00000003860	cbx3a	TRUE	1194.48	-0.329521	0.542811	-0.607063	0.543809	0.866505	1194.48	1.17546	0.542019	2.16868	0.0301073	0.109392	1194.48	0.275995	0.469683	0.58762	0.556787	0.755922	1194.48	0.614357	0.469612	1.30822	0.190798	0.406365	1194.48	-1.35797	0.543959	-2.49646	0.0125439	0.0812096	1194.48	0.294703	0.542408	0.543324	0.586907	0.874335	1194.48	0.112503	0.542368	0.20743	0.835674	1	1194.48	0.796493	0.469735	1.69562	0.0899576
ENSDARG00000099500	clec3bb	TRUE	0.392665	0	10.1958	0	1	NA	0.392665	0	10.1958	0	1	NA	0.392665	-0.270059	8.82788	-0.0305917	0.975595	NA	0.392665	0	8.82877	0	1	NA	0.392665	0	10.1958	0	1	NA	0.392665	0	10.1958	0	1	NA	0.392665	0	10.1958	0	1	NA	0.392665	0	8.82877	0	1
ENSDARG00000099420	nme2b.2	TRUE	16.2941	0	7.46178	0	1	1	16.2941	0	7.46178	0	1	1	16.2941	0	6.46167	0	1	1	16.2941	3.818	6.38929	0.597563	0.550131	0.742666	16.2941	0	7.46178	0	1	1	16.2941	0	7.46178	0	1	1	16.2941	0	7.46178	0	1	1	16.2941	0.65722	6.46167	0.10171	0.918987
ENSDARG00000043509	rpl11	TRUE	12300.2	0.153245	0.692775	0.221205	0.824933	1	12300.2	0.784537	0.692741	1.13251	0.25742	0.508597	12300.2	1.3525	0.599934	2.25442	0.0241696	0.098142	12300.2	1.4093	0.599933	2.3491	0.0188189	0.0806336	12300.2	-1.15067	0.692887	-1.66069	0.0967764	0.336363	12300.2	0.293997	0.692768	0.424381	0.671288	0.935161	12300.2	1.65183	0.692719	2.38456	0.0170995	0.0774818	12300.2	1.04039	0.599949	1.73413	0.0828958
ENSDARG00000058079	txndc17	TRUE	123.095	-0.995927	1.81053	-0.550076	0.582267	0.899902	123.095	-23.2487	2.31219	-10.0548	8.74551e-24	1.08293e-20	123.095	-0.34546	1.56631	-0.220557	0.825437	0.932312	123.095	-0.47637	1.56635	-0.304128	0.76103	0.879099	123.095	-2.20012	1.81504	-1.21216	0.22545	0.559039	123.095	1.0595	1.80778	0.586077	0.557824	0.852352	123.095	0.0665849	1.80836	0.0368206	0.970628	1	123.095	0.59227	1.5662	0.378156	0.705314
ENSDARG00000019874	hsph1	TRUE	1098.62	-0.670342	1.87389	-0.357727	0.720547	0.994044	1098.62	-1.1408	1.87442	-0.608618	0.542777	0.810789	1098.62	0.834989	1.62173	0.514876	0.606639	0.789937	1098.62	0.607015	1.62176	0.374294	0.708186	0.848039	1098.62	2.23915	1.87205	1.1961	0.231659	0.568482	1098.62	1.66578	1.8722	0.889747	0.373602	0.692543	1098.62	2.12605	1.87203	1.13569	0.256086	0.541374	1098.62	4.08522	1.62149	2.51942	0.0117548
ENSDARG00000019949	serpinh1b	TRUE	113.97	19.6997	2.95673	6.66264	2.6895e-11	1.5709e-09	113.97	0	3.28916	0	1	1	113.97	15.7749	2.66419	5.92107	3.19845e-09	1.22509e-07	113.97	17.3206	2.66106	6.5089	7.57054e-11	4.29482e-09	113.97	15.676	2.96916	5.27961	1.29462e-07	5.02009e-06	113.97	18.4832	2.95785	6.24887	4.13426e-10	2.63882e-08	113.97	12.9608	3.02971	4.27791	1.88659e-05	0.000298004	113.97	17.5218	2.66189	6.58248	4.62653e-11
ENSDARG00000037883	prcp	TRUE	189.526	-24.4524	2.53324	-9.65264	4.79064e-22	2.4049e-19	189.526	-1.4776	2.08374	-0.709111	0.478256	0.752424	189.526	-0.768014	1.80388	-0.425757	0.670285	0.835529	189.526	-0.730155	1.80385	-0.404775	0.685643	0.834747	189.526	-2.39858	2.08525	-1.15026	0.250037	0.594723	189.526	-1.84734	2.08437	-0.886279	0.375467	0.694407	189.526	0.475135	2.08264	0.22814	0.819537	1	189.526	-0.458986	1.80402	-0.254425	0.799167
ENSDARG00000090716	cltcb	TRUE	3930.27	-0.16776	0.33376	-0.502637	0.615219	0.92355	3930.27	0.247976	0.333564	0.743415	0.457231	0.732373	3930.27	0.200128	0.288879	0.692774	0.488451	0.705386	3930.27	0.0780596	0.288887	0.270208	0.787	0.895833	3930.27	-0.154084	0.33374	-0.461688	0.644305	0.957003	3930.27	0.271763	0.333603	0.81463	0.415284	0.73175	3930.27	0.334772	0.333513	1.00377	0.315488	0.617377	3930.27	0.239808	0.288995	0.829801	0.406651
ENSDARG00000032013	pafah1b1a	TRUE	1841.38	0.318096	0.348803	0.911966	0.361786	0.684324	1841.38	0.369099	0.348687	1.05854	0.289808	0.548997	1841.38	0.335138	0.302007	1.1097	0.267126	0.50158	1841.38	0.131724	0.302041	0.436111	0.662756	0.820471	1841.38	0.87158	0.348503	2.50093	0.0123869	0.0805018	1841.38	-0.561461	0.349561	-1.60619	0.108232	0.323043	1841.38	0.461586	0.348588	1.32416	0.185449	0.43716	1841.38	0.337817	0.302239	1.11771	0.26369
ENSDARG00000099524	gbe1b	TRUE	469.434	0.99503	1.16962	0.850728	0.39492	0.720626	469.434	-0.172882	1.17045	-0.147706	0.882575	1	469.434	-0.0320977	1.01339	-0.0316737	0.974732	1	469.434	0.163739	1.01328	0.161593	0.871626	0.944283	469.434	0.470755	1.16995	0.402373	0.687409	0.984869	469.434	-1.54269	1.17351	-1.31459	0.188648	0.462446	469.434	-3.25017	1.18156	-2.75075	0.00594587	0.0343437	469.434	-0.0293096	1.01382	-0.0289102	0.976936
ENSDARG00000013804	capns1b	TRUE	457.892	-1.28238	0.914126	-1.40285	0.160662	0.408143	457.892	-0.572363	0.913071	-0.626855	0.530754	0.80045	457.892	-0.00971143	0.790315	-0.0122881	0.990196	1	457.892	-0.0834268	0.790317	-0.105561	0.915931	0.969681	457.892	-1.33267	0.91415	-1.45783	0.144889	0.431345	457.892	-0.701307	0.913355	-0.767836	0.442584	0.759686	457.892	-0.275428	0.912757	-0.301754	0.762839	1	457.892	0.115005	0.79052	0.14548	0.884332
ENSDARG00000043453	rps5	TRUE	3727.02	-0.416657	0.705966	-0.590194	0.555061	0.876153	3727.02	0.499775	0.705813	0.708085	0.478893	0.752916	3727.02	0.774294	0.611253	1.26673	0.205251	0.430763	3727.02	1.13061	0.61124	1.8497	0.0643561	0.197565	3727.02	-1.24832	0.706182	-1.7677	0.0771116	0.288881	3727.02	-0.325164	0.705949	-0.460605	0.645082	0.917368	3727.02	1.17959	0.705754	1.67139	0.0946447	0.273841	3727.02	0.941414	0.611278	1.54008	0.123542
ENSDARG00000031214	arcn1b	TRUE	1233.73	-0.0118617	0.567794	-0.0208909	0.983333	1	1233.73	0.632246	0.567445	1.1142	0.265194	0.518775	1233.73	-0.0352105	0.491603	-0.0716239	0.942901	0.993127	1233.73	-0.449675	0.491691	-0.914548	0.360429	0.591523	1233.73	-0.201698	0.567887	-0.355173	0.72246	1	1233.73	-0.171323	0.567895	-0.30168	0.762896	0.987321	1233.73	-1.02017	0.568361	-1.79493	0.0726645	0.225974	1233.73	-0.363244	0.491963	-0.738356	0.460298
ENSDARG00000057661	aldoca	TRUE	19.3627	-0.722413	6.55957	-0.110131	0.912305	1	19.3627	-8.45595	6.71481	-1.2593	0.207923	0.439508	19.3627	-3.17858	5.68175	-0.559437	0.575863	0.769317	19.3627	-2.99199	5.68145	-0.526625	0.598454	0.777848	19.3627	-23.0127	6.71545	-3.42683	0.000610682	0.00776905	19.3627	-23.0162	6.71545	-3.42735	0.000609492	0.00660099	19.3627	-23.2469	6.71545	-3.4617	0.000536772	0.00489939	19.3627	-7.24995	5.73277	-1.26465	0.205997
ENSDARG00000029353	serpine2	TRUE	44.2909	-0.2537	3.44293	-0.0736871	0.941259	1	44.2909	-3.47184	3.46754	-1.00124	0.31671	0.5818	44.2909	0.38141	2.98049	0.127969	0.898173	0.971894	44.2909	-0.23464	2.98087	-0.0787152	0.937259	0.980398	44.2909	0.32661	3.44177	0.0948961	0.924397	1	44.2909	-2.74218	3.4584	-0.792904	0.427834	0.74469	44.2909	-8.47726	3.72988	-2.2728	0.0230384	0.0961844	44.2909	0.701166	2.98078	0.235229	0.814031
ENSDARG00000101334	ctsc	TRUE	951.643	1.60022	1.27451	1.25555	0.209278	0.486194	951.643	2.51664	1.27201	1.97847	0.0478757	0.155299	951.643	3.51646	1.10493	3.18252	0.00145997	0.010675	951.643	4.77067	1.10464	4.31876	1.56905e-05	0.000237445	951.643	3.52765	1.27096	2.77559	0.00551018	0.0436072	951.643	4.24934	1.27049	3.34464	0.000823901	0.00845477	951.643	4.57261	1.27024	3.59981	0.000318453	0.00319003	951.643	5.1312	1.10471	4.64484	3.40347e-06
ENSDARG00000002945	bgnb	TRUE	885.911	-1.03743	1.79257	-0.57874	0.562765	0.883061	885.911	-3.20289	1.79301	-1.78632	0.0740472	0.215101	885.911	-3.86256	1.5527	-2.48765	0.0128591	0.0607453	885.911	-2.82076	1.55249	-1.81693	0.0692279	0.207878	885.911	0.101133	1.79249	0.0564204	0.955007	1	885.911	-2.40826	1.7928	-1.34329	0.179177	0.447437	885.911	-1.40548	1.79258	-0.784053	0.433009	0.75019	885.911	-1.65597	1.55245	-1.06668	0.286116
ENSDARG00000016463	trappc6b	TRUE	144.171	0.440617	1.80543	0.244051	0.807191	1	144.171	0.606568	1.80394	0.336247	0.736685	0.965986	144.171	2.85094	1.56095	1.82642	0.0677874	0.208333	144.171	3.30003	1.56078	2.11434	0.0344861	0.126478	144.171	2.90728	1.79917	1.6159	0.106115	0.356675	144.171	3.12941	1.79901	1.73952	0.0819437	0.268671	144.171	4.27684	1.79827	2.3783	0.0173924	0.0782412	144.171	2.44508	1.56163	1.56573	0.117413
ENSDARG00000079388	agrn	TRUE	1376.6	-0.520174	0.610854	-0.851551	0.394463	0.720393	1376.6	-0.595744	0.610836	-0.975293	0.329415	0.597337	1376.6	-1.31336	0.529026	-2.4826	0.0130428	0.0614157	1376.6	-1.46661	0.529041	-2.77221	0.0055677	0.0310249	1376.6	-0.451227	0.610829	-0.738713	0.460082	0.821767	1376.6	-0.477436	0.610846	-0.781599	0.43445	0.751278	1376.6	0.0556203	0.610694	0.0910772	0.927431	1	1376.6	-1.10974	0.529139	-2.09726	0.0359705
ENSDARG00000036675	hnrnpa1b	TRUE	4279.59	-0.0541822	0.442954	-0.12232	0.902646	1	4279.59	0.600092	0.442707	1.3555	0.175257	0.392599	4279.59	1.06386	0.383396	2.77482	0.00552319	0.0311768	4279.59	1.43379	0.38337	3.73997	0.000184043	0.00190554	4279.59	0.183949	0.442854	0.41537	0.677871	0.979103	4279.59	1.10903	0.442636	2.50552	0.0122272	0.0688413	4279.59	1.73409	0.442517	3.91871	8.90246e-05	0.0011006	4279.59	1.78942	0.383399	4.66725	3.05261e-06
ENSDARG00000029146	lrp1ab	TRUE	13264.8	-0.268384	0.47125	-0.569516	0.569006	0.88776	13264.8	-1.70675	0.471322	-3.62119	0.000293246	0.00272202	13264.8	-1.25874	0.408123	-3.08423	0.0020408	0.0139555	13264.8	-1.40607	0.408125	-3.44519	0.000570664	0.00488888	13264.8	-0.13518	0.471244	-0.286858	0.774221	1	13264.8	-1.13633	0.471292	-2.4111	0.0159044	0.0837561	13264.8	0.988935	0.471217	2.09868	0.035845	0.13381	13264.8	-0.245146	0.408117	-0.600676	0.548056
ENSDARG00000006019	tktb	TRUE	3582.14	-0.49544	0.48576	-1.01993	0.307763	0.619931	3582.14	0.0153492	0.48566	0.0316047	0.974787	1	3582.14	-0.290859	0.4206	-0.691534	0.48923	0.705976	3582.14	-0.553705	0.420613	-1.31642	0.188032	0.402942	3582.14	-0.776291	0.48581	-1.59793	0.110059	0.364048	3582.14	-0.513537	0.485765	-1.05717	0.290434	0.601921	3582.14	0.0947618	0.48564	0.195128	0.845293	1	3582.14	-0.118742	0.420645	-0.282286	0.777724
ENSDARG00000099667	snrpg	TRUE	418.396	-1.62811	1.25904	-1.29313	0.195965	0.466649	418.396	3.2304	1.23192	2.62224	0.00873526	0.0422853	418.396	3.8601	1.06941	3.60956	0.000306712	0.00300163	418.396	3.74685	1.06942	3.50364	0.000458945	0.00409134	418.396	0.72704	1.23644	0.588008	0.556527	0.896886	418.396	4.18817	1.23155	3.40074	0.000672033	0.00716964	418.396	4.42172	1.2314	3.5908	0.000329661	0.00327655	418.396	4.26474	1.06948	3.98769	6.67187e-05
ENSDARG00000002084	lamb2	TRUE	30.8906	-0.126738	3.73725	-0.0339122	0.972947	1	30.8906	-4.28835	3.75899	-1.14082	0.253944	0.503388	30.8906	-2.45476	3.23846	-0.758001	0.44845	0.672834	30.8906	-2.80202	3.23906	-0.865072	0.386999	0.614345	30.8906	0.0934259	3.73702	0.0250001	0.980055	1	30.8906	-5.60898	3.79996	-1.47606	0.139927	0.383616	30.8906	-4.98223	3.77062	-1.32133	0.186391	0.438947	30.8906	-0.908879	3.2373	-0.280752	0.7789
ENSDARG00000008237	sars1	TRUE	3156.62	1.63413	0.486484	3.35906	0.000782093	0.00696052	3156.62	3.32016	0.48615	6.8295	8.52114e-12	5.65256e-10	3156.62	2.70587	0.42147	6.42008	1.36204e-10	7.15182e-09	3156.62	2.30013	0.421492	5.45711	4.83948e-08	1.42084e-06	3156.62	0.792572	0.486831	1.62802	0.10352	0.350706	3156.62	2.37754	0.486298	4.88905	1.01321e-06	2.75138e-05	3156.62	1.9881	0.486324	4.08802	4.35068e-05	0.00060476	3156.62	2.05456	0.421609	4.87313	1.09845e-06
ENSDARG00000088091	pfn1	TRUE	1110	-6.43316	1.58565	-4.0571	4.9686e-05	0.000704893	1110	0.20298	1.32322	0.153398	0.878085	1	1110	1.80209	1.14514	1.57369	0.11556	0.296668	1110	2.09037	1.14506	1.82556	0.0679162	0.20558	1110	-9.32163	1.9558	-4.76614	1.87793e-06	5.49303e-05	1110	-1.47418	1.33008	-1.10834	0.267716	0.573536	1110	1.17819	1.32181	0.891341	0.372746	0.685688	1110	1.66427	1.14546	1.45293	0.146244
ENSDARG00000090963	atp6ap1lb	TRUE	705.897	1.72558	1.71165	1.00814	0.313389	0.627589	705.897	1.27852	1.71193	0.74683	0.455166	0.729884	705.897	2.31191	1.48291	1.55903	0.118989	0.302367	705.897	2.50651	1.48286	1.69032	0.0909674	0.252529	705.897	2.78242	1.71102	1.62617	0.103913	0.351331	705.897	1.98098	1.71147	1.15748	0.247078	0.54732	705.897	0.198847	1.71334	0.116059	0.907606	1	705.897	-0.055587	1.48525	-0.0374261	0.970145
ENSDARG00000039007	eno3	TRUE	666.669	0.271314	1.03368	0.262475	0.792955	1	666.669	0.0063845	1.03373	0.00617616	0.995072	1	666.669	-0.176151	0.895228	-0.196767	0.84401	0.942408	666.669	-0.0620935	0.895186	-0.0693638	0.9447	0.984088	666.669	0.571689	1.03353	0.553142	0.580166	0.915276	666.669	0.66802	1.03351	0.64636	0.518046	0.823113	666.669	0.92341	1.03335	0.893608	0.371531	0.684178	666.669	0.796121	0.895178	0.889344	0.373818
ENSDARG00000006603	csrp1a	TRUE	279.959	-3.99213	1.65435	-2.41311	0.0158172	0.0757772	279.959	3.21477	1.5981	2.01161	0.0442607	0.146177	279.959	1.71782	1.38532	1.24001	0.214971	0.441991	279.959	0.993135	1.38557	0.716771	0.473515	0.68693	279.959	1.77553	1.59879	1.11055	0.266763	0.615892	279.959	2.9022	1.59824	1.81587	0.0693899	0.240233	279.959	3.73354	1.59798	2.33641	0.0194697	0.0852714	279.959	2.34377	1.38536	1.69181	0.0906817
ENSDARG00000092281	flnb	TRUE	120.848	-11.9695	2.38677	-5.01496	5.30436e-07	1.28285e-05	120.848	-2.55595	1.9034	-1.34283	0.179326	0.398275	120.848	-3.45386	1.64836	-2.09533	0.0361413	0.132357	120.848	-4.56277	1.65004	-2.76525	0.00568787	0.0315932	120.848	-3.35213	1.90516	-1.7595	0.0784927	0.292521	120.848	-2.05379	1.90298	-1.07925	0.280476	0.589785	120.848	-12.2271	2.38677	-5.12288	3.00908e-07	7.79549e-06	120.848	-2.20873	1.64791	-1.34032	0.180141
ENSDARG00000028335	hmga1a	TRUE	16631.9	0.874452	0.463221	1.88776	0.0590578	0.203741	16631.9	2.43527	0.463145	5.25812	1.45533e-07	3.74615e-06	16631.9	2.33711	0.401148	5.82604	5.67583e-09	2.0507e-07	16631.9	2.23139	0.401149	5.56251	2.65929e-08	8.49951e-07	16631.9	0.587168	0.463242	1.26752	0.20497	0.529206	16631.9	1.77865	0.463171	3.84016	0.000122953	0.00175132	16631.9	2.12254	0.46315	4.58283	4.58714e-06	8.69783e-05	16631.9	2.74318	0.401153	6.83825	8.01681e-12
ENSDARG00000056122	gdi1	TRUE	1924.08	-0.60901	0.437463	-1.39214	0.16388	0.413602	1924.08	-1.01753	0.437593	-2.3253	0.0200559	0.080267	1924.08	-0.0124951	0.378593	-0.0330041	0.973671	1	1924.08	-0.0287646	0.378587	-0.0759789	0.939436	0.981218	1924.08	-0.269741	0.437311	-0.616817	0.537355	0.883182	1924.08	-0.528876	0.43743	-1.20905	0.226643	0.517554	1924.08	0.279643	0.437101	0.639767	0.522324	0.836784	1924.08	-0.791659	0.378911	-2.0893	0.0366805
ENSDARG00000002659	mapre1b	TRUE	4167.36	0.108298	0.384054	0.281986	0.777955	1	4167.36	0.999741	0.383882	2.60429	0.00920639	0.04397	4167.36	0.876412	0.332506	2.63578	0.00839444	0.0434099	4167.36	0.668307	0.332514	2.00986	0.0444459	0.151694	4167.36	-0.588415	0.384249	-1.53134	0.125686	0.396213	4167.36	0.263431	0.384021	0.685979	0.492726	0.800901	4167.36	0.638662	0.383914	1.66356	0.0962013	0.276851	4167.36	0.805031	0.332564	2.42068	0.0154917
ENSDARG00000036875	rps12	TRUE	2104.13	-0.269623	0.856091	-0.314946	0.752803	1	2104.13	1.06421	0.855564	1.24387	0.213546	0.447221	2104.13	2.10326	0.740973	2.83852	0.00453236	0.0265158	2104.13	2.25221	0.740965	3.03957	0.00236919	0.015734	2104.13	-0.440573	0.856171	-0.514585	0.606843	0.932943	2104.13	1.35186	0.855539	1.58013	0.114077	0.334922	2104.13	2.3022	0.855387	2.69141	0.00711505	0.0396126	2104.13	2.30273	0.741002	3.10759	0.00188621
ENSDARG00000013655	tpd52l2b	TRUE	1162.39	-0.287598	0.79588	-0.361359	0.717831	0.992925	1162.39	-0.644122	0.795935	-0.809265	0.418363	0.693934	1162.39	-0.675703	0.689218	-0.980391	0.326893	0.562774	1162.39	-1.13191	0.689275	-1.64217	0.100554	0.269776	1162.39	-0.695485	0.795986	-0.87374	0.38226	0.749034	1162.39	-0.555107	0.795955	-0.69741	0.485546	0.794927	1162.39	-0.609897	0.795897	-0.766301	0.443497	0.76142	1162.39	-0.739619	0.689356	-1.07291	0.283311
ENSDARG00000078800	slc26a10	TRUE	5.99906	0	9.51847	0	1	NA	5.99906	0	9.51847	0	1	NA	5.99906	4.90588	8.18232	0.59957	0.548793	NA	5.99906	5.72603	8.1808	0.699935	0.483968	NA	5.99906	0	9.51847	0	1	NA	5.99906	0	9.51847	0	1	NA	5.99906	0	9.51847	0	1	NA	5.99906	3.93938	8.18995	0.481001	0.630516
ENSDARG00000076317	plod3	TRUE	575.66	-0.77931	0.808637	-0.963733	0.33518	0.652719	575.66	0.616157	0.807633	0.762917	0.445513	0.721214	575.66	-0.642664	0.699805	-0.918348	0.358437	0.59474	575.66	-0.986349	0.699919	-1.40923	0.158766	0.362935	575.66	-0.164935	0.808084	-0.204106	0.838271	1	575.66	0.343886	0.807815	0.425699	0.670327	0.934163	575.66	-0.784081	0.808395	-0.969922	0.332085	0.637755	575.66	0.447829	0.699696	0.640035	0.52215
ENSDARG00000025581	rpl10	TRUE	4760.03	-1.77034	0.565105	-3.13276	0.00173172	0.0132421	4760.03	0.452042	0.564477	0.800815	0.423239	0.698895	4760.03	0.860297	0.488845	1.75986	0.0784323	0.230379	4760.03	1.00123	0.488839	2.04819	0.0405415	0.142152	4760.03	-1.88675	0.56515	-3.33849	0.000842346	0.0101071	4760.03	-0.154751	0.564582	-0.274098	0.784009	1	4760.03	1.28383	0.564406	2.27465	0.0229268	0.0958231	4760.03	1.07857	0.488867	2.20626	0.0273661
ENSDARG00000037559	uba1	TRUE	5176.57	0.562273	0.288595	1.94831	0.0513776	0.184302	5176.57	1.10804	0.288385	3.84221	0.000121929	0.00130757	5176.57	1.37592	0.249844	5.50711	3.64764e-08	1.08933e-06	5176.57	1.47736	0.249832	5.91341	3.35096e-09	1.33431e-07	5176.57	0.298843	0.288689	1.03517	0.300587	0.657068	5176.57	0.478549	0.28863	1.658	0.0973178	0.302164	5176.57	1.64384	0.288263	5.70255	1.18028e-08	4.10905e-07	5176.57	1.8837	0.249867	7.53879	4.74345e-14
ENSDARG00000001889	tuba1a	TRUE	3623.85	0.938854	0.750438	1.25107	0.210907	0.488941	3623.85	1.46589	0.750132	1.95418	0.0506798	0.162298	3623.85	2.60318	0.649811	4.00606	6.1739e-05	0.000767242	3623.85	4.87194	0.649732	7.49838	6.46113e-14	6.7115e-12	3623.85	-0.8596	0.752392	-1.14249	0.253251	0.598762	3623.85	-0.184122	0.751409	-0.245036	0.806429	1	3623.85	2.89268	0.749798	3.85795	0.000114343	0.0013608	3623.85	4.84676	0.649748	7.45945	8.68865e-14
ENSDARG00000045367	tuba1b	TRUE	1474.71	8.94788	1.74798	5.119	3.07165e-07	7.84771e-06	1474.71	12.9831	1.74529	7.43897	1.01476e-13	9.92009e-12	1474.71	14.1303	1.67466	8.43775	3.23503e-17	6.79463e-15	1474.71	13.941	1.67466	8.32468	8.45545e-17	1.75662e-14	1474.71	0	2.26425	0	1	1	1474.71	12.043	1.74546	6.89959	5.21521e-12	5.12526e-10	1474.71	14.3295	1.74519	8.21089	2.19548e-16	3.32891e-14	1474.71	14.0582	1.67468	8.39457	4.67621e-17
ENSDARG00000058371	krt5	TRUE	38.409	8.92509	3.89124	2.29364	0.0218114	0.0967683	38.409	0	4.14884	0	1	1	38.409	-0.276266	3.59085	-0.0769361	0.938674	0.991174	38.409	0	3.59293	0	1	1	38.409	5.49869	3.90354	1.40864	0.158942	0.455865	38.409	8.0452	3.89234	2.06693	0.0387406	0.160396	38.409	0	4.14884	0	1	1	38.409	2.12514	3.53499	0.601173	0.547725
ENSDARG00000036894	aimp1b	TRUE	0.227204	0	10.1958	0	1	NA	0.227204	0	10.1958	0	1	NA	0.227204	0	8.82877	0	1	NA	0.227204	0.645127	8.81575	0.0731789	0.941664	NA	0.227204	0	10.1958	0	1	NA	0.227204	1.43172	10.183	0.140599	0.888186	NA	0.227204	0	10.1958	0	1	NA	0.227204	0	8.82877	0	1
ENSDARG00000006353	itga5	TRUE	132.392	0	3.3321	0	1	1	132.392	11.0135	3.00395	3.66635	0.000246039	0.0023605	132.392	10.3393	2.69954	3.83002	0.000128133	0.00143889	132.392	10.0452	2.69958	3.72102	0.000198418	0.00203235	132.392	0	3.3321	0	1	1	132.392	7.76664	3.00737	2.58254	0.0098076	0.0582933	132.392	8.34695	3.0057	2.77704	0.00548568	0.032241	132.392	8.13908	2.70112	3.01322	0.00258488
ENSDARG00000022456	eno1a	TRUE	11442	-0.383633	0.495548	-0.774159	0.438837	0.767303	11442	-0.744588	0.495559	-1.50252	0.132962	0.324825	11442	-0.802195	0.42915	-1.86927	0.0615858	0.19433	11442	-0.586768	0.429143	-1.3673	0.171531	0.381028	11442	-0.716052	0.495564	-1.44492	0.148479	0.438242	11442	-0.888035	0.495578	-1.79192	0.0731463	0.248649	11442	-0.0713805	0.495524	-0.14405	0.885461	1	11442	-0.894769	0.429179	-2.08484	0.037084
ENSDARG00000071065	g6pd	TRUE	577.377	-3.08966	1.20861	-2.55637	0.0105769	0.0551758	577.377	-2.40512	1.2038	-1.99794	0.045723	0.150014	577.377	0.537971	1.03794	0.518305	0.604245	0.78828	577.377	1.14943	1.03781	1.10755	0.268056	0.499158	577.377	1.31029	1.19813	1.09362	0.274124	0.62481	577.377	0.69495	1.19843	0.579885	0.561992	0.855049	577.377	1.43614	1.19802	1.19876	0.230621	0.505895	577.377	0.496693	1.0382	0.478419	0.632352
ENSDARG00000070657	pa2g4b	TRUE	2401.95	1.17643	0.559742	2.10175	0.0355756	0.140681	2401.95	2.32859	0.559467	4.16215	3.1526e-05	0.000414118	2401.95	1.7464	0.484817	3.60219	0.000315547	0.00307393	2401.95	1.41469	0.484841	2.91784	0.00352466	0.0215436	2401.95	0.0826479	0.560241	0.147522	0.88272	1	2401.95	1.46186	0.559661	2.61205	0.00900016	0.0546661	2401.95	1.15116	0.559674	2.05685	0.0397009	0.144424	2401.95	1.55266	0.484928	3.20184	0.00136555
ENSDARG00000017891	tcp1	TRUE	1251.71	0.986662	0.708869	1.39188	0.163958	0.41368	1251.71	2.83838	0.70745	4.01212	6.01751e-05	0.000722023	1251.71	3.04035	0.613683	4.95427	7.26017e-07	1.62868e-05	1251.71	2.86623	0.613697	4.67043	3.00577e-06	5.66003e-05	1251.71	1.72512	0.708084	2.43632	0.0148377	0.0917355	1251.71	2.77426	0.707529	3.92106	8.81613e-05	0.00131492	1251.71	3.2767	0.707302	4.63267	3.60979e-06	7.05459e-05	1251.71	3.29741	0.613756	5.37252	7.76447e-08
ENSDARG00000116058	rhoac	TRUE	1689.47	0.893267	0.462294	1.93225	0.0533287	0.189068	1689.47	1.0247	0.462203	2.21699	0.0266241	0.0994801	1689.47	0.879266	0.400429	2.19581	0.0281056	0.110304	1689.47	1.00001	0.400405	2.49748	0.0125079	0.0586657	1689.47	-0.337312	0.462955	-0.728608	0.466242	0.826308	1689.47	0.380035	0.462516	0.821669	0.411265	0.72855	1689.47	1.15301	0.46214	2.49493	0.0125981	0.0616774	1689.47	0.522415	0.40066	1.30389	0.192272
ENSDARG00000069980	lman1	TRUE	1575.47	-0.98597	0.637395	-1.54688	0.121893	0.340407	1575.47	-0.30331	0.637184	-0.476016	0.634063	0.887965	1575.47	-0.557626	0.551801	-1.01056	0.312229	0.548915	1575.47	-0.649131	0.551804	-1.17638	0.239443	0.467461	1575.47	-1.0708	0.637412	-1.67991	0.0929743	0.32781	1575.47	-0.452143	0.637248	-0.709525	0.477999	0.789397	1575.47	-1.9177	0.637683	-3.0073	0.0026358	0.0179154	1575.47	-0.891369	0.551956	-1.61493	0.106326
ENSDARG00000045132	vdac1	TRUE	5738.42	-0.101864	0.592136	-0.172028	0.863416	1	5738.42	-0.554732	0.592167	-0.936783	0.34887	0.619791	5738.42	-0.554443	0.5128	-1.08121	0.279605	0.514606	5738.42	-0.164837	0.512781	-0.321457	0.747864	0.871846	5738.42	-1.07345	0.59226	-1.81246	0.0699157	0.270207	5738.42	-1.06308	0.592266	-1.79494	0.0726635	0.247688	5738.42	-0.771207	0.592181	-1.30232	0.192808	0.44897	5738.42	-0.243638	0.512826	-0.475088	0.634724
ENSDARG00000055536	otub1a	TRUE	344.405	-0.451366	1.18035	-0.382401	0.702164	0.984142	344.405	-1.11235	1.18088	-0.941964	0.346211	0.616659	344.405	-1.52443	1.02244	-1.49097	0.135968	0.32996	344.405	-0.993962	1.0221	-0.972473	0.330815	0.563285	344.405	-0.652918	1.1805	-0.553086	0.580205	0.915276	344.405	-2.98881	1.18641	-2.51921	0.0117619	0.0668569	344.405	0.116657	1.1798	0.0988782	0.921235	1	344.405	-1.73573	1.02341	-1.69603	0.0898798
ENSDARG00000012399	adssl	TRUE	1086.73	1.56824	0.591978	2.64915	0.00806951	0.0446213	1086.73	2.27098	0.591566	3.83892	0.000123575	0.00132244	1086.73	1.67713	0.513107	3.26857	0.00108093	0.00842566	1086.73	1.74994	0.513078	3.41067	0.00064803	0.00543714	1086.73	1.17166	0.59224	1.97835	0.047889	0.208654	1086.73	1.94082	0.591771	3.27969	0.00103923	0.01017	1086.73	1.51396	0.591859	2.55797	0.0105285	0.0536641	1086.73	2.29631	0.513141	4.47501	7.64065e-06
ENSDARG00000010149	atp5fa1	TRUE	11546.1	0.447576	0.596977	0.749738	0.453413	0.783121	11546.1	0.311644	0.596976	0.522038	0.601644	0.86373	11546.1	0.45608	0.516994	0.882175	0.377682	0.612107	11546.1	0.779568	0.516986	1.50791	0.131578	0.32192	11546.1	-0.606566	0.597077	-1.01589	0.309681	0.667674	11546.1	-0.268621	0.59704	-0.449921	0.652767	0.922218	11546.1	0.669168	0.59695	1.12098	0.262297	0.54922	11546.1	0.966914	0.517001	1.87024	0.061451
ENSDARG00000003920	setb	TRUE	5324.83	-0.163076	0.436086	-0.373953	0.708439	0.987487	5324.83	0.835345	0.435912	1.91632	0.055325	0.173114	5324.83	0.716962	0.377547	1.899	0.0575644	0.186079	5324.83	0.391636	0.37756	1.03728	0.299605	0.532733	5324.83	-1.35331	0.436474	-3.10055	0.00193163	0.0194061	5324.83	0.525784	0.435967	1.20602	0.22781	0.519302	5324.83	0.383905	0.435951	0.880615	0.378526	0.690406	5324.83	0.48972	0.377612	1.29689	0.194669
ENSDARG00000014536	pfdn1	TRUE	436.931	-0.324204	0.962052	-0.336992	0.736123	1	436.931	0.290506	0.961617	0.302102	0.762574	0.983153	436.931	0.489497	0.832757	0.587804	0.556664	0.755809	436.931	0.108761	0.832813	0.130594	0.896096	0.958552	436.931	-1.16344	0.962839	-1.20834	0.226915	0.561066	436.931	-0.159878	0.961943	-0.166203	0.867997	1	436.931	-0.154721	0.961784	-0.160869	0.872197	1	436.931	-0.290588	0.833194	-0.348764	0.727267
ENSDARG00000021149	cbr1l	TRUE	198.99	-0.060136	1.93043	-0.0311516	0.975149	1	198.99	-1.35278	1.93115	-0.700507	0.483611	0.757159	198.99	-1.52076	1.67209	-0.909496	0.363088	0.59797	198.99	-1.31796	1.67199	-0.78826	0.430545	0.651632	198.99	-1.46266	1.93137	-0.757322	0.448857	0.811236	198.99	-0.977765	1.93096	-0.506361	0.612603	0.893678	198.99	0.0549375	1.9303	0.0284606	0.977295	1	198.99	-0.863681	1.67214	-0.516513	0.605496
ENSDARG00000057882	arpc3	TRUE	620.818	0.59405	0.941385	0.631038	0.528016	0.851333	620.818	1.54575	0.940356	1.6438	0.100218	0.265846	620.818	2.22268	0.814801	2.72788	0.0063742	0.0349273	620.818	2.216	0.814792	2.71972	0.00653377	0.0352968	620.818	0.72459	0.941175	0.769878	0.441372	0.804683	620.818	0.856971	0.941072	0.910633	0.362489	0.680431	620.818	2.40793	0.939917	2.56185	0.0104115	0.0533069	620.818	1.80344	0.815102	2.21253	0.0269302
ENSDARG00000006782	rb1	TRUE	261.704	0.133122	1.51772	0.0877118	0.930106	1	261.704	0.373708	1.51719	0.246317	0.805437	1	261.704	1.25473	1.31365	0.95515	0.339502	0.575614	261.704	1.21324	1.31364	0.923566	0.355712	0.587809	261.704	-0.510409	1.51891	-0.336037	0.736843	1	261.704	-0.16529	1.51826	-0.108869	0.913307	1	261.704	1.26532	1.51633	0.834462	0.404021	0.718397	261.704	2.51399	1.31353	1.91392	0.0556304
ENSDARG00000044541	ppp1r14ba	TRUE	153.423	-2.64641	2.12126	-1.24756	0.212191	0.490981	153.423	-26.136	2.56452	-10.1914	2.16658e-24	3.09554e-21	153.423	-3.78342	1.83709	-2.05947	0.0394496	0.141437	153.423	-2.79866	1.83665	-1.52379	0.127561	0.314998	153.423	-3.39266	2.12191	-1.59887	0.109849	0.363763	153.423	-25.9306	2.56452	-10.1113	4.92376e-24	2.28635e-20	153.423	-2.65591	2.12111	-1.25214	0.21052	0.477134	153.423	-6.14284	1.84363	-3.33192	0.000862498
ENSDARG00000062970	niban2a	TRUE	22.0031	-7.0266	5.1764	-1.35743	0.174644	0.431822	22.0031	-7.15602	5.1764	-1.38243	0.166839	0.379975	22.0031	1.34383	4.3073	0.311989	0.755049	0.889884	22.0031	-0.214484	4.30852	-0.0497815	0.960297	0.990938	22.0031	-0.411884	4.97707	-0.0827562	0.934045	1	22.0031	1.51193	4.97287	0.304036	0.7611	0.986536	22.0031	-0.202384	4.97559	-0.0406753	0.967555	1	22.0031	0.521938	4.30863	0.121138	0.903582
ENSDARG00000061100	nars1	TRUE	4076.02	1.00254	0.646224	1.55139	0.120809	0.338805	4076.02	2.41399	0.646087	3.73632	0.000186734	0.00186473	4076.02	1.80248	0.55965	3.22072	0.00127868	0.00961043	4076.02	1.51167	0.559658	2.70106	0.00691187	0.0368395	4076.02	0.153874	0.64638	0.238055	0.811839	1	4076.02	1.6701	0.646148	2.5847	0.00974644	0.0580412	4076.02	1.47533	0.646142	2.2833	0.0224128	0.0940659	4076.02	1.55849	0.559696	2.78454	0.00536041
ENSDARG00000011921	txnl1	TRUE	1832.93	0.251636	0.902725	0.278752	0.780435	1	1832.93	0.934177	0.902588	1.035	0.30067	0.562968	1832.93	0.745004	0.78172	0.953032	0.340574	0.576716	1832.93	0.968491	0.781705	1.23895	0.215365	0.438555	1832.93	-1.23317	0.903263	-1.36524	0.172177	0.477388	1832.93	0.0133497	0.902782	0.0147873	0.988202	1	1832.93	1.27704	0.902542	1.41494	0.157087	0.389641	1832.93	1.25933	0.781736	1.61094	0.107192
ENSDARG00000008155	sms	TRUE	374.226	-2.92604	1.63258	-1.79228	0.0730889	0.238418	374.226	-5.16425	1.64885	-3.13202	0.00173607	0.011803	374.226	-1.02953	1.41023	-0.730044	0.465364	0.686834	374.226	-0.656951	1.4101	-0.465891	0.641293	0.806703	374.226	-1.41077	1.62927	-0.865895	0.386548	0.753778	374.226	-2.38811	1.63103	-1.46417	0.143148	0.388504	374.226	-1.27064	1.62889	-0.780068	0.435351	0.752338	374.226	-0.349737	1.41026	-0.247995	0.804139
ENSDARG00000028106	glrx	TRUE	12.8105	0	4.93766	0	1	1	12.8105	0	4.93766	0	1	1	12.8105	5.29208	4.15755	1.27289	0.203059	0.428042	12.8105	7.84221	4.15337	1.88815	0.0590054	0.185947	12.8105	4.63654	4.74258	0.977641	0.328252	0.691479	12.8105	2.03772	4.84761	0.420356	0.674226	0.936612	12.8105	6.81472	4.72609	1.44194	0.14932	0.375929	12.8105	7.99103	4.15386	1.92376	0.0543846
ENSDARG00000021252	cct6a	TRUE	3353.72	1.10202	0.511826	2.15312	0.0313091	0.127215	3353.72	2.1633	0.511526	4.22912	2.34608e-05	0.000321971	3353.72	2.13772	0.443273	4.82259	1.41708e-06	2.90608e-05	3353.72	2.20789	0.443264	4.98098	6.32617e-07	1.40596e-05	3353.72	0.674748	0.511991	1.31789	0.187541	0.502	3353.72	1.73892	0.511639	3.39873	0.000676998	0.00719368	3353.72	2.36358	0.511482	4.62104	3.81818e-06	7.3714e-05	3353.72	2.67902	0.443289	6.0435	1.50803e-09
ENSDARG00000002587	dpysl3	TRUE	780.276	0.258242	1.50873	0.171165	0.864094	1	780.276	-0.334427	1.50895	-0.221629	0.824603	1	780.276	-0.190021	1.30663	-0.145428	0.884373	0.963993	780.276	-0.0849652	1.3066	-0.0650279	0.948152	0.985643	780.276	-0.515488	1.50914	-0.341578	0.732668	1	780.276	-0.671558	1.50929	-0.444951	0.656355	0.924552	780.276	-2.04431	1.51063	-1.35328	0.175965	0.421669	780.276	-1.4461	1.30759	-1.10593	0.268758
ENSDARG00000010085	p4ha2	TRUE	180.534	-0.263289	2.1656	-0.121578	0.903234	1	180.534	0.763914	2.16448	0.352932	0.72414	0.956695	180.534	0.483971	1.87473	0.258155	0.796287	0.915896	180.534	0.0996479	1.87485	0.0531499	0.957612	0.989787	180.534	-0.864753	2.16657	-0.399135	0.689794	0.985968	180.534	-0.0157051	2.16529	-0.00725312	0.994213	1	180.534	0.78517	2.16441	0.362764	0.716781	0.997367	180.534	1.50387	1.87465	0.802211	0.422431
ENSDARG00000026595	pafah1b1b	TRUE	1473.72	-0.171794	0.459494	-0.373876	0.708496	0.987487	1473.72	-0.680454	0.45975	-1.48005	0.138859	0.334784	1473.72	0.0136184	0.39772	0.0342412	0.972685	1	1473.72	0.0730809	0.397695	0.183761	0.854201	0.933948	1473.72	-0.0373107	0.459393	-0.0812175	0.935269	1	1473.72	-0.130291	0.459472	-0.283567	0.776743	0.995392	1473.72	-1.0303	0.459966	-2.23995	0.0250939	0.102549	1473.72	-0.0530119	0.397956	-0.133211	0.894027
ENSDARG00000068973	pdlim4	TRUE	373.888	-0.101484	2.18577	-0.0464296	0.962968	1	373.888	0.137526	2.1856	0.0629234	0.949828	1	373.888	0.902398	1.89267	0.476786	0.633514	0.809761	373.888	1.06958	1.89265	0.565126	0.571988	0.758984	373.888	-0.237706	2.18582	-0.108749	0.913401	1	373.888	0.582362	2.18551	0.266465	0.789881	1	373.888	-0.446821	2.18581	-0.204419	0.838026	1	373.888	1.45392	1.89269	0.768178	0.442381
ENSDARG00000021550	rad23b	TRUE	865.132	-1.72323	0.520758	-3.30908	0.000936018	0.00805262	865.132	0.367872	0.517042	0.711494	0.476778	0.750672	865.132	0.523435	0.447763	1.169	0.242404	0.474346	865.132	0.925084	0.447658	2.0665	0.0387817	0.138007	865.132	-0.166906	0.517611	-0.322455	0.747108	1	865.132	0.690359	0.516934	1.33549	0.181717	0.451533	865.132	1.28753	0.516533	2.49263	0.0126801	0.0619223	865.132	1.13867	0.447803	2.5428	0.0109968
ENSDARG00000019702	aldocb	TRUE	18766.2	-0.857022	0.399716	-2.14408	0.0320267	0.129459	18766.2	-1.56573	0.399752	-3.91676	8.97471e-05	0.00101458	18766.2	-1.74242	0.346166	-5.03347	4.81681e-07	1.12823e-05	18766.2	-1.84653	0.346168	-5.33421	9.5961e-08	2.6428e-06	18766.2	-0.694796	0.399707	-1.73827	0.082164	0.301962	18766.2	-1.47484	0.399757	-3.68934	0.00022484	0.00288647	18766.2	-1.86172	0.399768	-4.657	3.20846e-06	6.38783e-05	18766.2	-2.83741	0.346305	-8.19337	2.54015e-16
ENSDARG00000069113	dbn1	TRUE	4028.44	1.10973	0.595229	1.86438	0.0622684	0.211788	4028.44	2.44958	0.59502	4.1168	3.84173e-05	0.000489748	4028.44	2.70941	0.515476	5.25613	1.47119e-07	3.86778e-06	4028.44	2.41796	0.515483	4.69066	2.72322e-06	5.18415e-05	4028.44	0.329035	0.595448	0.552584	0.580549	0.915416	4028.44	2.51949	0.595027	4.23424	2.29325e-05	0.000419447	4028.44	2.70623	0.594994	4.54833	5.40722e-06	0.000100631	4028.44	2.27119	0.515529	4.40555	1.05518e-05
ENSDARG00000036629	rps14	TRUE	4184.18	-1.58065	0.699196	-2.26067	0.02378	0.102862	4184.18	0.125138	0.698793	0.179077	0.857877	1	4184.18	0.842294	0.60514	1.3919	0.163953	0.373453	4184.18	0.884689	0.605138	1.46196	0.143751	0.340039	4184.18	-1.31227	0.69909	-1.87711	0.0605035	0.244957	4184.18	0.0497199	0.69882	0.0711484	0.94328	1	4184.18	1.0449	0.698714	1.49547	0.134793	0.351616	4184.18	1.11096	0.605156	1.83582	0.0663846
ENSDARG00000055064	prdx5	TRUE	1323.73	-0.238532	0.665159	-0.358608	0.719888	0.99392	1323.73	-0.36302	0.665149	-0.545772	0.585223	0.847807	1323.73	-0.521762	0.575976	-0.905874	0.365003	0.599905	1323.73	-0.754264	0.57601	-1.30946	0.190377	0.405605	1323.73	-1.09826	0.665602	-1.65003	0.0989369	0.340811	1323.73	-0.0448169	0.66509	-0.0673848	0.946275	1	1323.73	0.0431108	0.664981	0.0648301	0.948309	1	1323.73	-0.595238	0.576185	-1.03307	0.301572
ENSDARG00000054191	pgk1	TRUE	4730.59	-0.14391	0.353109	-0.407552	0.683603	0.973118	4730.59	-0.158433	0.353077	-0.448719	0.653634	0.903484	4730.59	0.0171092	0.305724	0.0559631	0.955371	0.99821	4730.59	0.12215	0.305711	0.39956	0.689481	0.837179	4730.59	-0.358781	0.353155	-1.01593	0.309661	0.667674	4730.59	-0.0316206	0.353084	-0.0895554	0.92864	1	4730.59	0.349806	0.352968	0.99104	0.321666	0.624861	4730.59	-0.330546	0.305861	-1.08071	0.279827
ENSDARG00000029689	tkta	TRUE	7105.32	-0.938679	0.655992	-1.43093	0.15245	0.394485	7105.32	-2.69008	0.656135	-4.09989	4.13351e-05	0.000521574	7105.32	-3.15228	0.568181	-5.54801	2.88939e-08	8.82189e-07	7105.32	-2.97422	0.568162	-5.23481	1.65152e-07	4.26561e-06	7105.32	-0.920649	0.65599	-1.40345	0.160483	0.458652	7105.32	-1.89947	0.656059	-2.89527	0.0037883	0.028202	7105.32	-2.39806	0.656084	-3.65511	0.000257073	0.00267616	7105.32	-2.75711	0.568217	-4.85221	1.22093e-06
ENSDARG00000001897	man2b1	TRUE	308.079	3.86896	1.07222	3.60836	0.000308134	0.00322667	308.079	4.81936	1.07085	4.50049	6.7796e-06	0.000110074	308.079	4.60593	0.939349	4.90332	9.42293e-07	2.01906e-05	308.079	4.39304	0.939413	4.67637	2.92002e-06	5.52031e-05	308.079	4.81763	1.07095	4.49846	6.84473e-06	0.000171109	308.079	5.10261	1.07075	4.76544	1.88437e-06	4.7426e-05	308.079	2.70365	1.07448	2.51625	0.011861	0.0588065	308.079	5.52022	0.93929	5.87702	4.17716e-09
ENSDARG00000018174	gnai2a	TRUE	1836.97	-0.848182	0.811559	-1.04513	0.295964	0.605626	1836.97	-1.36588	0.811646	-1.68285	0.0924042	0.250374	1836.97	-0.937066	0.702747	-1.33343	0.18239	0.400002	1836.97	-0.857636	0.702736	-1.22043	0.222304	0.446875	1836.97	-0.632064	0.81151	-0.778873	0.436054	0.800596	1836.97	-1.40587	0.811703	-1.732	0.083274	0.271642	1836.97	-0.574483	0.811466	-0.707957	0.478972	0.795864	1836.97	-0.89036	0.702825	-1.26683	0.205216
ENSDARG00000007024	uox	TRUE	5.00044	0	7.78603	0	1	NA	5.00044	0	7.78603	0	1	NA	5.00044	1.81626	6.69905	0.271121	0.786298	NA	5.00044	5.609	6.66721	0.841282	0.40019	NA	5.00044	0	7.78603	0	1	NA	5.00044	0	7.78603	0	1	NA	5.00044	0	7.78603	0	1	NA	5.00044	0	6.74242	0	1
ENSDARG00000070083	atp5f1b	TRUE	6793.21	0.31931	0.431862	0.739379	0.459677	0.790007	6793.21	0.397882	0.431827	0.921393	0.356845	0.629071	6793.21	0.603642	0.373971	1.61414	0.106497	0.28157	6793.21	0.635413	0.373966	1.69912	0.0892966	0.249339	6793.21	-0.00514887	0.431914	-0.011921	0.990489	1	6793.21	0.47997	0.431838	1.11146	0.26637	0.571709	6793.21	1.24508	0.431729	2.88395	0.00392727	0.0247402	6793.21	1.16017	0.373982	3.10222	0.00192077
ENSDARG00000070674	psmd6	TRUE	1227.36	-1.46667	0.565961	-2.59147	0.0095567	0.0508177	1227.36	0.103551	0.563763	0.183679	0.854265	1	1227.36	0.633411	0.488065	1.2978	0.194356	0.416008	1227.36	1.11233	0.487977	2.27948	0.0226388	0.0929129	1227.36	-0.117923	0.564015	-0.209077	0.834388	1	1227.36	-0.359845	0.564279	-0.637707	0.523665	0.827392	1227.36	0.63216	0.563423	1.122	0.261863	0.548792	1227.36	1.01952	0.488148	2.08855	0.0367479
ENSDARG00000097827	lrp1aa	TRUE	10764.7	-0.548292	0.520054	-1.0543	0.291746	0.60063	10764.7	-2.5453	0.520169	-4.89321	9.92067e-07	2.07741e-05	10764.7	-1.87522	0.450394	-4.16352	3.1338e-05	0.000429672	10764.7	-2.1202	0.4504	-4.70737	2.50939e-06	4.83487e-05	10764.7	-0.621887	0.520055	-1.19581	0.231771	0.56868	10764.7	-1.98334	0.52013	-3.81316	0.000137199	0.00192183	10764.7	-0.773525	0.520053	-1.4874	0.13691	0.355586	10764.7	-1.35995	0.450402	-3.01942	0.00253257
ENSDARG00000027183	nampt2	TRUE	382.552	0.850824	1.38324	0.615094	0.538493	0.862028	382.552	0.690366	1.38325	0.499088	0.617717	0.876842	382.552	0.741902	1.19812	0.619221	0.535771	0.74054	382.552	1.44383	1.19789	1.20531	0.228082	0.453814	382.552	0.456231	1.38363	0.329735	0.7416	1	382.552	0.91238	1.38319	0.659619	0.509499	0.816004	382.552	1.90599	1.38243	1.37872	0.16798	0.407903	382.552	0.442086	1.19873	0.368796	0.71228
ENSDARG00000091509	atp6ap1la	TRUE	424.784	-0.813436	1.50562	-0.540267	0.589013	0.905039	424.784	-3.65461	1.5113	-2.41818	0.0155983	0.0665661	424.784	-2.77367	1.30474	-2.12583	0.0335172	0.125685	424.784	-2.10038	1.30412	-1.61057	0.107273	0.281234	424.784	-0.32813	1.5053	-0.217983	0.827442	1	424.784	-2.92241	1.50909	-1.93653	0.0528023	0.200276	424.784	-2.24092	1.50693	-1.48708	0.136994	0.355702	424.784	-2.6075	1.30553	-1.99727	0.0457961
ENSDARG00000044943	npepps	TRUE	1803.06	-0.519213	0.364527	-1.42435	0.154346	0.397341	1803.06	0.305197	0.363783	0.838954	0.401495	0.677573	1803.06	0.0910952	0.315109	0.289091	0.772512	0.900992	1803.06	0.107411	0.315089	0.340891	0.733186	0.862309	1803.06	0.68839	0.363652	1.89299	0.0583588	0.239707	1803.06	0.290094	0.363881	0.797221	0.425323	0.742476	1803.06	-0.135572	0.363986	-0.372466	0.709546	0.991052	1803.06	0.114158	0.315362	0.36199	0.71736
ENSDARG00000102883	sptbn1	TRUE	12350.7	0.162304	0.364108	0.445757	0.655773	0.954015	12350.7	-0.75949	0.36416	-2.0856	0.0370153	0.128102	12350.7	-0.73101	0.315343	-2.31815	0.0204414	0.0864372	12350.7	-0.654306	0.315338	-2.07494	0.0379924	0.135957	12350.7	0.119147	0.364108	0.327229	0.743495	1	12350.7	-0.580904	0.364158	-1.5952	0.110668	0.327422	12350.7	-0.318553	0.36412	-0.874858	0.381651	0.693988	12350.7	-0.933063	0.315392	-2.95842	0.00309218
ENSDARG00000076952	fer1l4	TRUE	12.0313	0	6.96383	0	1	1	12.0313	0	6.96383	0	1	1	12.0313	5.78014	5.94611	0.972088	0.331007	0.566714	12.0313	4.6986	5.94866	0.789858	0.42961	0.650852	12.0313	0	6.96383	0	1	1	12.0313	8.23346	6.81399	1.20832	0.226925	0.518057	12.0313	0	6.96383	0	1	1	12.0313	4.0224	5.95783	0.675146	0.499583
ENSDARG00000075536	cpne1	TRUE	2385.03	-0.0417702	0.511757	-0.0816213	0.934948	1	2385.03	-0.750991	0.511878	-1.46713	0.142341	0.340087	2385.03	-0.624993	0.443202	-1.41018	0.158488	0.365842	2385.03	-0.789149	0.443213	-1.78052	0.0749908	0.220236	2385.03	-0.60769	0.51187	-1.1872	0.235151	0.574422	2385.03	-1.42386	0.51217	-2.78006	0.00543488	0.0374157	2385.03	-0.266687	0.511752	-0.521125	0.602279	0.90605	2385.03	-0.843919	0.443344	-1.90353	0.056971
ENSDARG00000071212	p3h1	TRUE	33.1707	5.9422	3.87585	1.53313	0.125243	0.347151	33.1707	0	4.12597	0	1	1	33.1707	7.25326	3.42596	2.11715	0.0342474	0.127572	33.1707	7.38261	3.42577	2.15502	0.0311599	0.117356	33.1707	9.93309	3.86617	2.56923	0.0101923	0.0694438	33.1707	4.02139	3.90463	1.0299	0.303056	0.616196	33.1707	6.8529	3.87014	1.77071	0.076609	0.235881	33.1707	9.02909	3.42517	2.6361	0.00838662
ENSDARG00000021582	dynlrb1	TRUE	17.4734	1.72015	4.21535	0.408067	0.683224	0.973013	17.4734	-7.82321	4.45443	-1.75628	0.0790414	0.224811	17.4734	-2.40142	3.6574	-0.656591	0.511444	0.722879	17.4734	-0.325646	3.65227	-0.0891627	0.928953	0.97588	17.4734	-7.70438	4.45443	-1.7296	0.0837021	0.306221	17.4734	-7.67719	4.45443	-1.7235	0.084799	0.275263	17.4734	-1.18486	4.22064	-0.280729	0.778918	1	17.4734	-2.86579	3.66626	-0.781666	0.434411
ENSDARG00000031907	ptbp1b	TRUE	614	1.85331	0.839965	2.20642	0.0273547	0.114971	614	1.41359	0.840123	1.6826	0.0924518	0.250467	614	1.449	0.728029	1.99031	0.0465569	0.159299	614	1.44784	0.728014	1.98875	0.0467288	0.157407	614	1.24539	0.840311	1.48206	0.138326	0.418787	614	1.02091	0.840526	1.2146	0.224517	0.515072	614	-0.423334	0.842136	-0.502691	0.615182	0.915863	614	2.12284	0.728051	2.91578	0.00354801
ENSDARG00000070161	vamp3	TRUE	790.905	-3.35321	0.866091	-3.87166	0.000108097	0.00135662	790.905	-1.82435	0.864665	-2.10989	0.034868	0.122334	790.905	-1.45852	0.748541	-1.94848	0.0513572	0.171637	790.905	-1.59806	0.748552	-2.13487	0.0327718	0.121861	790.905	-1.60625	0.86462	-1.85775	0.0632047	0.252411	790.905	-1.74323	0.8647	-2.01599	0.043801	0.175563	790.905	-0.596097	0.864274	-0.689709	0.490377	0.806491	790.905	-1.19805	0.748628	-1.60033	0.109525
ENSDARG00000074908	col6a1	TRUE	16.0215	0	7.0049	0	1	1	16.0215	0	7.0049	0	1	1	16.0215	5.64796	5.98241	0.944096	0.345121	0.581376	16.0215	5.43146	5.98271	0.90786	0.363952	0.594638	16.0215	0	7.0049	0	1	1	16.0215	0	7.0049	0	1	1	16.0215	0	7.0049	0	1	1	16.0215	2.47758	6.0208	0.411504	0.680703
ENSDARG00000009727	twf2b	TRUE	26.7219	0	4.5632	0	1	1	26.7219	0	4.5632	0	1	1	26.7219	6.5594	3.82007	1.71709	0.085963	0.244241	26.7219	2.84226	3.84591	0.739033	0.459887	0.67505	26.7219	0	4.5632	0	1	1	26.7219	5.25001	4.34411	1.20854	0.226841	0.517929	26.7219	9.69292	4.32973	2.23869	0.025176	0.102796	26.7219	3.06025	3.86068	0.79267	0.42797
ENSDARG00000003526	psma5	TRUE	795.192	0.777892	1.13888	0.68303	0.494588	0.821856	795.192	1.3497	1.13862	1.18537	0.235869	0.478645	795.192	1.48291	0.986262	1.50357	0.132693	0.324919	795.192	1.32973	0.986272	1.34824	0.177582	0.389144	795.192	-1.17877	1.14072	-1.03336	0.301437	0.65804	795.192	0.498173	1.13903	0.437367	0.661846	0.928619	795.192	1.33277	1.1386	1.17053	0.241786	0.520823	795.192	2.09671	0.986278	2.12588	0.0335133
ENSDARG00000044902	atp2b4	TRUE	2797.93	0.517511	1.17848	0.439134	0.660564	0.957045	2797.93	0.845179	1.17842	0.717213	0.473242	0.747513	2797.93	0.524017	1.02059	0.513444	0.60764	0.790756	2797.93	0.537843	1.02059	0.526994	0.598198	0.777568	2797.93	0.225538	1.17852	0.191374	0.848233	1	2797.93	0.264054	1.17852	0.224055	0.822715	1	2797.93	0.608356	1.17844	0.51624	0.605687	0.908795	2797.93	1.15652	1.0206	1.13318	0.25714
ENSDARG00000116835	park7	TRUE	627.307	-1.00514	0.69036	-1.45596	0.145403	0.3827	627.307	-2.57729	0.691926	-3.7248	0.000195468	0.00193736	627.307	-1.96411	0.597909	-3.28496	0.00101995	0.00803892	627.307	-1.65021	0.59775	-2.7607	0.0057677	0.0319438	627.307	-1.34938	0.690583	-1.95398	0.0507039	0.216899	627.307	-1.66785	0.690911	-2.41398	0.0157793	0.0833813	627.307	-0.275251	0.689899	-0.398973	0.689913	0.976612	627.307	-1.98228	0.598403	-3.31261	0.000924303
ENSDARG00000006963	cse1l	TRUE	1824.4	0.466521	0.531195	0.878248	0.379809	0.704542	1824.4	1.90836	0.530626	3.59643	0.000322612	0.00294746	1824.4	1.02851	0.459904	2.23636	0.0253281	0.101851	1824.4	1.61182	0.459824	3.5053	0.000456097	0.00408117	1824.4	-0.259623	0.531718	-0.488272	0.625357	0.946122	1824.4	0.904993	0.530975	1.7044	0.088307	0.283627	1824.4	0.959585	0.530851	1.80763	0.0706634	0.221408	1824.4	1.96291	0.459878	4.26833	1.96939e-05
ENSDARG00000011020	hnrnpa1a	TRUE	2487.34	0.0669567	0.462653	0.144723	0.884929	1	2487.34	0.0301489	0.462599	0.065173	0.948036	1	2487.34	0.545451	0.400494	1.36195	0.173215	0.387438	2487.34	0.940819	0.400441	2.34946	0.0188007	0.0806231	2487.34	-0.278626	0.462826	-0.60201	0.547167	0.889053	2487.34	0.85025	0.462353	1.83896	0.0659207	0.232072	2487.34	1.70883	0.462126	3.69775	0.000217518	0.00231611	2487.34	1.53334	0.400465	3.82891	0.000128713
ENSDARG00000043806	postna	TRUE	31.5215	0	3.79335	0	1	1	31.5215	0	3.79335	0	1	1	31.5215	3.03114	3.1537	0.961136	0.336484	0.572389	31.5215	6.16725	3.12614	1.9728	0.0485184	0.161838	31.5215	7.57906	3.51188	2.15812	0.0309186	0.154108	31.5215	8.20035	3.5107	2.33581	0.0195009	0.0970032	31.5215	0	3.79335	0	1	1	31.5215	1.48312	3.27109	0.453402	0.65026
ENSDARG00000001777	nup155	TRUE	727.505	0.907822	1.06071	0.855866	0.392072	0.717926	727.505	3.1946	1.05912	3.01629	0.00255891	0.0161389	727.505	2.37701	0.918397	2.58821	0.00964752	0.0484631	727.505	2.47606	0.918368	2.69615	0.00701453	0.0372676	727.505	0.14817	1.06197	0.139523	0.889037	1	727.505	2.58176	1.05937	2.43706	0.0148071	0.0793272	727.505	1.78824	1.05965	1.68759	0.0914907	0.266838	727.505	3.1547	0.918393	3.43502	0.000592507
ENSDARG00000044299	lmnb1	TRUE	1109.86	-1.353	0.797991	-1.69551	0.0899786	0.277085	1109.86	-0.752725	0.797366	-0.944015	0.345162	0.615618	1109.86	-0.303643	0.69023	-0.439916	0.659998	0.82778	1109.86	0.656718	0.690085	0.951648	0.341275	0.573483	1109.86	-1.18139	0.797785	-1.48083	0.138651	0.419363	1109.86	0.00298903	0.797054	0.00375009	0.997008	1	1109.86	0.506361	0.796805	0.63549	0.525109	0.839221	1109.86	1.25663	0.690109	1.82092	0.0686195
ENSDARG00000043493	cltca	TRUE	4650.77	0.475173	0.449539	1.05702	0.290501	0.59943	4650.77	0.458731	0.449515	1.0205	0.30749	0.571189	4650.77	0.637624	0.389295	1.63789	0.101444	0.272508	4650.77	0.479532	0.389301	1.23178	0.218033	0.442337	4650.77	0.502208	0.449527	1.11719	0.263912	0.612202	4650.77	0.259576	0.449585	0.577369	0.56369	0.85665	4650.77	0.622655	0.449472	1.3853	0.16596	0.404695	4650.77	0.752721	0.389348	1.93329	0.0532008
ENSDARG00000014329	npm1a	TRUE	6443.79	4.30815	0.643799	6.69177	2.20494e-11	1.31687e-09	6443.79	6.08523	0.643672	9.45394	3.26324e-21	1.78269e-18	6443.79	5.64592	0.55856	10.108	5.09177e-24	6.08244e-21	6443.79	5.53133	0.558561	9.90282	4.04714e-23	3.36317e-20	6443.79	2.26528	0.64432	3.51577	0.000438475	0.00591877	6443.79	4.95746	0.643737	7.70106	1.34945e-14	2.17954e-12	6443.79	5.09219	0.643711	7.91068	2.55977e-15	2.96514e-13	6443.79	5.67728	0.558578	10.1638	2.87572e-24
ENSDARG00000032083	dpysl2b	TRUE	1880.96	-0.428325	0.707988	-0.604988	0.545187	0.867498	1880.96	-1.33315	0.708162	-1.88255	0.0597619	0.183051	1880.96	-0.604244	0.613088	-0.985574	0.324342	0.560452	1880.96	-0.293868	0.613063	-0.479343	0.631694	0.800051	1880.96	-0.311221	0.707963	-0.439601	0.660226	0.968721	1880.96	-0.872994	0.708081	-1.2329	0.217613	0.505154	1880.96	-0.278294	0.707927	-0.393111	0.694238	0.979725	1880.96	-0.984836	0.613219	-1.60601	0.108272
ENSDARG00000075954	serpinh1a	TRUE	102.084	-9.70883	2.68166	-3.62046	0.00029408	0.0030965	102.084	-3.90155	2.28092	-1.71051	0.0871707	0.241154	102.084	-0.694568	1.95911	-0.354533	0.72294	0.869975	102.084	0.456147	1.95857	0.232898	0.815841	0.913109	102.084	-0.29167	2.26234	-0.128924	0.897418	1	102.084	-0.639495	2.26291	-0.282599	0.777484	0.995748	102.084	-0.640456	2.26251	-0.283073	0.777121	1	102.084	1.13306	1.95862	0.578502	0.562925
ENSDARG00000069390	itga2.1	TRUE	8.09844	0	8.97005	0	1	NA	8.09844	7.72592	8.85449	0.872543	0.382912	NA	8.09844	7.22198	7.70101	0.937797	0.348349	NA	8.09844	5.64669	7.70231	0.733115	0.463488	NA	8.09844	0	8.97005	0	1	NA	8.09844	0	8.97005	0	1	NA	8.09844	5.61758	8.85805	0.634179	0.525964	NA	8.09844	0.656483	7.76756	0.0845159	0.932646
ENSDARG00000086838	itga2.3	TRUE	122.325	-11.0176	2.59945	-4.23844	2.25074e-05	0.000357922	122.325	-0.719432	2.16332	-0.33256	0.739467	0.96818	122.325	-0.189031	1.87315	-0.100917	0.919617	0.982594	122.325	-1.05016	1.87335	-0.560576	0.575086	0.761041	122.325	-5.0361	2.18282	-2.30715	0.0210464	0.117432	122.325	-1.57783	2.16429	-0.729028	0.465984	0.779607	122.325	-1.57734	2.16397	-0.728908	0.466058	0.783789	122.325	-1.52436	1.87406	-0.813402	0.415988
ENSDARG00000062974	itga2.2	TRUE	114.023	0	3.22038	0	1	1	114.023	10.1417	2.87984	3.52161	0.000428929	0.00371716	114.023	9.87511	2.59597	3.80402	0.000142367	0.00157351	114.023	10.5878	2.59583	4.07876	4.52756e-05	0.00057575	114.023	0	3.22038	0	1	1	114.023	8.6138	2.88135	2.9895	0.00279436	0.0223236	114.023	10.0522	2.87984	3.49054	0.000482039	0.00448549	114.023	10.619	2.59597	4.09056	4.3033e-05
ENSDARG00000056913	pcolcea	TRUE	36.5259	0	4.19765	0	1	1	36.5259	14.9712	3.95257	3.78772	0.000152036	0.00157059	36.5259	15.3667	3.49248	4.39993	1.08287e-05	0.000172187	36.5259	15.4739	3.49211	4.43111	9.37496e-06	0.000152367	36.5259	18.5974	3.94289	4.71668	2.39722e-06	6.80824e-05	36.5259	14.7258	3.95598	3.72241	0.000197327	0.00259388	36.5259	0	4.19765	0	1	1	36.5259	10.8092	3.6182	2.98744	0.0028132
ENSDARG00000005560	ywhah	TRUE	3121.52	0.193183	0.432405	0.446764	0.655046	0.953961	3121.52	-1.19276	0.432871	-2.75545	0.00586112	0.0312919	3121.52	-0.0906026	0.374467	-0.241951	0.808818	0.923439	3121.52	-0.091451	0.37446	-0.244221	0.80706	0.9078	3121.52	-0.963882	0.432809	-2.22704	0.0259449	0.135938	3121.52	-1.46146	0.433149	-3.37404	0.000740736	0.00773815	3121.52	-0.93747	0.432693	-2.1666	0.0302656	0.118006	3121.52	-0.412194	0.374645	-1.10022	0.271234
ENSDARG00000075600	cspg4bb	TRUE	765.716	1.74928	1.13571	1.54026	0.123497	0.343594	765.716	-0.20797	1.13738	-0.18285	0.854916	1	765.716	-0.0156694	0.984587	-0.0159147	0.987302	1	765.716	0.741522	0.984211	0.753418	0.451199	0.668095	765.716	2.01603	1.13558	1.77533	0.0758427	0.285509	765.716	1.25355	1.13599	1.10349	0.269814	0.576103	765.716	-0.33794	1.13742	-0.297112	0.766381	1	765.716	-0.937674	0.986498	-0.950507	0.341855
ENSDARG00000100729	tln1	TRUE	2087.06	-0.15556	0.631565	-0.246309	0.805443	1	2087.06	0.887725	0.631252	1.40629	0.159637	0.368336	2087.06	0.695134	0.546754	1.27138	0.203592	0.428698	2087.06	0.346507	0.546779	0.633724	0.526261	0.725985	2087.06	-0.198994	0.631568	-0.315079	0.752702	1	2087.06	0.138064	0.631465	0.218641	0.82693	1	2087.06	0.0889573	0.631403	0.140888	0.887958	1	2087.06	0.647364	0.546842	1.18382	0.236483
ENSDARG00000011611	actr1b	TRUE	1497.45	-1.2224	0.440024	-2.77804	0.00546873	0.0328283	1497.45	-0.94375	0.439643	-2.14663	0.0318229	0.114196	1497.45	-0.301354	0.380298	-0.792415	0.428119	0.656607	1497.45	-0.0509848	0.38024	-0.134086	0.893335	0.957236	1497.45	-1.56653	0.440378	-3.55725	0.000374757	0.00517142	1497.45	-1.02432	0.43984	-2.32884	0.0198677	0.0983537	1497.45	-0.15026	0.439132	-0.342175	0.732219	1	1497.45	0.310411	0.38033	0.816161	0.414408
ENSDARG00000068995	h2ax1	TRUE	1989.86	-2.69732	0.642531	-4.19797	2.69324e-05	0.000420371	1989.86	-3.479	0.642969	-5.41084	6.27311e-08	1.78707e-06	1989.86	-2.47653	0.55606	-4.4537	8.44021e-06	0.000138589	1989.86	-2.52062	0.556056	-4.53303	5.81427e-06	0.000100569	1989.86	-2.24292	0.642302	-3.49201	0.000479407	0.00634224	1989.86	-2.61915	0.642493	-4.07654	4.57114e-05	0.000752641	1989.86	-2.92358	0.642516	-4.5502	5.35939e-06	0.000100033	1989.86	-2.40823	0.55622	-4.32963	1.4936e-05
ENSDARG00000044254	anxa3b	TRUE	245.079	-3.22514	1.99302	-1.61822	0.105616	0.309029	245.079	-0.904314	1.98959	-0.454523	0.649453	0.900488	245.079	-1.1146	1.72289	-0.646936	0.517673	0.72758	245.079	-0.174088	1.72271	-0.101055	0.919507	0.971185	245.079	-0.803221	1.9896	-0.40371	0.686426	0.984462	245.079	-0.889925	1.98967	-0.447273	0.654678	0.923389	245.079	-1.17229	1.98968	-0.589186	0.555736	0.866918	245.079	-0.777649	1.72302	-0.45133	0.651752
ENSDARG00000068992	hspa8	TRUE	40423.5	0.655909	0.398061	1.64776	0.0994018	0.296637	40423.5	2.11889	0.398024	5.32352	1.01778e-07	2.76782e-06	40423.5	1.73023	0.344722	5.0192	5.18866e-07	1.20311e-05	40423.5	1.87439	0.344721	5.4374	5.40629e-08	1.57276e-06	40423.5	0.818638	0.398054	2.0566	0.0397246	0.184185	40423.5	1.16913	0.398045	2.93718	0.00331215	0.025474	40423.5	1.4979	0.398032	3.76327	0.000167704	0.00186899	40423.5	1.84875	0.344728	5.36293	8.1881e-08
ENSDARG00000103824	hint1	TRUE	370.455	0.0634293	0.856154	0.0740863	0.940942	1	370.455	-1.55449	0.857866	-1.81204	0.0699803	0.206176	370.455	-1.28293	0.74189	-1.72927	0.0837601	0.240407	370.455	-0.0406064	0.74133	-0.0547751	0.956318	0.989075	370.455	-0.670543	0.856758	-0.782652	0.433832	0.798928	370.455	-1.55142	0.858167	-1.80782	0.070634	0.24336	370.455	-0.45669	0.856351	-0.533297	0.593828	0.89978	370.455	-0.731617	0.742036	-0.985958	0.324154
ENSDARG00000056964	ilk	TRUE	765.454	-1.88829	0.877061	-2.15298	0.0313205	0.127215	765.454	-1.25246	0.876541	-1.42886	0.153044	0.357857	765.454	-0.786942	0.758816	-1.03707	0.299705	0.537105	765.454	-1.2848	0.758893	-1.693	0.0904561	0.251401	765.454	-1.19914	0.876572	-1.36799	0.171316	0.476133	765.454	-1.44489	0.876738	-1.64803	0.0993458	0.305555	765.454	-0.433258	0.876201	-0.494473	0.620972	0.920335	765.454	-0.856708	0.758987	-1.12875	0.259002
ENSDARG00000104682	tpm2	TRUE	396.476	1.09362	1.26066	0.867499	0.385669	0.711362	396.476	0.851895	1.26074	0.675709	0.499225	0.772074	396.476	0.607491	1.09221	0.556203	0.578072	0.770776	396.476	0.940841	1.09206	0.861528	0.388947	0.616413	396.476	0.889088	1.26081	0.705172	0.480703	0.839245	396.476	0.714276	1.26102	0.566425	0.571105	0.862113	396.476	0.994781	1.26054	0.789167	0.430014	0.746956	396.476	0.729594	1.09256	0.667784	0.504271
ENSDARG00000040334	mat2aa	TRUE	1509.14	-1.19764	0.519821	-2.30395	0.0212257	0.0947025	1509.14	1.68321	0.517436	3.25298	0.001142	0.00834445	1509.14	0.540325	0.448532	1.20465	0.228338	0.458523	1509.14	0.604517	0.448506	1.34785	0.177708	0.389332	1509.14	0.500099	0.517922	0.965587	0.334251	0.698466	1509.14	0.957456	0.517718	1.84938	0.0644032	0.228374	1509.14	-0.122704	0.518187	-0.236795	0.812816	1	1509.14	0.694517	0.448694	1.54786	0.121655
ENSDARG00000029051	gbe1a	TRUE	0.6247	-3.7669	10.0588	-0.374487	0.708042	NA	0.6247	-6.07347	10.099	-0.601395	0.547577	NA	0.6247	-6.02056	8.71616	-0.690736	0.489732	NA	0.6247	-6.71188	8.71672	-0.77	0.4413	NA	0.6247	-5.95464	10.099	-0.589629	0.55544	NA	0.6247	-5.92746	10.099	-0.586937	0.557246	NA	0.6247	-6.2016	10.099	-0.614083	0.53916	NA	0.6247	-5.77945	8.71672	-0.66303	0.507311
ENSDARG00000014793	ehd1b	TRUE	317.225	1.38301	1.32922	1.04047	0.298123	0.608284	317.225	0.57041	1.3295	0.429041	0.667894	0.914317	317.225	0.679013	1.15144	0.589708	0.555386	0.754932	317.225	0.821508	1.1514	0.713488	0.475544	0.688618	317.225	0.0815997	1.3299	0.0613578	0.951074	1	317.225	0.586932	1.32958	0.441442	0.658893	0.926861	317.225	1.20619	1.32919	0.907463	0.364162	0.67462	317.225	0.441499	1.15174	0.383332	0.701473
ENSDARG00000003429	hnrnpdl	TRUE	1777.2	2.48598	0.424637	5.85437	4.78835e-09	1.81879e-07	1777.2	1.8801	0.424817	4.42568	9.61375e-06	0.000148929	1777.2	1.92173	0.368501	5.21498	1.83834e-07	4.68482e-06	1777.2	1.69306	0.368534	4.59403	4.34761e-06	7.78052e-05	1777.2	1.29453	0.42523	3.04431	0.00233212	0.0225139	1777.2	1.55145	0.425081	3.64976	0.000262481	0.00328084	1777.2	1.78927	0.424811	4.21192	2.53206e-05	0.0003847	1777.2	1.2319	0.368972	3.33875	0.000841556
ENSDARG00000043848	sod1	TRUE	737.303	-0.912412	0.764021	-1.19422	0.23239	0.520677	737.303	-2.4012	0.7651	-3.13842	0.00169863	0.0116037	737.303	-2.24335	0.661853	-3.38949	0.00070022	0.00592706	737.303	-1.56485	0.661581	-2.36532	0.0180143	0.0780213	737.303	-1.54908	0.764386	-2.02657	0.042706	0.19244	737.303	-0.876067	0.764007	-1.14668	0.251516	0.553579	737.303	-0.423047	0.763737	-0.553918	0.579635	0.88664	737.303	-0.960413	0.661647	-1.45155	0.146627
ENSDARG00000058476	stc1l	TRUE	0.0386555	0	10.1958	0	1	NA	0.0386555	0	10.1958	0	1	NA	0.0386555	0	8.82877	0	1	NA	0.0386555	0.284343	8.82054	0.0322365	0.974283	NA	0.0386555	0	10.1958	0	1	NA	0.0386555	1.16613	10.1908	0.11443	0.908897	NA	0.0386555	0	10.1958	0	1	NA	0.0386555	0	8.82877	0	1
ENSDARG00000103994	ppiab	TRUE	2047	-0.149764	0.597678	-0.250577	0.802141	1	2047	-0.636697	0.597808	-1.06505	0.286851	0.545556	2047	-0.070908	0.517504	-0.137019	0.891016	0.967283	2047	0.683731	0.517427	1.32141	0.186366	0.400451	2047	-0.664184	0.597872	-1.11091	0.266606	0.615683	2047	-0.00417557	0.597633	-0.00698685	0.994425	1	2047	0.759117	0.597406	1.27069	0.203839	0.466868	2047	1.01984	0.517467	1.97084	0.0487425
ENSDARG00000044010	loxl2a	TRUE	6.10609	0	8.41413	0	1	NA	6.10609	2.19723	8.34756	0.263219	0.792382	NA	6.10609	1.16362	7.25826	0.160316	0.872632	NA	6.10609	3.57317	7.22355	0.494655	0.620843	NA	6.10609	0	8.41413	0	1	NA	6.10609	0	8.41413	0	1	NA	6.10609	0	8.41413	0	1	NA	6.10609	4.46687	7.22311	0.618413	0.536303
ENSDARG00000099690	vaspa	TRUE	34.2396	0	4.92335	0	1	1	34.2396	0	4.92335	0	1	1	34.2396	16.4643	4.14157	3.97537	7.0269e-05	0.000859278	34.2396	12.7019	4.16273	3.05133	0.00227829	0.0152682	34.2396	0	4.92335	0	1	1	34.2396	0	4.92335	0	1	1	34.2396	12.36	4.77487	2.58855	0.00963814	0.0501956	34.2396	14.4941	4.15158	3.49122	0.00048082
ENSDARG00000008243	cct8	TRUE	2821.97	0.0720239	0.454003	0.158642	0.873951	1	2821.97	1.00687	0.453633	2.21957	0.0264477	0.0990192	2821.97	1.31531	0.39293	3.34744	0.000815608	0.00668627	2821.97	1.14037	0.392939	2.90216	0.00370601	0.0225153	2821.97	0.0084113	0.454017	0.0185264	0.985219	1	2821.97	0.932307	0.453691	2.05494	0.0398849	0.163971	2821.97	0.994575	0.453613	2.19256	0.028339	0.112491	2821.97	1.49825	0.392986	3.81248	0.000137578
ENSDARG00000045695	myca	TRUE	756.263	1.64668	0.953401	1.72717	0.0841378	0.26425	756.263	0.111845	0.954243	0.117208	0.906695	1	756.263	0.845168	0.82611	1.02307	0.306275	0.543582	756.263	1.48485	0.825975	1.7977	0.0722249	0.214653	756.263	-0.957665	0.955978	-1.00176	0.316458	0.675755	756.263	0.00586277	0.954517	0.00614214	0.995099	1	756.263	-1.92392	0.958077	-2.0081	0.0446323	0.157711	756.263	0.132598	0.826727	0.160389	0.872574
ENSDARG00000059362	cavin1b	TRUE	320.513	2.31914	1.36825	1.69497	0.0900808	0.277197	320.513	-4.25362	1.40163	-3.03476	0.00240725	0.0153492	320.513	-0.452413	1.18629	-0.381368	0.70293	0.857541	320.513	0.0403541	1.18596	0.0340266	0.972856	0.996741	320.513	2.23558	1.36826	1.63389	0.102282	0.347947	320.513	0.284486	1.36949	0.207731	0.835439	1	320.513	2.34816	1.36817	1.71627	0.0861128	0.255968	320.513	1.58973	1.18568	1.34077	0.179994
ENSDARG00000028000	pfkpa	TRUE	5345.96	0.18865	0.380951	0.495208	0.620453	0.927434	5345.96	1.44563	0.380653	3.79776	0.000146008	0.00151606	5345.96	1.30188	0.329765	3.94791	7.88361e-05	0.000948862	5345.96	0.788345	0.329796	2.3904	0.0168299	0.0741006	5345.96	-0.0211394	0.381013	-0.0554822	0.955754	1	5345.96	0.859005	0.380775	2.25594	0.0240744	0.113301	5345.96	0.0101817	0.380927	0.0267289	0.978676	1	5345.96	-0.134732	0.330068	-0.408195	0.683131
ENSDARG00000059070	gars1	TRUE	2058.12	-0.214971	0.416491	-0.516147	0.605751	0.917164	2058.12	1.66538	0.415377	4.00932	6.08942e-05	0.00073018	2058.12	1.45026	0.360016	4.02833	5.61734e-05	0.00070588	2058.12	1.01821	0.360068	2.82783	0.00468653	0.0270452	2058.12	0.782047	0.415737	1.88111	0.0599572	0.243455	2058.12	0.985299	0.415661	2.37044	0.0177671	0.0905866	2058.12	0.936382	0.415573	2.25323	0.0242446	0.0998666	2058.12	1.5512	0.360119	4.30746	1.65143e-05
ENSDARG00000099124	f3a	TRUE	1793.29	5.61975	1.59043	3.53349	0.000410117	0.00409661	1793.29	4.47345	1.59048	2.81265	0.00491354	0.0272756	1793.29	4.65986	1.37814	3.38127	0.000721522	0.00606174	1793.29	4.41607	1.37814	3.20436	0.00135364	0.0100008	1793.29	3.71501	1.59056	2.33566	0.0195088	0.111443	1793.29	3.31123	1.59062	2.08172	0.037368	0.156064	1793.29	3.27421	1.59059	2.0585	0.0395426	0.143985	1793.29	4.76798	1.37816	3.45967	0.000540829
ENSDARG00000018491	pdia4	TRUE	1871.8	0.284753	0.906942	0.313971	0.753543	1	1871.8	5.76745	0.903294	6.38491	1.71495e-10	8.6324e-09	1871.8	4.93092	0.78378	6.2912	3.15022e-10	1.5015e-08	1871.8	2.69293	0.78398	3.43495	0.00059266	0.00505016	1871.8	3.12895	0.903725	3.46228	0.000535628	0.00699632	1871.8	6.2752	0.903277	6.94715	3.72749e-12	3.7424e-10	1871.8	4.66635	0.903369	5.1655	2.39798e-07	6.36564e-06	1871.8	3.08245	0.784069	3.93135	8.44708e-05
ENSDARG00000011821	plod2	TRUE	972.318	2.01979	0.929111	2.17389	0.0297131	0.122145	972.318	2.40027	0.928953	2.58384	0.00977063	0.046178	972.318	3.05319	0.804976	3.79289	0.000148904	0.00162815	972.318	2.41039	0.805023	2.99418	0.00275181	0.0177208	972.318	0.149108	0.930422	0.160258	0.872678	1	972.318	2.5895	0.928946	2.78757	0.00531047	0.0367636	972.318	2.61822	0.928883	2.81868	0.00482222	0.0291391	972.318	3.31106	0.805016	4.11304	3.90479e-05
ENSDARG00000071863	itgb1a	TRUE	457.928	0.996538	1.11852	0.890946	0.372958	0.696788	457.928	1.16458	1.11835	1.04134	0.297718	0.559131	457.928	0.364936	0.96899	0.376615	0.70646	0.860044	457.928	0.930067	0.968815	0.960006	0.337052	0.569189	457.928	1.0871	1.11845	0.971973	0.331064	0.694431	457.928	1.22157	1.1184	1.09225	0.274724	0.582104	457.928	0.851068	1.11846	0.760931	0.446698	0.765233	457.928	1.66126	0.968835	1.7147	0.0864001
ENSDARG00000102153	nrp1a	TRUE	371.627	-0.884968	1.47708	-0.599133	0.549084	0.87146	371.627	-1.61019	1.47937	-1.08843	0.276405	0.532564	371.627	0.142069	1.27686	0.111264	0.911407	0.979028	371.627	1.80408	1.27625	1.41358	0.157486	0.361044	371.627	-0.362034	1.47558	-0.24535	0.806185	1	371.627	1.57044	1.47326	1.06596	0.286442	0.597259	371.627	1.95994	1.47295	1.33062	0.183315	0.433412	371.627	1.10642	1.27674	0.866593	0.386165
ENSDARG00000045399	cct5	TRUE	2239.22	0.154418	0.616602	0.250434	0.802252	1	2239.22	2.17337	0.615729	3.52976	0.000415938	0.0036356	2239.22	2.14242	0.533545	4.01545	5.93334e-05	0.000743633	2239.22	2.13132	0.533541	3.99466	6.47859e-05	0.000788194	2239.22	0.189205	0.616548	0.306877	0.758937	1	2239.22	1.73077	0.615857	2.81034	0.00494891	0.0348054	2239.22	1.75873	0.615789	2.85607	0.00428924	0.0266083	2239.22	2.29999	0.533601	4.31033	1.63013e-05
ENSDARG00000002165	psme1	TRUE	443.186	1.47694	1.17249	1.25967	0.20779	0.48413	443.186	0.802393	1.17273	0.684209	0.493843	0.766751	443.186	1.48262	1.01565	1.45978	0.144351	0.343713	443.186	1.5488	1.01563	1.52496	0.127269	0.314729	443.186	-1.7754	1.17706	-1.50833	0.131471	0.40699	443.186	0.0775131	1.1734	0.0660586	0.947331	1	443.186	1.34078	1.17245	1.14357	0.2528	0.536208	443.186	0.415618	1.01618	0.409	0.68254
ENSDARG00000010008	vim	TRUE	286.111	-0.262995	1.35809	-0.19365	0.84645	1	286.111	-1.51708	1.35925	-1.11611	0.264375	0.517744	286.111	0.083333	1.17585	0.0708706	0.943501	0.9933	286.111	-0.0431634	1.17586	-0.0367079	0.970718	0.995821	286.111	0.15509	1.35782	0.11422	0.909063	1	286.111	-2.03836	1.36056	-1.49818	0.134087	0.373219	286.111	0.944359	1.35745	0.695688	0.486625	0.803447	286.111	-0.00740405	1.17609	-0.00629547	0.994977
ENSDARG00000023028	cdv3	TRUE	2787.02	1.71267	0.404694	4.23201	2.31614e-05	0.000366752	2787.02	2.59047	0.404459	6.40478	1.50589e-10	7.70534e-09	2787.02	2.13832	0.350711	6.09709	1.08018e-09	4.60836e-08	2787.02	1.98722	0.350719	5.66612	1.46071e-08	4.95888e-07	2787.02	1.32957	0.40482	3.28436	0.00102215	0.0117194	2787.02	2.16114	0.404572	5.34179	9.2033e-08	3.35181e-06	2787.02	2.54715	0.40445	6.29783	3.01847e-10	1.43512e-08	2787.02	2.03975	0.350818	5.81428	6.08948e-09
ENSDARG00000008292	eif2s3	TRUE	3204.52	-0.384034	0.55749	-0.688862	0.49091	0.819168	3204.52	1.28123	0.557033	2.30009	0.0214431	0.0842929	3204.52	0.932123	0.482509	1.93183	0.0533811	0.176701	3204.52	1.29091	0.482484	2.67554	0.00746081	0.0390574	3204.52	-0.175212	0.55739	-0.314343	0.753261	1	3204.52	0.545952	0.557189	0.979833	0.327168	0.6446	3204.52	1.02665	0.557053	1.843	0.065329	0.209713	3204.52	1.28415	0.482541	2.66123	0.00778551
ENSDARG00000104801	tubb6	TRUE	270.718	10.1067	1.97448	5.11867	3.07697e-07	7.8505e-06	270.718	10.6083	1.97407	5.3738	7.70946e-08	2.14686e-06	270.718	11.6712	1.85509	6.29148	3.14457e-10	1.5015e-08	270.718	10.7288	1.8552	5.78308	7.33435e-09	2.70621e-07	270.718	6.13283	1.99059	3.08091	0.00206367	0.0203778	270.718	10.7152	1.9741	5.42788	5.70265e-08	2.17497e-06	270.718	12.0793	1.97359	6.12046	9.33044e-10	3.99849e-08	270.718	11.2095	1.85527	6.04197	1.52245e-09
ENSDARG00000104791	NA	TRUE	2.38183	0	10.1958	0	1	NA	2.38183	0	10.1958	0	1	NA	2.38183	0	8.82877	0	1	NA	2.38183	0	8.82877	0	1	NA	2.38183	0	10.1958	0	1	NA	2.38183	0	10.1958	0	1	NA	2.38183	0	10.1958	0	1	NA	2.38183	0	8.82877	0	1
ENSDARG00000076554	cdkn1a	TRUE	534.922	-0.536005	1.20112	-0.446253	0.655414	0.953963	534.922	-3.17001	1.20668	-2.62705	0.00861297	0.041846	534.922	-1.1375	1.04013	-1.09361	0.274125	0.509684	534.922	0.924355	1.03959	0.889152	0.373921	0.603764	534.922	-0.525769	1.20109	-0.437744	0.661572	0.969929	534.922	1.1606	1.20029	0.966936	0.333576	0.651645	534.922	2.27551	1.20006	1.89617	0.0579379	0.191421	534.922	1.08592	1.03969	1.04447	0.296266
ENSDARG00000042094	eef2a.1	TRUE	681.943	1.23719	1.3265	0.932669	0.350991	0.67154	681.943	0.948701	1.32653	0.715174	0.474501	0.748801	681.943	0.697229	1.14892	0.606854	0.543948	0.746873	681.943	0.576896	1.14893	0.502116	0.615586	0.790281	681.943	-0.0811941	1.32693	-0.0611894	0.951208	1	681.943	0.38681	1.32675	0.291548	0.770632	0.991837	681.943	1.3595	1.32643	1.02493	0.305395	0.604496	681.943	1.17644	1.14896	1.02391	0.305876
ENSDARG00000042065	eef2a.2	TRUE	109.441	20.9834	2.87301	7.30362	2.80135e-13	2.32287e-11	109.441	16.9917	2.87753	5.90496	3.52733e-09	1.33707e-07	109.441	18.8433	2.59078	7.2732	3.51073e-13	3.19527e-11	109.441	19.2445	2.59063	7.42851	1.09825e-13	1.06991e-11	109.441	19.3514	2.87369	6.73397	1.65093e-11	1.36895e-09	109.441	18.8789	2.87413	6.56856	5.08035e-11	3.88322e-09	109.441	18.2023	2.87462	6.33206	2.41917e-10	1.17953e-08	109.441	19.1466	2.59098	7.38971	1.47148e-13
ENSDARG00000100588	rpl36	TRUE	3501.31	-0.802541	0.848492	-0.945844	0.344228	0.663054	3501.31	-0.0330415	0.848355	-0.0389477	0.968932	1	3501.31	0.59979	0.734661	0.816417	0.414262	0.643984	3501.31	0.499716	0.734662	0.680199	0.496379	0.704432	3501.31	-2.20321	0.848948	-2.59522	0.00945301	0.065662	3501.31	0.060878	0.848362	0.0717595	0.942793	1	3501.31	1.10338	0.848267	1.30074	0.193346	0.449729	3501.31	0.814436	0.734681	1.10856	0.267621
ENSDARG00000054807	sec13	TRUE	442.747	-3.05686	0.854998	-3.57528	0.000349849	0.00358614	442.747	2.23512	0.824346	2.71139	0.00670026	0.0347046	442.747	2.1316	0.714886	2.98173	0.00286626	0.0183773	442.747	2.10354	0.714878	2.94252	0.00325549	0.0202086	442.747	0.406554	0.826445	0.491931	0.622768	0.944809	442.747	1.32038	0.82516	1.60015	0.109564	0.325329	442.747	1.26491	0.824954	1.5333	0.125201	0.333933	442.747	1.75856	0.715286	2.45854	0.0139504
ENSDARG00000006266	stat1a	TRUE	1928.49	2.48444	0.878228	2.82892	0.00467052	0.0288207	1928.49	0.975675	0.878604	1.11048	0.266791	0.520687	1928.49	1.54464	0.760984	2.0298	0.0423768	0.149134	1928.49	1.34281	0.761001	1.76453	0.0776432	0.225703	1928.49	1.29832	0.878521	1.47785	0.139449	0.421021	1928.49	1.76966	0.878384	2.01467	0.043939	0.176016	1928.49	0.800875	0.878635	0.911498	0.362033	0.672714	1928.49	0.725555	0.761333	0.953006	0.340587
ENSDARG00000001818	c3b.2	TRUE	94.5279	2.09567	1.82578	1.14782	0.251044	0.547802	94.5279	0.308743	1.83313	0.168424	0.86625	1	94.5279	1.48678	1.58514	0.937946	0.348272	0.585116	94.5279	0.425907	1.58716	0.268345	0.788434	0.896397	94.5279	3.52951	1.82355	1.93551	0.0529273	0.223249	94.5279	3.61966	1.82351	1.98499	0.0471452	0.184615	94.5279	3.42011	1.82346	1.87561	0.0607087	0.198278	94.5279	1.73759	1.586	1.09558	0.273262
ENSDARG00000093068	c3b.1	TRUE	191.283	-11.5121	2.22281	-5.17911	2.22949e-07	5.86551e-06	191.283	-4.80102	1.70559	-2.81487	0.00487969	0.0271282	191.283	-1.28785	1.46519	-0.878965	0.37942	0.613784	191.283	-1.36794	1.4652	-0.933618	0.350501	0.582077	191.283	-3.50192	1.69744	-2.06306	0.0391071	0.182227	191.283	-1.20528	1.69236	-0.712188	0.476348	0.788525	191.283	0.179806	1.69144	0.106303	0.915342	1	191.283	-1.42634	1.46566	-0.973169	0.330469
ENSDARG00000055592	capn2b	TRUE	71.5089	1.35768	3.00733	0.451456	0.651661	0.951793	71.5089	-0.72406	3.00913	-0.240621	0.809849	1	71.5089	0.412367	2.60486	0.158307	0.874215	0.958469	71.5089	-0.124906	2.60505	-0.0479477	0.961758	0.991195	71.5089	-9.1973	3.33489	-2.7579	0.00581733	0.0455912	71.5089	-7.78021	3.31791	-2.34491	0.0190315	0.0953064	71.5089	0.0943255	3.00798	0.0313584	0.974984	1	71.5089	-1.3525	2.6071	-0.518777	0.603916
ENSDARG00000093024	rnh1	TRUE	89.1735	8.29169	3.05619	2.71308	0.00666618	0.0382862	89.1735	0	3.37727	0	1	1	89.1735	7.95053	2.74229	2.89923	0.00374076	0.0227988	89.1735	9.10874	2.7416	3.32241	0.000892429	0.00706587	89.1735	0	3.37727	0	1	1	89.1735	8.59802	3.05571	2.81375	0.00489673	0.0345459	89.1735	8.59974	3.05537	2.81463	0.0048833	0.0293413	89.1735	7.34413	2.74418	2.67626	0.00744483
ENSDARG00000061735	hnrnpm	TRUE	2518.33	1.26964	0.452892	2.80339	0.00505678	0.0307043	2518.33	1.70582	0.452631	3.76868	0.000164112	0.00167853	2518.33	1.21117	0.392478	3.08597	0.00202892	0.0138999	2518.33	1.98258	0.392342	5.05321	4.34453e-07	1.01388e-05	2518.33	1.21949	0.4529	2.69262	0.00708925	0.0528606	2518.33	1.55209	0.452757	3.42808	0.000607864	0.0065872	2518.33	1.62278	0.452624	3.58527	0.000336724	0.00333634	2518.33	2.15679	0.39244	5.49584	3.88852e-08
ENSDARG00000034211	capn2l	TRUE	9.15705	-2.56372	9.57361	-0.267791	0.78886	NA	9.15705	-2.69314	9.57361	-0.281309	0.778473	NA	9.15705	-3.3486	8.27568	-0.404631	0.685749	0.845474	9.15705	4.1323	8.21365	0.503102	0.614893	0.789497	9.15705	4.26749	9.46693	0.450779	0.652149	NA	9.15705	3.76755	9.46812	0.39792	0.690689	NA	9.15705	6.62771	9.46476	0.700251	0.483771	0.800338	9.15705	-2.39903	8.27568	-0.289889	0.771901
ENSDARG00000099266	vasna	TRUE	149.435	-4.71123	1.80856	-2.60495	0.00918866	0.0493266	149.435	-1.80928	1.79452	-1.00823	0.313345	0.578019	149.435	-3.85436	1.556	-2.4771	0.0132456	0.0620954	149.435	-2.42922	1.55383	-1.56338	0.117964	0.299588	149.435	-2.5388	1.79606	-1.41354	0.157497	0.454561	149.435	-2.02169	1.79508	-1.12623	0.260066	0.564373	149.435	-2.07679	1.79475	-1.15715	0.247212	0.528368	149.435	-2.13711	1.55436	-1.37491	0.16916
ENSDARG00000089663	lsm3	TRUE	572.189	-1.58454	0.906488	-1.74799	0.0804649	0.2564	572.189	-0.522994	0.905201	-0.577765	0.563423	0.828781	572.189	-0.101975	0.783641	-0.130129	0.896464	0.971047	572.189	-0.139706	0.783636	-0.178279	0.858504	0.936723	572.189	-2.32566	0.907914	-2.56155	0.0104207	0.0705631	572.189	-1.16109	0.905921	-1.28167	0.199958	0.478735	572.189	0.668632	0.904622	0.739129	0.459829	0.777555	572.189	0.126324	0.783779	0.161173	0.871957
ENSDARG00000009477	prkar2ab	TRUE	450.431	-6.16118	2.6807	-2.29835	0.021542	0.0957228	450.431	1.11534	2.29473	0.486045	0.626935	0.883244	450.431	1.58118	1.98796	0.795377	0.426394	0.654908	450.431	-0.224652	1.98997	-0.112892	0.910116	0.966123	450.431	0.573675	2.29634	0.249822	0.802725	1	450.431	1.88331	2.29377	0.821054	0.411616	0.728755	450.431	-5.56412	2.54168	-2.18915	0.0285862	0.11319	450.431	-1.08023	1.99625	-0.541128	0.58842
ENSDARG00000100252	capzb	TRUE	739.17	-0.515667	0.735251	-0.701348	0.483086	0.811475	739.17	-0.265382	0.734982	-0.361073	0.718045	0.952843	739.17	-0.0491039	0.63635	-0.0771648	0.938492	0.991174	739.17	0.0404118	0.636319	0.0635086	0.949361	0.986149	739.17	-0.392203	0.735135	-0.533512	0.593679	0.925162	739.17	-0.883735	0.735581	-1.20141	0.229592	0.521964	739.17	-0.545263	0.735091	-0.741763	0.458231	0.775952	739.17	-0.846645	0.636946	-1.32923	0.183774
ENSDARG00000078227	cspg4	TRUE	15.2887	0	8.11774	0	1	1	15.2887	0	8.11774	0	1	1	15.2887	14.6837	6.96074	2.1095	0.0349011	0.129135	15.2887	0	7.02963	0	1	1	15.2887	0	8.11774	0	1	1	15.2887	0	8.11774	0	1	1	15.2887	0	8.11774	0	1	1	15.2887	14.4746	6.96601	2.07788	0.0377202
ENSDARG00000101209	lamb1a	TRUE	44.1656	15.7817	4.08709	3.86134	0.000112765	0.00140476	44.1656	0	4.32844	0	1	1	44.1656	16.4145	3.60846	4.54888	5.39317e-06	9.25976e-05	44.1656	14.4635	3.61246	4.00378	6.2338e-05	0.000762294	44.1656	0	4.32844	0	1	1	44.1656	0	4.32844	0	1	1	44.1656	0	4.32844	0	1	1	44.1656	14.8183	3.61456	4.0996	4.13858e-05
ENSDARG00000101251	ldha	TRUE	3697.1	-0.631906	0.483455	-1.30706	0.191192	0.458574	3697.1	-0.429651	0.483394	-0.888822	0.374099	0.648001	3697.1	-0.30631	0.418587	-0.731771	0.464308	0.685887	3697.1	-0.272208	0.418581	-0.650311	0.515491	0.718642	3697.1	-0.802157	0.483483	-1.65912	0.0970912	0.336943	3697.1	-0.672087	0.483465	-1.39015	0.164484	0.423335	3697.1	-0.159718	0.483344	-0.330444	0.741065	1	3697.1	-0.919358	0.418723	-2.19562	0.0281191
ENSDARG00000071076	ldhbb	TRUE	455.932	7.11522	1.43748	4.94978	7.42969e-07	1.76019e-05	455.932	6.7764	1.43762	4.71363	2.43337e-06	4.58391e-05	455.932	5.48954	1.28838	4.2608	2.03699e-05	0.000298338	455.932	7.35596	1.28758	5.71299	1.11008e-08	3.92907e-07	455.932	6.40111	1.43806	4.45123	8.53813e-06	0.000207409	455.932	5.60692	1.43925	3.89571	9.79115e-05	0.00144007	455.932	4.98661	1.44002	3.46287	0.000534453	0.004883	455.932	4.383	1.29125	3.39438	0.000687841
ENSDARG00000098497	hrasa	TRUE	73.1615	-1.88803	2.87838	-0.655935	0.511866	0.836035	73.1615	-5.22596	3.12194	-1.67395	0.0941411	0.253932	73.1615	3.29752	2.40895	1.36886	0.171042	0.383684	73.1615	4.16285	2.40839	1.72848	0.0839019	0.238811	73.1615	2.48439	2.77391	0.895629	0.370451	0.737546	73.1615	3.59918	2.77113	1.29881	0.194009	0.470126	73.1615	5.80017	2.76907	2.09463	0.0362041	0.13489	73.1615	3.96216	2.40902	1.64472	0.100028
ENSDARG00000089952	dynlrb2	TRUE	0.04199	0	10.1958	0	1	NA	0.04199	0	10.1958	0	1	NA	0.04199	0	8.82877	0	1	NA	0.04199	0	8.82877	0	1	NA	0.04199	0	10.1958	0	1	NA	0.04199	0	10.1958	0	1	NA	0.04199	0	10.1958	0	1	NA	0.04199	0	8.82877	0	1
ENSDARG00000043710	parvaa	TRUE	711.474	-0.692435	1.17718	-0.588214	0.556389	0.877156	711.474	-1.6844	1.17754	-1.43044	0.152592	0.357137	711.474	-0.803337	1.01936	-0.788084	0.430648	0.658241	711.474	-0.426714	1.01931	-0.418632	0.675485	0.828024	711.474	-0.228153	1.17705	-0.193835	0.846305	1	711.474	-1.4984	1.17753	-1.2725	0.203195	0.483802	711.474	0.354614	1.17691	0.301309	0.763179	1	711.474	-0.173268	1.01937	-0.169975	0.86503
ENSDARG00000099860	pkmb	TRUE	5.00463	0	10.1958	0	1	NA	5.00463	0	10.1958	0	1	NA	5.00463	0.203426	8.82049	0.0230629	0.9816	NA	5.00463	4.76833	8.77291	0.543528	0.586766	NA	5.00463	4.17564	10.1064	0.413167	0.679484	NA	5.00463	0	10.1958	0	1	NA	5.00463	0	10.1958	0	1	NA	5.00463	0	8.82877	0	1
ENSDARG00000092798	ppib	TRUE	910.948	-3.12945	0.878421	-3.56259	0.000367211	0.00374141	910.948	-1.31017	0.875985	-1.49565	0.134744	0.327604	910.948	0.306938	0.75814	0.404856	0.685583	0.845362	910.948	-1.00135	0.758299	-1.32053	0.18666	0.400812	910.948	-1.76987	0.876394	-2.01949	0.0434363	0.194949	910.948	0.370007	0.875439	0.422653	0.672549	0.936064	910.948	-0.0353471	0.87547	-0.040375	0.967794	1	910.948	-0.100288	0.758284	-0.132256	0.894782
ENSDARG00000103878	anpepb.1	TRUE	0.277406	0	10.1958	0	1	NA	0.277406	0	10.1958	0	1	NA	0.277406	0	8.82877	0	1	NA	0.277406	2.81975	8.78221	0.321075	0.748154	NA	0.277406	0	10.1958	0	1	NA	0.277406	1.1658	10.1908	0.114398	0.908923	NA	0.277406	0	10.1958	0	1	NA	0.277406	1.50573	8.82352	0.17065	0.864499
ENSDARG00000078707	sema7a	TRUE	112.937	-5.31776	2.70617	-1.96505	0.0494082	0.179065	112.937	-4.38564	2.67544	-1.63922	0.101168	0.267562	112.937	0.184111	2.29379	0.0802651	0.936026	0.990619	112.937	0.226308	2.29375	0.0986626	0.921406	0.972276	112.937	-0.825738	2.65008	-0.311589	0.755353	1	112.937	-1.40688	2.65148	-0.530603	0.595694	0.881065	112.937	-23.1676	3.01506	-7.68396	1.54249e-14	1.5936e-12	112.937	-3.15095	2.30183	-1.36889	0.171034
ENSDARG00000045928	psma4	TRUE	1138.02	-0.357221	0.694915	-0.51405	0.607217	0.918054	1138.02	1.02799	0.693152	1.48306	0.138059	0.333502	1138.02	1.9017	0.600398	3.16739	0.00153813	0.0111526	1138.02	2.40619	0.600328	4.00812	6.12039e-05	0.000749865	1138.02	-0.179604	0.694547	-0.258592	0.79595	1	1138.02	0.983507	0.693291	1.41861	0.156014	0.410047	1138.02	1.9863	0.692667	2.86762	0.00413573	0.0258236	1138.02	2.84996	0.600371	4.747	2.06459e-06
ENSDARG00000086391	cald1b	TRUE	16.338	0	5.85918	0	1	1	16.338	0	5.85918	0	1	1	16.338	8.15575	4.97097	1.64067	0.100865	0.271449	16.338	7.73651	4.97113	1.55629	0.11964	0.30235	16.338	4.63614	5.69576	0.813963	0.415666	0.782449	16.338	0	5.85918	0	1	1	16.338	0	5.85918	0	1	1	16.338	7.26739	4.9722	1.46161	0.143849
ENSDARG00000079111	acte1	TRUE	4.81986	-1.63624	10.1933	-0.160522	0.87247	NA	4.81986	-1.76566	10.1933	-0.173219	0.86248	NA	4.81986	-1.67814	8.82491	-0.190159	0.849185	NA	4.81986	3.47372	8.76968	0.396105	0.692027	NA	4.81986	-1.64683	10.1933	-0.161561	0.871651	NA	4.81986	-1.61965	10.1933	-0.158894	0.873752	NA	4.81986	-1.8938	10.1933	-0.185789	0.85261	NA	4.81986	-1.47153	8.82581	-0.166731	0.867582
ENSDARG00000003216	anxa2a	TRUE	328.947	19.0926	2.38361	8.00996	1.14745e-15	1.57872e-13	328.947	18.6148	2.38399	7.80825	5.79889e-15	6.73179e-13	328.947	20.4104	2.18564	9.33839	9.7808e-21	4.55952e-18	328.947	19.1994	2.18591	8.78326	1.5881e-18	4.74271e-16	328.947	13.8381	2.43699	5.67836	1.35996e-08	6.33079e-07	328.947	20.4533	2.3827	8.58408	9.15644e-18	3.69721e-15	328.947	21.7033	2.38233	9.11015	8.22717e-20	2.54326e-17	328.947	21.4857	2.1856	9.83057	8.31443e-23
ENSDARG00000102640	pdia3	TRUE	2493.06	0.371876	0.64629	0.575401	0.56502	0.884502	2493.06	1.91381	0.64587	2.96315	0.00304511	0.0185625	2493.06	2.29978	0.5595	4.11042	3.94942e-05	0.000522751	2493.06	0.890759	0.559594	1.5918	0.111431	0.288772	2493.06	0.592504	0.646191	0.916918	0.359186	0.72548	2493.06	2.60739	0.645812	4.03739	5.40489e-05	0.000872202	2493.06	2.23691	0.645822	3.46367	0.000532864	0.00487303	2493.06	1.62823	0.559603	2.90961	0.00361883
ENSDARG00000089892	cd44b	TRUE	26.2815	-2.95836	4.40662	-0.671344	0.502001	0.828153	26.2815	-0.421902	4.39787	-0.0959332	0.923574	1	26.2815	-2.0112	3.80969	-0.527916	0.597557	0.783687	26.2815	-2.57197	3.81053	-0.674963	0.499699	0.706678	26.2815	-8.94934	4.62691	-1.93419	0.0530893	0.223682	26.2815	-3.10788	4.4078	-0.705086	0.480757	0.791418	26.2815	-5.44901	4.4448	-1.22593	0.220226	0.491496	26.2815	-0.811658	3.80915	-0.213081	0.831263
ENSDARG00000101560	psma1	TRUE	717.494	-0.881667	0.916447	-0.962049	0.336025	0.653431	717.494	0.110794	0.914709	0.121125	0.903592	1	717.494	1.47692	0.791724	1.86545	0.0621184	0.195418	717.494	1.97119	0.791648	2.48998	0.012775	0.0597269	717.494	-0.419477	0.915521	-0.458184	0.64682	0.959281	717.494	1.00517	0.914132	1.09959	0.271512	0.578266	717.494	1.28756	0.91386	1.40893	0.158856	0.392174	717.494	1.70931	0.791829	2.15869	0.0308744
ENSDARG00000103311	fbln1	TRUE	60.7368	-2.47254	4.07429	-0.606864	0.543941	0.866505	60.7368	-24.3926	4.31839	-5.64853	1.61828e-08	5.31541e-07	60.7368	-3.68666	3.52869	-1.04477	0.29613	0.533412	60.7368	-1.90704	3.52614	-0.540829	0.588626	0.770523	60.7368	-2.8357	4.0753	-0.695825	0.486539	0.844182	60.7368	-24.1239	4.31839	-5.58631	2.31941e-08	9.72478e-07	60.7368	0.828204	4.07064	0.203458	0.838777	1	60.7368	0.10806	3.52558	0.0306502	0.975548
ENSDARG00000015502	adam10b	TRUE	239.88	10.2243	1.83024	5.5863	2.31961e-08	7.63909e-07	239.88	10.5942	1.8299	5.78949	7.06012e-09	2.4978e-07	239.88	9.12499	1.74139	5.24006	1.60522e-07	4.15163e-06	239.88	9.51837	1.74116	5.46667	4.58569e-08	1.35466e-06	239.88	10.0947	1.83032	5.5153	3.4819e-08	1.51105e-06	239.88	10.0118	1.83042	5.46967	4.50865e-08	1.76674e-06	239.88	9.79476	1.83038	5.3512	8.7371e-08	2.61334e-06	239.88	9.92227	1.74137	5.69797	1.21242e-08
ENSDARG00000103190	NA	TRUE	1125.12	1.63479	0.539932	3.02778	0.00246358	0.0174637	1125.12	1.61746	0.539869	2.99603	0.00273523	0.0169914	1125.12	1.68423	0.467979	3.59895	0.00031951	0.00310937	1125.12	1.81085	0.467947	3.86977	0.000108938	0.00121905	1125.12	-0.786841	0.54295	-1.4492	0.147283	0.436233	1125.12	0.895598	0.540416	1.65724	0.0974715	0.302314	1125.12	0.894535	0.540219	1.65588	0.0977469	0.280306	1125.12	2.2802	0.468011	4.87211	1.10415e-06
ENSDARG00000103202	si:dkey-199m13.10	FALSE	2.4627	-3.88252	9.57896	-0.405318	0.685244	NA	2.4627	-4.01194	9.57896	-0.418828	0.675342	NA	2.4627	-4.66742	8.27016	-0.564369	0.572503	NA	2.4627	-4.65029	8.27016	-0.562297	0.573914	NA	2.4627	-0.839127	9.50562	-0.0882769	0.929657	NA	2.4627	-3.86593	9.57896	-0.403585	0.686518	NA	2.4627	-0.402373	9.49254	-0.0423883	0.966189	NA	2.4627	-3.71786	8.27016	-0.449551	0.653035
ENSDARG00000009657	fgfr1op2	FALSE	226.166	0.0483679	1.16644	0.0414663	0.966924	1	226.166	2.52333	1.16207	2.17141	0.0299004	0.10884	226.166	1.27693	1.0083	1.26642	0.205361	0.430915	226.166	1.47226	1.00816	1.46034	0.144195	0.340837	226.166	0.512659	1.16492	0.440083	0.659877	0.968515	226.166	2.62634	1.1621	2.25998	0.0238222	0.112353	226.166	-1.99659	1.17914	-1.69326	0.0904059	0.264411	226.166	1.64777	1.00856	1.63379	0.102303
ENSDARG00000096156	si:dkey-21h14.11	FALSE	1.50636	0	10.1958	0	1	NA	1.50636	0	10.1958	0	1	NA	1.50636	0	8.82877	0	1	NA	1.50636	4.62214	8.77326	0.526844	0.598302	NA	1.50636	6.51555	10.0959	0.645367	0.518689	NA	1.50636	0	10.1958	0	1	NA	1.50636	0	10.1958	0	1	NA	1.50636	0	8.82877	0	1
ENSDARG00000076160	si:dkey-285e18.2	FALSE	0.0890745	0	10.1958	0	1	NA	0.0890745	0	10.1958	0	1	NA	0.0890745	0	8.82877	0	1	NA	0.0890745	0	8.82877	0	1	NA	0.0890745	0	10.1958	0	1	NA	0.0890745	0	10.1958	0	1	NA	0.0890745	0	10.1958	0	1	NA	0.0890745	0	8.82877	0	1
ENSDARG00000117163	znf1114	FALSE	31.4562	-5.47294	3.01618	-1.81453	0.0695968	0.229893	31.4562	-5.60236	3.01618	-1.85744	0.0632492	0.190496	31.4562	0.18452	2.31017	0.079873	0.936338	0.990628	31.4562	1.91417	2.3044	0.830661	0.406165	0.63109	31.4562	-5.48353	3.01618	-1.81804	0.0690585	0.268016	31.4562	1.88865	2.65542	0.711245	0.476932	0.788969	31.4562	4.08902	2.64999	1.54303	0.122823	0.32943	31.4562	1.96926	2.30605	0.853951	0.393132
ENSDARG00000096187	si:dkey-21h14.10	FALSE	0.394961	0	10.1958	0	1	NA	0.394961	1.19316	10.1885	0.117109	0.906773	NA	0.394961	0	8.82877	0	1	NA	0.394961	0	8.82877	0	1	NA	0.394961	0	10.1958	0	1	NA	0.394961	0	10.1958	0	1	NA	0.394961	0	10.1958	0	1	NA	0.394961	4.18212	8.7783	0.476416	0.633778
ENSDARG00000076014	si:dkey-222l13.1	FALSE	922.91	0.067367	0.590532	0.114079	0.909175	1	922.91	0.396042	0.59017	0.671065	0.502179	0.775294	922.91	0.415216	0.511137	0.812337	0.416598	0.646197	922.91	0.43244	0.511117	0.846069	0.397514	0.623579	922.91	1.04979	0.589882	1.77967	0.0751305	0.283568	922.91	0.785027	0.590033	1.33048	0.18336	0.453795	922.91	1.73366	0.589587	2.94047	0.00327714	0.0213193	922.91	0.74194	0.511272	1.45117	0.146734
ENSDARG00000098876	si:dkey-199m13.5	FALSE	4.48144	-7.80983	7.08112	-1.10291	0.270067	NA	4.48144	-7.93925	7.08112	-1.12119	0.262209	NA	4.48144	-1.92581	6.0068	-0.320605	0.74851	NA	4.48144	-4.2511	6.01697	-0.706518	0.479866	NA	4.48144	-7.82042	7.08112	-1.1044	0.269418	NA	4.48144	-7.79324	7.08112	-1.10057	0.271086	NA	4.48144	-4.75411	6.97435	-0.681657	0.495456	NA	4.48144	-7.64518	6.09015	-1.25534	0.209357
ENSDARG00000031930	erc1b	FALSE	2.86453	0	10.1958	0	1	NA	2.86453	0	10.1958	0	1	NA	2.86453	5.06611	8.77242	0.577504	0.563599	NA	2.86453	4.36944	8.77395	0.498001	0.618483	NA	2.86453	0	10.1958	0	1	NA	2.86453	0	10.1958	0	1	NA	2.86453	0	10.1958	0	1	NA	2.86453	3.47996	8.78369	0.396184	0.691969
ENSDARG00000103471	zgc:173716	FALSE	20.9648	1.9826	4.12759	0.48033	0.630993	0.934812	20.9648	0	4.22864	0	1	1	20.9648	7.62249	3.51825	2.16656	0.0302688	0.11678	20.9648	8.19006	3.51784	2.32815	0.0199041	0.0841466	20.9648	1.19603	4.22699	0.28295	0.777215	1	20.9648	7.61573	3.97811	1.91441	0.0555676	0.20721	20.9648	0	4.22864	0	1	1	20.9648	7.0675	3.51999	2.00782	0.0446629
ENSDARG00000093665	si:dkey-285e18.5	FALSE	0.384561	-2.67255	10.1449	-0.263437	0.792214	NA	0.384561	-1.39578	10.1422	-0.137622	0.890539	NA	0.384561	-2.1876	8.76084	-0.249702	0.802818	NA	0.384561	-3.44029	8.76995	-0.392282	0.69485	NA	0.384561	-2.68314	10.1449	-0.26448	0.79141	NA	0.384561	-2.65595	10.1449	-0.261801	0.793475	NA	0.384561	-2.9301	10.1449	-0.288824	0.772716	NA	0.384561	-1.78653	8.76995	-0.203711	0.838579
ENSDARG00000098144	si:dkey-285e18.6	FALSE	0.0699066	0	10.1958	0	1	NA	0.0699066	0	10.1958	0	1	NA	0.0699066	0	8.82877	0	1	NA	0.0699066	-0.274219	8.82877	-0.0310596	0.975222	NA	0.0699066	0	10.1958	0	1	NA	0.0699066	0	10.1958	0	1	NA	0.0699066	0	10.1958	0	1	NA	0.0699066	0	8.82877	0	1
ENSDARG00000093658	tm7sf3	FALSE	403.886	0.216167	1.19426	0.181005	0.856363	1	403.886	0.393853	1.19384	0.329905	0.741471	0.969524	403.886	1.29909	1.03364	1.25681	0.208821	0.434358	403.886	1.20587	1.03364	1.16662	0.243364	0.47212	403.886	0.483369	1.19386	0.404877	0.685568	0.984212	403.886	0.557661	1.19383	0.46712	0.640414	0.914622	403.886	0.0625266	1.19412	0.0523621	0.95824	1	403.886	1.31582	1.03389	1.27269	0.203127
ENSDARG00000095324	galnt8b.2	FALSE	2.53983	0	10.1958	0	1	NA	2.53983	0	10.1958	0	1	NA	2.53983	0	8.82877	0	1	NA	2.53983	0.913824	8.81287	0.103692	0.917414	NA	2.53983	0	10.1958	0	1	NA	2.53983	0	10.1958	0	1	NA	2.53983	0	10.1958	0	1	NA	2.53983	6.62516	8.77125	0.755327	0.450053
ENSDARG00000098510	zgc:174650	FALSE	0.91001	-2.56249	10.149	-0.252487	0.800665	NA	0.91001	-1.28572	10.1462	-0.126719	0.899163	NA	0.91001	-1.347	8.75432	-0.153867	0.877714	NA	0.91001	-1.11624	8.75332	-0.127522	0.898527	NA	0.91001	-2.57308	10.149	-0.25353	0.799859	NA	0.91001	-2.54589	10.149	-0.250852	0.801929	NA	0.91001	-2.82004	10.149	-0.277864	0.781117	NA	0.91001	-2.3978	8.77464	-0.273265	0.78465
ENSDARG00000021336	pax4	FALSE	1.19738	0	10.1958	0	1	NA	1.19738	5.10752	10.0996	0.505712	0.613059	NA	1.19738	0	8.82877	0	1	NA	1.19738	0	8.82877	0	1	NA	1.19738	0	10.1958	0	1	NA	1.19738	0	10.1958	0	1	NA	1.19738	0	10.1958	0	1	NA	1.19738	4.78186	8.77536	0.544919	0.585809
ENSDARG00000094646	dyrk2	FALSE	863.096	0.332913	0.713688	0.466469	0.64088	0.943304	863.096	-1.4757	0.715199	-2.06334	0.0390802	0.133359	863.096	-0.497734	0.618235	-0.805089	0.420769	0.650155	863.096	-0.806753	0.618323	-1.30474	0.19198	0.408325	863.096	-1.16708	0.71492	-1.63246	0.102582	0.348838	863.096	-1.04865	0.714822	-1.467	0.142375	0.387129	863.096	-1.02652	0.714495	-1.4367	0.150803	0.378552	863.096	-1.44593	0.619313	-2.33474	0.0195572
ENSDARG00000021595	lhfpl3	FALSE	1250.92	0.297724	1.1089	0.268485	0.788326	1	1250.92	-0.738797	1.10924	-0.666038	0.505387	0.777911	1250.92	-0.217621	0.960373	-0.226601	0.820734	0.929528	1250.92	-1.02224	0.960519	-1.06426	0.287212	0.519133	1250.92	-0.289244	1.10909	-0.260794	0.794251	1	1250.92	-1.80337	1.11023	-1.62432	0.104307	0.315537	1250.92	-2.60034	1.111	-2.34054	0.0192561	0.084463	1250.92	-2.8481	0.962441	-2.95924	0.00308394
ENSDARG00000096153	si:dkey-21h14.9	FALSE	1.94564	0	10.1958	0	1	NA	1.94564	0	10.1958	0	1	NA	1.94564	0	8.82877	0	1	NA	1.94564	3.6246	8.77685	0.412973	0.679626	NA	1.94564	0	10.1958	0	1	NA	1.94564	0	10.1958	0	1	NA	1.94564	0	10.1958	0	1	NA	1.94564	0.657713	8.82877	0.0744965	0.940615
ENSDARG00000095200	si:ch211-197e7.1	FALSE	0.23883	-1.63553	10.1933	-0.160452	0.872525	NA	0.23883	-1.76495	10.1933	-0.173148	0.862535	NA	0.23883	-2.42038	8.82583	-0.274238	0.783901	NA	0.23883	-2.40324	8.82583	-0.272297	0.785394	NA	0.23883	-1.64612	10.1933	-0.161491	0.871707	NA	0.23883	0.0245852	10.1804	0.00241495	0.998073	NA	0.23883	-1.89308	10.1933	-0.185719	0.852665	NA	0.23883	-1.47082	8.82583	-0.166649	0.867646
ENSDARG00000096463	si:dkeyp-82h4.1	FALSE	0.855341	0	10.1958	0	1	NA	0.855341	0	10.1958	0	1	NA	0.855341	-0.270716	8.82788	-0.030666	0.975536	NA	0.855341	0	8.82877	0	1	NA	0.855341	0	10.1958	0	1	NA	0.855341	0	10.1958	0	1	NA	0.855341	0	10.1958	0	1	NA	0.855341	1.50504	8.82352	0.170572	0.86456
ENSDARG00000102062	si:dkeyp-82h4.3	FALSE	9.47586	0.250231	3.29434	0.0759578	0.939453	NA	9.47586	-4.38861	3.56111	-1.23237	0.217811	NA	9.47586	2.70871	2.83759	0.954581	0.33979	0.575847	9.47586	2.15034	2.83869	0.757511	0.448744	0.666178	9.47586	-4.26978	3.56111	-1.199	0.230528	NA	9.47586	-1.61753	3.39476	-0.476478	0.633734	NA	9.47586	-4.51675	3.56111	-1.26835	0.204672	0.468209	9.47586	2.33164	2.8408	0.820768	0.411779
ENSDARG00000090116	znf1136	FALSE	19.5818	-5.28555	2.71105	-1.94963	0.0512199	0.18398	19.5818	-2.29482	2.43319	-0.943133	0.345613	0.616007	19.5818	2.9018	2.00011	1.45082	0.146829	0.34732	19.5818	1.56909	2.00241	0.783604	0.433272	0.653447	19.5818	-5.29614	2.71105	-1.95354	0.0507558	0.217021	19.5818	-3.74312	2.67332	-1.40018	0.16146	0.418849	19.5818	2.85677	2.29904	1.2426	0.214017	0.48277	19.5818	1.94073	2.00385	0.968503	0.332793
ENSDARG00000102464	wnt5b	FALSE	33.9241	0	5.0084	0	1	1	33.9241	0	5.0084	0	1	1	33.9241	8.9415	4.216	2.12085	0.0339346	0.126827	33.9241	7.32657	4.21676	1.73749	0.0823009	0.235337	33.9241	0	5.0084	0	1	1	33.9241	0	5.0084	0	1	1	33.9241	0	5.0084	0	1	1	33.9241	8.37228	4.21659	1.98555	0.0470828
ENSDARG00000095149	znf1062	FALSE	0.0993616	1.9492	10.1561	0.191925	0.847801	NA	0.0993616	2.55547	10.1305	0.252255	0.800844	NA	0.0993616	0	8.82877	0	1	NA	0.0993616	0	8.82877	0	1	NA	0.0993616	0	10.1958	0	1	NA	0.0993616	0	10.1958	0	1	NA	0.0993616	0	10.1958	0	1	NA	0.0993616	0	8.82877	0	1
ENSDARG00000112103	zgc:173721	FALSE	0.164457	0	10.1958	0	1	NA	0.164457	0	10.1958	0	1	NA	0.164457	0	8.82877	0	1	NA	0.164457	0	8.82877	0	1	NA	0.164457	0	10.1958	0	1	NA	0.164457	0	10.1958	0	1	NA	0.164457	0	10.1958	0	1	NA	0.164457	0	8.82877	0	1
ENSDARG00000096462	si:dkeyp-82h4.2	FALSE	4.78533	0	10.1958	0	1	NA	4.78533	0	10.1958	0	1	NA	4.78533	0	8.82877	0	1	NA	4.78533	0.644414	8.81575	0.073098	0.941728	NA	4.78533	0	10.1958	0	1	NA	4.78533	0	10.1958	0	1	NA	4.78533	0	10.1958	0	1	NA	4.78533	0	8.82877	0	1
ENSDARG00000045801	fbxl14b	FALSE	383.55	-1.20782	1.30607	-0.924774	0.355083	0.676651	383.55	-1.73838	1.3063	-1.33077	0.183266	0.40446	383.55	-1.76801	1.13097	-1.56328	0.117987	0.300679	383.55	-1.78572	1.13095	-1.57895	0.114348	0.293628	383.55	-1.72217	1.30637	-1.31829	0.187407	0.501847	383.55	-2.00135	1.30664	-1.53168	0.125601	0.356443	383.55	-0.879474	1.30582	-0.673505	0.500626	0.816004	383.55	-1.5386	1.13116	-1.3602	0.173767
ENSDARG00000104074	znf1052	FALSE	1.67332	0	10.1958	0	1	NA	1.67332	0	10.1958	0	1	NA	1.67332	5.3955	8.77186	0.615092	0.538494	NA	1.67332	0.644184	8.81576	0.0730719	0.941749	NA	1.67332	0	10.1958	0	1	NA	1.67332	0	10.1958	0	1	NA	1.67332	0	10.1958	0	1	NA	1.67332	4.80847	8.77525	0.547959	0.58372
ENSDARG00000097754	si:ch211-285d14.9	FALSE	0.228523	0	10.1958	0	1	NA	0.228523	0	10.1958	0	1	NA	0.228523	0	8.82877	0	1	NA	0.228523	0	8.82877	0	1	NA	0.228523	0	10.1958	0	1	NA	0.228523	0	10.1958	0	1	NA	0.228523	0	10.1958	0	1	NA	0.228523	0	8.82877	0	1
ENSDARG00000015623	ada2b	FALSE	47.8841	0	5.66943	0	1	1	47.8841	0	5.66943	0	1	1	47.8841	4.37882	4.81066	0.910234	0.362699	0.597825	47.8841	4.86162	4.80811	1.01113	0.311955	0.54491	47.8841	0	5.66943	0	1	1	47.8841	0	5.66943	0	1	1	47.8841	7.09018	5.48558	1.29251	0.19618	0.454064	47.8841	8.04567	4.80363	1.67492	0.0939509
ENSDARG00000101202	si:dkey-178j11.2p	FALSE	0.0793597	0	10.1958	0	1	NA	0.0793597	0	10.1958	0	1	NA	0.0793597	0	8.82877	0	1	NA	0.0793597	0	8.82877	0	1	NA	0.0793597	0	10.1958	0	1	NA	0.0793597	0	10.1958	0	1	NA	0.0793597	0	10.1958	0	1	NA	0.0793597	0	8.82877	0	1
ENSDARG00000102559	si:dkey-178j11.3	FALSE	0.732736	-4.39882	10.1092	-0.435132	0.663467	NA	0.732736	-4.52824	10.1092	-0.447933	0.654201	NA	0.732736	-4.47528	8.72798	-0.512751	0.608125	NA	0.732736	-0.144979	8.67426	-0.0167137	0.986665	NA	0.732736	-4.40941	10.1092	-0.436179	0.662707	NA	0.732736	-4.38223	10.1092	-0.43349	0.664659	NA	0.732736	-4.65637	10.1092	-0.460609	0.645079	NA	0.732736	-4.23418	8.72855	-0.485096	0.627608
ENSDARG00000030694	atp6v1e1b	FALSE	2383.49	-0.409517	0.560536	-0.730582	0.465035	0.794916	2383.49	-0.346161	0.560435	-0.617665	0.536796	0.806084	2383.49	0.166151	0.485175	0.342456	0.732007	0.875166	2383.49	-0.386146	0.485251	-0.795766	0.426168	0.647579	2383.49	-0.482584	0.560555	-0.860904	0.389291	0.756585	2383.49	-0.193879	0.560437	-0.345943	0.729386	0.970438	2383.49	-0.923596	0.560681	-1.64728	0.0995012	0.283421	2383.49	-1.00807	0.485705	-2.07548	0.0379417
ENSDARG00000093983	si:ch211-285d14.3	FALSE	3.96503	0	10.1958	0	1	NA	3.96503	8.3773	10.0939	0.829933	0.406576	NA	3.96503	0	8.82877	0	1	NA	3.96503	0	8.82877	0	1	NA	3.96503	0	10.1958	0	1	NA	3.96503	0	10.1958	0	1	NA	3.96503	0	10.1958	0	1	NA	3.96503	0	8.82877	0	1
ENSDARG00000113342	si:ch211-285d14.5	FALSE	0.497174	0	10.1958	0	1	NA	0.497174	0	10.1958	0	1	NA	0.497174	0	8.82877	0	1	NA	0.497174	-0.274344	8.82877	-0.0310738	0.975211	NA	0.497174	0	10.1958	0	1	NA	0.497174	0	10.1958	0	1	NA	0.497174	0	10.1958	0	1	NA	0.497174	0	8.82877	0	1
ENSDARG00000116640	si:ch211-285d14.6	FALSE	0.305033	0	10.1958	0	1	NA	0.305033	0	10.1958	0	1	NA	0.305033	0	8.82877	0	1	NA	0.305033	0	8.82877	0	1	NA	0.305033	0	10.1958	0	1	NA	0.305033	0	10.1958	0	1	NA	0.305033	0	10.1958	0	1	NA	0.305033	0	8.82877	0	1
ENSDARG00000101775	zgc:172014	FALSE	15.1903	1.96982	4.97411	0.396014	0.692095	0.978308	15.1903	0	5.05698	0	1	1	15.1903	7.19471	4.26018	1.68883	0.0912526	0.253578	15.1903	7.88537	4.25965	1.85118	0.0641441	0.197263	15.1903	7.13075	4.85037	1.47014	0.141523	0.425165	15.1903	7.88576	4.849	1.62627	0.103893	0.314849	15.1903	0	5.05698	0	1	1	15.1903	0	4.37934	0	1
ENSDARG00000112642	si:dkey-18o7.3	FALSE	0.0345741	0	10.1958	0	1	NA	0.0345741	0	10.1958	0	1	NA	0.0345741	0	8.82877	0	1	NA	0.0345741	0	8.82877	0	1	NA	0.0345741	0	10.1958	0	1	NA	0.0345741	0	10.1958	0	1	NA	0.0345741	0	10.1958	0	1	NA	0.0345741	0	8.82877	0	1
ENSDARG00000090160	zgc:173709	FALSE	16.7648	1.14141	4.58111	0.249156	0.80324	1	16.7648	4.78374	4.38204	1.09167	0.274978	0.530809	16.7648	6.40268	3.84966	1.66318	0.0962758	0.263213	16.7648	5.90465	3.85053	1.53346	0.125162	0.311203	16.7648	0	4.59595	0	1	1	16.7648	1.37971	4.57002	0.301905	0.762724	0.987168	16.7648	8.9073	4.36464	2.04078	0.0412722	0.148753	16.7648	7.33976	3.84937	1.90674	0.0565537
ENSDARG00000096491	si:ch211-73m21.1	FALSE	0.0890745	0	10.1958	0	1	NA	0.0890745	0	10.1958	0	1	NA	0.0890745	0	8.82877	0	1	NA	0.0890745	0	8.82877	0	1	NA	0.0890745	0	10.1958	0	1	NA	0.0890745	0	10.1958	0	1	NA	0.0890745	0	10.1958	0	1	NA	0.0890745	0	8.82877	0	1
ENSDARG00000097971	si:ch211-152l15.1	FALSE	3.1287	8.24584	10.0941	0.816898	0.413987	NA	3.1287	0	10.1958	0	1	NA	3.1287	0	8.82877	0	1	NA	3.1287	0	8.82877	0	1	NA	3.1287	1.1952	10.1952	0.117232	0.906677	NA	3.1287	0	10.1958	0	1	NA	3.1287	0	10.1958	0	1	NA	3.1287	0	8.82877	0	1
ENSDARG00000045760	prmt8b	FALSE	87.9811	-0.157385	2.25857	-0.0696835	0.944446	1	87.9811	-4.27629	2.26761	-1.88582	0.0593197	0.182206	87.9811	-2.58616	1.95689	-1.32157	0.186313	0.404984	87.9811	-3.36976	1.95771	-1.72128	0.0852004	0.24125	87.9811	-0.536506	2.25873	-0.237525	0.81225	1	87.9811	-1.38509	2.2594	-0.613035	0.539853	0.839938	87.9811	-2.37872	2.26037	-1.05236	0.292634	0.587449	87.9811	-2.93632	1.95836	-1.49938	0.133775
ENSDARG00000031346	rbm17	FALSE	703.088	-0.935615	0.680819	-1.37425	0.169364	0.423217	703.088	0.116211	0.679929	0.170916	0.86429	1	703.088	-0.367075	0.588923	-0.623299	0.533088	0.738615	703.088	-0.644342	0.588988	-1.09398	0.273963	0.50563	703.088	-0.707532	0.680556	-1.03964	0.298508	0.654909	703.088	-0.222964	0.68021	-0.327788	0.743072	0.977328	703.088	0.265899	0.679818	0.391133	0.695699	0.980525	703.088	-0.965853	0.589557	-1.63827	0.101366
ENSDARG00000024211	ifng1	FALSE	0.0111343	0	10.1958	0	1	NA	0.0111343	0	10.1958	0	1	NA	0.0111343	0	8.82877	0	1	NA	0.0111343	0	8.82877	0	1	NA	0.0111343	0	10.1958	0	1	NA	0.0111343	0	10.1958	0	1	NA	0.0111343	0	10.1958	0	1	NA	0.0111343	0	8.82877	0	1
ENSDARG00000096461	si:ch211-73m21.2	FALSE	0.0934537	0	10.1958	0	1	NA	0.0934537	0	10.1958	0	1	NA	0.0934537	0	8.82877	0	1	NA	0.0934537	0	8.82877	0	1	NA	0.0934537	0	10.1958	0	1	NA	0.0934537	0	10.1958	0	1	NA	0.0934537	0	10.1958	0	1	NA	0.0934537	0	8.82877	0	1
ENSDARG00000099327	si:ch1073-410j4.2	FALSE	4.88855	4.95441	2.98091	1.66205	0.0965034	NA	4.88855	2.08735	3.12541	0.667864	0.50422	NA	4.88855	4.80296	2.66898	1.79955	0.0719324	NA	4.88855	5.00031	2.66724	1.87471	0.0608327	NA	4.88855	0	3.28767	0	1	NA	4.88855	2.64093	3.08482	0.856104	0.39194	NA	4.88855	0	3.28767	0	1	NA	4.88855	3.34076	2.70856	1.23341	0.217424
ENSDARG00000017661	braf	FALSE	492.787	-0.7719	0.857043	-0.900655	0.367772	0.690557	492.787	-0.765112	0.856889	-0.892895	0.371914	0.645842	492.787	-2.33581	0.742901	-3.14417	0.00166556	0.011843	492.787	-2.0717	0.742562	-2.78994	0.0052718	0.0297315	492.787	-0.238686	0.856556	-0.278657	0.780508	1	492.787	-1.32799	0.857756	-1.54822	0.12157	0.349056	492.787	-2.06522	0.858617	-2.40529	0.0161598	0.0743351	492.787	-1.74892	0.743118	-2.35348	0.0185984
ENSDARG00000007523	kmt2e	FALSE	2925.94	1.04496	0.472975	2.20933	0.027152	0.11441	2925.94	1.15922	0.472885	2.45137	0.0142313	0.06205	2925.94	0.454875	0.409821	1.10994	0.267026	0.501572	2925.94	0.435407	0.409812	1.06245	0.288029	0.520121	2925.94	1.71616	0.472767	3.63003	0.000283391	0.00407955	2925.94	1.00124	0.472994	2.11681	0.0342756	0.14642	2925.94	0.489694	0.4731	1.03508	0.300633	0.598552	2925.94	0.667313	0.409963	1.62774	0.10358
ENSDARG00000098115	si:dkey-178j11.5	FALSE	3.08534	1.13578	6.60875	0.17186	0.863547	NA	3.08534	1.04932	6.61439	0.158643	0.87395	NA	3.08534	4.85662	5.64515	0.860318	0.389614	NA	3.08534	4.64493	5.64569	0.822739	0.410656	NA	3.08534	0	6.61871	0	1	NA	3.08534	0	6.61871	0	1	NA	3.08534	0	6.61871	0	1	NA	3.08534	2.82624	5.67443	0.498067	0.618437
ENSDARG00000091561	si:dkey-156k2.4	FALSE	2.85108	0.547085	6.98072	0.0783709	0.937533	NA	2.85108	1.14791	6.94396	0.16531	0.8687	NA	2.85108	0.487583	6.04438	0.0806672	0.935707	NA	2.85108	2.65697	6.01624	0.441633	0.658755	NA	2.85108	-1.64818	7.03899	-0.23415	0.814869	NA	2.85108	4.55991	6.8953	0.661307	0.508415	NA	2.85108	-0.19912	7.01535	-0.0283835	0.977356	NA	2.85108	-1.47285	6.09449	-0.241669	0.809036
ENSDARG00000026839	med21	FALSE	128.733	8.55023	2.36965	3.60822	0.000308307	0.00322667	128.733	8.17091	2.37013	3.44745	0.000565909	0.00466749	128.733	8.41923	2.17407	3.87256	0.000107696	0.00124676	128.733	10.6278	2.17321	4.8904	1.00631e-06	2.12644e-05	128.733	8.08526	2.37061	3.41062	0.000648153	0.00814254	128.733	7.99843	2.37096	3.3735	0.000742202	0.00774911	128.733	9.60216	2.36801	4.05495	5.01443e-05	0.000682627	128.733	9.22883	2.17403	4.24503	2.18568e-05
ENSDARG00000088961	zgc:173620	FALSE	2.15935	-15.1639	10.1958	-1.48727	0.136945	NA	2.15935	-0.354724	10.1957	-0.0347917	0.972246	NA	2.15935	1.95332	8.77918	0.222494	0.823929	NA	2.15935	2.55578	8.77567	0.291235	0.770872	NA	2.15935	-15.1453	10.1958	-1.48544	0.137427	NA	2.15935	-15.1024	10.1958	-1.48123	0.138544	NA	2.15935	-15.8824	10.1958	-1.55773	0.119297	NA	2.15935	-16.2214	8.82877	-1.83733	0.0661609
ENSDARG00000089179	si:dkey-156k2.1	FALSE	40.4491	-8.60052	3.39668	-2.53204	0.0113401	0.0584925	40.4491	-4.18359	3.10154	-1.34887	0.177378	0.395607	40.4491	-2.50018	2.67428	-0.934899	0.34984	0.586421	40.4491	-1.80521	2.67339	-0.67525	0.499517	0.706589	40.4491	-0.73455	3.08676	-0.237968	0.811906	1	40.4491	-2.99813	3.09319	-0.96927	0.332411	0.650165	40.4491	-8.46384	3.35842	-2.52018	0.0117293	0.0583505	40.4491	-3.18755	2.67802	-1.19026	0.233942
ENSDARG00000093424	znf1135	FALSE	6.62663	-0.0434256	3.75718	-0.011558	0.990778	NA	6.62663	-1.77224	3.79397	-0.467119	0.640415	NA	6.62663	3.45285	3.12982	1.10321	0.269934	NA	6.62663	2.23435	3.14063	0.711434	0.476816	NA	6.62663	4.51767	3.52016	1.28337	0.199362	NA	6.62663	-1.62622	3.79397	-0.428633	0.66819	NA	6.62663	0.874796	3.62653	0.241221	0.809384	NA	6.62663	3.28612	3.13784	1.04725	0.294983
ENSDARG00000101374	si:dkey-11n14.1	FALSE	4.05224	-3.76877	3.35627	-1.1229	0.261478	NA	4.05224	-0.833998	3.14027	-0.265582	0.790561	NA	4.05224	1.96933	2.65418	0.741974	0.458103	NA	4.05224	-0.164799	2.67536	-0.0615989	0.950882	NA	4.05224	-3.77936	3.35627	-1.12606	0.26014	NA	4.05224	-2.19594	3.32341	-0.660748	0.508774	NA	4.05224	-4.02634	3.35627	-1.19965	0.230277	NA	4.05224	-1.07501	2.73947	-0.392413	0.694753
ENSDARG00000088616	si:ch211-152l15.2	FALSE	10.8046	-4.89524	5.51309	-0.88793	0.374578	0.698606	10.8046	-6.39101	5.52516	-1.15671	0.24739	0.494461	10.8046	-0.0236467	4.62387	-0.00511406	0.99592	1	10.8046	-0.981423	4.62621	-0.212144	0.831995	0.922617	10.8046	2.99834	5.33436	0.562081	0.574061	0.911568	10.8046	-6.24499	5.52516	-1.13028	0.258357	0.561845	10.8046	-6.51915	5.52516	-1.1799	0.238039	0.516533	10.8046	-6.09688	4.73239	-1.28833	0.197631
ENSDARG00000045544	hgfa	FALSE	11.6411	0	9.16958	0	1	1	11.6411	0	9.16958	0	1	1	11.6411	5.78342	7.8764	0.734271	0.462783	0.684606	11.6411	5.58207	7.87659	0.708691	0.478516	0.690802	11.6411	0	9.16958	0	1	1	11.6411	0	9.16958	0	1	1	11.6411	0	9.16958	0	1	1	11.6411	8.28203	7.87509	1.05167	0.292949
ENSDARG00000115818	znf1099	FALSE	1.08992	-1.77019	10.189	-0.173736	0.862073	NA	1.08992	-0.493397	10.1862	-0.0484378	0.961367	NA	1.08992	-0.618871	8.80174	-0.0703123	0.943945	NA	1.08992	0.188245	8.78834	0.0214198	0.982911	NA	1.08992	-1.78077	10.189	-0.174775	0.861256	NA	1.08992	-1.75359	10.189	-0.172107	0.863353	NA	1.08992	-2.02774	10.189	-0.199013	0.842252	NA	1.08992	-0.884149	8.82084	-0.100234	0.920159
ENSDARG00000077356	sypl1	FALSE	31.382	-5.46266	4.10583	-1.33047	0.183365	0.446015	31.382	-0.45059	3.86489	-0.116586	0.907188	1	31.382	-1.31101	3.35054	-0.391282	0.695588	0.852339	31.382	-0.345418	3.34248	-0.103342	0.917692	0.970392	31.382	-5.47325	4.10583	-1.33304	0.182517	0.493396	31.382	-5.44607	4.10583	-1.32642	0.184699	0.455713	31.382	-5.72023	4.10583	-1.3932	0.16356	0.40073	31.382	1.28673	3.33911	0.38535	0.699978
ENSDARG00000045673	il22	FALSE	0.480835	0	10.1958	0	1	NA	0.480835	0	10.1958	0	1	NA	0.480835	0	8.82877	0	1	NA	0.480835	-0.274377	8.82877	-0.0310775	0.975208	NA	0.480835	0	10.1958	0	1	NA	0.480835	0	10.1958	0	1	NA	0.480835	0	10.1958	0	1	NA	0.480835	0	8.82877	0	1
ENSDARG00000097907	NA	FALSE	7.50726	-9.26761	10.0942	-0.918115	0.358559	NA	7.50726	-9.39703	10.0942	-0.930936	0.351887	NA	7.50726	-10.0527	8.71117	-1.154	0.248501	NA	7.50726	-8.12569	8.69505	-0.934519	0.350036	NA	7.50726	-9.2782	10.0942	-0.919164	0.35801	NA	7.50726	-9.25102	10.0942	-0.916471	0.35942	NA	7.50726	-9.52516	10.0942	-0.94363	0.345359	NA	7.50726	-9.1031	8.71117	-1.04499	0.296027
ENSDARG00000012684	atp2b1a	FALSE	5926.89	-0.313239	0.492312	-0.636262	0.524606	0.848192	5926.89	1.58191	0.491933	3.21571	0.00130121	0.00931716	5926.89	1.62903	0.426105	3.82307	0.0001318	0.00147661	5926.89	1.6026	0.426104	3.76106	0.000169197	0.00176907	5926.89	-0.414065	0.492335	-0.841022	0.400335	0.767055	5926.89	0.0473531	0.492203	0.0962064	0.923357	1	5926.89	0.368728	0.492073	0.749336	0.453655	0.77173	5926.89	0.96384	0.426189	2.26153	0.0237263
ENSDARG00000093557	si:ch211-281k12.4	FALSE	0.0828256	0	10.1958	0	1	NA	0.0828256	0	10.1958	0	1	NA	0.0828256	0	8.82877	0	1	NA	0.0828256	0	8.82877	0	1	NA	0.0828256	0	10.1958	0	1	NA	0.0828256	0	10.1958	0	1	NA	0.0828256	0	10.1958	0	1	NA	0.0828256	0	8.82877	0	1
ENSDARG00000092583	si:dkey-16p19.5	FALSE	15.8518	0	6.09961	0	1	1	15.8518	18.4072	5.92749	3.10539	0.00190029	0.0127082	15.8518	15.822	5.18507	3.05146	0.00227732	0.0152885	15.8518	15.4918	5.18554	2.98749	0.00281277	0.0180044	15.8518	18.4116	5.92756	3.10611	0.00189568	0.0192197	15.8518	0	6.09961	0	1	1	15.8518	0	6.09961	0	1	1	15.8518	13.3303	5.20472	2.5612	0.010431
ENSDARG00000101849	adipor2	FALSE	1684.47	1.56392	0.823625	1.89883	0.0575874	0.20008	1684.47	1.26824	0.823687	1.53971	0.123631	0.308521	1684.47	0.971674	0.713686	1.36149	0.17336	0.387671	1684.47	1.27695	0.71361	1.78943	0.073546	0.217296	1684.47	1.23813	0.823755	1.50303	0.132832	0.409134	1684.47	1.66998	0.823586	2.02769	0.0425918	0.172145	1684.47	0.66421	0.823955	0.806125	0.420171	0.736494	1684.47	1.94483	0.713639	2.72522	0.00642578
ENSDARG00000091477	znf1066	FALSE	9.5166	0	10.1958	0	1	NA	9.5166	0	10.1958	0	1	NA	9.5166	0	8.82877	0	1	1	9.5166	0	8.82877	0	1	1	9.5166	0	10.1958	0	1	NA	9.5166	0	10.1958	0	1	NA	9.5166	21.1582	10.0937	2.09619	0.0360657	0.134538	9.5166	18.6458	8.77139	2.12575	0.0335239
ENSDARG00000113005	si:dkey-47k16.4	FALSE	0.656745	0	10.1958	0	1	NA	0.656745	0	10.1958	0	1	NA	0.656745	0.204332	8.82049	0.0231656	0.981518	NA	0.656745	3.72285	8.77638	0.42419	0.671428	NA	0.656745	0	10.1958	0	1	NA	0.656745	0	10.1958	0	1	NA	0.656745	0	10.1958	0	1	NA	0.656745	0.657466	8.82877	0.0744685	0.940638
ENSDARG00000045675	mdm1	FALSE	358.153	0.633517	2.03723	0.31097	0.755824	1	358.153	1.33013	2.03656	0.653129	0.513673	0.784877	358.153	0.625484	1.76434	0.354514	0.722953	0.869975	358.153	-1.29653	1.76588	-0.734209	0.462821	0.677625	358.153	-0.150566	2.03827	-0.0738694	0.941114	1	358.153	1.05308	2.03685	0.517014	0.605146	0.888326	358.153	-5.95179	2.1543	-2.76275	0.0057317	0.0333384	358.153	-1.72352	1.7688	-0.974402	0.329857
ENSDARG00000096065	si:dkey-156k2.7	FALSE	0.0322857	0	10.1958	0	1	NA	0.0322857	0	10.1958	0	1	NA	0.0322857	0	8.82877	0	1	NA	0.0322857	0	8.82877	0	1	NA	0.0322857	0	10.1958	0	1	NA	0.0322857	0	10.1958	0	1	NA	0.0322857	0	10.1958	0	1	NA	0.0322857	0	8.82877	0	1
ENSDARG00000099699	si:dkey-11n14.2	FALSE	1.9625	0	10.1958	0	1	NA	1.9625	0	10.1958	0	1	NA	1.9625	5.352	8.77193	0.610128	0.541777	NA	1.9625	0.643747	8.81576	0.0730223	0.941788	NA	1.9625	2.22919	10.1438	0.219759	0.826059	NA	1.9625	0	10.1958	0	1	NA	1.9625	0	10.1958	0	1	NA	1.9625	0	8.82877	0	1
ENSDARG00000096481	si:dkey-16p19.8	FALSE	0.321873	0	10.1958	0	1	NA	0.321873	0	10.1958	0	1	NA	0.321873	0	8.82877	0	1	NA	0.321873	0	8.82877	0	1	NA	0.321873	0	10.1958	0	1	NA	0.321873	0	10.1958	0	1	NA	0.321873	0	10.1958	0	1	NA	0.321873	0.657988	8.82877	0.0745276	0.940591
ENSDARG00000001781	tspan11	FALSE	104.171	-3.47119	2.35642	-1.47308	0.140729	0.375346	104.171	-0.26121	2.34246	-0.111511	0.911211	1	104.171	1.35349	2.02798	0.667409	0.504511	0.717804	104.171	-0.333218	2.02842	-0.164275	0.869515	0.943044	104.171	-1.5203	2.34486	-0.648353	0.516757	0.866737	104.171	-0.947645	2.34366	-0.404344	0.68596	0.944829	104.171	-0.313838	2.34241	-0.133981	0.893417	1	104.171	-0.00330775	2.02868	-0.0016305	0.998699
ENSDARG00000069555	si:dkey-16p19.9	FALSE	0.640822	-2.77591	10.1414	-0.273721	0.784299	NA	0.640822	-2.90533	10.1414	-0.286482	0.774509	NA	0.640822	-0.550719	8.72959	-0.0630864	0.949698	NA	0.640822	-1.39509	8.74624	-0.159508	0.873269	NA	0.640822	-2.7865	10.1414	-0.274765	0.783497	NA	0.640822	-2.75932	10.1414	-0.272084	0.785557	NA	0.640822	-3.03346	10.1414	-0.299117	0.764851	NA	0.640822	-2.61123	8.76585	-0.297886	0.76579
ENSDARG00000116546	znf987	FALSE	0.871451	0	10.1958	0	1	NA	0.871451	0	10.1958	0	1	NA	0.871451	0	8.82877	0	1	NA	0.871451	0	8.82877	0	1	NA	0.871451	6.35983	10.0962	0.629925	0.528744	NA	0.871451	0	10.1958	0	1	NA	0.871451	0	10.1958	0	1	NA	0.871451	0.658004	8.82877	0.0745295	0.940589
ENSDARG00000016979	pmpcb	FALSE	392.414	1.07522	1.39146	0.772734	0.43968	0.76807	392.414	1.38965	1.39111	0.998954	0.317817	0.58323	392.414	1.14288	1.20529	0.948221	0.343017	0.578903	392.414	0.910003	1.20535	0.754973	0.450265	0.667177	392.414	1.10521	1.3914	0.794314	0.427013	0.792997	392.414	1.16929	1.39138	0.840379	0.400696	0.718135	392.414	1.66021	1.3909	1.19363	0.232624	0.50842	392.414	1.10866	1.20563	0.91957	0.357798
ENSDARG00000096114	si:dkey-21h14.16	FALSE	0.857149	0	10.1958	0	NA	NA	0.857149	0	10.1958	0	NA	NA	0.857149	5.2558	8.77209	0.599151	NA	NA	0.857149	0	8.82877	0	NA	NA	0.857149	0	10.1958	0	NA	NA	0.857149	0	10.1958	0	NA	NA	0.857149	0	10.1958	0	NA	NA	0.857149	0	8.82877	0	NA
ENSDARG00000099595	si:dkeyp-44d3.2	FALSE	9.47714	-4.85003	7.30742	-0.663714	0.506873	NA	9.47714	-5.11751	7.31887	-0.699221	0.484414	NA	9.47714	-7.31693	6.30693	-1.16014	0.245992	0.477951	9.47714	-2.89858	6.23568	-0.464838	0.642047	0.807226	9.47714	-6.54261	7.32888	-0.892716	0.372009	NA	9.47714	-6.51542	7.32888	-0.889007	0.373999	NA	9.47714	2.68684	7.18607	0.373895	0.708482	0.99058	9.47714	0.922838	6.22537	0.148238	0.882155
ENSDARG00000092596	si:dkeyp-44d3.1	FALSE	0.843906	0	10.1958	0	1	NA	0.843906	0	10.1958	0	1	NA	0.843906	0.306387	8.81902	0.0347416	0.972286	NA	0.843906	-0.274665	8.82877	-0.0311102	0.975182	NA	0.843906	0	10.1958	0	1	NA	0.843906	0	10.1958	0	1	NA	0.843906	0	10.1958	0	1	NA	0.843906	0.657761	8.82877	0.074502	0.940611
ENSDARG00000100479	si:dkey-43f9.4	FALSE	25.1892	-8.98666	3.12157	-2.8789	0.00399071	0.025472	25.1892	-9.11608	3.12157	-2.92036	0.00349632	0.0207943	25.1892	-2.19039	2.40155	-0.912071	0.361731	0.596941	25.1892	-3.15984	2.40466	-1.31405	0.188831	0.403829	25.1892	-8.99725	3.12157	-2.88229	0.00394799	0.0335144	25.1892	-8.97007	3.12157	-2.87358	0.00405849	0.0297249	25.1892	-9.24423	3.12157	-2.96141	0.00306237	0.0202219	25.1892	-4.18617	2.42195	-1.72843	0.0839114
ENSDARG00000103186	si:ch73-389k6.1	FALSE	143.733	-6.99742	2.15316	-3.24983	0.00115473	0.00954404	143.733	-1.30331	1.6294	-0.799868	0.423787	0.69962	143.733	2.80207	1.38968	2.01634	0.0437641	0.152639	143.733	3.04264	1.38953	2.18968	0.0285474	0.110024	143.733	3.83261	1.59933	2.39638	0.0165578	0.0989526	143.733	2.23708	1.60137	1.39698	0.162419	0.420456	143.733	2.96097	1.59989	1.85074	0.064207	0.206841	143.733	2.09407	1.39104	1.50541	0.13222
ENSDARG00000098143	si:dkey-57l19.1	FALSE	0.190158	0	10.1958	0	1	NA	0.190158	0	10.1958	0	1	NA	0.190158	0	8.82877	0	1	NA	0.190158	0	8.82877	0	1	NA	0.190158	0	10.1958	0	1	NA	0.190158	0	10.1958	0	1	NA	0.190158	0	10.1958	0	1	NA	0.190158	0	8.82877	0	1
ENSDARG00000070477	dnajc2	FALSE	546.516	3.83656	0.834035	4.59999	4.22507e-06	8.11545e-05	546.516	4.66853	0.833345	5.60216	2.11699e-08	6.65331e-07	546.516	5.02721	0.727948	6.906	4.98526e-12	3.56288e-10	546.516	4.34733	0.728072	5.97101	2.35791e-09	9.73364e-08	546.516	1.41743	0.839913	1.68759	0.0914896	0.323928	546.516	3.17127	0.834865	3.79854	0.000145552	0.00201602	546.516	4.78519	0.833245	5.74284	9.31e-09	3.29522e-07	546.516	4.67837	0.728216	6.42442	1.32372e-10
ENSDARG00000087743	si:dkey-156k2.8	FALSE	1.94135	0	10.1958	0	1	NA	1.94135	0	10.1958	0	1	NA	1.94135	4.10552	8.77504	0.467864	0.639882	NA	1.94135	-0.275017	8.82877	-0.0311501	0.97515	NA	1.94135	0	10.1958	0	1	NA	1.94135	1.16529	10.1908	0.114348	0.908962	NA	1.94135	0	10.1958	0	1	NA	1.94135	6.13581	8.77189	0.699486	0.484248
ENSDARG00000117132	znf1022	FALSE	9.2627	-5.21798	3.81284	-1.36853	0.171146	NA	9.2627	1.60308	3.53587	0.453376	0.650278	NA	9.2627	1.19054	3.06743	0.388123	0.697925	0.854107	9.2627	0.408883	3.06979	0.133196	0.894038	0.957604	9.2627	-5.22857	3.81284	-1.37131	0.170279	NA	9.2627	0.786627	3.54212	0.222078	0.824253	NA	9.2627	-5.47555	3.81284	-1.43608	0.150979	0.378895	9.2627	-3.67353	3.21882	-1.14127	0.253759
ENSDARG00000106667	si:ch211-208f21.6	FALSE	0.815563	0	10.1958	0	1	NA	0.815563	0	10.1958	0	1	NA	0.815563	0	8.82877	0	1	NA	0.815563	0	8.82877	0	1	NA	0.815563	0	10.1958	0	1	NA	0.815563	0	10.1958	0	1	NA	0.815563	0	10.1958	0	1	NA	0.815563	5.07175	8.77432	0.578022	0.563249
ENSDARG00000110946	znf1110	FALSE	8.22057	0	9.66561	0	NA	NA	8.22057	0	9.66561	0	NA	NA	8.22057	2.12729	8.32964	0.255388	NA	NA	8.22057	1.68283	8.3364	0.201866	NA	NA	8.22057	0	9.66561	0	NA	NA	8.22057	0	9.66561	0	NA	NA	8.22057	0	9.66561	0	NA	NA	8.22057	7.27268	8.30843	0.875337	NA
ENSDARG00000045490	ndufb2	FALSE	785.549	0.869886	0.74852	1.16214	0.245178	0.539209	785.549	-0.27011	0.749414	-0.360429	0.718527	0.953077	785.549	0.334659	0.648506	0.516045	0.605823	0.78925	785.549	0.87222	0.648335	1.34532	0.178521	0.390621	785.549	-2.53457	0.756938	-3.34846	0.000812634	0.00982034	785.549	0.120662	0.749145	0.161066	0.872041	1	785.549	1.76546	0.748022	2.36017	0.0182665	0.0811924	785.549	0.901942	0.648577	1.39065	0.164333
ENSDARG00000089860	atxn7l1	FALSE	97.7305	5.63637	2.44215	2.30795	0.0210017	0.093861	97.7305	2.67841	2.4491	1.09363	0.274117	0.529829	97.7305	2.88511	2.13601	1.3507	0.176792	0.39259	97.7305	5.54595	2.13351	2.59945	0.00933731	0.0468164	97.7305	3.65138	2.44546	1.49312	0.135405	0.414129	97.7305	3.54987	2.44593	1.45134	0.146686	0.39352	97.7305	3.76475	2.44455	1.54006	0.123546	0.330673	97.7305	4.15233	2.13514	1.94476	0.0518037
ENSDARG00000101960	si:dkeyp-44d3.3	FALSE	17.7585	-2.77002	4.69977	-0.589395	0.555597	0.876485	17.7585	0.653975	4.52658	0.144474	0.885126	1	17.7585	2.87438	3.90969	0.735194	0.462222	0.684363	17.7585	2.48789	3.91092	0.63614	0.524685	0.724996	17.7585	6.22011	4.47412	1.39024	0.164455	0.464967	17.7585	6.04379	4.47432	1.35077	0.176768	0.4434	17.7585	5.76672	4.47433	1.28884	0.197452	0.455895	17.7585	2.54771	3.91516	0.65073	0.515221
ENSDARG00000097073	si:ch73-134b5.6	FALSE	2.49569	0	10.1958	0	1	NA	2.49569	0	10.1958	0	1	NA	2.49569	0	8.82877	0	1	NA	2.49569	-0.275031	8.82877	-0.0311516	0.975149	NA	2.49569	0	10.1958	0	1	NA	2.49569	0	10.1958	0	1	NA	2.49569	0	10.1958	0	1	NA	2.49569	0	8.82877	0	1
ENSDARG00000039843	znf800b	FALSE	90.7604	7.49487	2.51661	2.97816	0.00289986	0.0198964	90.7604	10.6039	2.51176	4.22171	2.42457e-05	0.000330403	90.7604	9.43194	2.29175	4.1156	3.86171e-05	0.000513631	90.7604	9.39728	2.29174	4.1005	4.12266e-05	0.000534212	90.7604	0	2.8961	0	1	1	90.7604	10.1506	2.51206	4.04074	5.32824e-05	0.00086208	90.7604	8.36811	2.51368	3.32903	0.000871486	0.00732661	90.7604	9.43074	2.29211	4.11444	3.88123e-05
ENSDARG00000093994	znf1058	FALSE	0.0883199	0	10.1958	0	1	NA	0.0883199	0	10.1958	0	1	NA	0.0883199	0	8.82877	0	1	NA	0.0883199	0	8.82877	0	1	NA	0.0883199	0	10.1958	0	1	NA	0.0883199	0	10.1958	0	1	NA	0.0883199	0	10.1958	0	1	NA	0.0883199	0	8.82877	0	1
ENSDARG00000089159	acot14	FALSE	4.54618	0	10.1958	0	NA	NA	4.54618	0	10.1958	0	NA	NA	4.54618	15.8593	8.77219	1.80791	NA	NA	4.54618	17.9711	8.77022	2.0491	NA	NA	4.54618	12.8944	10.1438	1.27116	NA	NA	4.54618	12.1031	10.1828	1.18859	NA	NA	4.54618	0	10.1958	0	NA	NA	4.54618	14.4678	8.78089	1.64764	NA
ENSDARG00000104064	si:rp71-5o12.3	FALSE	35.945	5.74338	2.2443	2.55909	0.0104946	0.0548161	35.945	0.985227	2.33041	0.42277	0.672463	0.917621	35.945	4.66773	2.00919	2.32319	0.0201689	0.0855302	35.945	5.54987	2.00779	2.76417	0.00570677	0.0316614	35.945	0.738654	2.35545	0.313593	0.75383	1	35.945	6.47536	2.24282	2.88715	0.00388747	0.0287787	35.945	2.39682	2.27234	1.05478	0.291527	0.585905	35.945	6.65415	2.00752	3.31462	0.000917681
ENSDARG00000096037	si:ch211-214j24.14	FALSE	7.72447	0	10.1651	0	1	NA	7.72447	0	10.1651	0	1	NA	7.72447	5.52068	8.74491	0.631303	0.527843	NA	7.72447	0.282496	8.79392	0.032124	0.974373	NA	7.72447	0	10.1651	0	1	NA	7.72447	0	10.1651	0	1	NA	7.72447	0	10.1651	0	1	NA	7.72447	2.47892	8.77103	0.282626	0.777463
ENSDARG00000096222	si:ch211-245n8.4	FALSE	10.4017	0	4.75918	0	1	NA	10.4017	1.05192	4.75299	0.221318	0.824845	NA	10.4017	3.59045	4.00996	0.895382	0.370583	0.605943	10.4017	7.38189	3.99439	1.84806	0.0645933	0.198134	10.4017	0	4.75918	0	1	NA	10.4017	0	4.75918	0	1	NA	10.4017	0	4.75918	0	1	1	10.4017	3.23201	4.02967	0.802053	0.422523
ENSDARG00000094034	znf1045	FALSE	0.17989	0	10.1958	0	1	NA	0.17989	0	10.1958	0	1	NA	0.17989	0	8.82877	0	1	NA	0.17989	3.14089	8.77971	0.357744	0.720535	NA	0.17989	0	10.1958	0	1	NA	0.17989	0	10.1958	0	1	NA	0.17989	0	10.1958	0	1	NA	0.17989	0	8.82877	0	1
ENSDARG00000014804	cacna2d1a	FALSE	904.484	0.497204	1.32779	0.374459	0.708063	0.987459	904.484	1.88728	1.32756	1.42161	0.155139	0.36155	904.484	1.47547	1.14983	1.28321	0.19942	0.422813	904.484	0.693212	1.14987	0.602859	0.546602	0.739975	904.484	-0.910019	1.32835	-0.685074	0.493297	0.849718	904.484	0.906248	1.32771	0.682565	0.494881	0.802507	904.484	0.729507	1.32769	0.549455	0.582693	0.889545	904.484	0.334714	1.15002	0.291052	0.771012
ENSDARG00000018111	kdm7aa	FALSE	1186.26	1.8061	0.59822	3.01912	0.00253513	0.0178497	1186.26	0.170158	0.599144	0.284002	0.776409	0.993142	1186.26	0.110401	0.518861	0.212776	0.831502	0.935237	1186.26	0.121887	0.51883	0.234927	0.814265	0.911773	1186.26	1.52972	0.598313	2.55672	0.0105665	0.0713681	1186.26	0.937579	0.598648	1.56616	0.117311	0.341046	1186.26	-1.57192	0.602164	-2.61046	0.00904206	0.0477109	1186.26	-0.951479	0.520464	-1.82814	0.0675289
ENSDARG00000102370	znf1094	FALSE	10.206	4.2664	6.76089	0.631042	0.528013	NA	10.206	0	6.89459	0	1	NA	10.206	5.61447	5.8856	0.953934	0.340117	0.576248	10.206	6.63409	5.88411	1.12746	0.259548	0.489351	10.206	0	6.89459	0	1	NA	10.206	8.3365	6.74312	1.2363	0.216349	NA	10.206	7.10661	6.74421	1.05374	0.292004	0.586561	10.206	6.06795	5.88626	1.03087	0.302603
ENSDARG00000101916	si:dkeyp-44d3.5	FALSE	1.11264	0	10.1958	0	1	NA	1.11264	0	10.1958	0	1	NA	1.11264	2.86084	8.78239	0.325747	0.744615	NA	1.11264	2.40555	8.78637	0.273782	0.784252	NA	1.11264	0	10.1958	0	1	NA	1.11264	1.16529	10.1908	0.114347	0.908963	NA	1.11264	0	10.1958	0	1	NA	1.11264	0	8.82877	0	1
ENSDARG00000096131	si:ch211-284f7.2	FALSE	2.07831	0	10.1958	0	1	NA	2.07831	0	10.1958	0	1	NA	2.07831	12.2788	8.82877	1.39078	0.164293	NA	2.07831	13.2402	8.82803	1.49979	0.133669	NA	2.07831	0	10.1958	0	1	NA	2.07831	0	10.1958	0	1	NA	2.07831	0	10.1958	0	1	NA	2.07831	0	8.82877	0	1
ENSDARG00000088181	mpped1	FALSE	1.99857	0	10.1958	0	1	NA	1.99857	0	10.1958	0	1	NA	1.99857	4.94791	8.77266	0.564014	0.572744	NA	1.99857	3.81612	8.77595	0.434838	0.66368	NA	1.99857	0	10.1958	0	1	NA	1.99857	0	10.1958	0	1	NA	1.99857	0	10.1958	0	1	NA	1.99857	3.78036	8.78106	0.430513	0.666822
ENSDARG00000015931	snap91b	FALSE	4045.09	-0.846828	0.578764	-1.46316	0.143422	0.379531	4045.09	0.503856	0.578242	0.871358	0.383559	0.658613	4045.09	-0.183395	0.50087	-0.366153	0.714251	0.864291	4045.09	-0.188393	0.500862	-0.376138	0.706815	0.847255	4045.09	0.321813	0.578308	0.556473	0.577887	0.914438	4045.09	-0.435082	0.578567	-0.751999	0.452051	0.767248	4045.09	-1.51034	0.579029	-2.60839	0.00909684	0.0479503	4045.09	-2.39607	0.502201	-4.77115	1.83181e-06
ENSDARG00000094177	si:ch211-208f21.2	FALSE	0.936769	0	10.1958	0	1	NA	0.936769	0	10.1958	0	1	NA	0.936769	0.555702	8.81583	0.0630345	0.949739	NA	0.936769	3.66466	8.77665	0.417547	0.676278	NA	0.936769	0	10.1958	0	1	NA	0.936769	0	10.1958	0	1	NA	0.936769	2.83035	10.1219	0.279625	0.779765	NA	0.936769	0	8.82877	0	1
ENSDARG00000102473	zgc:171673	FALSE	60.1344	2.5837	2.26802	1.13919	0.254625	0.552006	60.1344	-2.36526	2.30453	-1.02635	0.304725	0.567414	60.1344	-1.31065	1.97343	-0.66415	0.506594	0.719142	60.1344	-0.770994	1.97082	-0.391205	0.695646	0.84107	60.1344	1.41593	2.26966	0.623852	0.532725	0.879161	60.1344	1.95223	2.26879	0.860472	0.389529	0.707687	60.1344	-7.5275	2.68682	-2.80164	0.00508439	0.0303492	60.1344	0.44574	1.9696	0.22631	0.82096
ENSDARG00000045850	ccdc167	FALSE	92.0001	-5.27241	2.4924	-2.11539	0.0343964	0.136746	92.0001	-2.38001	2.4477	-0.972347	0.330878	0.599057	92.0001	-0.506152	2.1155	-0.239259	0.810905	0.924751	92.0001	-1.4104	2.11608	-0.666517	0.50508	0.710398	92.0001	-1.17063	2.44437	-0.47891	0.632003	0.949495	92.0001	-2.08064	2.44711	-0.850246	0.395188	0.712601	92.0001	-1.59709	2.44482	-0.653255	0.513592	0.828099	92.0001	0.367894	2.11545	0.173908	0.861938
ENSDARG00000114172	znf996	FALSE	3.08443	-2.69446	5.87022	-0.459005	0.64623	NA	3.08443	-5.01343	5.93982	-0.844038	0.398648	NA	3.08443	0.0857186	5.00153	0.0171385	0.986326	NA	3.08443	-1.65778	5.01486	-0.330574	0.740967	NA	3.08443	-4.8946	5.93982	-0.824032	0.409921	NA	3.08443	-4.86742	5.93982	-0.819455	0.412527	NA	3.08443	-5.14157	5.93982	-0.865611	0.386704	NA	3.08443	-3.34577	5.09227	-0.657029	0.511162
ENSDARG00000094545	si:ch211-284f7.1	FALSE	0.85271	0	10.1958	0	1	NA	0.85271	0	10.1958	0	1	NA	0.85271	0	8.82877	0	1	NA	0.85271	3.40165	8.77805	0.387517	0.698373	NA	0.85271	0	10.1958	0	1	NA	0.85271	0	10.1958	0	1	NA	0.85271	0	10.1958	0	1	NA	0.85271	2.60876	8.79532	0.296607	0.766766
ENSDARG00000103143	si:dkey-19c16.12	FALSE	9.66727	-3.6237	3.622	-1.00047	0.317084	NA	9.66727	-2.34041	3.61357	-0.647673	0.517196	NA	9.66727	2.38925	2.90553	0.822312	0.410899	0.641018	9.66727	0.720865	2.91582	0.247225	0.804734	0.906735	9.66727	5.24976	3.32409	1.57931	0.114265	NA	9.66727	-3.6071	3.622	-0.995887	0.319305	NA	9.66727	2.2189	3.33492	0.665354	0.505824	0.820907	9.66727	0.140433	2.94099	0.0477503	0.961915
ENSDARG00000101690	si:ch73-158p21.2	FALSE	42.1826	0	4.12326	0	1	1	42.1826	17.3497	3.86643	4.48727	7.21401e-06	0.000116018	42.1826	13.8993	3.43889	4.04181	5.30405e-05	0.00067315	42.1826	16.9967	3.42388	4.96416	6.89988e-07	1.51933e-05	42.1826	16.4114	3.87049	4.24014	2.2338e-05	0.000486409	42.1826	18.9509	3.86404	4.90442	9.37061e-07	2.56332e-05	42.1826	0	4.12326	0	1	1	42.1826	14.7105	3.43843	4.27825	1.88366e-05
ENSDARG00000077220	si:ch211-208f21.3	FALSE	12.5763	-2.76523	3.95375	-0.699395	0.484305	0.81238	12.5763	-1.48295	3.94612	-0.375798	0.707067	0.944757	12.5763	0.604205	3.25398	0.185682	0.852694	0.947642	12.5763	2.26451	3.23461	0.700086	0.483873	0.694941	12.5763	-2.77582	3.95375	-0.702073	0.482633	0.841034	12.5763	0.475416	3.76323	0.126332	0.899469	1	12.5763	-1.65468	3.93492	-0.420513	0.674111	0.965043	12.5763	4.03218	3.23047	1.24817	0.211969
ENSDARG00000103998	si:dkey-47k16.2p	FALSE	0.157564	-1.76915	10.189	-0.173634	0.862153	NA	0.157564	-1.89857	10.189	-0.186335	0.852182	NA	0.157564	-1.81105	8.81998	-0.205335	0.837311	NA	0.157564	-1.25676	8.81263	-0.142609	0.886599	NA	0.157564	-1.77974	10.189	-0.174673	0.861336	NA	0.157564	-1.75256	10.189	-0.172005	0.863433	NA	0.157564	-2.02671	10.189	-0.198911	0.842332	NA	0.157564	-1.60445	8.82088	-0.181892	0.855668
ENSDARG00000109821	si:dkey-156j15.1	FALSE	3.90431	-3.148	8.38155	-0.375587	0.707224	NA	3.90431	-3.27742	8.38155	-0.391027	0.695777	NA	3.90431	0.489025	7.1735	0.0681711	0.945649	NA	3.90431	1.45973	7.16805	0.203644	0.838631	NA	3.90431	-3.15859	8.38155	-0.37685	0.706285	NA	3.90431	-3.1314	8.38155	-0.373607	0.708697	NA	3.90431	-2.04822	8.3732	-0.244616	0.806754	NA	3.90431	2.63544	7.16692	0.367723	0.71308
ENSDARG00000104211	si:dkey-47k16.1	FALSE	0.22893	0	10.1958	0	1	NA	0.22893	0	10.1958	0	1	NA	0.22893	0	8.82877	0	1	NA	0.22893	-0.274363	8.82877	-0.031076	0.975209	NA	0.22893	0	10.1958	0	1	NA	0.22893	0	10.1958	0	1	NA	0.22893	0	10.1958	0	1	NA	0.22893	2.93204	8.79019	0.333559	0.738712
ENSDARG00000103229	si:dkey-19c16.1	FALSE	14.1359	1.62751	2.66634	0.610391	0.541603	0.864769	14.1359	-5.56742	2.86524	-1.94309	0.0520054	0.165569	14.1359	-1.2723	2.31384	-0.549866	0.582411	0.773567	14.1359	-3.20185	2.3256	-1.37679	0.168578	0.377066	14.1359	-4.75222	2.78999	-1.70331	0.0885101	0.316639	14.1359	-7.77519	3.03022	-2.56588	0.0102915	0.060478	14.1359	-6.67365	3.00458	-2.22116	0.0263399	0.106474	14.1359	-1.6951	2.31953	-0.730797	0.464903
ENSDARG00000099561	si:dkeyp-44d3.6	FALSE	19.3175	-4.40446	4.67279	-0.942576	0.345898	0.664733	19.3175	0.930511	4.45896	0.208683	0.834695	1	19.3175	0.778531	3.86593	0.201383	0.840399	0.940694	19.3175	2.22513	3.86154	0.576228	0.564461	0.753442	19.3175	1.58591	4.45445	0.356028	0.72182	1	19.3175	-4.38787	4.67279	-0.939025	0.347718	0.666176	19.3175	-4.66202	4.67279	-0.997696	0.318427	0.621097	19.3175	1.38443	3.8667	0.35804	0.720313
ENSDARG00000098071	znf1049	FALSE	0.14572	0	10.1958	0	1	NA	0.14572	0	10.1958	0	1	NA	0.14572	0.306728	8.81902	0.0347803	0.972255	NA	0.14572	0	8.82877	0	1	NA	0.14572	0	10.1958	0	1	NA	0.14572	0	10.1958	0	1	NA	0.14572	0	10.1958	0	1	NA	0.14572	0.658103	8.82877	0.0745407	0.94058
ENSDARG00000113626	znf976	FALSE	18.111	-2.99309	3.28945	-0.909907	0.362871	0.685305	18.111	-4.71011	3.33058	-1.4142	0.157302	0.364805	18.111	1.01299	2.62052	0.386559	0.699082	0.854867	18.111	1.40596	2.6185	0.536933	0.591314	0.772877	18.111	5.3897	3.00284	1.79487	0.0726747	0.277463	18.111	3.64773	3.00512	1.21384	0.224809	0.515222	18.111	-4.83826	3.33058	-1.45268	0.146313	0.371112	18.111	0.388086	2.63262	0.147414	0.882805
ENSDARG00000100061	si:ch211-154k18.1	FALSE	5.615	-0.305114	4.08001	-0.0747826	0.940388	NA	5.615	-1.37828	4.18995	-0.328948	0.742195	NA	5.615	-0.907422	3.52893	-0.257138	0.797072	NA	5.615	2.30646	3.46437	0.665765	0.505561	NA	5.615	-2.7776	4.2056	-0.660453	0.508963	NA	5.615	-1.16589	4.17769	-0.279075	0.780187	NA	5.615	-3.02458	4.2056	-0.719178	0.472031	NA	5.615	3.06708	3.46472	0.885233	0.376031
ENSDARG00000101030	mhc2d4b	FALSE	24.0288	0	4.6885	0	1	1	24.0288	0	4.6885	0	1	1	24.0288	6.90642	3.93175	1.75658	0.0789898	0.231596	24.0288	5.88315	3.93338	1.4957	0.134732	0.326253	24.0288	1.19556	4.68704	0.255077	0.798664	1	24.0288	1.17167	4.67695	0.250519	0.802186	1	24.0288	0	4.6885	0	1	1	24.0288	6.28713	3.9345	1.59795	0.110055
ENSDARG00000102316	si:dkey-237m9.2	FALSE	1.96136	0	10.1958	0	1	NA	1.96136	0	10.1958	0	1	NA	1.96136	2.61024	8.78479	0.297132	0.766366	NA	1.96136	1.99173	8.79189	0.226542	0.82078	NA	1.96136	0	10.1958	0	1	NA	1.96136	2.01954	10.1534	0.198904	0.842338	NA	1.96136	6.70736	10.0952	0.664409	0.506429	NA	1.96136	0	8.82877	0	1
ENSDARG00000077654	grm8a	FALSE	39.5097	0	4.45405	0	1	1	39.5097	0	4.45405	0	1	1	39.5097	8.70734	3.72041	2.34042	0.019262	0.0825752	39.5097	7.33193	3.72119	1.97032	0.0488017	0.162528	39.5097	8.55176	4.21546	2.02867	0.0424923	0.191752	39.5097	6.99299	4.21854	1.65768	0.0973817	0.302217	39.5097	0	4.45405	0	1	1	39.5097	7.86148	3.72148	2.11246	0.0346469
ENSDARG00000102098	si:dkey-197m7.1	FALSE	0.418915	-1.76944	10.189	-0.173662	0.862131	NA	0.418915	-1.89886	10.189	-0.186364	0.85216	NA	0.418915	-1.84582	8.82031	-0.209269	0.834238	NA	0.418915	-2.53716	8.82087	-0.287631	0.773629	NA	0.418915	-1.78003	10.189	-0.174701	0.861314	NA	0.418915	-1.75285	10.189	-0.172033	0.863411	NA	0.418915	-2.02699	10.189	-0.19894	0.84231	NA	0.418915	-1.60473	8.82087	-0.181924	0.855642
ENSDARG00000114894	znf1026	FALSE	25.2382	2.88705	2.92992	0.985368	0.324443	0.63984	25.2382	1.05879	3.15303	0.335802	0.73702	0.966221	25.2382	7.14985	2.54457	2.80985	0.00495645	0.0285082	25.2382	7.64627	2.54385	3.00579	0.00264891	0.0172179	25.2382	2.22349	2.99179	0.743196	0.457363	0.819117	25.2382	6.34886	2.82576	2.24678	0.0246538	0.115055	25.2382	9.78658	2.81585	3.47554	0.000509831	0.00469383	25.2382	5.86318	2.55159	2.29785	0.0215702
ENSDARG00000102542	si:ch211-268b14.2	FALSE	32.0973	-1.40476	3.3703	-0.416806	0.676821	0.968835	32.0973	5.42667	3.06008	1.77338	0.0761665	0.219336	32.0973	4.84012	2.69809	1.79391	0.0728276	0.219197	32.0973	5.39858	2.69741	2.00139	0.04535	0.154011	32.0973	7.5571	3.05775	2.47146	0.0134562	0.0858592	32.0973	5.69408	3.05985	1.8609	0.0627581	0.224665	32.0973	3.1698	3.07072	1.03227	0.301948	0.600403	32.0973	4.3777	2.70066	1.62097	0.105023
ENSDARG00000057983	svopl	FALSE	0.150119	0	10.1958	0	1	NA	0.150119	0	10.1958	0	1	NA	0.150119	1.10269	8.80672	0.12521	0.900357	NA	0.150119	0	8.82877	0	1	NA	0.150119	0	10.1958	0	1	NA	0.150119	0	10.1958	0	1	NA	0.150119	0	10.1958	0	1	NA	0.150119	0	8.82877	0	1
ENSDARG00000098281	si:dkey-237m9.1	FALSE	1.94154	0	10.1958	0	1	NA	1.94154	0	10.1958	0	1	NA	1.94154	0	8.82877	0	1	NA	1.94154	2.28059	8.78787	0.259515	0.795238	NA	1.94154	1.22772	10.194	0.120435	0.904139	NA	1.94154	0	10.1958	0	1	NA	1.94154	0	10.1958	0	1	NA	1.94154	2.06399	8.80705	0.234357	0.814708
ENSDARG00000070546	msgn1	FALSE	3.47846	1.1333	10.1895	0.111223	0.91144	NA	3.47846	0	10.1958	0	1	NA	3.47846	0	8.82877	0	1	NA	3.47846	0	8.82877	0	1	NA	3.47846	0	10.1958	0	1	NA	3.47846	0	10.1958	0	1	NA	3.47846	0	10.1958	0	1	NA	3.47846	7.21552	8.77071	0.822684	0.410688
ENSDARG00000034300	sema3c	FALSE	113.406	2.16781	2.10933	1.02772	0.30408	0.615849	113.406	0.867076	2.10985	0.410965	0.681098	0.92476	113.406	0.736418	1.82744	0.402979	0.686964	0.846065	113.406	-0.489888	1.82798	-0.267994	0.788704	0.89653	113.406	0.0638175	2.11069	0.0302353	0.975879	1	113.406	-0.534575	2.11169	-0.25315	0.800152	1	113.406	-1.00176	2.11212	-0.474292	0.635292	0.932446	113.406	-0.577096	1.82884	-0.315553	0.752342
ENSDARG00000045522	acot15	FALSE	60.7283	-1.39483	2.78993	-0.499953	0.617109	0.924891	60.7283	-2.74979	2.79244	-0.984723	0.32476	0.591788	60.7283	-2.69727	2.41652	-1.11618	0.264345	0.49861	60.7283	-1.68062	2.41556	-0.695746	0.486588	0.697424	60.7283	-1.14117	2.78957	-0.409085	0.682478	0.981814	60.7283	-1.46105	2.79003	-0.52367	0.600508	0.884594	60.7283	-0.724854	2.78901	-0.259896	0.794944	1	60.7283	-1.35664	2.41591	-0.561542	0.574428
ENSDARG00000020015	mrps33	FALSE	119.43	-8.8147	2.36065	-3.73401	0.000188452	0.00213564	119.43	1.73626	1.86944	0.92876	0.353014	0.624941	119.43	1.02478	1.61995	0.632599	0.526996	0.734124	119.43	1.05112	1.61992	0.64887	0.516422	0.719258	119.43	-0.694948	1.87391	-0.370855	0.710746	0.996181	119.43	0.926828	1.87032	0.495545	0.620216	0.899319	119.43	2.00063	1.86923	1.0703	0.284485	0.577522	119.43	0.461172	1.62092	0.284513	0.776017
ENSDARG00000101675	zgc:123107	FALSE	34.3455	0	4.58805	0	1	1	34.3455	0	4.58805	0	1	1	34.3455	4.49751	3.84941	1.16836	0.24266	0.474569	34.3455	7.09156	3.84157	1.846	0.0648917	0.198985	34.3455	1.19581	4.58655	0.260721	0.794308	1	34.3455	0	4.58805	0	1	1	34.3455	0	4.58805	0	1	1	34.3455	5.33831	3.84893	1.38696	0.165454
ENSDARG00000019235	sema3aa	FALSE	394.789	6.14905	1.8754	3.27879	0.00104251	0.00878569	394.789	4.22635	1.87667	2.25205	0.024319	0.0929828	394.789	4.75423	1.63655	2.90503	0.00367213	0.0224848	394.789	4.81448	1.63651	2.94192	0.0032618	0.0202412	394.789	3.14711	1.87897	1.67491	0.0939513	0.330252	394.789	4.45268	1.87658	2.37276	0.0176557	0.090291	394.789	-5.62459	2.36569	-2.37757	0.0174272	0.0783192	394.789	2.62954	1.63988	1.60349	0.108825
ENSDARG00000063097	scube1	FALSE	121.476	-1.40973	2.45159	-0.575028	0.565272	0.884726	121.476	5.95331	2.19832	2.70811	0.00676666	0.034969	121.476	5.49158	1.93724	2.83475	0.00458614	0.0267812	121.476	4.82818	1.93768	2.49174	0.012712	0.0595209	121.476	4.2765	2.20199	1.9421	0.0521247	0.221143	121.476	5.57879	2.19899	2.53698	0.0111814	0.0646585	121.476	-1.11831	2.37462	-0.470943	0.637682	0.933511	121.476	3.20712	1.94343	1.65024	0.0988942
ENSDARG00000045914	si:ch211-51e12.7	FALSE	2023.09	0.0873001	0.615652	0.141801	0.887237	1	2023.09	1.83985	0.614894	2.99215	0.00277024	0.0171695	2023.09	1.03556	0.532846	1.94345	0.0519623	0.173054	2023.09	0.990481	0.532843	1.85886	0.0630469	0.194892	2023.09	1.08812	0.615122	1.76894	0.0769036	0.288397	2023.09	1.23358	0.615088	2.00554	0.0449051	0.178445	2023.09	1.34863	0.61498	2.19296	0.0283103	0.112423	2023.09	1.245	0.53294	2.33609	0.0194866
ENSDARG00000100311	si:dkey-165e24.1	FALSE	1.45453	1.46786	10.1801	0.144189	0.885351	NA	1.45453	0	10.1958	0	1	NA	1.45453	1.21401	8.80503	0.137877	0.890337	NA	1.45453	0	8.82877	0	1	NA	1.45453	0	10.1958	0	1	NA	1.45453	0	10.1958	0	1	NA	1.45453	0	10.1958	0	1	NA	1.45453	0	8.82877	0	1
ENSDARG00000105724	si:ch73-158p21.6	FALSE	2.31073	0	10.1958	0	NA	NA	2.31073	0	10.1958	0	NA	NA	2.31073	0	8.82877	0	NA	NA	2.31073	0	8.82877	0	NA	NA	2.31073	0	10.1958	0	NA	NA	2.31073	0	10.1958	0	NA	NA	2.31073	0	10.1958	0	NA	NA	2.31073	0	8.82877	0	NA
ENSDARG00000105810	si:ch73-158p21.5	FALSE	0.0200933	0	10.1958	0	1	NA	0.0200933	0	10.1958	0	1	NA	0.0200933	0	8.82877	0	1	NA	0.0200933	0	8.82877	0	1	NA	0.0200933	0	10.1958	0	1	NA	0.0200933	0	10.1958	0	1	NA	0.0200933	0	10.1958	0	1	NA	0.0200933	0	8.82877	0	1
ENSDARG00000102679	NA	FALSE	92.729	0.272839	2.39539	0.113902	0.909316	1	92.729	-0.318057	2.39583	-0.132754	0.894388	1	92.729	-1.63555	2.07565	-0.787973	0.430713	0.658241	92.729	-0.34865	2.07458	-0.168059	0.866537	0.941387	92.729	-3.44895	2.40993	-1.43114	0.15239	0.445484	92.729	-0.22949	2.39591	-0.0957843	0.923692	1	92.729	-0.654495	2.39612	-0.273148	0.78474	1	92.729	-0.968645	2.07576	-0.466646	0.640753
ENSDARG00000101883	si:ch1073-398c20.3	FALSE	94.3568	-6.9476	2.68276	-2.58972	0.00960549	0.0510179	94.3568	1.46109	2.26521	0.645015	0.518917	0.789642	94.3568	2.19794	1.96309	1.11964	0.262869	0.497054	94.3568	2.74594	1.96279	1.399	0.161813	0.367018	94.3568	1.45368	2.26551	0.641659	0.521095	0.869771	94.3568	0.584134	2.26874	0.257471	0.796815	1	94.3568	1.44728	2.26501	0.638972	0.522841	0.83722	94.3568	1.39247	1.96476	0.70872	0.478498
ENSDARG00000100294	zgc:113209	FALSE	55.4773	-1.3855	2.46425	-0.56224	0.573953	0.891727	55.4773	-6.60703	2.82583	-2.33808	0.0193829	0.0781966	55.4773	0.709769	2.11179	0.336099	0.736796	0.878068	55.4773	1.00075	2.11112	0.474039	0.635472	0.802496	55.4773	-6.4882	2.82583	-2.29603	0.021674	0.120259	55.4773	2.07871	2.43298	0.854391	0.392889	0.710704	55.4773	-6.73518	2.82583	-2.38343	0.0171521	0.0775739	55.4773	1.40089	2.11194	0.663318	0.507127
ENSDARG00000045677	opn1sw1	FALSE	397.169	3.36034	1.73828	1.93315	0.0532183	0.188929	397.169	1.71207	1.73888	0.984583	0.324829	0.591855	397.169	1.76099	1.50662	1.16884	0.242468	0.474388	397.169	1.73039	1.50661	1.14853	0.250748	0.480227	397.169	3.77366	1.73819	2.17103	0.0299289	0.150528	397.169	1.63288	1.73905	0.938949	0.347757	0.666176	397.169	-0.554223	1.74213	-0.318129	0.750387	1	397.169	-0.442213	1.50922	-0.293008	0.769516
ENSDARG00000100578	si:dkeyp-90h9.1	FALSE	16.2989	-0.263937	3.1753	-0.0831221	0.933754	1	16.2989	4.93358	2.86383	1.72272	0.0849394	0.236794	16.2989	5.4928	2.5747	2.13337	0.0328943	0.124006	16.2989	4.59747	2.57675	1.78421	0.0743888	0.219099	16.2989	0.785991	3.03116	0.259304	0.795401	1	16.2989	4.87918	2.86532	1.70284	0.0885987	0.284318	16.2989	3.62744	2.8761	1.26123	0.207224	0.471959	16.2989	4.75812	2.57947	1.84462	0.0650935
ENSDARG00000006747	tmem178bb	FALSE	1134.3	-0.0862516	1.39761	-0.0617137	0.950791	1	1134.3	-0.843493	1.39884	-0.602995	0.546512	0.813635	1134.3	1.36541	1.20939	1.12901	0.258895	0.492903	1134.3	1.28579	1.20939	1.06317	0.287706	0.519649	1134.3	2.19901	1.39572	1.57553	0.115134	0.374584	1134.3	2.67265	1.3956	1.91505	0.0554863	0.20699	1134.3	-0.156362	1.39733	-0.1119	0.910902	1	1134.3	-0.667579	1.21134	-0.551108	0.581559
ENSDARG00000104852	si:ch211-142b24.8	FALSE	39.4338	-0.425363	3.23133	-0.131637	0.895271	1	39.4338	-22.9415	3.53733	-6.48552	8.84234e-11	4.70595e-09	39.4338	-2.16599	2.7994	-0.773733	0.439089	0.665181	39.4338	-2.83809	2.80044	-1.01344	0.310848	0.543961	39.4338	-0.750592	3.23167	-0.232261	0.816335	1	39.4338	-22.6427	3.53733	-6.40106	1.54304e-10	1.08153e-08	39.4338	-1.95181	3.23352	-0.603618	0.546098	0.85886	39.4338	-2.83772	2.80275	-1.01248	0.311309
ENSDARG00000094980	si:ch211-9f20.4	FALSE	54.4385	0	4.29001	0	1	1	54.4385	0	4.29001	0	1	1	54.4385	5.00923	3.57942	1.39945	0.161677	0.37019	54.4385	5.56445	3.57698	1.55563	0.119797	0.302547	54.4385	0	4.29001	0	1	1	54.4385	7.67373	4.04316	1.89795	0.057702	0.212904	54.4385	9.24844	4.04101	2.28865	0.0220998	0.0931203	54.4385	4.60555	3.58815	1.28354	0.199302
ENSDARG00000056938	kera	FALSE	53.6456	4.703	3.22978	1.45613	0.145356	0.38263	53.6456	-15.2936	3.52703	-4.33611	1.45028e-05	0.000212062	53.6456	5.59938	2.88009	1.94417	0.0518753	0.172824	53.6456	7.31275	2.8785	2.54047	0.0110702	0.0535253	53.6456	8.40835	3.21933	2.61183	0.00900591	0.0634557	53.6456	5.89194	3.22347	1.82782	0.0675762	0.235667	53.6456	-15.513	3.52703	-4.39832	1.09092e-05	0.000185505	53.6456	-16.5548	3.0533	-5.42195	5.89523e-08
ENSDARG00000100640	si:rp71-42a14.1p	FALSE	0.00901787	0	10.1958	0	1	NA	0.00901787	0	10.1958	0	1	NA	0.00901787	-0.269598	8.82788	-0.0305394	0.975637	NA	0.00901787	0	8.82877	0	1	NA	0.00901787	0	10.1958	0	1	NA	0.00901787	0	10.1958	0	1	NA	0.00901787	0	10.1958	0	1	NA	0.00901787	0	8.82877	0	1
ENSDARG00000001912	drd4-rs	FALSE	2.31914	0	10.1958	0	1	NA	2.31914	0	10.1958	0	1	NA	2.31914	2.2339	8.78928	0.254162	0.799371	NA	2.31914	5.45781	8.77168	0.622209	0.533805	NA	2.31914	6.18381	10.0965	0.612467	0.540229	NA	2.31914	0	10.1958	0	1	NA	2.31914	0	10.1958	0	1	NA	2.31914	0	8.82877	0	1
ENSDARG00000014572	chpt1	FALSE	381.838	1.98253	1.03385	1.91763	0.0551584	0.193853	381.838	0.0977815	1.03492	0.0944821	0.924726	1	381.838	0.733045	0.895964	0.818163	0.413264	0.643061	381.838	1.16481	0.895843	1.30024	0.19352	0.410229	381.838	-0.44054	1.0358	-0.425315	0.670607	0.975141	381.838	0.213144	1.03497	0.205943	0.836835	1	381.838	0.452237	1.0345	0.437153	0.662	0.953633	381.838	0.911939	0.896171	1.01759	0.308871
ENSDARG00000056950	epyc	FALSE	21.4319	0	3.9041	0	1	1	21.4319	0	3.9041	0	1	1	21.4319	15.9273	3.22625	4.9368	7.94158e-07	1.7487e-05	21.4319	13.1448	3.24188	4.0547	5.01986e-05	0.000627089	21.4319	17.4722	3.63031	4.81287	1.48782e-06	4.50811e-05	21.4319	10.8387	3.87246	2.79893	0.00512726	0.0357753	21.4319	0	3.9041	0	1	1	21.4319	15.6697	3.22914	4.8526	1.21852e-06
ENSDARG00000104412	si:dkey-72l17.5	FALSE	6.60366	-4.05453	3.30206	-1.22788	0.219493	NA	6.60366	-1.25534	3.09307	-0.405856	0.684849	NA	6.60366	2.38057	2.59586	0.917065	0.359109	NA	6.60366	1.64147	2.59839	0.631725	0.527566	NA	6.60366	-1.02962	3.08422	-0.333837	0.738503	NA	6.60366	-2.48351	3.2688	-0.759764	0.447396	NA	6.60366	-1.85151	3.14053	-0.589554	0.55549	NA	6.60366	-3.16844	2.78517	-1.13761	0.255283
ENSDARG00000032639	cd36	FALSE	64.3267	1.1554	3.07781	0.375395	0.707367	0.98729	64.3267	7.62734	2.74983	2.77375	0.00554146	0.0299293	64.3267	7.6736	2.48646	3.08615	0.00202764	0.0138999	64.3267	7.64973	2.48642	3.07661	0.00209372	0.0143072	64.3267	6.66884	2.75432	2.42123	0.0154682	0.0942298	64.3267	7.63169	2.75028	2.77487	0.00552232	0.0378912	64.3267	5.99248	2.75751	2.17315	0.0297691	0.1167	64.3267	8.88907	2.48603	3.57561	0.000349412
ENSDARG00000100632	si:dkey-72l17.1	FALSE	0.410835	0	10.1958	0	1	NA	0.410835	0	10.1958	0	1	NA	0.410835	0.594025	8.81539	0.0673851	0.946275	NA	0.410835	0	8.82877	0	1	NA	0.410835	0	10.1958	0	1	NA	0.410835	0	10.1958	0	1	NA	0.410835	0	10.1958	0	1	NA	0.410835	0.657886	8.82877	0.0745161	0.9406
ENSDARG00000103346	si:ch211-142b24.6	FALSE	12.2023	-4.94642	4.08143	-1.21193	0.225538	0.51137	12.2023	-5.07584	4.08143	-1.24364	0.213631	0.447268	12.2023	-3.10283	3.39069	-0.915104	0.360137	0.595853	12.2023	3.08237	3.31558	0.929663	0.352546	0.584465	12.2023	-4.95701	4.08143	-1.21453	0.224546	0.557833	12.2023	-3.54429	4.06799	-0.871263	0.38361	0.702499	12.2023	-5.20398	4.08143	-1.27504	0.202295	0.464552	12.2023	-0.987431	3.34561	-0.295142	0.767885
ENSDARG00000033296	gpr37b	FALSE	58.3422	-6.15181	2.89099	-2.12792	0.0333435	0.133446	58.3422	-7.66288	2.91606	-2.62782	0.0085933	0.0417723	58.3422	0.818943	2.19802	0.372582	0.709459	0.861544	58.3422	0.790683	2.19799	0.35973	0.719049	0.854038	58.3422	1.81414	2.53588	0.715389	0.474369	0.833919	58.3422	-2.28007	2.56391	-0.889293	0.373846	0.692926	58.3422	-0.0341324	2.53944	-0.0134409	0.989276	1	58.3422	2.18879	2.19756	0.996008	0.319246
ENSDARG00000045878	nudt4b	FALSE	559.144	0.260298	1.10395	0.235788	0.813597	1	559.144	-1.10273	1.10453	-0.998367	0.318101	0.583374	559.144	-1.74823	0.956518	-1.8277	0.0675942	0.207939	559.144	-1.81531	0.95652	-1.89783	0.0577188	0.182979	559.144	0.175848	1.10397	0.159287	0.873442	1	559.144	-2.54506	1.10659	-2.2999	0.0214537	0.103988	559.144	-2.50711	1.10602	-2.26679	0.0234029	0.0973236	559.144	-2.1483	0.95735	-2.24401	0.024832
ENSDARG00000100164	si:dkey-16p6.1	FALSE	44.6657	-5.77565	2.85739	-2.0213	0.0432483	0.162071	44.6657	1.37648	2.47383	0.556416	0.577927	0.842179	44.6657	2.89895	2.14416	1.35202	0.176369	0.391924	44.6657	2.08367	2.14491	0.971448	0.331325	0.563751	44.6657	-3.36342	2.6718	-1.25886	0.208081	0.533899	44.6657	-4.36423	2.83687	-1.5384	0.123952	0.353165	44.6657	-4.65485	2.82978	-1.64495	0.0999802	0.28449	44.6657	1.82479	2.14695	0.849945	0.395356
ENSDARG00000056954	si:dkeyp-38g8.5	FALSE	5.20936	0	10.1958	0	NA	NA	5.20936	0	10.1958	0	NA	NA	5.20936	0	8.82877	0	NA	NA	5.20936	0	8.82877	0	NA	NA	5.20936	0	10.1958	0	NA	NA	5.20936	0	10.1958	0	NA	NA	5.20936	0	10.1958	0	NA	NA	5.20936	17.4797	8.77098	1.9929	NA
ENSDARG00000089142	zgc:113119	FALSE	83.0687	-9.99952	2.53896	-3.93842	8.20186e-05	0.0010784	83.0687	-2.51179	2.09617	-1.19828	0.230809	0.471935	83.0687	-0.0261697	1.81032	-0.0144559	0.988466	1	83.0687	-2.05392	1.81183	-1.13361	0.256957	0.486452	83.0687	-2.81249	2.09847	-1.34026	0.18016	0.490372	83.0687	-1.74392	2.09379	-0.832902	0.4049	0.721956	83.0687	-1.86631	2.09337	-0.891533	0.372643	0.685631	83.0687	0.0327134	1.81064	0.0180673	0.985585
ENSDARG00000099626	si:dkey-22a18.1p	FALSE	3.54918	0	10.1958	0	1	NA	3.54918	0	10.1958	0	1	NA	3.54918	5.45599	8.77177	0.621994	0.533946	NA	3.54918	3.27569	8.77881	0.373136	0.709047	NA	3.54918	0	10.1958	0	1	NA	3.54918	0	10.1958	0	1	NA	3.54918	1.22924	10.1792	0.12076	0.903881	NA	3.54918	0	8.82877	0	1
ENSDARG00000045877	ube2nb	FALSE	178.522	-4.79551	1.68846	-2.84017	0.0045089	0.0279908	178.522	-0.608542	1.64882	-0.369077	0.71207	0.948372	178.522	0.570686	1.427	0.39992	0.689216	0.847448	178.522	-0.196112	1.42725	-0.137405	0.89071	0.955929	178.522	-1.43208	1.65074	-0.867537	0.385648	0.752655	178.522	0.547799	1.64777	0.332448	0.739551	0.975772	178.522	0.447629	1.64766	0.271675	0.785872	1	178.522	0.327867	1.42739	0.229696	0.818328
ENSDARG00000098406	si:dkey-22a18.2	FALSE	8.50584	-3.40579	4.26257	-0.799	0.42429	NA	8.50584	-3.38528	4.26301	-0.794105	0.427134	NA	8.50584	-3.65284	3.59583	-1.01586	0.309698	0.546807	8.50584	0.443107	3.50395	0.126459	0.899368	0.959758	8.50584	-3.3519	4.27694	-0.783714	0.433208	NA	8.50584	2.42088	4.0329	0.600283	0.548318	NA	8.50584	-5.03396	4.27856	-1.17655	0.239373	0.517875	8.50584	-4.61166	3.64272	-1.26599	0.205515
ENSDARG00000077205	zgc:153116	FALSE	58.1496	3.32595	2.55371	1.3024	0.19278	0.46143	58.1496	1.6813	2.55734	0.657438	0.510899	0.782582	58.1496	1.49416	2.21921	0.673286	0.500765	0.715064	58.1496	0.767092	2.22079	0.345413	0.729784	0.860415	58.1496	0.645041	2.5642	0.251556	0.801384	1	58.1496	3.6597	2.55331	1.43332	0.151768	0.402341	58.1496	-4.69369	2.90456	-1.61597	0.1061	0.297257	58.1496	2.585	2.21866	1.16512	0.243972
ENSDARG00000029105	ftr51	FALSE	144.382	-1.82136	1.86958	-0.974207	0.329954	0.646011	144.382	-2.27222	1.87008	-1.21504	0.224351	0.462396	144.382	-2.41938	1.61868	-1.49466	0.135003	0.328505	144.382	-1.76736	1.61819	-1.09218	0.274754	0.506597	144.382	-4.17642	1.87817	-2.22366	0.026171	0.136699	144.382	-1.60989	1.86929	-0.861231	0.389111	0.707276	144.382	-3.89737	1.87504	-2.07856	0.0376581	0.138735	144.382	-1.83456	1.61884	-1.13326	0.257106
ENSDARG00000006283	waslb	FALSE	4320.5	-0.807681	0.637847	-1.26626	0.205419	0.480592	4320.5	-1.21526	0.637948	-1.90496	0.0567857	0.176732	4320.5	-1.15396	0.552293	-2.0894	0.036672	0.133838	4320.5	-0.872637	0.552239	-1.58018	0.114066	0.293061	4320.5	-0.230424	0.637667	-0.361356	0.717834	0.999171	4320.5	-1.10529	0.637969	-1.73251	0.083183	0.271472	4320.5	-1.81357	0.638203	-2.84168	0.00448764	0.0275795	4320.5	-1.63232	0.552635	-2.9537	0.00313994
ENSDARG00000068701	gpr85	FALSE	522.678	0.71089	0.776743	0.915219	0.360077	0.682665	522.678	-0.220747	0.77775	-0.283827	0.776543	0.993218	522.678	0.910861	0.672696	1.35405	0.175722	0.39134	522.678	0.540304	0.672807	0.803059	0.42194	0.644133	522.678	-0.785366	0.779195	-1.00792	0.313493	0.671682	522.678	-0.723022	0.779142	-0.927971	0.353422	0.671777	522.678	-1.51416	0.780821	-1.93919	0.0524786	0.177872	522.678	0.148069	0.673567	0.219827	0.826006
ENSDARG00000097967	si:dkey-192l17.3	FALSE	7.22836	0	8.50932	0	1	NA	7.22836	0	8.50932	0	1	NA	7.22836	0	7.36866	0	1	NA	7.22836	5.73275	7.29973	0.785338	0.432256	NA	7.22836	0	8.50932	0	1	NA	7.22836	0	8.50932	0	1	NA	7.22836	0	8.50932	0	1	NA	7.22836	5.60328	7.3016	0.767405	0.442841
ENSDARG00000110658	zgc:174696	FALSE	0.87582	0	10.1958	0	1	NA	0.87582	0	10.1958	0	1	NA	0.87582	0	8.82877	0	1	NA	0.87582	-0.274504	8.82877	-0.031092	0.975196	NA	0.87582	0	10.1958	0	1	NA	0.87582	0	10.1958	0	1	NA	0.87582	0	10.1958	0	1	NA	0.87582	0	8.82877	0	1
ENSDARG00000069292	acot16	FALSE	10.6351	0	6.86841	0	1	1	10.6351	0	6.86841	0	1	1	10.6351	4.16571	5.86748	0.709965	0.477726	0.697218	10.6351	3.77351	5.86946	0.642906	0.520285	0.721431	10.6351	8.14866	6.71647	1.21324	0.225039	0.558434	10.6351	8.53221	6.7162	1.27039	0.203945	0.48483	10.6351	7.25583	6.71722	1.08018	0.28006	0.572063	10.6351	5.71118	5.86424	0.973899	0.330107
ENSDARG00000103441	znf1060	FALSE	6.53976	0	7.46498	0	1	NA	6.53976	0	7.46498	0	1	NA	6.53976	-0.271913	6.46324	-0.0420707	0.966442	NA	6.53976	1.62234	6.4227	0.252595	0.800581	NA	6.53976	0	7.46498	0	1	NA	6.53976	8.17451	7.32544	1.11591	0.264462	NA	6.53976	0	7.46498	0	1	NA	6.53976	4.98522	6.39025	0.780129	0.435315
ENSDARG00000045541	gcc1	FALSE	318.522	7.4392	1.47725	5.03586	4.75709e-07	1.15804e-05	318.522	6.316	1.47842	4.27213	1.93619e-05	0.000273273	318.522	6.92678	1.34757	5.14019	2.74461e-07	6.79505e-06	318.522	7.56983	1.34733	5.6184	1.92729e-08	6.4063e-07	318.522	7.19589	1.47744	4.87053	1.11299e-06	3.48611e-05	318.522	7.51554	1.47719	5.08773	3.62368e-07	1.11354e-05	318.522	8.25356	1.47661	5.58955	2.27665e-08	7.51531e-07	318.522	6.9745	1.34798	5.17406	2.29067e-07
ENSDARG00000045542	lamtor4	FALSE	293.343	-2.06356	1.33276	-1.54834	0.121541	0.340189	293.343	-2.75306	1.33341	-2.06467	0.038954	0.133027	293.343	-1.67173	1.15349	-1.44928	0.147258	0.34807	293.343	-1.93538	1.15355	-1.67776	0.0933944	0.256794	293.343	-2.25869	1.33293	-1.69453	0.0901643	0.321214	293.343	-0.795056	1.33192	-0.596926	0.550557	0.848525	293.343	-2.9875	1.33361	-2.24016	0.0250806	0.102516	293.343	-2.14911	1.15406	-1.86223	0.0625713
ENSDARG00000103675	si:ch211-142b24.5	FALSE	0.77097	-6.01575	10.0987	-0.595695	0.551379	NA	0.77097	-6.14516	10.0987	-0.60851	0.542849	NA	0.77097	-6.80071	8.71642	-0.780218	0.435262	NA	0.77097	-3.1599	8.67106	-0.364419	0.715545	NA	0.77097	-6.02633	10.0987	-0.596743	0.550679	NA	0.77097	-5.99915	10.0987	-0.594051	0.552478	NA	0.77097	-6.2733	10.0987	-0.621198	0.534469	NA	0.77097	-5.85115	8.71642	-0.671279	0.502043
ENSDARG00000045543	atp6v1f	FALSE	213.44	-2.81018	1.5955	-1.76131	0.0781852	0.250944	213.44	-0.554091	1.59216	-0.348012	0.727831	0.959456	213.44	-1.65246	1.37908	-1.19824	0.230825	0.461283	213.44	-2.18782	1.37935	-1.58612	0.112712	0.29088	213.44	-4.37562	1.60323	-2.72925	0.00634792	0.0486546	213.44	-2.23153	1.59416	-1.39982	0.161568	0.418954	213.44	-2.77518	1.59475	-1.74019	0.081825	0.24726	213.44	-1.85788	1.37975	-1.34654	0.17813
ENSDARG00000103689	znf1148	FALSE	15.1609	-1.73072	3.70699	-0.46688	0.640586	0.943032	15.1609	-1.86014	3.70699	-0.501793	0.615813	0.875204	15.1609	3.59868	3.04685	1.18112	0.237557	0.46835	15.1609	4.08771	3.0444	1.3427	0.17937	0.391851	15.1609	-1.74131	3.70699	-0.469737	0.638543	0.954244	15.1609	-1.71413	3.70699	-0.462403	0.643792	0.9169	15.1609	-1.98829	3.70699	-0.536361	0.591709	0.897994	15.1609	4.27862	3.04732	1.40406	0.1603
ENSDARG00000105173	si:ch211-142b24.2	FALSE	0.262182	-2.77543	10.1414	-0.273672	0.784336	NA	0.262182	1.0071	10.0571	0.100138	0.920235	NA	0.262182	-3.56031	8.76587	-0.406156	0.684628	NA	0.262182	-1.46356	8.74749	-0.167312	0.867124	NA	0.262182	-2.78602	10.1414	-0.274717	0.783534	NA	0.262182	-2.75883	10.1414	-0.272036	0.785594	NA	0.262182	-3.03298	10.1414	-0.299069	0.764888	NA	0.262182	-2.61074	8.76587	-0.29783	0.765833
ENSDARG00000068705	tmem168a	FALSE	163.946	2.00796	1.6779	1.19671	0.23142	0.519317	163.946	0.814509	1.67911	0.485084	0.627617	0.883684	163.946	1.40259	1.4543	0.964443	0.334824	0.570517	163.946	1.64556	1.45417	1.13161	0.257798	0.487272	163.946	-2.68034	1.70523	-1.57184	0.115989	0.376112	163.946	-0.186985	1.682	-0.111168	0.911483	1	163.946	1.87743	1.67781	1.11898	0.263149	0.549979	163.946	2.11702	1.45432	1.45567	0.145483
ENSDARG00000045680	tnpo3	FALSE	818.386	1.60194	0.620532	2.58155	0.00983575	0.0520038	818.386	2.76512	0.619455	4.46379	8.05225e-06	0.000127613	818.386	2.50291	0.538027	4.65201	3.28722e-06	6.07627e-05	818.386	2.32528	0.538058	4.32162	1.54885e-05	0.000234945	818.386	2.35411	0.619774	3.79834	0.000145669	0.00236096	818.386	2.40315	0.619769	3.87749	0.000105542	0.00154114	818.386	1.75334	0.620091	2.82755	0.00469053	0.0285783	818.386	2.35723	0.538348	4.37863	1.19428e-05
ENSDARG00000012435	spic	FALSE	0.654314	0	10.1958	0	1	NA	0.654314	0	10.1958	0	1	NA	0.654314	0	8.82877	0	1	NA	0.654314	-0.274447	8.82877	-0.0310855	0.975201	NA	0.654314	0	10.1958	0	1	NA	0.654314	0	10.1958	0	1	NA	0.654314	0	10.1958	0	1	NA	0.654314	4.86028	8.77506	0.553874	0.579665
ENSDARG00000097601	NA	FALSE	2.10767	0	10.1958	0	1	NA	2.10767	0	10.1958	0	1	NA	2.10767	-0.270389	8.82788	-0.030629	0.975565	NA	2.10767	0	8.82877	0	1	NA	2.10767	0	10.1958	0	1	NA	2.10767	0	10.1958	0	1	NA	2.10767	0	10.1958	0	1	NA	2.10767	4.80324	8.77527	0.547361	0.584131
ENSDARG00000094593	si:ch211-234f20.8	FALSE	1.30152	0	10.1958	0	1	NA	1.30152	0	10.1958	0	1	NA	1.30152	3.24825	8.7794	0.369986	0.711393	NA	1.30152	0	8.82877	0	1	NA	1.30152	0	10.1958	0	1	NA	1.30152	6.75857	10.0955	0.66946	0.503202	NA	1.30152	0	10.1958	0	1	NA	1.30152	0	8.82877	0	1
ENSDARG00000016886	dnajb9b	FALSE	13.7319	0	4.92089	0	1	1	13.7319	7.7809	4.70681	1.65312	0.0983073	0.262238	13.7319	6.79233	4.13937	1.64091	0.100816	0.271422	13.7319	3.82664	4.1508	0.921905	0.356578	0.588285	13.7319	0	4.92089	0	1	1	13.7319	8.26897	4.70637	1.75697	0.0789224	0.261956	13.7319	2.27129	4.79428	0.473751	0.635677	0.932512	13.7319	6.34327	4.14169	1.53156	0.12563
ENSDARG00000102008	si:dkey-72l17.6	FALSE	0.949334	0	10.1958	0	1	NA	0.949334	0	10.1958	0	1	NA	0.949334	3.44746	8.77815	0.392732	0.694517	NA	0.949334	3.76991	8.77616	0.429563	0.667514	NA	0.949334	0	10.1958	0	1	NA	0.949334	0	10.1958	0	1	NA	0.949334	0	10.1958	0	1	NA	0.949334	0	8.82877	0	1
ENSDARG00000045560	mybpc1	FALSE	9.23754	1.13438	7.49337	0.151385	0.879672	NA	9.23754	0	7.5021	0	1	NA	9.23754	3.07436	6.43097	0.478055	0.632611	0.809256	9.23754	3.21252	6.42905	0.499688	0.617295	0.791305	9.23754	0	7.5021	0	1	NA	9.23754	3.44187	7.39287	0.465566	0.641526	NA	9.23754	0	7.5021	0	1	1	9.23754	6.98713	6.41769	1.08873	0.276273
ENSDARG00000075731	si:dkey-11l22.1	FALSE	0.233282	0	10.1958	0	1	NA	0.233282	0	10.1958	0	1	NA	0.233282	0	8.82877	0	1	NA	0.233282	0	8.82877	0	1	NA	0.233282	0	10.1958	0	1	NA	0.233282	0	10.1958	0	1	NA	0.233282	0.870759	10.189	0.0854606	0.931895	NA	0.233282	0	8.82877	0	1
ENSDARG00000098522	si:dkeyp-44b5.1p	FALSE	0.133764	-2.5616	10.149	-0.252399	0.800733	NA	0.133764	-2.69102	10.149	-0.26515	0.790894	NA	0.133764	-2.60351	8.77378	-0.296737	0.766667	NA	0.133764	-2.60801	8.77468	-0.29722	0.766299	NA	0.133764	-1.10469	10.1472	-0.108867	0.913308	NA	0.133764	-2.54501	10.149	-0.250764	0.801997	NA	0.133764	-2.81915	10.149	-0.277776	0.781185	NA	0.133764	-2.39691	8.77468	-0.273162	0.784728
ENSDARG00000007639	cnot4b	FALSE	619.68	-1.02573	0.698819	-1.46781	0.142157	0.377689	619.68	-0.722853	0.698486	-1.03489	0.300722	0.563009	619.68	-1.00943	0.604793	-1.66906	0.0951062	0.261061	619.68	-1.23871	0.60485	-2.04796	0.0405643	0.142206	619.68	-0.948755	0.698726	-1.35783	0.174516	0.480238	619.68	-1.49423	0.699303	-2.13674	0.0326192	0.140801	619.68	-0.313942	0.698215	-0.449635	0.652974	0.946296	619.68	-1.42349	0.60538	-2.3514	0.0187029
ENSDARG00000039681	samm50l	FALSE	579.514	-0.891245	0.781305	-1.14071	0.253989	0.551443	579.514	-1.98519	0.782715	-2.53628	0.0112036	0.0513564	579.514	-0.727574	0.676103	-1.07613	0.281869	0.516842	579.514	0.347771	0.675818	0.514593	0.606837	0.783316	579.514	-0.287119	0.780758	-0.367744	0.713064	0.996703	579.514	-1.4981	0.782115	-1.91545	0.0554357	0.206981	579.514	0.754914	0.780187	0.967606	0.333241	0.639161	579.514	-0.653909	0.676419	-0.966721	0.333684
ENSDARG00000011605	dennd6b	FALSE	211.889	4.62434	1.80137	2.56712	0.0102547	0.0537747	211.889	-2.90957	2.05713	-1.41439	0.157248	0.364805	211.889	4.34033	1.5729	2.75945	0.0057898	0.0323758	211.889	4.44733	1.57281	2.82763	0.00468936	0.0270452	211.889	4.87626	1.80107	2.70742	0.00678077	0.0512145	211.889	4.62584	1.80138	2.56794	0.0102303	0.0602086	211.889	5.36949	1.80054	2.98215	0.00286231	0.0191734	211.889	2.95473	1.5755	1.87542	0.0607355
ENSDARG00000045864	lmod2b	FALSE	161.237	1.54778	2.34965	0.658729	0.51007	0.834616	161.237	7.4461	2.22029	3.35366	0.000797497	0.00620413	161.237	6.18127	2.04801	3.01818	0.002543	0.0166911	161.237	5.5666	2.04893	2.71683	0.00659101	0.0354878	161.237	7.94928	2.2198	3.58108	0.000342181	0.00475647	161.237	2.94606	2.2696	1.29806	0.194268	0.470379	161.237	-0.440213	2.59845	-0.169414	0.865471	1	161.237	5.67602	2.05078	2.76774	0.00564466
ENSDARG00000113510	si:ch211-59d8.2	FALSE	16.7794	-3.7677	3.20579	-1.17528	0.239882	0.531882	16.7794	3.21075	2.87001	1.11872	0.263258	0.516402	16.7794	0.15567	2.52823	0.0615728	0.950903	0.996126	16.7794	3.81346	2.50562	1.52196	0.128018	0.315808	16.7794	-3.77829	3.20579	-1.17858	0.238564	0.578848	16.7794	5.07434	2.86503	1.77113	0.0765389	0.256844	16.7794	-1.56554	3.03915	-0.515124	0.606466	0.909485	16.7794	0.577028	2.53514	0.227612	0.819948
ENSDARG00000109251	si:ch211-129p6.3	FALSE	3.31022	-1.77136	10.1889	-0.173852	0.861982	NA	3.31022	-1.90078	10.1889	-0.186553	0.852011	NA	3.31022	2.52538	8.76716	0.28805	0.773309	NA	3.31022	2.55792	8.76681	0.291773	0.77046	NA	3.31022	-1.78195	10.1889	-0.174891	0.861165	NA	3.31022	-1.75477	10.1889	-0.172223	0.863262	NA	3.31022	-0.672542	10.1821	-0.0660514	0.947337	NA	3.31022	0.0412167	8.8135	0.00467655	0.996269
ENSDARG00000063299	pcloa	FALSE	2363.1	0.0121711	0.955949	0.012732	0.989842	1	2363.1	0.494972	0.955771	0.517877	0.604544	0.866105	2363.1	1.03963	0.827703	1.25605	0.209099	0.434687	2363.1	1.12929	0.827694	1.36438	0.172447	0.382303	2363.1	2.00136	0.95557	2.09442	0.0362229	0.173225	2363.1	1.45018	0.955633	1.5175	0.12914	0.363596	2363.1	-0.418709	0.956014	-0.437973	0.661406	0.95331	2363.1	-1.31792	0.828425	-1.59087	0.111639
ENSDARG00000098390	si:ch211-129p6.2	FALSE	27.7023	-1.38434	2.5327	-0.546589	0.584661	0.901727	27.7023	-3.35234	2.6846	-1.24873	0.211763	0.444489	27.7023	2.31433	2.14912	1.07687	0.281536	0.516525	27.7023	1.16971	2.15119	0.543751	0.586613	0.768803	27.7023	-2.54143	2.60477	-0.975685	0.329221	0.692206	27.7023	1.50793	2.47869	0.608357	0.542951	0.842222	27.7023	0.021942	2.49012	0.00881164	0.992969	1	27.7023	1.8282	2.15167	0.849666	0.395511
ENSDARG00000079391	mrpl42	FALSE	30.8812	0	3.18028	0	1	1	30.8812	1.99951	3.023	0.661433	0.508334	0.780379	30.8812	8.09427	2.55945	3.16251	0.00156417	0.0112773	30.8812	8.47254	2.55914	3.3107	0.000930634	0.00731683	30.8812	0	3.18028	0	1	1	30.8812	8.17297	2.83725	2.88059	0.00396929	0.0291894	30.8812	7.8843	2.83731	2.77879	0.00545617	0.0321232	30.8812	5.77431	2.56808	2.24849	0.0245449
ENSDARG00000045913	mrps10	FALSE	146.103	-2.79649	1.92488	-1.45281	0.146276	0.384252	146.103	0.444353	1.91754	0.231731	0.816747	1	146.103	0.107572	1.66076	0.0647727	0.948355	0.995203	146.103	-1.33614	1.66143	-0.804211	0.421275	0.643529	146.103	-3.96349	1.93451	-2.04883	0.0404786	0.186329	146.103	-0.397094	1.91831	-0.207002	0.836008	1	146.103	-2.26407	1.92148	-1.1783	0.238678	0.517275	146.103	-0.644098	1.66153	-0.387653	0.698273
ENSDARG00000105244	si:dkeyp-44b5.2	FALSE	0.180081	0	10.1958	0	1	NA	0.180081	0	10.1958	0	1	NA	0.180081	0	8.82877	0	1	NA	0.180081	0	8.82877	0	1	NA	0.180081	0	10.1958	0	1	NA	0.180081	0	10.1958	0	1	NA	0.180081	0	10.1958	0	1	NA	0.180081	0	8.82877	0	1
ENSDARG00000070015	pimr173	FALSE	9.21499	8.7159	7.30023	1.19392	0.232509	NA	9.21499	0	7.44061	0	1	NA	9.21499	4.81552	6.36662	0.756371	0.449427	0.673665	9.21499	5.86937	6.36417	0.922251	0.356397	0.58819	9.21499	6.18356	7.30395	0.846606	0.397215	NA	9.21499	7.03687	7.30201	0.96369	0.335201	NA	9.21499	0	7.44061	0	1	1	9.21499	0	6.44334	0	1
ENSDARG00000100112	znf1118	FALSE	25.6234	-9.14676	2.98486	-3.06439	0.00218116	0.0158439	25.6234	-1.34406	2.6175	-0.513491	0.607608	0.868265	25.6234	-2.16005	2.26692	-0.952857	0.340663	0.576815	25.6234	-1.91916	2.26629	-0.84683	0.39709	0.623174	25.6234	-4.56991	2.65771	-1.71949	0.0855254	0.310356	25.6234	-5.55494	2.70309	-2.05503	0.0398762	0.163971	25.6234	-3.3768	2.62992	-1.28399	0.199145	0.458941	25.6234	-1.46109	2.26706	-0.644487	0.51926
ENSDARG00000101447	si:ch211-129p6.4	FALSE	0.182447	0	10.1958	0	1	NA	0.182447	0	10.1958	0	1	NA	0.182447	0	8.82877	0	1	NA	0.182447	0	8.82877	0	1	NA	0.182447	0	10.1958	0	1	NA	0.182447	0	10.1958	0	1	NA	0.182447	0	10.1958	0	1	NA	0.182447	0	8.82877	0	1
ENSDARG00000073915	si:ch211-91b17.1	FALSE	0.651039	-1.77025	10.189	-0.173742	0.862069	NA	0.651039	-0.493466	10.1862	-0.0484446	0.961362	NA	0.651039	1.37556	8.77393	0.156778	0.87542	NA	0.651039	-1.81664	8.82084	-0.205948	0.836831	NA	0.651039	-1.78084	10.189	-0.174781	0.861252	NA	0.651039	0.478475	10.1465	0.0471568	0.962388	NA	0.651039	-2.0278	10.189	-0.199019	0.842248	NA	0.651039	1.56825	8.77983	0.17862	0.858236
ENSDARG00000095293	si:dkey-265e7.1	FALSE	1.10669	-1.76146	6.57944	-0.267722	0.788913	NA	1.10669	-1.89088	6.57944	-0.287392	0.773812	NA	1.10669	2.84101	5.60958	0.506457	0.612536	NA	1.10669	-0.605344	5.66942	-0.106774	0.914969	NA	1.10669	0.670818	6.49989	0.103205	0.917801	NA	1.10669	-1.74487	6.57944	-0.2652	0.790856	NA	1.10669	-2.01902	6.57944	-0.306868	0.758944	NA	1.10669	-0.875383	5.6947	-0.153719	0.877831
ENSDARG00000045863	asb15b	FALSE	22.9356	9.29299	5.0559	1.83805	0.0660555	0.220936	22.9356	0	5.25695	0	1	1	22.9356	0	4.5525	0	1	1	22.9356	4.74989	4.44325	1.06901	0.285065	0.517568	22.9356	0	5.25695	0	1	1	22.9356	3.0203	5.11491	0.59049	0.554862	0.851455	22.9356	0	5.25695	0	1	1	22.9356	6.36818	4.44049	1.43412	0.151539
ENSDARG00000091746	si:ch211-91b17.4	FALSE	5.47028	-2.63415	3.00823	-0.875647	0.381222	NA	5.47028	-1.0819	2.79137	-0.387586	0.698322	NA	5.47028	0.486406	2.34955	0.207021	0.835994	NA	5.47028	1.34421	2.34131	0.574127	0.565882	NA	5.47028	-1.00531	2.79472	-0.359718	0.719058	NA	5.47028	-2.45719	2.99714	-0.819844	0.412305	NA	5.47028	-2.89614	3.00649	-0.963297	0.335398	NA	5.47028	-2.31917	2.52718	-0.917694	0.358779
ENSDARG00000021647	gnai1	FALSE	2015.53	1.01883	0.695472	1.46495	0.142936	0.378867	2015.53	1.12348	0.695439	1.6155	0.106202	0.276855	2015.53	0.594232	0.602361	0.986505	0.323885	0.559966	2015.53	0.436069	0.602368	0.723924	0.469113	0.683135	2015.53	0.288883	0.695597	0.415303	0.67792	0.979103	2015.53	-0.0649058	0.6957	-0.0932956	0.925669	1	2015.53	0.374004	0.695535	0.537722	0.590769	0.897132	2015.53	0.24637	0.602481	0.408925	0.682594
ENSDARG00000057974	parp12b	FALSE	151.585	0.18758	1.39694	0.134279	0.893182	1	151.585	-5.32756	1.53108	-3.47962	0.000502132	0.00421827	151.585	0.993491	1.20885	0.82185	0.411162	0.641197	151.585	0.0595431	1.20948	0.0492303	0.960736	0.991099	151.585	0.428494	1.39633	0.306871	0.758941	1	151.585	0.344403	1.3966	0.246601	0.805217	1	151.585	-1.88042	1.40572	-1.33769	0.180996	0.429834	151.585	0.70614	1.20966	0.58375	0.559389
ENSDARG00000100995	si:ch211-209j12.5	FALSE	2.67968	0	5.87659	0	1	NA	2.67968	0	5.87659	0	1	NA	2.67968	2.16477	5.02155	0.431095	0.666399	NA	2.67968	4.52711	4.99255	0.906773	0.364527	NA	2.67968	0	5.87659	0	1	NA	2.67968	3.02294	5.74981	0.525747	0.599064	NA	2.67968	0	5.87659	0	1	NA	2.67968	4.88087	4.99514	0.977125	0.328507
ENSDARG00000102994	znf1034	FALSE	0.244107	0	10.1958	0	1	NA	0.244107	0	10.1958	0	1	NA	0.244107	1.59462	8.80014	0.181204	0.856207	NA	0.244107	0.948134	8.81255	0.107589	0.914322	NA	0.244107	0	10.1958	0	1	NA	0.244107	0	10.1958	0	1	NA	0.244107	0	10.1958	0	1	NA	0.244107	0	8.82877	0	1
ENSDARG00000101829	si:dkey-16b10.2	FALSE	0.322565	0	10.1958	0	1	NA	0.322565	0	10.1958	0	1	NA	0.322565	0	8.82877	0	1	NA	0.322565	0	8.82877	0	1	NA	0.322565	0	10.1958	0	1	NA	0.322565	0	10.1958	0	1	NA	0.322565	0	10.1958	0	1	NA	0.322565	3.61129	8.78249	0.411193	0.680931
ENSDARG00000104351	si:dkeyp-107f9.3	FALSE	0.404542	0	10.1958	0	1	NA	0.404542	0	10.1958	0	1	NA	0.404542	0	8.82877	0	1	NA	0.404542	0	8.82877	0	1	NA	0.404542	0	10.1958	0	1	NA	0.404542	0	10.1958	0	1	NA	0.404542	0	10.1958	0	1	NA	0.404542	0	8.82877	0	1
ENSDARG00000063008	si:dkeyp-27e10.3	FALSE	139.194	0.541363	2.18818	0.247403	0.804596	1	139.194	-8.99534	2.61935	-3.43419	0.000594333	0.00485664	139.194	0.289345	1.89516	0.152676	0.878654	0.960739	139.194	0.511226	1.895	0.269777	0.787332	0.89597	139.194	1.30108	2.18736	0.594817	0.551966	0.893673	139.194	1.14779	2.18753	0.524697	0.599794	0.883826	139.194	-9.12348	2.61935	-3.48311	0.000495626	0.00458958	139.194	-2.6117	1.90538	-1.3707	0.17047
ENSDARG00000068708	ifrd1	FALSE	3186.69	1.04707	0.461722	2.26775	0.0233443	0.101653	3186.69	0.564498	0.461782	1.22243	0.221544	0.458288	3186.69	0.42609	0.399959	1.06533	0.286725	0.522749	3186.69	-0.265683	0.400034	-0.664151	0.506594	0.711445	3186.69	-0.530788	0.462171	-1.14847	0.250776	0.595552	3186.69	0.143775	0.461928	0.31125	0.755611	0.983725	3186.69	0.043534	0.461882	0.0942535	0.924908	1	3186.69	-0.449991	0.40025	-1.12428	0.260896
ENSDARG00000015921	pwp1	FALSE	714.135	-1.99032	1.01282	-1.96513	0.0493995	0.179065	714.135	1.34258	1.00944	1.33002	0.183511	0.404766	714.135	1.0569	0.874397	1.20872	0.226771	0.45696	714.135	0.252335	0.874512	0.288544	0.772931	0.887055	714.135	-0.788895	1.01069	-0.780555	0.435064	0.799659	714.135	1.39963	1.00947	1.38651	0.165591	0.425436	714.135	0.75687	1.00957	0.749693	0.45344	0.771598	714.135	0.963925	0.874535	1.10221	0.270369
ENSDARG00000045681	irf5	FALSE	10.5888	0	7.60999	0	1	1	10.5888	0	7.60999	0	1	1	10.5888	4.67145	6.51547	0.716979	0.473387	0.6938	10.5888	0	6.59	0	1	1	10.5888	0	7.60999	0	1	1	10.5888	0	7.60999	0	1	1	10.5888	0	7.60999	0	1	1	10.5888	5.3759	6.51566	0.825073	0.40933
ENSDARG00000045594	shisal1a	FALSE	47.8416	-4.59295	2.80406	-1.63796	0.10143	0.300472	47.8416	-4.3193	2.80172	-1.54166	0.123156	0.307584	47.8416	-3.94404	2.42275	-1.62792	0.103542	0.276281	47.8416	-4.38525	2.42343	-1.80952	0.0703697	0.210613	47.8416	-6.1263	2.82084	-2.1718	0.0298704	0.150389	47.8416	-7.54312	2.86565	-2.63225	0.00848209	0.0524106	47.8416	-3.81075	2.79934	-1.3613	0.173418	0.417764	47.8416	-3.26628	2.42288	-1.34809	0.177628
ENSDARG00000045911	tulp4a	FALSE	1006.89	-2.01853	0.525407	-3.84184	0.000122116	0.00149517	1006.89	0.669583	0.521662	1.28356	0.199296	0.42755	1006.89	-0.317558	0.452116	-0.702381	0.482441	0.700836	1006.89	-0.0763471	0.452018	-0.168903	0.865873	0.94095	1006.89	0.150077	0.521999	0.287505	0.773726	1	1006.89	-0.411239	0.522492	-0.787072	0.43124	0.747815	1006.89	-0.202997	0.522092	-0.388815	0.697413	0.981854	1006.89	0.224255	0.452199	0.495921	0.61995
ENSDARG00000045540	ppp6r2a	FALSE	1910.05	0.26526	0.475803	0.557501	0.577185	0.894936	1910.05	0.00203377	0.475848	0.00427399	0.99659	1	1910.05	-0.0477439	0.412062	-0.115866	0.907759	0.977079	1910.05	-0.524925	0.412149	-1.27363	0.202795	0.422745	1910.05	0.195063	0.475816	0.409953	0.68184	0.981744	1910.05	-0.40682	0.476134	-0.854423	0.39287	0.710704	1910.05	-0.690298	0.476148	-1.44976	0.147126	0.372355	1910.05	-0.511342	0.412411	-1.23989	0.215018
ENSDARG00000045595	si:dkey-14k9.3	FALSE	38.2402	8.13366	2.71799	2.99252	0.00276682	0.0191614	38.2402	0	3.0743	0	1	1	38.2402	5.68105	2.4656	2.30413	0.0212155	0.0889823	38.2402	7.51911	2.46092	3.0554	0.00224758	0.0151208	38.2402	0	3.0743	0	1	1	38.2402	8.01959	2.71828	2.95025	0.00317517	0.0246527	38.2402	0.894262	3.04839	0.293356	0.76925	1	38.2402	7.95842	2.46145	3.23323	0.00122399
ENSDARG00000102659	si:dkeyp-107f9.2	FALSE	0.215827	0	10.1958	0	1	NA	0.215827	0	10.1958	0	1	NA	0.215827	0	8.82877	0	1	NA	0.215827	0	8.82877	0	1	NA	0.215827	0	10.1958	0	1	NA	0.215827	0	10.1958	0	1	NA	0.215827	0	10.1958	0	1	NA	0.215827	0	8.82877	0	1
ENSDARG00000105162	si:dkey-224k5.13	FALSE	21.4473	-1.5313	4.19477	-0.365051	0.715073	0.991498	21.4473	-3.28584	4.22916	-0.776949	0.437189	0.712624	21.4473	1.88037	3.47807	0.540634	0.58876	0.77777	21.4473	5.8107	3.47027	1.67442	0.0940481	0.258156	21.4473	4.27123	3.9796	1.07328	0.283144	0.63662	21.4473	-3.13982	4.22916	-0.742423	0.457831	0.772691	21.4473	-3.41398	4.22916	-0.807249	0.419523	0.735786	21.4473	0.782341	3.49987	0.223534	0.82312
ENSDARG00000088524	acot17	FALSE	0.216688	0	10.1958	0	1	NA	0.216688	3.52237	10.1124	0.348324	0.727597	NA	0.216688	1.45075	8.80188	0.164823	0.869083	NA	0.216688	1.15334	8.80929	0.130923	0.895836	NA	0.216688	0	10.1958	0	1	NA	0.216688	0	10.1958	0	1	NA	0.216688	0	10.1958	0	1	NA	0.216688	0	8.82877	0	1
ENSDARG00000063481	si:ch211-214j24.15	FALSE	12.3284	0	5.20075	0	1	1	12.3284	0	5.20075	0	1	1	12.3284	4.1914	4.39689	0.953264	0.340456	0.576619	12.3284	4.03278	4.3976	0.917041	0.359121	0.590391	12.3284	0	5.20075	0	1	1	12.3284	7.90989	4.99872	1.58238	0.113562	0.333803	12.3284	0	5.20075	0	1	1	12.3284	5.31017	4.39469	1.20831	0.226927
ENSDARG00000045847	si:ch211-214j24.10	FALSE	1254.13	0.450098	0.861152	0.522669	0.601204	0.914119	1254.13	0.0941404	0.861197	0.109313	0.912954	1	1254.13	-0.263858	0.745842	-0.353772	0.723509	0.870366	1254.13	-0.558434	0.745874	-0.748697	0.45404	0.670483	1254.13	0.234849	0.861191	0.272702	0.785082	1	1254.13	-0.0326057	0.86127	-0.0378577	0.969801	1	1254.13	-0.0577272	0.861208	-0.0670304	0.946557	1	1254.13	0.222514	0.74588	0.298324	0.765456
ENSDARG00000104468	si:dkeyp-107f9.4	FALSE	1.63458	0	10.1958	0	1	NA	1.63458	0	10.1958	0	1	NA	1.63458	10.9518	8.82825	1.24054	0.214776	NA	1.63458	17.3687	8.77094	1.98025	0.0476751	NA	1.63458	0	10.1958	0	1	NA	1.63458	0	10.1958	0	1	NA	1.63458	0	10.1958	0	1	NA	1.63458	0	8.82877	0	1
ENSDARG00000105137	si:dkey-107f9.5	FALSE	0.367061	0	10.1958	0	1	NA	0.367061	2.55502	10.1305	0.25221	0.800879	NA	0.367061	0.256614	8.81973	0.0290955	0.976788	NA	0.367061	0.283763	8.82054	0.0321707	0.974336	NA	0.367061	0	10.1958	0	1	NA	0.367061	0	10.1958	0	1	NA	0.367061	0	10.1958	0	1	NA	0.367061	0	8.82877	0	1
ENSDARG00000100387	si:dkey-78o7.3	FALSE	6.68798	0	10.1958	0	1	NA	6.68798	0	10.1958	0	1	NA	6.68798	0	8.82877	0	1	NA	6.68798	0	8.82877	0	1	NA	6.68798	0	10.1958	0	1	NA	6.68798	0	10.1958	0	1	NA	6.68798	0	10.1958	0	1	NA	6.68798	0	8.82877	0	1
ENSDARG00000100855	si:dkey-78o7.6	FALSE	4.89478	0	9.64289	0	1	NA	4.89478	0	9.64289	0	1	NA	4.89478	0	8.35008	0	1	NA	4.89478	3.81633	8.29421	0.46012	0.64543	NA	4.89478	0	9.64289	0	1	NA	4.89478	0	9.64289	0	1	NA	4.89478	0	9.64289	0	1	NA	4.89478	3.06482	8.30735	0.368929	0.712181
ENSDARG00000105306	NA	FALSE	0.685339	0	10.1958	0	1	NA	0.685339	0	10.1958	0	1	NA	0.685339	0.546616	8.81594	0.0620031	0.95056	NA	0.685339	4.30708	8.77414	0.490883	0.623509	NA	0.685339	0	10.1958	0	1	NA	0.685339	0	10.1958	0	1	NA	0.685339	0	10.1958	0	1	NA	0.685339	0.657658	8.82877	0.0744903	0.94062
ENSDARG00000102130	si:dkey-16b10.3p	FALSE	0.319552	0	10.1958	0	1	NA	0.319552	0	10.1958	0	1	NA	0.319552	0	8.82877	0	1	NA	0.319552	0.28417	8.82054	0.0322169	0.974299	NA	0.319552	0	10.1958	0	1	NA	0.319552	0	10.1958	0	1	NA	0.319552	0	10.1958	0	1	NA	0.319552	0	8.82877	0	1
ENSDARG00000088245	si:dkey-81i14.1	FALSE	4.79262	-1.60096	4.1711	-0.383821	0.701111	NA	4.79262	-3.3548	4.20565	-0.797689	0.425051	NA	4.79262	3.73568	3.44921	1.08305	0.278785	NA	4.79262	1.56158	3.45654	0.451776	0.651431	NA	4.79262	-1.77597	4.2019	-0.422658	0.672545	NA	4.79262	-1.62334	4.17768	-0.388575	0.697591	NA	4.79262	0.134411	4.00944	0.0335237	0.973257	NA	4.79262	-2.33929	3.59477	-0.650748	0.515209
ENSDARG00000089814	znf1042	FALSE	1.36515	0	10.1958	0	1	NA	1.36515	0	10.1958	0	1	NA	1.36515	3.45364	8.77811	0.393438	0.693996	NA	1.36515	4.71131	8.77304	0.537022	0.591253	NA	1.36515	0	10.1958	0	1	NA	1.36515	1.16511	10.1908	0.11433	0.908976	NA	1.36515	0	10.1958	0	1	NA	1.36515	0	8.82877	0	1
ENSDARG00000096499	si:dkey-81i14.5	FALSE	0.314706	0	10.1958	0	1	NA	0.314706	0	10.1958	0	1	NA	0.314706	0	8.82877	0	1	NA	0.314706	0	8.82877	0	1	NA	0.314706	0	10.1958	0	1	NA	0.314706	0	10.1958	0	1	NA	0.314706	0	10.1958	0	1	NA	0.314706	0	8.82877	0	1
ENSDARG00000070230	aldh1l2	FALSE	894.121	-0.368277	0.891119	-0.413275	0.679405	0.970116	894.121	0.758894	0.890623	0.852093	0.394162	0.670513	894.121	-0.263571	0.771518	-0.341627	0.732632	0.875573	894.121	-0.40161	0.771534	-0.520535	0.602691	0.780952	894.121	0.980768	0.890598	1.10125	0.270789	0.620637	894.121	0.94783	0.890616	1.06424	0.287219	0.598342	894.121	1.2184	0.890511	1.3682	0.171248	0.413475	894.121	0.128833	0.771605	0.166967	0.867396
ENSDARG00000098514	si:ch211-59d8.3	FALSE	2.93552	2.95344	5.6008	0.527324	0.597969	NA	2.93552	3.47737	5.5797	0.623219	0.53314	NA	2.93552	6.67918	4.85652	1.3753	0.169039	NA	2.93552	3.34937	4.87055	0.687678	0.491656	NA	2.93552	0	5.72857	0	1	NA	2.93552	0	5.72857	0	1	NA	2.93552	0	5.72857	0	1	NA	2.93552	0.657623	4.9609	0.132561	0.89454
ENSDARG00000006215	akr1b1.1	FALSE	55.189	0	3.26428	0	1	1	55.189	0	3.26428	0	1	1	55.189	8.72727	2.63716	3.30934	0.000935167	0.0074661	55.189	7.78898	2.63777	2.95287	0.00314839	0.019678	55.189	0	3.26428	0	1	1	55.189	0	3.26428	0	1	1	55.189	7.84744	2.93124	2.67718	0.00742448	0.0409182	55.189	8.22434	2.63818	3.11743	0.00182437
ENSDARG00000016691	cd9b	FALSE	70.5035	-1.71844	3.19722	-0.537478	0.590937	0.906289	70.5035	4.71002	2.86377	1.64469	0.100034	0.265584	70.5035	6.05994	2.57044	2.35755	0.0183959	0.0796379	70.5035	6.48765	2.56995	2.52443	0.0115888	0.0552911	70.5035	6.5449	2.85644	2.29128	0.0219471	0.121359	70.5035	-0.307455	3.17896	-0.0967157	0.922952	1	70.5035	6.56787	2.85594	2.29972	0.0214641	0.091249	70.5035	3.86073	2.58183	1.49535	0.134824
ENSDARG00000041665	mkrn1	FALSE	926.683	0.599648	0.661827	0.906048	0.36491	0.687199	926.683	0.20262	0.662114	0.30602	0.75959	0.980787	926.683	0.796295	0.573117	1.38941	0.164708	0.374724	926.683	0.808439	0.573091	1.41066	0.158343	0.362185	926.683	1.60548	0.661039	2.42871	0.0151525	0.0929991	926.683	0.205047	0.662319	0.309589	0.756873	0.984465	926.683	0.177948	0.662016	0.268796	0.788086	1	926.683	0.78894	0.573475	1.37572	0.168909
ENSDARG00000098515	si:ch211-59d8.1	FALSE	151.977	-1.51806	1.61357	-0.94081	0.346802	0.665995	151.977	-0.803643	1.61152	-0.498685	0.618001	0.877019	151.977	-1.20551	1.39538	-0.863928	0.387628	0.62047	151.977	-0.636125	1.39489	-0.456041	0.648361	0.810976	151.977	0.0420759	1.61053	0.0261254	0.979157	1	151.977	-2.80511	1.62014	-1.73141	0.0833794	0.271795	151.977	0.697007	1.60985	0.432964	0.665041	0.9565	151.977	-0.264139	1.39522	-0.189317	0.849844
ENSDARG00000045598	akr1b1.2	FALSE	172.466	-0.803373	1.70414	-0.471425	0.637338	0.940412	172.466	-4.05621	1.71219	-2.36902	0.0178353	0.0733228	172.466	-3.00479	1.47697	-2.03443	0.0419084	0.148086	172.466	-1.77944	1.47587	-1.20569	0.227937	0.453648	172.466	-1.57392	1.70485	-0.923206	0.3559	0.722063	172.466	-2.97503	1.70788	-1.74194	0.0815194	0.267753	172.466	-0.751735	1.70394	-0.441175	0.659086	0.951731	172.466	-2.17548	1.47688	-1.47302	0.140745
ENSDARG00000087319	tmem121b	FALSE	13.0832	-4.73375	4.77475	-0.991415	0.321483	0.636659	13.0832	-4.86318	4.77475	-1.01852	0.308431	0.572307	13.0832	1.23993	3.95344	0.313632	0.7538	0.88929	13.0832	1.31167	3.9531	0.331808	0.740034	0.866949	13.0832	2.07743	4.55708	0.455869	0.648484	0.960216	13.0832	-4.71716	4.77475	-0.98794	0.323182	0.640589	13.0832	-4.99132	4.77475	-1.04536	0.295858	0.592242	13.0832	1.93291	3.95362	0.488894	0.624916
ENSDARG00000098270	znf1053	FALSE	3.66024	-3.14678	10.1306	-0.310621	0.756089	NA	3.66024	-3.27619	10.1306	-0.323396	0.746395	NA	3.66024	2.50842	8.6959	0.28846	0.772995	NA	3.66024	0.996375	8.69965	0.11453	0.908817	NA	3.66024	-3.15737	10.1306	-0.311667	0.755294	NA	3.66024	-3.13018	10.1306	-0.308983	0.757334	NA	3.66024	-3.40433	10.1306	-0.336045	0.736837	NA	3.66024	2.54753	8.6973	0.292911	0.76959
ENSDARG00000096437	si:dkey-26h11.1	FALSE	0.209499	0	10.1958	0	1	NA	0.209499	0	10.1958	0	1	NA	0.209499	0	8.82877	0	1	NA	0.209499	0.645424	8.81575	0.0732126	0.941637	NA	0.209499	0	10.1958	0	1	NA	0.209499	0	10.1958	0	1	NA	0.209499	0	10.1958	0	1	NA	0.209499	0	8.82877	0	1
ENSDARG00000016010	nup107	FALSE	646.556	-5.30696	0.793828	-6.68527	2.30493e-11	1.36779e-09	646.556	0.0622404	0.751136	0.0828617	0.933961	1	646.556	0.27505	0.65039	0.4229	0.672368	0.836427	646.556	0.319924	0.650364	0.491915	0.622779	0.794579	646.556	-2.03551	0.754708	-2.69708	0.0069951	0.0523056	646.556	-0.45415	0.751722	-0.604146	0.545747	0.844936	646.556	0.28006	0.750939	0.372947	0.709188	0.990842	646.556	0.87409	0.650432	1.34386	0.178994
ENSDARG00000045910	tmem181	FALSE	594.618	0.977147	0.820689	1.19064	0.233795	0.523004	594.618	1.15153	0.82045	1.40353	0.160458	0.369495	594.618	0.950211	0.710951	1.33654	0.181374	0.39846	594.618	0.21055	0.711228	0.296037	0.767202	0.883113	594.618	0.731328	0.820876	0.890911	0.372977	0.740057	594.618	1.23566	0.820499	1.50599	0.132069	0.369659	594.618	-0.0103782	0.821478	-0.0126336	0.98992	1	594.618	-0.21133	0.71224	-0.296712	0.766687
ENSDARG00000043796	ms4a17a.7	FALSE	0.0534504	0	10.1958	0	1	NA	0.0534504	0	10.1958	0	1	NA	0.0534504	0	8.82877	0	1	NA	0.0534504	0	8.82877	0	1	NA	0.0534504	0	10.1958	0	1	NA	0.0534504	0	10.1958	0	1	NA	0.0534504	0	10.1958	0	1	NA	0.0534504	0	8.82877	0	1
ENSDARG00000089304	nlrc3l2	FALSE	14.1228	0	4.07754	0	1	1	14.1228	0	4.07754	0	1	1	14.1228	4.49903	3.39119	1.32668	0.184614	0.402938	14.1228	7.95271	3.38156	2.35179	0.0186834	0.0802129	14.1228	5.63646	3.82642	1.47304	0.140741	0.423476	14.1228	0	4.07754	0	1	1	14.1228	0	4.07754	0	1	1	14.1228	6.34783	3.38562	1.87494	0.0608013
ENSDARG00000045683	ccdc87	FALSE	4.87835	0	10.1958	0	1	NA	4.87835	0	10.1958	0	1	NA	4.87835	5.31198	8.77199	0.605561	0.544806	NA	4.87835	4.02386	8.77511	0.458554	0.646554	NA	4.87835	0	10.1958	0	1	NA	4.87835	0	10.1958	0	1	NA	4.87835	0	10.1958	0	1	NA	4.87835	5.07034	8.77432	0.577861	0.563358
ENSDARG00000007018	ms4a17a.6	FALSE	4.52574	0	10.1958	0	1	NA	4.52574	0	10.1958	0	1	NA	4.52574	0	8.82877	0	1	NA	4.52574	16.0604	8.77215	1.83084	0.0671243	NA	4.52574	16.1345	10.0996	1.59754	0.110146	NA	4.52574	0	10.1958	0	1	NA	4.52574	0	10.1958	0	1	NA	4.52574	0	8.82877	0	1
ENSDARG00000045846	osgep	FALSE	132.081	0	2.43129	0	1	1	132.081	0	2.43129	0	1	1	132.081	9.35478	1.84259	5.07698	3.83488e-07	9.11644e-06	132.081	10.5926	1.84219	5.75003	8.92293e-09	3.24228e-07	132.081	6.4769	1.9707	3.28659	0.00101407	0.0116555	132.081	8.98187	1.95949	4.58377	4.56659e-06	0.000104845	132.081	10.0684	1.95798	5.14222	2.71516e-07	7.10889e-06	132.081	9.72461	1.8428	5.27709	1.31253e-07
ENSDARG00000024874	dock4b	FALSE	2151.81	0.628611	0.571971	1.09903	0.271757	0.574114	2151.81	-1.02335	0.573043	-1.78582	0.0741283	0.215302	2151.81	0.0604471	0.495468	0.122	0.902899	0.974693	2151.81	-0.435374	0.495584	-0.878508	0.379668	0.609121	2151.81	0.696541	0.571931	1.21788	0.223271	0.555867	2151.81	0.710069	0.571942	1.2415	0.214419	0.501338	2151.81	-0.400068	0.572387	-0.698947	0.484585	0.801352	2151.81	-0.287664	0.49585	-0.580143	0.561818
ENSDARG00000095695	ms4a17a.10	FALSE	5.30677	0	8.5398	0	1	NA	5.30677	1.18858	8.53111	0.139322	0.889195	NA	5.30677	2.11373	7.34982	0.287589	0.773661	NA	5.30677	2.8202	7.33937	0.384256	0.700788	NA	5.30677	0	8.5398	0	1	NA	5.30677	0	8.5398	0	1	NA	5.30677	0	8.5398	0	1	NA	5.30677	0	7.39505	0	1
ENSDARG00000086650	ttc41	FALSE	3.63895	-1.63595	10.1933	-0.160493	0.872493	NA	3.63895	-1.76537	10.1933	-0.17319	0.862502	NA	3.63895	1.41618	8.77975	0.161301	0.871856	NA	3.63895	-2.40367	8.82582	-0.272345	0.785357	NA	3.63895	-1.64654	10.1933	-0.161532	0.871674	NA	3.63895	-1.61936	10.1933	-0.158865	0.873775	NA	3.63895	-1.8935	10.1933	-0.18576	0.852633	NA	3.63895	5.01234	8.76851	0.571629	0.567573
ENSDARG00000092775	si:dkey-4j21.1	FALSE	1.57062	0	10.1958	0	1	NA	1.57062	5.52219	10.0981	0.546856	0.584477	NA	1.57062	5.31376	8.77199	0.605765	0.544671	NA	1.57062	2.98832	8.78082	0.340324	0.733613	NA	1.57062	0	10.1958	0	1	NA	1.57062	0	10.1958	0	1	NA	1.57062	0	10.1958	0	1	NA	1.57062	0	8.82877	0	1
ENSDARG00000056152	fam3c	FALSE	225.443	-0.671092	1.49621	-0.448528	0.653772	0.953153	225.443	-0.65507	1.49608	-0.437857	0.66149	0.909189	225.443	-1.03882	1.29556	-0.801827	0.422653	0.65115	225.443	-1.15053	1.29558	-0.888041	0.374519	0.604116	225.443	-4.19443	1.50786	-2.78171	0.00540741	0.0429586	225.443	0.150633	1.49572	0.10071	0.919781	1	225.443	-1.90842	1.49733	-1.27455	0.202469	0.464841	225.443	-0.883952	1.29586	-0.682136	0.495153
ENSDARG00000096138	si:ch211-284e3.2	FALSE	15.0336	0	4.92703	0	1	1	15.0336	0	4.92703	0	1	1	15.0336	3.2481	4.16349	0.780139	0.435309	0.662267	15.0336	5.29448	4.14785	1.27644	0.201801	0.421302	15.0336	0	4.92703	0	1	1	15.0336	8.88404	4.7122	1.88533	0.0593858	0.217462	15.0336	0	4.92703	0	1	1	15.0336	4.75071	4.15538	1.14327	0.252929
ENSDARG00000014024	ms4a17a.4	FALSE	1.79676	0	10.1958	0	1	NA	1.79676	7.25342	10.0947	0.718536	0.472427	NA	1.79676	0	8.82877	0	1	NA	1.79676	0	8.82877	0	1	NA	1.79676	2.22975	10.1438	0.219815	0.826015	NA	1.79676	0	10.1958	0	1	NA	1.79676	0	10.1958	0	1	NA	1.79676	0	8.82877	0	1
ENSDARG00000098879	si:dkey-4j21.2	FALSE	1.40729	-1.77065	10.1889	-0.173781	0.862037	NA	1.40729	-1.90007	10.1889	-0.186483	0.852066	NA	1.40729	3.42314	8.76463	0.390563	0.69612	NA	1.40729	1.97531	8.76941	0.22525	0.821785	NA	1.40729	-0.34727	10.1883	-0.0340851	0.972809	NA	1.40729	-1.75406	10.1889	-0.172153	0.863317	NA	1.40729	-2.0282	10.1889	-0.199059	0.842216	NA	1.40729	-1.60594	8.82082	-0.182063	0.855534
ENSDARG00000045580	lum	FALSE	6.29398	0	10.1958	0	NA	NA	6.29398	0	10.1958	0	NA	NA	6.29398	16.8211	8.77126	1.91775	NA	NA	6.29398	13.596	8.78401	1.54781	NA	NA	6.29398	0	10.1958	0	NA	NA	6.29398	0	10.1958	0	NA	NA	6.29398	0	10.1958	0	NA	NA	6.29398	14.1671	8.78674	1.61233	NA
ENSDARG00000099520	si:ch73-223f1.5	FALSE	0.875406	0	10.1958	0	1	NA	0.875406	0	10.1958	0	1	NA	0.875406	0	8.82877	0	1	NA	0.875406	0	8.82877	0	1	NA	0.875406	0	10.1958	0	1	NA	0.875406	3.44422	10.1157	0.340482	0.733494	NA	0.875406	0	10.1958	0	1	NA	0.875406	0	8.82877	0	1
ENSDARG00000058244	il17ra1a	FALSE	31.9686	2.01361	3.0334	0.663813	0.50681	0.832062	31.9686	-6.6623	3.3567	-1.98478	0.0471692	0.153759	31.9686	1.00376	2.63014	0.381637	0.70273	0.857505	31.9686	0.752252	2.63042	0.285982	0.774892	0.888045	31.9686	0.799587	3.03661	0.263316	0.792307	1	31.9686	1.97158	3.03349	0.649937	0.515733	0.821077	31.9686	-5.1881	3.31286	-1.56605	0.117337	0.319159	31.9686	2.92978	2.62906	1.11438	0.265116
ENSDARG00000095997	znf1112	FALSE	35.2442	-9.03708	3.41778	-2.64414	0.00818991	0.0450528	35.2442	-23.7595	3.42675	-6.93353	4.10476e-12	2.90825e-10	35.2442	-3.26431	2.69476	-1.21135	0.22576	0.455693	35.2442	-2.87828	2.69404	-1.06839	0.285346	0.517784	35.2442	-23.6193	3.42675	-6.89262	5.47747e-12	5.06162e-10	35.2442	-1.77982	3.11082	-0.57214	0.567227	0.859074	35.2442	-23.9508	3.42675	-6.98936	2.76138e-12	1.94754e-10	35.2442	-2.93492	2.6957	-1.08874	0.276268
ENSDARG00000093546	si:ch73-56d11.5	FALSE	0.00898882	0	10.1958	0	1	NA	0.00898882	0	10.1958	0	1	NA	0.00898882	0	8.82877	0	1	NA	0.00898882	-0.274079	8.82877	-0.0310439	0.975235	NA	0.00898882	0	10.1958	0	1	NA	0.00898882	0	10.1958	0	1	NA	0.00898882	0	10.1958	0	1	NA	0.00898882	0	8.82877	0	1
ENSDARG00000095596	si:dkeyp-4f2.6	FALSE	0.0758238	0	10.1958	0	1	NA	0.0758238	0	10.1958	0	1	NA	0.0758238	-0.26973	8.82788	-0.0305544	0.975625	NA	0.0758238	0	8.82877	0	1	NA	0.0758238	0	10.1958	0	1	NA	0.0758238	0	10.1958	0	1	NA	0.0758238	0	10.1958	0	1	NA	0.0758238	0	8.82877	0	1
ENSDARG00000056145	si:dkey-159a18.1	FALSE	1.73961	0	10.1958	0	1	NA	1.73961	0	10.1958	0	1	NA	1.73961	4.40749	8.77403	0.502333	0.615433	NA	1.73961	-0.275073	8.82877	-0.0311564	0.975145	NA	1.73961	0	10.1958	0	1	NA	1.73961	0	10.1958	0	1	NA	1.73961	0	10.1958	0	1	NA	1.73961	5.36686	8.77346	0.611715	0.540726
ENSDARG00000003822	ankrd16	FALSE	46.1089	-6.74023	3.12748	-2.15516	0.031149	0.126742	46.1089	-2.37023	2.81771	-0.841189	0.400242	0.676252	46.1089	-0.203681	2.42817	-0.0838823	0.93315	0.989249	46.1089	-0.472158	2.42842	-0.19443	0.845839	0.930063	46.1089	-0.504141	2.80565	-0.179688	0.857398	1	46.1089	-2.54376	2.82211	-0.901367	0.367393	0.685708	46.1089	-1.60079	2.80992	-0.569692	0.568887	0.878353	46.1089	-0.333906	2.42955	-0.137435	0.890687
ENSDARG00000078745	pnpla8	FALSE	605.269	-0.554963	0.795098	-0.697982	0.485189	0.813054	605.269	-0.583032	0.795022	-0.733353	0.463343	0.738471	605.269	-0.911566	0.688435	-1.32411	0.185466	0.403859	605.269	-1.54948	0.688657	-2.25	0.0244492	0.0981923	605.269	-0.212296	0.794884	-0.267078	0.789409	1	605.269	-1.47393	0.795931	-1.85183	0.0640499	0.227556	605.269	-1.83428	0.796056	-2.30421	0.021211	0.0905714	605.269	-2.31624	0.69001	-3.35682	0.000788458
ENSDARG00000045909	dynlt1b	FALSE	255.912	-1.36347	1.75159	-0.778417	0.436323	0.764587	255.912	-2.11447	1.75316	-1.20609	0.227782	0.467246	255.912	0.898553	1.51493	0.593133	0.553092	0.753314	255.912	0.783419	1.51494	0.51713	0.605065	0.782344	255.912	-2.3281	1.75433	-1.32706	0.18449	0.496985	255.912	-1.26543	1.75141	-0.72252	0.469975	0.783544	255.912	-2.46795	1.75403	-1.40702	0.159421	0.393113	255.912	0.911146	1.51509	0.601381	0.547587
ENSDARG00000105458	si:dkeyp-81f3.4	FALSE	13.7087	0	6.21444	0	1	1	13.7087	0	6.21444	0	1	1	13.7087	2.8232	5.3056	0.532117	0.594645	0.781667	13.7087	3.67932	5.29552	0.694798	0.487182	0.697648	13.7087	0	6.21444	0	1	1	13.7087	0	6.21444	0	1	1	13.7087	0	6.21444	0	1	1	13.7087	6.60222	5.28674	1.24883	0.211728
ENSDARG00000097527	si:ch73-56d11.3	FALSE	3.6432	0	10.1958	0	NA	NA	3.6432	0	10.1958	0	NA	NA	3.6432	0	8.82877	0	NA	NA	3.6432	0	8.82877	0	NA	NA	3.6432	0	10.1958	0	NA	NA	3.6432	0	10.1958	0	NA	NA	3.6432	0	10.1958	0	NA	NA	3.6432	0	8.82877	0	NA
ENSDARG00000094484	znf1123	FALSE	4.51718	2.23781	8.34355	0.268208	0.788539	NA	4.51718	1.0485	8.4023	0.124787	0.900692	NA	4.51718	0	7.27892	0	1	NA	4.51718	0.917735	7.25947	0.126419	0.8994	NA	4.51718	0	8.40566	0	1	NA	4.51718	0	8.40566	0	1	NA	4.51718	0.871061	8.39734	0.103731	0.917383	NA	4.51718	0.657299	7.27892	0.0903018	0.928047
ENSDARG00000094308	si:dkey-247i3.6	FALSE	1.43213	-0.869005	5.13299	-0.169298	0.865562	NA	1.43213	-0.700465	5.11598	-0.136917	0.891096	NA	1.43213	-3.07319	4.48458	-0.68528	0.493168	NA	1.43213	-2.39296	4.47009	-0.535326	0.592424	NA	1.43213	-3.57633	5.24811	-0.681451	0.495586	NA	1.43213	-3.54914	5.24811	-0.676271	0.498869	NA	1.43213	1.65167	5.05878	0.326496	0.744049	NA	1.43213	-1.83338	4.49234	-0.408112	0.683192
ENSDARG00000096226	znf1072	FALSE	1.18396	0	10.1958	0	1	NA	1.18396	0	10.1958	0	1	NA	1.18396	0.30636	8.81902	0.0347386	0.972288	NA	1.18396	4.81726	8.77281	0.549112	0.582928	NA	1.18396	0	10.1958	0	1	NA	1.18396	0	10.1958	0	1	NA	1.18396	0	10.1958	0	1	NA	1.18396	0	8.82877	0	1
ENSDARG00000096186	si:dkey-247i3.5	FALSE	6.15696	0	6.06407	0	1	NA	6.15696	0	6.06407	0	1	NA	6.15696	-0.272596	5.24994	-0.0519237	0.958589	NA	6.15696	5.00273	5.15609	0.970256	0.331919	NA	6.15696	0	6.06407	0	1	NA	6.15696	0	6.06407	0	1	NA	6.15696	0	6.06407	0	1	NA	6.15696	2.06864	5.21453	0.396706	0.691584
ENSDARG00000096189	si:dkey-54j5.2	FALSE	1.28215	0	10.1958	0	1	NA	1.28215	0	10.1958	0	1	NA	1.28215	-0.270655	8.82788	-0.0306591	0.975541	NA	1.28215	3.4611	8.77771	0.394306	0.693355	NA	1.28215	0	10.1958	0	1	NA	1.28215	0	10.1958	0	1	NA	1.28215	0	10.1958	0	1	NA	1.28215	3.9648	8.77969	0.451587	0.651566
ENSDARG00000088378	znf1000	FALSE	0.809401	0	10.1958	0	1	NA	0.809401	0	10.1958	0	1	NA	0.809401	-0.270401	8.82788	-0.0306304	0.975564	NA	0.809401	2.40523	8.78637	0.273745	0.784281	NA	0.809401	0	10.1958	0	1	NA	0.809401	0	10.1958	0	1	NA	0.809401	0	10.1958	0	1	NA	0.809401	2.51332	8.79708	0.285699	0.775108
ENSDARG00000062983	fbxo18	FALSE	300.739	-3.57092	1.16405	-3.06767	0.00215738	0.0157255	300.739	-0.614271	1.15045	-0.533941	0.593382	0.855705	300.739	-0.449198	0.995871	-0.45106	0.651946	0.822167	300.739	0.208355	0.995603	0.209275	0.834233	0.924009	300.739	0.116578	1.14982	0.101388	0.919243	1	300.739	-0.351986	1.15032	-0.305989	0.759613	0.98601	300.739	-0.874567	1.15065	-0.760061	0.447218	0.765597	300.739	0.249108	0.9959	0.250133	0.802484
ENSDARG00000099099	NA	FALSE	13.7159	4.12636	3.98986	1.03421	0.301038	0.611877	13.7159	-2.8034	4.23658	-0.661713	0.508155	0.780233	13.7159	3.37375	3.49126	0.966342	0.333873	0.56967	13.7159	4.16504	3.48942	1.19362	0.232627	0.459507	13.7159	-2.68456	4.23658	-0.633664	0.5263	0.873877	13.7159	-2.65738	4.23658	-0.627247	0.530497	0.83218	13.7159	-2.93154	4.23658	-0.69196	0.488963	0.805095	13.7159	-2.50923	3.63329	-0.690623	0.489803
ENSDARG00000105694	si:cabz01015815.5	FALSE	4.64121	6.89496	10.0953	0.682985	0.494616	NA	4.64121	0	10.1958	0	1	NA	4.64121	0	8.82877	0	1	NA	4.64121	2.7246	8.78305	0.310211	0.756401	NA	4.64121	3.17564	10.1195	0.313813	0.753663	NA	4.64121	0	10.1958	0	1	NA	4.64121	0	10.1958	0	1	NA	4.64121	0	8.82877	0	1
ENSDARG00000105800	si:cabz01015815.4	FALSE	42.3096	0	3.28026	0	1	1	42.3096	6.9401	2.9521	2.3509	0.0187279	0.0762835	42.3096	6.49902	2.65465	2.44816	0.0143587	0.066066	42.3096	5.71866	2.65683	2.15244	0.0313626	0.11786	42.3096	8.12497	2.9489	2.75526	0.00586459	0.0457742	42.3096	6.99825	2.95253	2.37025	0.0177759	0.0906061	42.3096	0	3.28026	0	1	1	42.3096	8.54041	2.65266	3.21956	0.00128387
ENSDARG00000105743	si:cabz01015815.3	FALSE	20.1402	0	3.85998	0	1	1	20.1402	0	3.85998	0	1	1	20.1402	4.9949	3.19129	1.56517	0.117543	0.299868	20.1402	5.73888	3.18789	1.80021	0.0718275	0.213805	20.1402	0	3.85998	0	1	1	20.1402	3.33914	3.64765	0.915422	0.35997	0.678033	20.1402	0	3.85998	0	1	1	20.1402	7.60016	3.18555	2.38582	0.0170409
ENSDARG00000098776	si:dkey-4j21.3p	FALSE	6.12086	-1.74331	4.42482	-0.393984	0.693593	NA	6.12086	5.79439	4.18638	1.38411	0.166326	NA	6.12086	3.48336	3.69629	0.942394	0.345991	NA	6.12086	3.85944	3.6945	1.04465	0.296187	NA	6.12086	-1.7539	4.42482	-0.396377	0.691827	NA	6.12086	3.99415	4.19598	0.951899	0.341148	NA	6.12086	-2.00087	4.42482	-0.452193	0.65113	NA	6.12086	3.85174	3.69845	1.04145	0.297668
ENSDARG00000057942	glt8d2	FALSE	41.5821	0	4.33636	0	1	1	41.5821	17.7592	4.09108	4.34096	1.41864e-05	0.000208463	41.5821	17.45	3.615	4.8271	1.38535e-06	2.84712e-05	41.5821	16.7253	3.61552	4.62599	3.7281e-06	6.78265e-05	41.5821	0	4.33636	0	1	1	41.5821	18.4631	4.09053	4.51361	6.37345e-06	0.000138295	41.5821	16.5283	4.09313	4.03806	5.38957e-05	0.000724409	41.5821	18.5189	3.61482	5.12305	3.00637e-07
ENSDARG00000017366	prdm4	FALSE	193.149	-2.46595	1.33001	-1.85408	0.0637284	0.215205	193.149	0.981566	1.30812	0.750367	0.453034	0.72838	193.149	-0.00884411	1.13426	-0.00779723	0.993779	1	193.149	0.262329	1.13392	0.231348	0.817045	0.913921	193.149	1.03937	1.30819	0.794511	0.426898	0.792997	193.149	0.774396	1.30869	0.591735	0.554028	0.850741	193.149	0.863596	1.30813	0.660174	0.509142	0.823828	193.149	-1.23276	1.1392	-1.08212	0.279198
ENSDARG00000086449	znf1055	FALSE	0.90906	0	10.1958	0	1	NA	0.90906	0	10.1958	0	1	NA	0.90906	0	8.82877	0	1	NA	0.90906	1.57743	8.79926	0.179268	0.857727	NA	0.90906	5.2639	10.0995	0.521206	0.602223	NA	0.90906	0	10.1958	0	1	NA	0.90906	0	10.1958	0	1	NA	0.90906	4.04786	8.77913	0.461077	0.644743
ENSDARG00000003570	hsp90b1	FALSE	7991.55	1.95509	0.681495	2.86883	0.00411998	0.0261087	7991.55	6.02593	0.681167	8.84648	9.03241e-19	2.46718e-16	7991.55	4.5788	0.59036	7.75594	8.76935e-15	1.06757e-12	7991.55	2.42182	0.590431	4.10178	4.0998e-05	0.000532333	7991.55	3.55201	0.68126	5.21388	1.84927e-07	6.95309e-06	7991.55	5.90484	0.681171	8.66867	4.37213e-18	1.93352e-15	7991.55	3.69402	0.681235	5.42253	5.87609e-08	1.81477e-06	7991.55	3.02084	0.590446	5.11619	3.11763e-07
ENSDARG00000096011	si:dkeyp-4f2.3	FALSE	0.440119	0	10.1958	0	1	NA	0.440119	0	10.1958	0	1	NA	0.440119	0	8.82877	0	1	NA	0.440119	0	8.82877	0	1	NA	0.440119	0	10.1958	0	1	NA	0.440119	0	10.1958	0	1	NA	0.440119	0	10.1958	0	1	NA	0.440119	0	8.82877	0	1
ENSDARG00000106998	NA	FALSE	0.0711558	0	10.1958	0	1	NA	0.0711558	0	10.1958	0	1	NA	0.0711558	-0.269743	8.82788	-0.0305558	0.975624	NA	0.0711558	-0.274226	8.82877	-0.0310604	0.975221	NA	0.0711558	0	10.1958	0	1	NA	0.0711558	0	10.1958	0	1	NA	0.0711558	0	10.1958	0	1	NA	0.0711558	0	8.82877	0	1
ENSDARG00000077926	nopchap1	FALSE	115.948	2.87643	1.8193	1.58107	0.113862	0.324815	115.948	5.84872	1.8142	3.22385	0.00126479	0.0090811	115.948	5.07652	1.58508	3.20269	0.0013615	0.0101114	115.948	4.38126	1.58534	2.76361	0.00571657	0.0317066	115.948	-2.19254	1.99345	-1.09987	0.271387	0.621291	115.948	3.73152	1.81674	2.05397	0.039979	0.164286	115.948	2.98398	1.81802	1.64133	0.100729	0.285642	115.948	4.35962	1.58592	2.74894	0.00597878
ENSDARG00000105675	NA	FALSE	2.21658	5.50002	10.0882	0.545194	0.58562	NA	2.21658	-1.89998	10.1889	-0.186475	0.852073	NA	2.21658	1.93879	8.76996	0.221072	0.825036	NA	2.21658	2.94611	8.76562	0.336099	0.736796	NA	2.21658	-1.78115	10.1889	-0.174812	0.861227	NA	2.21658	-1.75397	10.1889	-0.172144	0.863324	NA	2.21658	-2.02812	10.1889	-0.199051	0.842223	NA	2.21658	-0.884527	8.82083	-0.100277	0.920124
ENSDARG00000033413	acot18	FALSE	195.014	-10.6362	2.14622	-4.95581	7.20293e-07	1.71083e-05	195.014	-0.867971	1.59087	-0.545597	0.585343	0.847807	195.014	-0.0107529	1.37692	-0.00780934	0.993769	1	195.014	0.206473	1.37685	0.149961	0.880796	0.949857	195.014	-2.76484	1.59652	-1.73179	0.0833116	0.304941	195.014	-1.84495	1.5931	-1.15809	0.246826	0.547054	195.014	1.12832	1.58943	0.709892	0.477771	0.794885	195.014	-1.09837	1.37806	-0.797039	0.425428
ENSDARG00000101292	si:dkey-201g16.1	FALSE	2.26083	-0.409777	10.1826	-0.040243	0.967899	NA	2.26083	-1.90101	10.1889	-0.186576	0.851993	NA	2.26083	-2.55645	8.82079	-0.289821	0.771953	NA	2.26083	-2.53931	8.82079	-0.287878	0.77344	NA	2.26083	-1.78219	10.1889	-0.174914	0.861147	NA	2.26083	-1.755	10.1889	-0.172246	0.863244	NA	2.26083	1.12453	10.1184	0.111137	0.911507	NA	2.26083	2.17995	8.7735	0.24847	0.803771
ENSDARG00000089296	si:dkey-240n22.6	FALSE	34.195	4.81112	2.1254	2.26362	0.0235972	0.102357	34.195	5.73813	2.12329	2.70247	0.00688261	0.035471	34.195	4.95364	1.87577	2.64086	0.00826968	0.0428459	34.195	4.61368	1.87606	2.45924	0.0139231	0.0638157	34.195	2.0421	2.148	0.9507	0.341757	0.706644	34.195	4.75963	2.12557	2.23922	0.0251413	0.116773	34.195	-0.501399	2.25051	-0.222793	0.823696	1	34.195	0.51383	1.92371	0.267104	0.789389
ENSDARG00000095521	znf1090	FALSE	1.40621	0	10.1958	0	1	NA	1.40621	0	10.1958	0	1	NA	1.40621	2.73438	8.78355	0.311308	0.755567	NA	1.40621	5.24068	8.772	0.597432	0.550219	NA	1.40621	0	10.1958	0	1	NA	1.40621	0	10.1958	0	1	NA	1.40621	0.869788	10.189	0.0853653	0.931971	NA	1.40621	0	8.82877	0	1
ENSDARG00000101236	cep83	FALSE	152.554	7.87608	2.31653	3.39995	0.000673979	0.00617347	152.554	7.53918	2.31715	3.25364	0.00113936	0.00832842	152.554	7.62563	2.13014	3.57988	0.000343758	0.00331162	152.554	8.27592	2.12939	3.88652	0.00010169	0.00115142	152.554	10.1485	2.31292	4.38776	1.14525e-05	0.000268098	152.554	8.52643	2.3149	3.68328	0.000230254	0.00294339	152.554	8.67823	2.31418	3.75002	0.000176823	0.00195466	152.554	9.72895	2.12897	4.56979	4.8821e-06
ENSDARG00000061544	ano6	FALSE	595.742	-0.554717	1.68002	-0.330184	0.741261	1	595.742	-1.45108	1.6802	-0.863638	0.387787	0.662993	595.742	-0.966756	1.45491	-0.664481	0.506383	0.719062	595.742	-1.23361	1.45492	-0.847888	0.3965	0.622704	595.742	-0.840282	1.68007	-0.500146	0.616972	0.94078	595.742	-1.49392	1.68026	-0.889098	0.373951	0.693046	595.742	-0.204569	1.67994	-0.121772	0.903079	1	595.742	-1.37471	1.45507	-0.944777	0.344773
ENSDARG00000074873	pimr170	FALSE	0.0293044	0	10.1958	0	1	NA	0.0293044	0	10.1958	0	1	NA	0.0293044	0	8.82877	0	1	NA	0.0293044	0	8.82877	0	1	NA	0.0293044	0	10.1958	0	1	NA	0.0293044	0	10.1958	0	1	NA	0.0293044	0	10.1958	0	1	NA	0.0293044	0	8.82877	0	1
ENSDARG00000103365	pimr214	FALSE	0.0282494	0	10.1958	0	1	NA	0.0282494	0	10.1958	0	1	NA	0.0282494	0	8.82877	0	1	NA	0.0282494	-0.274117	8.82877	-0.0310481	0.975231	NA	0.0282494	0	10.1958	0	1	NA	0.0282494	0	10.1958	0	1	NA	0.0282494	0	10.1958	0	1	NA	0.0282494	0.65831	8.82877	0.0745641	0.940562
ENSDARG00000104584	znf1120	FALSE	3.84965	-1.63788	6.47954	-0.252777	0.800441	NA	3.84965	-0.228146	6.46844	-0.0352707	0.971864	NA	3.84965	4.82298	5.51842	0.87398	0.382129	NA	3.84965	1.84058	5.53124	0.332762	0.739314	NA	3.84965	-1.64847	6.47954	-0.254411	0.799178	NA	3.84965	-1.62128	6.47954	-0.250216	0.802421	NA	3.84965	-1.89544	6.47954	-0.292526	0.769884	NA	3.84965	0.0914861	5.60171	0.0163318	0.98697
ENSDARG00000090366	znf1065	FALSE	1.0038	0	10.1958	0	1	NA	1.0038	0	10.1958	0	1	NA	1.0038	0	8.82877	0	1	NA	1.0038	1.63299	8.79815	0.185606	0.852754	NA	1.0038	0	10.1958	0	1	NA	1.0038	0	10.1958	0	1	NA	1.0038	0	10.1958	0	1	NA	1.0038	0	8.82877	0	1
ENSDARG00000095461	pimr171	FALSE	0.00899451	0	10.1958	0	1	NA	0.00899451	0	10.1958	0	1	NA	0.00899451	0	8.82877	0	1	NA	0.00899451	-0.274079	8.82877	-0.0310439	0.975235	NA	0.00899451	0	10.1958	0	1	NA	0.00899451	0	10.1958	0	1	NA	0.00899451	0	10.1958	0	1	NA	0.00899451	0	8.82877	0	1
ENSDARG00000094017	si:dkey-54j5.3	FALSE	4.41037	-1.77099	10.1889	-0.173815	NA	NA	4.41037	-1.90041	10.1889	-0.186517	NA	NA	4.41037	-1.84737	8.82026	-0.209447	NA	NA	4.41037	1.08419	8.776	0.123541	NA	NA	4.41037	1.21942	10.1213	0.120481	NA	NA	4.41037	-1.7544	10.1889	-0.172187	NA	NA	4.41037	-0.672175	10.1821	-0.0660153	NA	NA	4.41037	5.83811	8.76258	0.666254	NA
ENSDARG00000076690	avpr2l	FALSE	2.93667	0	10.1958	0	1	NA	2.93667	0	10.1958	0	1	NA	2.93667	3.34532	8.77877	0.381069	0.703152	NA	2.93667	0	8.82877	0	1	NA	2.93667	0	10.1958	0	1	NA	2.93667	0	10.1958	0	1	NA	2.93667	0	10.1958	0	1	NA	2.93667	6.00627	8.7721	0.684701	0.493532
ENSDARG00000076252	si:dkey-247i3.1	FALSE	0.341807	0	10.1958	0	1	NA	0.341807	0	10.1958	0	1	NA	0.341807	-0.269916	8.82788	-0.0305754	0.975608	NA	0.341807	0	8.82877	0	1	NA	0.341807	0	10.1958	0	1	NA	0.341807	0	10.1958	0	1	NA	0.341807	0	10.1958	0	1	NA	0.341807	0	8.82877	0	1
ENSDARG00000101363	ano2b	FALSE	451.567	-1.73707	1.60271	-1.08383	0.278439	0.582467	451.567	0.413979	1.59918	0.258869	0.795736	1	451.567	0.962709	1.38485	0.695171	0.486948	0.704492	451.567	0.662046	1.3849	0.478047	0.632617	0.800638	451.567	0.399758	1.59927	0.249964	0.802615	1	451.567	1.09184	1.59891	0.682868	0.49469	0.802338	451.567	-1.05515	1.6006	-0.659221	0.509754	0.824172	451.567	-0.573339	1.38587	-0.413703	0.679091
ENSDARG00000093165	si:dkey-16p6.2	FALSE	35.4265	6.15564	2.74981	2.23857	0.0251838	0.107482	35.4265	4.0775	2.75236	1.48145	0.138486	0.334158	35.4265	3.35333	2.40453	1.39459	0.163141	0.372356	35.4265	2.00173	2.40799	0.831286	0.405812	0.630746	35.4265	-2.5949	3.10325	-0.836189	0.403049	0.770109	35.4265	4.09007	2.75273	1.48583	0.137325	0.378319	35.4265	0.223928	2.79505	0.080116	0.936145	1	35.4265	2.80158	2.40809	1.1634	0.244666
ENSDARG00000095042	si:dkey-224k5.12	FALSE	0.142107	0	10.1958	0	1	NA	0.142107	0	10.1958	0	1	NA	0.142107	0	8.82877	0	1	NA	0.142107	0	8.82877	0	1	NA	0.142107	0	10.1958	0	1	NA	0.142107	0	10.1958	0	1	NA	0.142107	0	10.1958	0	1	NA	0.142107	0	8.82877	0	1
ENSDARG00000103538	si:dkey-201g16.6	FALSE	0.219925	0	10.1958	0	1	NA	0.219925	0	10.1958	0	1	NA	0.219925	0	8.82877	0	1	NA	0.219925	0	8.82877	0	1	NA	0.219925	1.22871	10.194	0.120532	0.904062	NA	0.219925	0	10.1958	0	1	NA	0.219925	0	10.1958	0	1	NA	0.219925	0	8.82877	0	1
ENSDARG00000073881	slc41a2b	FALSE	171.989	-2.69291	1.93489	-1.39176	0.163995	0.413682	171.989	-2.63243	1.93413	-1.36104	0.1735	0.389908	171.989	-1.01115	1.67174	-0.604847	0.545281	0.747737	171.989	-2.00307	1.67235	-1.19776	0.23101	0.457307	171.989	-1.53297	1.93172	-0.793576	0.427442	0.793095	171.989	-0.690723	1.93067	-0.357763	0.720521	0.964955	171.989	-1.17753	1.93091	-0.609833	0.541972	0.85508	171.989	-1.59508	1.67277	-0.953553	0.34031
ENSDARG00000100412	si:dkey-201g16.5	FALSE	9.49092	0.530283	3.23367	0.163988	0.869741	NA	9.49092	-0.453234	3.30854	-0.136989	0.891039	NA	9.49092	3.19466	2.76914	1.15366	0.248639	0.48082	9.49092	3.18177	2.76895	1.14909	0.250519	0.480097	9.49092	-2.68397	3.45189	-0.777537	0.436842	NA	9.49092	-0.384941	3.31863	-0.115994	0.907657	NA	9.49092	3.97615	3.14362	1.26483	0.205932	0.470091	9.49092	2.1217	2.78417	0.762056	0.446026
ENSDARG00000020812	si:ch73-177h5.2	FALSE	0.242493	0	10.1958	0	1	NA	0.242493	0	10.1958	0	1	NA	0.242493	0	8.82877	0	1	NA	0.242493	0	8.82877	0	1	NA	0.242493	0	10.1958	0	1	NA	0.242493	0	10.1958	0	1	NA	0.242493	0	10.1958	0	1	NA	0.242493	0	8.82877	0	1
ENSDARG00000088836	si:dkey-16p6.1	FALSE	1.77291	1.41261	4.8511	0.291194	0.770903	NA	1.77291	2.19073	4.76637	0.459622	0.645787	NA	1.77291	3.09424	4.12545	0.750039	0.453231	NA	1.77291	2.08461	4.14654	0.502736	0.61515	NA	1.77291	2.22798	4.77201	0.466885	0.640582	NA	1.77291	2.42798	4.76076	0.509998	0.610053	NA	1.77291	1.69679	4.79736	0.353693	0.723569	NA	1.77291	4.72806	4.11517	1.14893	0.250583
ENSDARG00000037960	lrrc17	FALSE	162.543	-10.6948	2.84007	-3.76567	0.000166103	0.00193308	162.543	-7.70109	2.57592	-2.98964	0.00279303	0.0172868	162.543	-2.55719	2.12043	-1.20598	0.227826	0.457866	162.543	-1.03402	2.11936	-0.48789	0.625628	0.796432	162.543	-1.60272	2.44846	-0.654581	0.512738	0.863191	162.543	-1.85119	2.44893	-0.755916	0.449699	0.765631	162.543	0.448164	2.4468	0.183164	0.854669	1	162.543	1.67764	2.11897	0.791723	0.428522
ENSDARG00000094215	si:dkey-240n22.2	FALSE	0.887008	0	10.1958	0	1	NA	0.887008	0	10.1958	0	1	NA	0.887008	0	8.82877	0	1	NA	0.887008	0	8.82877	0	1	NA	0.887008	0	10.1958	0	1	NA	0.887008	0	10.1958	0	1	NA	0.887008	0	10.1958	0	1	NA	0.887008	0	8.82877	0	1
ENSDARG00000095013	si:dkey-240n22.3	FALSE	0.49963	0	10.1958	0	1	NA	0.49963	0	10.1958	0	1	NA	0.49963	-0.270449	8.82788	-0.0306358	0.97556	NA	0.49963	2.28197	8.78786	0.259673	0.795116	NA	0.49963	0	10.1958	0	1	NA	0.49963	1.16538	10.1908	0.114357	0.908955	NA	0.49963	0	10.1958	0	1	NA	0.49963	1.51931	8.82318	0.172195	0.863284
ENSDARG00000090947	si:dkey-29j8.1	FALSE	0.755451	0	10.1958	0	1	NA	0.755451	0	10.1958	0	1	NA	0.755451	4.28324	8.77442	0.488151	0.625443	NA	0.755451	3.34127	8.77841	0.380624	0.703482	NA	0.755451	0	10.1958	0	1	NA	0.755451	0	10.1958	0	1	NA	0.755451	0	10.1958	0	1	NA	0.755451	0	8.82877	0	1
ENSDARG00000096188	si:dkey-84h14.3	FALSE	0.0253914	0	10.1958	0	1	NA	0.0253914	0	10.1958	0	1	NA	0.0253914	0	8.82877	0	1	NA	0.0253914	0	8.82877	0	1	NA	0.0253914	0	10.1958	0	1	NA	0.0253914	0	10.1958	0	1	NA	0.0253914	0	10.1958	0	1	NA	0.0253914	0	8.82877	0	1
ENSDARG00000096005	si:dkey-25i10.6	FALSE	0.0841162	0	10.1958	0	1	NA	0.0841162	0	10.1958	0	1	NA	0.0841162	1.10272	8.80672	0.125213	0.900355	NA	0.0841162	0.645514	8.81575	0.0732228	0.941629	NA	0.0841162	0	10.1958	0	1	NA	0.0841162	0	10.1958	0	1	NA	0.0841162	0	10.1958	0	1	NA	0.0841162	0	8.82877	0	1
ENSDARG00000094007	si:ch73-177h5.3	FALSE	0.314638	0	10.1958	0	1	NA	0.314638	0	10.1958	0	1	NA	0.314638	-0.269852	8.82788	-0.0305681	0.975614	NA	0.314638	3.90371	8.77559	0.444838	0.656437	NA	0.314638	0	10.1958	0	1	NA	0.314638	0	10.1958	0	1	NA	0.314638	0	10.1958	0	1	NA	0.314638	0	8.82877	0	1
ENSDARG00000091013	si:dkey-84h14.2	FALSE	2.07622	1.41668	5.00348	0.283139	0.77707	NA	2.07622	0	5.03322	0	1	NA	2.07622	4.34732	4.2471	1.0236	0.306025	NA	2.07622	4.10888	4.24833	0.967175	0.333456	NA	2.07622	0	5.03322	0	1	NA	2.07622	2.24403	4.92877	0.455292	0.648899	NA	2.07622	0	5.03322	0	1	NA	2.07622	0	4.35877	0	1
ENSDARG00000102461	si:dkey-267p21.2	FALSE	66.3994	-3.19568	2.47336	-1.29204	0.196343	0.467189	66.3994	-0.462754	2.44863	-0.188985	0.850105	1	66.3994	-2.7088	2.12603	-1.27411	0.202624	0.427408	66.3994	-2.76415	2.12601	-1.30016	0.193547	0.410229	66.3994	-0.259145	2.4484	-0.105842	0.915707	1	66.3994	-21.9593	2.83866	-7.7358	1.02751e-14	1.74461e-12	66.3994	-22.1863	2.83866	-7.81575	5.46359e-15	6.00147e-13	66.3994	-0.681808	2.12149	-0.321381	0.747921
ENSDARG00000027249	btg1	FALSE	11554.9	0.357158	0.241927	1.47631	0.139861	0.373742	11554.9	-0.756504	0.242066	-3.1252	0.00177687	0.0120263	11554.9	-0.966852	0.209591	-4.61305	3.96796e-06	7.15229e-05	11554.9	-0.680597	0.20956	-3.24774	0.00116326	0.00879831	11554.9	0.398293	0.241919	1.64639	0.0996834	0.342321	11554.9	-0.734234	0.242094	-3.03285	0.00242258	0.0199543	11554.9	-0.753292	0.242046	-3.11219	0.00185704	0.0134959	11554.9	-0.562561	0.20963	-2.6836	0.00728349
ENSDARG00000006396	nrcama	FALSE	1002.73	-0.340906	0.971545	-0.35089	0.725671	0.997057	1002.73	1.8382	0.967607	1.89973	0.0574679	0.17799	1002.73	2.65842	0.838654	3.16986	0.00152512	0.0110793	1002.73	2.33594	0.8387	2.78519	0.00534959	0.0300297	1002.73	2.76577	0.967184	2.85961	0.00424167	0.0354248	1002.73	2.10755	0.967533	2.17827	0.0293862	0.130485	1002.73	1.51982	0.967764	1.57044	0.116312	0.317311	1002.73	1.45999	0.839332	1.73946	0.0819537
ENSDARG00000095951	si:ch211-222h17.9	FALSE	6.99902	0	7.78222	0	1	NA	6.99902	0	7.78222	0	1	NA	6.99902	6.26873	6.66307	0.940817	0.346799	NA	6.99902	4.46034	6.66678	0.669039	0.50347	NA	6.99902	0	7.78222	0	1	NA	6.99902	0	7.78222	0	1	NA	6.99902	0	7.78222	0	1	NA	6.99902	5.76611	6.66527	0.865097	0.386986
ENSDARG00000100590	si:dkey-8o9.1p	FALSE	1.82486	-2.68704	4.38609	-0.612629	0.540122	NA	1.82486	-1.63954	4.27355	-0.383649	0.701238	NA	1.82486	1.54332	3.62049	0.426273	0.669909	NA	1.82486	-1.08104	3.64673	-0.296441	0.766893	NA	1.82486	-1.64896	4.28379	-0.38493	0.700289	NA	1.82486	-4.04056	4.40158	-0.917978	0.35863	NA	1.82486	-2.94961	4.38496	-0.672665	0.50116	NA	1.82486	-3.89241	3.75624	-1.03625	0.300085
ENSDARG00000093924	si:ch211-222h17.8	FALSE	2.8064	0	10.1958	0	1	NA	2.8064	0	10.1958	0	1	NA	2.8064	4.94649	8.77266	0.563852	0.572855	NA	2.8064	4.02513	8.7751	0.458698	0.646451	NA	2.8064	0	10.1958	0	1	NA	2.8064	0	10.1958	0	1	NA	2.8064	0	10.1958	0	1	NA	2.8064	5.71198	8.77265	0.651112	0.514974
ENSDARG00000099076	si:dkey-172k15.17	FALSE	0.00899451	0	10.1958	0	1	NA	0.00899451	0	10.1958	0	1	NA	0.00899451	0	8.82877	0	1	NA	0.00899451	-0.274079	8.82877	-0.0310439	0.975235	NA	0.00899451	0	10.1958	0	1	NA	0.00899451	0	10.1958	0	1	NA	0.00899451	0	10.1958	0	1	NA	0.00899451	0	8.82877	0	1
ENSDARG00000092241	znf1009	FALSE	30.3683	6.52994	3.36579	1.94009	0.0523683	0.186768	30.3683	0	3.65467	0	1	1	30.3683	2.58157	3.03968	0.849288	0.395721	0.628243	30.3683	5.80396	3.00072	1.93419	0.0530903	0.172462	30.3683	7.58768	3.36159	2.25717	0.0239973	0.128801	30.3683	8.46608	3.35996	2.5197	0.0117456	0.0668184	30.3683	0	3.65467	0	1	1	30.3683	2.57425	3.07185	0.838012	0.402024
ENSDARG00000034375	chst11	FALSE	585.925	0.211015	0.848363	0.248732	0.803568	1	585.925	1.23486	0.847195	1.45759	0.144953	0.344379	585.925	0.350415	0.734423	0.477129	0.63327	0.809631	585.925	0.0482163	0.734555	0.0656401	0.947664	0.985627	585.925	-0.249691	0.849082	-0.294072	0.768703	1	585.925	-0.692272	0.850206	-0.814241	0.415507	0.731945	585.925	-8.20203	1.30539	-6.2832	3.31677e-10	1.56527e-08	585.925	-0.356636	0.735705	-0.484753	0.627851
ENSDARG00000079698	asb13a.1	FALSE	70.1955	-6.20822	3.01547	-2.05879	0.0395141	0.151358	70.1955	2.87159	2.64978	1.08371	0.278495	0.535403	70.1955	0.38975	2.30235	0.169284	0.865573	0.954573	70.1955	2.92129	2.29879	1.27079	0.203803	0.423953	70.1955	0.482791	2.65821	0.181622	0.855879	1	70.1955	2.16311	2.65127	0.815879	0.414569	0.731194	70.1955	2.63356	2.64996	0.993812	0.320314	0.623058	70.1955	1.36753	2.30176	0.594125	0.552429
ENSDARG00000102027	si:dkey-172k15.11	FALSE	107.062	7.11477	2.487	2.86078	0.00422594	0.0266709	107.062	-1.77875	2.87285	-0.619159	0.535812	0.805387	107.062	6.62744	2.26709	2.92332	0.00346317	0.0214005	107.062	8.23208	2.26616	3.6326	0.000280575	0.00271203	107.062	6.9416	2.48727	2.79085	0.00525695	0.0420818	107.062	7.85557	2.48594	3.16	0.00157769	0.0141361	107.062	7.48535	2.48607	3.01092	0.00260455	0.0177408	107.062	4.79023	2.27391	2.1066	0.035152
ENSDARG00000099945	NA	FALSE	16.3333	8.2908	4.66926	1.77561	0.0757966	0.245355	16.3333	7.27205	4.67064	1.55697	0.119478	0.301519	16.3333	7.15017	4.10736	1.74082	0.0817156	0.236928	16.3333	5.10418	4.11147	1.24145	0.21444	0.43737	16.3333	5.34654	4.68018	1.14238	0.253296	0.598794	16.3333	0	4.88543	0	1	1	16.3333	0	4.88543	0	1	1	16.3333	7.41264	4.10794	1.80447	0.0711578
ENSDARG00000105689	NA	FALSE	68.4698	-6.15675	2.69215	-2.28693	0.0222002	0.0980467	68.4698	-0.512862	2.52108	-0.203429	0.8388	1	68.4698	-1.09169	2.18339	-0.499998	0.617077	0.797965	68.4698	-0.277971	2.18245	-0.127366	0.89865	0.959601	68.4698	-8.82043	2.90184	-3.0396	0.00236892	0.0228099	68.4698	-2.18476	2.52942	-0.86374	0.38773	0.706119	68.4698	-5.08044	2.58882	-1.96245	0.0497102	0.170699	68.4698	-4.7632	2.22545	-2.14033	0.0323283
ENSDARG00000101763	si:dkey-172k15.14	FALSE	0.396898	0	10.1958	0	1	NA	0.396898	0	10.1958	0	1	NA	0.396898	0	8.82877	0	1	NA	0.396898	0	8.82877	0	1	NA	0.396898	0	10.1958	0	1	NA	0.396898	0	10.1958	0	1	NA	0.396898	0	10.1958	0	1	NA	0.396898	0	8.82877	0	1
ENSDARG00000105831	si:dkey-240n22.10	FALSE	89.3523	3.99608	1.94232	2.05737	0.0396505	0.151774	89.3523	1.16975	1.94966	0.599978	0.548521	0.814928	89.3523	3.36906	1.68895	1.99477	0.0460681	0.157994	89.3523	2.59833	1.68945	1.53797	0.124056	0.309299	89.3523	0.174614	1.95968	0.0891035	0.929	1	89.3523	1.11813	1.951	0.573105	0.566573	0.858644	89.3523	2.24243	1.94481	1.15303	0.248898	0.530505	89.3523	2.01657	1.6916	1.19211	0.233219
ENSDARG00000095717	si:dkey-172k15.6	FALSE	59.3852	-1.28709	2.13522	-0.602789	0.546649	0.868783	59.3852	-6.4005	2.19101	-2.92125	0.00348625	0.0207477	59.3852	-3.10505	1.8503	-1.67813	0.0933208	0.25738	59.3852	-4.18775	1.85288	-2.26013	0.0238133	0.096245	59.3852	-5.7824	2.1742	-2.65955	0.00782442	0.0571493	59.3852	-3.09165	2.13992	-1.44475	0.148527	0.396778	59.3852	-4.62988	2.14922	-2.15421	0.0312237	0.120613	59.3852	-3.77056	1.85454	-2.03315	0.0420376
ENSDARG00000096001	si:dkey-240n22.8	FALSE	24.1572	1.55369	3.82677	0.406007	0.684737	0.973688	24.1572	-1.77159	4.01236	-0.441532	0.658828	0.907522	24.1572	4.61646	3.32323	1.38915	0.164787	0.374726	24.1572	1.95192	3.34199	0.584059	0.559181	0.749746	24.1572	-1.65276	4.01236	-0.411916	0.680401	0.980866	24.1572	-1.62557	4.01236	-0.405141	0.685374	0.944372	24.1572	7.93169	3.74488	2.11801	0.0341744	0.128984	24.1572	6.7294	3.32095	2.02635	0.042729
ENSDARG00000021239	apaf1	FALSE	336.365	0.341275	1.26323	0.270161	0.787036	1	336.365	2.29281	1.2591	1.82098	0.0686094	0.202954	336.365	2.78243	1.09198	2.54806	0.0108324	0.0530734	336.365	3.06967	1.0919	2.81132	0.00493386	0.0282085	336.365	0.780267	1.26172	0.618415	0.536302	0.882778	336.365	2.40726	1.25914	1.91182	0.0558987	0.208235	336.365	3.15663	1.25849	2.50827	0.0121324	0.059888	336.365	2.87224	1.0922	2.62977	0.0085442
ENSDARG00000098610	si:dkey-8o9.2	FALSE	1.2897	1.46091	8.57207	0.170427	0.864675	NA	1.2897	0	8.59054	0	1	NA	1.2897	1.19099	7.41111	0.160703	0.872327	NA	1.2897	4.77603	7.37258	0.64781	0.517108	NA	1.2897	0	8.59054	0	1	NA	1.2897	0	8.59054	0	1	NA	1.2897	0	8.59054	0	1	NA	1.2897	0	7.43899	0	1
ENSDARG00000104678	si:dkey-172k15.10	FALSE	80.4677	-0.161474	2.38562	-0.0676867	0.946035	1	80.4677	-1.36966	2.38761	-0.573652	0.566203	0.83162	80.4677	-1.85517	2.06722	-0.897421	0.369494	0.604636	80.4677	-2.34941	2.06802	-1.13607	0.255929	0.485515	80.4677	0.408165	2.38498	0.17114	0.864114	1	80.4677	-2.10919	2.39092	-0.882165	0.377688	0.696641	80.4677	-9.77034	2.78633	-3.50652	0.000454007	0.00426619	80.4677	-1.7892	2.06863	-0.864919	0.387084
ENSDARG00000102480	si:dkey-240n22.9	FALSE	22.579	0	4.41482	0	1	1	22.579	1.0525	4.40807	0.238766	0.811287	1	22.579	4.46665	3.69457	1.20898	0.226672	0.456858	22.579	7.21214	3.68608	1.95659	0.0503956	0.166243	22.579	5.98398	4.18152	1.43105	0.152415	0.445484	22.579	0	4.41482	0	1	1	22.579	9.06486	4.17338	2.17207	0.0298506	0.116922	22.579	7.54729	3.68665	2.0472	0.0406387
ENSDARG00000105712	NA	FALSE	1.605	0	10.1958	0	1	NA	1.605	0	10.1958	0	1	NA	1.605	0	8.82877	0	1	NA	1.605	0.645109	8.81575	0.0731768	0.941665	NA	1.605	0	10.1958	0	1	NA	1.605	0	10.1958	0	1	NA	1.605	0	10.1958	0	1	NA	1.605	4.1966	8.77821	0.47807	0.6326
ENSDARG00000095696	si:dkey-240n22.1	FALSE	11.2538	-0.378711	4.77205	-0.0793602	0.936746	1	11.2538	1.25924	4.63376	0.271753	0.785812	0.998951	11.2538	3.55386	4.01942	0.884173	0.376603	0.611192	11.2538	6.96154	4.01396	1.73433	0.0828589	0.236406	11.2538	-1.75849	4.78621	-0.367407	0.713316	0.996797	11.2538	-1.7313	4.78621	-0.361727	0.717556	0.963067	11.2538	-2.00546	4.78621	-0.419008	0.67521	0.965556	11.2538	3.20852	4.02632	0.796886	0.425517
ENSDARG00000045481	gsap	FALSE	232.014	-8.75841	2.22261	-3.9406	8.12768e-05	0.00107218	232.014	-3.97442	1.74433	-2.27848	0.022698	0.0883473	232.014	-1.88734	1.49454	-1.26282	0.206654	0.432236	232.014	-0.534937	1.49319	-0.358252	0.720155	0.854874	232.014	-0.117154	1.72428	-0.0679433	0.945831	1	232.014	0.951697	1.72346	0.552203	0.58081	0.869436	232.014	-0.651819	1.72468	-0.377935	0.705479	0.988404	232.014	0.0686904	1.49332	0.0459984	0.963312
ENSDARG00000004794	ccdc146	FALSE	26.4727	0	4.0177	0	1	1	26.4727	0	4.0177	0	1	1	26.4727	5.48716	3.33189	1.64686	0.099587	0.269261	26.4727	6.75899	3.32862	2.03057	0.042299	0.14631	26.4727	0	4.0177	0	1	1	26.4727	0	4.0177	0	1	1	26.4727	0	4.0177	0	1	1	26.4727	8.15393	3.32791	2.45016	0.0142791
ENSDARG00000045482	stk38l	FALSE	248.348	-0.58858	1.04189	-0.564917	0.572131	0.890311	248.348	-0.890731	1.04209	-0.854757	0.392686	0.668844	248.348	-1.15857	0.902161	-1.28421	0.199067	0.422424	248.348	-1.32404	0.902236	-1.46751	0.142237	0.337517	248.348	-3.0798	1.04989	-2.93345	0.00335222	0.0296214	248.348	-1.52777	1.04355	-1.46402	0.143189	0.388545	248.348	-1.58271	1.04309	-1.51734	0.129182	0.341974	248.348	-1.71296	0.903669	-1.89556	0.0580186
ENSDARG00000076476	zgc:173770	FALSE	4.93027	0	10.1958	0	1	NA	4.93027	0	10.1958	0	1	NA	4.93027	0	8.82877	0	1	NA	4.93027	0	8.82877	0	1	NA	4.93027	0	10.1958	0	1	NA	4.93027	0	10.1958	0	1	NA	4.93027	0	10.1958	0	1	NA	4.93027	0	8.82877	0	1
ENSDARG00000099870	tnni4a	FALSE	3.35669	-1.7723	10.1889	-0.173944	0.861909	NA	3.35669	-1.90171	10.1889	-0.186646	0.851938	NA	3.35669	2.59832	8.76685	0.29638	0.76694	NA	3.35669	-1.26017	8.81252	-0.142998	0.886292	NA	3.35669	-1.78289	10.1889	-0.174983	0.861093	NA	3.35669	-1.7557	10.1889	-0.172316	0.863189	NA	3.35669	-2.02985	10.1889	-0.199222	0.842089	NA	3.35669	-1.60759	8.82077	-0.182251	0.855386
ENSDARG00000021590	magi2a	FALSE	604.241	-0.401847	0.986543	-0.407328	0.683767	0.973273	604.241	-0.420728	0.986395	-0.42653	0.669721	0.915555	604.241	-1.01343	0.854319	-1.18624	0.235527	0.466459	604.241	0.201893	0.853735	0.236482	0.813059	0.911225	604.241	-1.46726	0.988316	-1.4846	0.13765	0.417994	604.241	0.154365	0.986004	0.156557	0.875594	1	604.241	-1.99328	0.98914	-2.01517	0.043887	0.155624	604.241	-1.63464	0.855911	-1.90982	0.0561559
ENSDARG00000095486	NA	FALSE	0.607587	0	10.1958	0	1	NA	0.607587	0	10.1958	0	1	NA	0.607587	0	8.82877	0	1	NA	0.607587	1.82388	8.79464	0.207385	0.835709	NA	0.607587	0	10.1958	0	1	NA	0.607587	0	10.1958	0	1	NA	0.607587	0	10.1958	0	1	NA	0.607587	0	8.82877	0	1
ENSDARG00000094558	si:dkeyp-53e4.1	FALSE	5.6463	1.41598	8.87846	0.159485	0.873287	NA	5.6463	-2.69375	8.97458	-0.300153	0.76406	NA	5.6463	2.0695	7.69371	0.268987	0.78794	NA	5.6463	3.45643	7.69055	0.449438	0.653115	NA	5.6463	-2.57492	8.97458	-0.286912	0.774179	NA	5.6463	-2.54774	8.97458	-0.283884	0.7765	NA	5.6463	-2.82189	8.97458	-0.314431	0.753194	NA	5.6463	4.67067	7.69011	0.60736	0.543612
ENSDARG00000045843	apex1	FALSE	902.76	0.238291	0.52866	0.450745	0.652173	0.952122	902.76	-0.820776	0.529546	-1.54996	0.121151	0.304624	902.76	0.483225	0.457681	1.05581	0.291054	0.52759	902.76	0.686003	0.457626	1.49905	0.133862	0.325187	902.76	-0.586708	0.529396	-1.10826	0.267749	0.617249	902.76	0.34986	0.52859	0.661875	0.508051	0.814803	902.76	1.18553	0.528089	2.24494	0.0247718	0.101645	902.76	1.3558	0.457656	2.9625	0.00305157
ENSDARG00000096000	si:dkey-29j8.2	FALSE	9.91763	-3.15315	5.01943	-0.628189	0.52988	NA	9.91763	-1.75375	5.00569	-0.350352	0.726075	NA	9.91763	3.1526	4.18866	0.752652	0.451659	0.675991	9.91763	3.57005	4.18784	0.852479	0.393949	0.620308	9.91763	-3.16374	5.01943	-0.630299	0.528499	NA	9.91763	-3.13655	5.01943	-0.624883	0.532048	NA	9.91763	5.56617	4.80884	1.15749	0.247073	0.52829	9.91763	2.34513	4.19429	0.559124	0.576077
ENSDARG00000096072	si:dkey-29j8.4	FALSE	12.9189	0	5.30695	0	1	1	12.9189	0	5.30695	0	1	1	12.9189	2.56765	4.51128	0.569162	0.569246	0.764401	12.9189	4.77374	4.4875	1.06379	0.287425	0.519289	12.9189	0	5.30695	0	1	1	12.9189	0	5.30695	0	1	1	12.9189	0	5.30695	0	1	1	12.9189	5.93291	4.48618	1.32249	0.186006
ENSDARG00000022424	slc26a5	FALSE	372.871	0.776492	1.5116	0.513689	0.607469	0.918074	372.871	-1.46399	1.51737	-0.964822	0.334634	0.60327	372.871	1.12406	1.30909	0.858657	0.39053	0.623246	372.871	-0.26865	1.30989	-0.205093	0.8375	0.925635	372.871	1.97026	1.51058	1.30431	0.192128	0.508998	372.871	1.19736	1.51116	0.79235	0.428157	0.744911	372.871	0.218283	1.51202	0.144366	0.885212	1	372.871	0.88411	1.30962	0.675089	0.499619
ENSDARG00000096091	si:dkey-29j8.3	FALSE	48.4024	0	3.59601	0	1	1	48.4024	7.7395	3.29708	2.34738	0.0189058	0.0767553	48.4024	6.28782	2.94589	2.13444	0.032807	0.123725	48.4024	6.83965	2.94467	2.32272	0.0201943	0.0849599	48.4024	8.69625	3.29569	2.63868	0.008323	0.0598959	48.4024	0	3.59601	0	1	1	48.4024	4.76093	3.3169	1.43536	0.151186	0.379314	48.4024	8.64712	2.94353	2.93767	0.00330689
ENSDARG00000031737	pthlha	FALSE	9.27642	0	9.82461	0	1	NA	9.27642	0	9.82461	0	1	NA	9.27642	5.01476	8.44901	0.593532	0.552825	0.7531	9.27642	4.79086	8.44936	0.567008	0.570708	0.75797	9.27642	8.72851	9.71873	0.898112	0.369126	NA	9.27642	5.44414	9.72398	0.559868	0.575569	NA	9.27642	0	9.82461	0	1	1	9.27642	1.58061	8.49988	0.185957	0.852478
ENSDARG00000093685	si:ch73-177h5.5	FALSE	0.00899451	0	10.1958	0	1	NA	0.00899451	0	10.1958	0	1	NA	0.00899451	0	8.82877	0	1	NA	0.00899451	-0.274079	8.82877	-0.0310439	0.975235	NA	0.00899451	0	10.1958	0	1	NA	0.00899451	0	10.1958	0	1	NA	0.00899451	0	10.1958	0	1	NA	0.00899451	0	8.82877	0	1
ENSDARG00000019861	fgl2a	FALSE	115.497	1.24236	2.39595	0.518526	0.604091	0.915969	115.497	-6.97848	2.79298	-2.49858	0.0124694	0.0560246	115.497	-1.47269	2.08552	-0.70615	0.480095	0.698915	115.497	0.077895	2.0782	0.037482	0.970101	0.995519	115.497	-6.85965	2.79298	-2.45603	0.0140482	0.0885112	115.497	0.700749	2.39798	0.292225	0.770115	0.991668	115.497	-7.10662	2.79298	-2.54446	0.0109448	0.0553555	115.497	-2.57224	2.11418	-1.21666	0.223733
ENSDARG00000087293	si:dkey-84h14.1	FALSE	0.929874	0	9.16321	0	1	NA	0.929874	1.04828	9.16014	0.114439	0.90889	NA	0.929874	2.51407	7.88697	0.318762	0.749907	NA	0.929874	2.52158	7.88614	0.319749	0.749159	NA	0.929874	0	9.16321	0	1	NA	0.929874	0	9.16321	0	1	NA	0.929874	0	9.16321	0	1	NA	0.929874	0	7.9348	0	1
ENSDARG00000017163	sinup	FALSE	0.946866	0	10.1958	0	1	NA	0.946866	0	10.1958	0	1	NA	0.946866	0	8.82877	0	1	NA	0.946866	0	8.82877	0	1	NA	0.946866	0	10.1958	0	1	NA	0.946866	0	10.1958	0	1	NA	0.946866	0	10.1958	0	1	NA	0.946866	2.48016	8.79771	0.28191	0.778012
ENSDARG00000059043	ntf3	FALSE	48.2964	0	4.53653	0	1	1	48.2964	0	4.53653	0	1	1	48.2964	16.3401	3.79662	4.30386	1.67848e-05	0.000252406	48.2964	16.2468	3.79668	4.27922	1.87547e-05	0.000276589	48.2964	18.7189	4.30239	4.35082	1.35629e-05	0.000310626	48.2964	15.3765	4.31519	3.56334	0.00036617	0.00435998	48.2964	17.2874	4.30418	4.01643	5.90862e-05	0.000783702	48.2964	16.1437	3.79916	4.24929	2.14449e-05
ENSDARG00000095993	znf1073	FALSE	15.7694	0	5.4094	0	1	1	15.7694	0	5.4094	0	1	1	15.7694	15.4061	4.57585	3.36684	0.000760358	0.00631858	15.7694	14.0861	4.58104	3.07486	0.00210599	0.0143705	15.7694	19.5071	5.21405	3.74126	0.000183099	0.00285788	15.7694	0	5.4094	0	1	1	15.7694	0	5.4094	0	1	1	15.7694	16.8839	4.57438	3.69097	0.000223401
ENSDARG00000103310	si:dkey-8o9.5	FALSE	0.295859	0	10.1958	0	1	NA	0.295859	0	10.1958	0	1	NA	0.295859	1.97357	8.79314	0.224445	0.822411	NA	0.295859	0.283951	8.82054	0.032192	0.974319	NA	0.295859	0	10.1958	0	1	NA	0.295859	0	10.1958	0	1	NA	0.295859	0	10.1958	0	1	NA	0.295859	0	8.82877	0	1
ENSDARG00000039185	nfyba	FALSE	234.657	0.860281	1.34227	0.640914	0.521579	0.845056	234.657	1.16699	1.3414	0.869979	0.384312	0.659419	234.657	2.09587	1.16212	1.80348	0.0713125	0.215801	234.657	2.34167	1.16202	2.01517	0.0438867	0.150324	234.657	1.31139	1.34135	0.977663	0.328241	0.691479	234.657	1.61143	1.34098	1.20169	0.229485	0.521911	234.657	2.18442	1.34013	1.63001	0.1031	0.290814	234.657	2.14508	1.16245	1.84531	0.0649929
ENSDARG00000102635	znf1037	FALSE	1.92793	0	10.1958	0	1	NA	1.92793	1.1922	10.1885	0.117015	0.906848	NA	1.92793	0.305772	8.81902	0.0346719	0.972341	NA	1.92793	0.283772	8.82053	0.0321718	0.974335	NA	1.92793	0	10.1958	0	1	NA	1.92793	0	10.1958	0	1	NA	1.92793	0	10.1958	0	1	NA	1.92793	6.00575	8.7721	0.684642	0.49357
ENSDARG00000090461	si:ch211-197f20.1	FALSE	13.2048	-1.82856	3.14426	-0.581555	0.560867	0.881348	13.2048	-3.12248	3.30824	-0.943848	0.345247	0.615651	13.2048	3.53328	2.61149	1.35298	0.176063	0.391655	13.2048	-1.16112	2.64406	-0.439142	0.660558	0.819126	13.2048	2.04988	3.00759	0.681568	0.495512	0.851558	13.2048	-2.02701	3.16641	-0.640162	0.522068	0.826403	13.2048	-4.75373	3.32668	-1.42897	0.153013	0.382692	13.2048	-1.18456	2.67135	-0.443434	0.657452
ENSDARG00000099652	xpot	FALSE	2505.19	1.05659	0.454089	2.32683	0.0199743	0.0902904	2505.19	2.59955	0.453689	5.72979	1.00552e-08	3.42062e-07	2505.19	1.57532	0.393307	4.00532	6.19344e-05	0.000769169	2505.19	1.00522	0.393372	2.5554	0.0106064	0.0517542	2505.19	0.684672	0.454241	1.50729	0.131737	0.407475	2505.19	2.01247	0.45381	4.4346	9.22441e-06	0.00019168	2505.19	1.8568	0.453789	4.09176	4.28113e-05	0.0005977	2505.19	1.64412	0.393402	4.17923	2.92497e-05
ENSDARG00000059196	si:ch73-177h5.4	FALSE	2.15614	0	10.1958	0	1	NA	2.15614	0	10.1958	0	1	NA	2.15614	3.82052	8.77621	0.435327	0.663325	NA	2.15614	0	8.82877	0	1	NA	2.15614	0	10.1958	0	1	NA	2.15614	0	10.1958	0	1	NA	2.15614	0	10.1958	0	1	NA	2.15614	0	8.82877	0	1
ENSDARG00000095440	si:dkeyp-53e4.2	FALSE	2.73194	-0.0746237	10.1732	-0.00733531	0.994147	NA	2.73194	-1.90088	10.1889	-0.186564	0.852003	NA	2.73194	1.42447	8.77347	0.162361	0.871022	NA	2.73194	-1.0281	8.80935	-0.116705	0.907093	NA	2.73194	-1.78206	10.1889	-0.174901	0.861157	NA	2.73194	-1.75487	10.1889	-0.172234	0.863254	NA	2.73194	-2.02902	10.1889	-0.19914	0.842153	NA	2.73194	4.3979	8.76418	0.501804	0.615805
ENSDARG00000096163	si:dkeyp-53e4.3p	FALSE	0.272869	0	10.1958	0	1	NA	0.272869	0	10.1958	0	1	NA	0.272869	0	8.82877	0	1	NA	0.272869	0	8.82877	0	1	NA	0.272869	0	10.1958	0	1	NA	0.272869	3.01812	10.1234	0.298132	0.765603	NA	0.272869	0	10.1958	0	1	NA	0.272869	0	8.82877	0	1
ENSDARG00000020749	caprin2	FALSE	30.3218	-8.3485	4.93674	-1.6911	0.0908183	0.278925	30.3218	-5.92821	4.82275	-1.22922	0.218991	0.454476	30.3218	-1.04138	4.09071	-0.254571	0.799054	0.917128	30.3218	-1.74188	4.09153	-0.42573	0.670305	0.825167	30.3218	-8.35909	4.93674	-1.69324	0.0904094	0.32183	30.3218	-8.3319	4.93674	-1.68774	0.091462	0.290396	30.3218	-8.60606	4.93674	-1.74327	0.0812865	0.246123	30.3218	-1.65782	4.09305	-0.405032	0.685454
ENSDARG00000098177	si:dkey-28i19.3	FALSE	2.66615	2.90474	5.20789	0.557757	0.57701	NA	2.66615	1.05089	5.33761	0.196885	0.843918	NA	2.66615	4.62436	4.5205	1.02297	0.30632	NA	2.66615	4.14386	4.52295	0.916185	0.35957	NA	2.66615	1.22356	5.33993	0.229133	0.818765	NA	2.66615	0	5.34305	0	1	NA	2.66615	2.22949	5.22912	0.426362	0.669844	NA	2.66615	0	4.62706	0	1
ENSDARG00000102595	si:dkey-250k10.1	FALSE	4.24365	-0.00930653	4.51866	-0.00205958	0.998357	NA	4.24365	0.570138	4.44406	0.128292	0.897918	NA	4.24365	3.32658	3.81294	0.872445	0.382965	NA	4.24365	0.729483	3.85047	0.189453	0.849738	NA	4.24365	-1.65106	4.5509	-0.362799	0.716755	NA	4.24365	-1.62388	4.5509	-0.356826	0.721222	NA	4.24365	-1.89804	4.5509	-0.417068	0.676629	NA	4.24365	-0.754381	3.93934	-0.191499	0.848134
ENSDARG00000109604	si:ch211-197f20.2	FALSE	1.94112	-3.40483	4.39971	-0.773877	0.439004	NA	1.94112	-4.81507	4.52666	-1.06371	0.287458	NA	1.94112	-2.43894	3.74496	-0.65126	0.514879	NA	1.94112	-3.83843	3.77515	-1.01676	0.309266	NA	1.94112	-6.10618	4.53316	-1.347	0.17798	NA	1.94112	-6.079	4.53316	-1.34101	0.179919	NA	1.94112	-6.35316	4.53316	-1.40148	0.161069	NA	1.94112	-1.83923	3.74747	-0.490792	0.623573
ENSDARG00000100283	si:dkey-250k10.3	FALSE	1.73817	0	10.1958	0	1	NA	1.73817	0	10.1958	0	1	NA	1.73817	-0.270223	8.82788	-0.0306102	0.97558	NA	1.73817	0	8.82877	0	1	NA	1.73817	0	10.1958	0	1	NA	1.73817	0	10.1958	0	1	NA	1.73817	0	10.1958	0	1	NA	1.73817	0	8.82877	0	1
ENSDARG00000113192	si:dkey-29p23.2	FALSE	1.33808	1.13286	10.1895	0.111179	0.911474	NA	1.33808	0	10.1958	0	1	NA	1.33808	4.96248	8.77263	0.565678	0.571613	NA	1.33808	2.51965	8.7851	0.28681	0.774258	NA	1.33808	0	10.1958	0	1	NA	1.33808	0	10.1958	0	1	NA	1.33808	0	10.1958	0	1	NA	1.33808	2.19202	8.80389	0.248983	0.803374
ENSDARG00000114935	si:dkeyp-53e4.4	FALSE	5.46966	0	4.57775	0	1	NA	5.46966	1.05244	4.57127	0.230229	0.817914	NA	5.46966	0.65624	3.93161	0.166914	0.867438	NA	5.46966	3.70017	3.84639	0.961984	0.336058	NA	5.46966	2.79703	4.42316	0.63236	0.527152	NA	5.46966	0	4.57775	0	1	NA	5.46966	0	4.57775	0	1	NA	5.46966	0	3.96435	0	1
ENSDARG00000009262	si:dkey-97m3.1	FALSE	267.425	-4.74032	1.62804	-2.91167	0.00359507	0.0234544	267.425	-0.993334	1.60981	-0.617051	0.537201	0.80629	267.425	-1.66285	1.39412	-1.19276	0.232964	0.463431	267.425	-1.68812	1.3941	-1.2109	0.225932	0.45135	267.425	-1.42087	1.61041	-0.882305	0.377612	0.743955	267.425	-4.50122	1.62517	-2.7697	0.00561084	0.038371	267.425	-4.48212	1.62223	-2.76293	0.00572844	0.0333384	267.425	-2.00694	1.39515	-1.43851	0.150288
ENSDARG00000087714	si:ch211-226o13.1	FALSE	118.075	0.404808	2.11567	0.191338	0.848261	1	118.075	2.46001	2.10659	1.16777	0.2429	0.488429	118.075	3.4485	1.82783	1.88666	0.0592057	0.189579	118.075	2.48146	1.8283	1.35725	0.174701	0.385528	118.075	-3.03988	2.22428	-1.36668	0.171726	0.476635	118.075	1.23879	2.11062	0.586933	0.557249	0.852007	118.075	5.03381	2.10446	2.39197	0.0167582	0.0763345	118.075	2.89983	1.82862	1.5858	0.112785
[truncated: 27,493 more rows]
[truncated: 1 more columns]

## Sheet: Hoang et al. 2020 GFP -
			NMDA GFP- 4h						NMDA GFP- 10h						NMDA GFP- 20h						NMDA GFP- 36h						LD GFP- 4h						LD GFP- 10h						LD GFP- 20h						LD GFP- 36h
[truncated: 28,487 more rows]
[truncated: 1 more columns]
