# Supplementary material for: Analysis of the senescence secretome during zebrafish retina regeneration
Source: Front Aging. 2025 Apr 16;6:1569422. doi: 10.3389/fragi.2025.1569422 (PMC12040975; doi:10.3389/fragi.2025.1569422)
Supplement: Supplementary file 9 [file Table5.xlsx]

## Sheet: Konar et al. 2025
			3d						12d						20d
ENSEMBL	Symbol	Senescence	baseMean	log2FoldChange	lfcSE	stat	pvalue	padj	baseMean.1	log2FoldChange.1	lfcSE.1	stat.1	pvalue.1	padj.1	baseMean.2	log2FoldChange.2	lfcSE.2	stat.2	pvalue.2	padj.2
ENSDARG00000030598	nampt1	TRUE	529.436	0.638491	0.0870181	7.33745	2.17704e-13	9.30564e-13	529.436	0.503889	0.0879069	5.73208	9.92071e-09	4.86836e-08	529.436	0.442349	0.0878231	5.03682	4.73342e-07	2.12891e-06
ENSDARG00000045676	calua	TRUE	300.264	1.63241	0.171344	9.52707	1.61778e-21	1.1552e-20	300.264	0.546412	0.173219	3.15445	0.00160799	0.0036738	300.264	0.296976	0.173522	1.71146	0.0869964	0.135972
ENSDARG00000012066	dcn	TRUE	247.44	3.85005	0.236248	16.2967	1.04227e-59	4.27362e-58	247.44	1.80223	0.238485	7.55698	4.12532e-14	3.60861e-13	247.44	1.68465	0.238508	7.06329	1.62603e-12	1.45737e-11
ENSDARG00000025073	rpl18a	TRUE	2219.62	2.89329	0.140078	20.6548	8.83661e-95	1.08217e-92	2219.62	1.69899	0.140339	12.1064	9.76856e-34	3.30519e-32	2219.62	1.49681	0.140365	10.6637	1.50539e-26	4.26891e-25
ENSDARG00000005451	gdi2	TRUE	4596.1	0.868876	0.10529	8.25223	1.55465e-16	8.23505e-16	4596.1	0.613123	0.105391	5.81759	5.97025e-09	3.00543e-08	4596.1	0.798872	0.105341	7.58367	3.35927e-14	3.58836e-13
ENSDARG00000020101	psmc2	TRUE	688.36	1.5208	0.142472	10.6744	1.34153e-26	1.2447e-25	688.36	1.0403	0.143013	7.27418	3.48529e-13	2.77909e-12	688.36	0.807312	0.143121	5.64075	1.6931e-08	9.34769e-08
ENSDARG00000070314	cald1a	TRUE	406.657	2.09592	0.14682	14.2755	3.11195e-46	7.26916e-45	406.657	1.48079	0.147743	10.0228	1.21066e-23	2.24391e-22	406.657	1.36325	0.147758	9.22626	2.80242e-20	5.08273e-19
ENSDARG00000045524	lamb1b	TRUE	138.094	2.84981	0.342567	8.31899	8.87152e-17	4.77699e-16	138.094	1.7011	0.344167	4.94267	7.70593e-07	2.98039e-06	138.094	1.14912	0.345042	3.33037	0.00086732	0.00223905
ENSDARG00000101047	rtcb	TRUE	142.235	1.65172	0.157912	10.4598	1.32147e-25	1.16036e-24	142.235	0.938726	0.160903	5.8341	5.40831e-09	2.73799e-08	142.235	0.830763	0.160914	5.16279	2.43298e-07	1.13957e-06
ENSDARG00000019644	ldhba	TRUE	7838.01	0.902193	0.105818	8.52585	1.51691e-17	8.57857e-17	7838.01	1.11719	0.105835	10.556	4.76728e-26	1.0276e-24	7838.01	1.41927	0.105803	13.4144	4.98225e-41	3.3964e-39
ENSDARG00000053136	b2m	TRUE	507.967	3.88436	0.329219	11.7987	3.96395e-32	4.88252e-31	507.967	2.14808	0.329845	6.5124	7.39586e-11	4.58855e-10	507.967	1.83631	0.329969	5.56509	2.62021e-08	1.40815e-07
ENSDARG00000011961	csrp2	TRUE	475.644	-0.12441	0.140827	-0.883422	0.377008	0.432409	475.644	0.0553852	0.141158	0.392362	0.69479	0.754521	475.644	0.0707345	0.140979	0.501736	0.615853	0.68994
ENSDARG00000005891	cyb5r3	TRUE	182.985	1.33878	0.131549	10.177	2.51113e-24	2.06478e-23	182.985	0.594855	0.134728	4.41523	1.00903e-05	3.3195e-05	182.985	0.520125	0.134609	3.86397	0.000111561	0.000342161
ENSDARG00000069912	hmga2	TRUE	40.445	0.175175	0.436748	0.401089	0.688355	0.730394	40.445	-1.84485	0.457583	-4.03172	5.53701e-05	0.000163464	40.445	-1.87697	0.456349	-4.11301	3.90535e-05	0.000129851
ENSDARG00000045487	rps16	TRUE	1661.29	2.91966	0.131683	22.1718	6.42167e-109	1.05793e-106	1661.29	1.77384	0.132033	13.4349	3.77741e-41	1.90086e-39	1661.29	1.46356	0.132113	11.078	1.60348e-28	5.20276e-27
ENSDARG00000045749	ppfibp1a	TRUE	103.819	0.20805	0.372635	0.558322	0.576625	0.627131	103.819	-0.290685	0.374823	-0.775525	0.43803	0.520226	103.819	-0.40376	0.374847	-1.07713	0.281421	0.365838
ENSDARG00000078073	nudt5	TRUE	168.262	1.82515	0.166996	10.9293	8.35013e-28	8.25086e-27	168.262	0.579184	0.170744	3.39213	0.000693524	0.00169744	168.262	0.46224	0.170787	2.70652	0.00679919	0.0144001
ENSDARG00000024654	pgm3	TRUE	81.0557	1.20461	0.175635	6.85861	6.95357e-12	2.66927e-11	81.0557	0.753777	0.179573	4.19761	2.69749e-05	8.34733e-05	81.0557	0.700283	0.179269	3.90632	9.37112e-05	0.000291257
ENSDARG00000006766	snd1	TRUE	1388.56	0.97726	0.0836599	11.6814	1.5875e-31	1.9037e-30	1388.56	0.313181	0.0843337	3.71359	0.000204338	0.000550141	1388.56	0.129392	0.0844048	1.53299	0.125278	0.185657
ENSDARG00000101813	nap1l1	TRUE	2752.78	1.32693	0.0935093	14.1903	1.05169e-45	2.40956e-44	2752.78	0.601489	0.093802	6.41233	1.43316e-10	8.61733e-10	2752.78	0.480748	0.0938077	5.12482	2.97821e-07	1.37909e-06
ENSDARG00000053468	adam10a	TRUE	2157.55	0.268995	0.0877912	3.06404	0.00218373	0.00380886	2157.55	-0.0529813	0.0881371	-0.601124	0.547758	0.62347	2157.55	-0.111616	0.0881094	-1.26679	0.205232	0.281546
ENSDARG00000005651	hrasb	TRUE	180.181	0.697827	0.15164	4.60186	4.1874e-06	9.98404e-06	180.181	0.851065	0.152297	5.58819	2.29449e-08	1.07873e-07	180.181	0.361475	0.153506	2.35479	0.0185332	0.0351307
ENSDARG00000053625	anxa2b	TRUE	9.83317	-0.787966	0.476925	-1.65218	0.0984976	0.130044	9.83317	-2.37055	0.56195	-4.21844	2.45997e-05	7.66459e-05	9.83317	-4.03865	0.739158	-5.46385	4.65927e-08	2.4176e-07
ENSDARG00000099169	cxcl8b.3	TRUE	11.3943	7.17616	0.842733	8.51535	1.66094e-17	9.37778e-17	11.3943	3.24804	0.880241	3.68995	0.000224302	0.000600273	11.3943	3.31943	0.875786	3.79023	0.000150511	0.000450539
ENSDARG00000102299	cxcl8b.1	TRUE	17.4948	7.33226	0.8221	8.91894	4.70781e-19	2.91952e-18	17.4948	2.49686	0.868554	2.87473	0.00404368	0.00850433	17.4948	2.99781	0.852484	3.51656	0.000437175	0.00119609
ENSDARG00000002235	mmp14a	TRUE	67.9534	4.67543	0.500066	9.34963	8.79515e-21	6.01491e-20	67.9534	2.72804	0.503408	5.41914	5.9885e-08	2.66255e-07	67.9534	2.56418	0.503579	5.09192	3.54465e-07	1.6256e-06
ENSDARG00000087863	cd44a	TRUE	41.7307	1.35346	0.497468	2.7207	0.00651446	0.0105767	41.7307	-0.680401	0.508274	-1.33865	0.180685	0.247504	41.7307	-0.320439	0.50465	-0.634973	0.525446	0.607595
ENSDARG00000102068	shcbp1	TRUE	61.7237	3.83823	0.407686	9.41467	4.74575e-21	3.29855e-20	61.7237	1.57564	0.413476	3.81072	0.000138563	0.000383923	61.7237	1.16999	0.41505	2.81892	0.00481849	0.0105834
ENSDARG00000008224	vps35	TRUE	1896.19	0.349644	0.0985239	3.54882	0.000386961	0.000743331	1896.19	0.361262	0.0986999	3.66021	0.000252013	0.000667589	1896.19	0.355494	0.0986513	3.60354	0.00031391	0.000883475
ENSDARG00000092115	eif4a1a	TRUE	2650.1	1.27544	0.139213	9.16179	5.10449e-20	3.35097e-19	2650.1	0.66072	0.139384	4.74027	2.13429e-06	7.75613e-06	2650.1	-0.322755	0.139666	-2.31091	0.020838	0.0389974
ENSDARG00000035629	parvab	TRUE	21.705	3.66884	0.576995	6.35853	2.03699e-10	7.03579e-10	21.705	3.11153	0.579827	5.3663	8.03667e-08	3.52059e-07	21.705	1.87757	0.58664	3.20054	0.00137169	0.00340243
ENSDARG00000044125	txnb	TRUE	278.485	7.65136	0.335439	22.81	3.64798e-115	7.2118e-113	278.485	3.47872	0.340041	10.2303	1.45066e-24	2.82547e-23	278.485	3.19112	0.340682	9.36685	7.47266e-21	1.41368e-19
ENSDARG00000036080	cd81a	TRUE	2209.17	1.66975	0.104277	16.0126	1.04283e-57	3.96462e-56	2209.17	0.815012	0.104617	7.79044	6.67772e-15	6.24178e-14	2209.17	0.710716	0.104616	6.79354	1.09414e-11	8.99191e-11
ENSDARG00000052057	pcolceb	TRUE	23.5863	0.820344	0.473346	1.73308	0.0830823	0.111549	23.5863	-0.687557	0.491378	-1.39924	0.16174	0.225119	23.5863	0.610096	0.476181	1.28123	0.200114	0.275704
ENSDARG00000079463	man2b2	TRUE	137.3	0.759575	0.273405	2.77821	0.00546599	0.00896381	137.3	0.340537	0.275038	1.23815	0.215662	0.28792	137.3	0.120733	0.275345	0.438478	0.66104	0.728937
ENSDARG00000007385	cct7	TRUE	2117.71	2.33879	0.0790698	29.5788	2.79628e-192	3.09571e-189	2117.71	1.72449	0.0793821	21.7239	1.21911e-104	6.61595e-102	2117.71	1.51368	0.0794284	19.0572	5.72575e-81	1.84269e-78
ENSDARG00000010021	grpel1	TRUE	351.009	0.71867	0.109014	6.59245	4.32632e-11	1.56933e-10	351.009	0.341953	0.110564	3.0928	0.00198278	0.00444568	351.009	0.248584	0.110534	2.24893	0.0245168	0.0449909
ENSDARG00000036299	nucb2a	TRUE	1146.31	1.94174	0.364927	5.32091	1.03251e-07	2.86342e-07	1146.31	1.0749	0.365117	2.94399	0.00324014	0.0069582	1146.31	1.49042	0.365019	4.08313	4.44328e-05	0.000146366
ENSDARG00000030161	ppp1r14bb	TRUE	1695.27	-0.529168	0.135449	-3.90677	9.35373e-05	0.000193355	1695.27	-0.342305	0.135557	-2.52517	0.0115642	0.0219206	1695.27	-0.62779	0.135657	-4.62776	3.69635e-06	1.45277e-05
ENSDARG00000036164	cars1	TRUE	626.977	1.07496	0.105778	10.1624	2.91767e-24	2.39125e-23	626.977	0.866022	0.106385	8.14045	3.93822e-16	4.08691e-15	626.977	0.528565	0.106687	4.95436	7.25691e-07	3.17649e-06
ENSDARG00000014690	rps4x	TRUE	3563.72	3.26714	0.205458	15.9017	6.16267e-57	2.28027e-55	3563.72	2.098	0.205559	10.2063	1.85798e-24	3.60359e-23	3563.72	1.81318	0.20558	8.81984	1.14625e-18	1.82536e-17
ENSDARG00000011462	otub1b	TRUE	346.899	0.49066	0.149502	3.28197	0.00103084	0.00187504	346.899	0.818938	0.149626	5.47322	4.41924e-08	1.99627e-07	346.899	0.95963	0.149279	6.42844	1.2892e-10	9.33329e-10
ENSDARG00000030241	vbp1	TRUE	327.404	1.59585	0.137055	11.6439	2.46587e-31	2.92157e-30	327.404	0.77672	0.138718	5.59926	2.15275e-08	1.01537e-07	327.404	0.491621	0.1391	3.5343	0.000408862	0.00112654
ENSDARG00000105529	vgf	TRUE	1115.86	-0.357408	0.181605	-1.96805	0.0490621	0.0688761	1115.86	0.463057	0.181415	2.55247	0.0106962	0.020456	1115.86	0.105598	0.181526	0.581726	0.560751	0.640472
ENSDARG00000078888	iqgap1	TRUE	250.02	3.64699	0.236952	15.3913	1.87342e-53	6.00819e-52	250.02	1.57944	0.239214	6.60264	4.03904e-11	2.58053e-10	250.02	1.35342	0.239452	5.65213	1.5847e-08	8.78774e-08
ENSDARG00000080698	snord29	TRUE	1.23398	-5.00665	1.91303	-2.61714	0.00886709	0.0141059	1.23398	-3.61458	1.91303	-1.88946	0.0588307	0.0934117	1.23398	-4.67976	1.91303	-2.44626	0.0144347	0.0281582
ENSDARG00000079771	pea15	TRUE	579.675	-1.03669	0.130877	-7.92115	2.35331e-15	1.15422e-14	579.675	-0.53502	0.130713	-4.09308	4.25677e-05	0.000127809	579.675	-0.191782	0.130024	-1.47497	0.14022	0.204321
ENSDARG00000082087	snord31.2	TRUE	1.78719	-1.23055	1.02915	-1.1957	0.231814	0.281214	1.78719	-1.02038	1.04688	-0.974683	0.329718	0.411341	1.78719	-3.08679	1.36941	-2.2541	0.0241896	0.04446
ENSDARG00000007723	efnb1	TRUE	692.827	-0.305043	0.107361	-2.84127	0.00449336	0.00747237	692.827	0.158161	0.107293	1.4741	0.140454	0.19933	692.827	0.10949	0.10722	1.02118	0.30717	0.393462
ENSDARG00000021948	tncb	TRUE	541.458	-0.0443933	0.164028	-0.270645	0.786664	0.818546	541.458	0.100282	0.164315	0.610305	0.54166	0.617801	541.458	0.270205	0.164019	1.64739	0.0994769	0.152685
ENSDARG00000076735	cspg4ba	TRUE	92.7208	0.488692	0.171765	2.84511	0.00443955	0.00738511	92.7208	-0.226869	0.177982	-1.27468	0.202423	0.273025	92.7208	-0.0609472	0.176045	-0.346202	0.729191	0.786448
ENSDARG00000035559	tp53	TRUE	430.22	1.97928	0.153301	12.9111	3.89828e-38	6.45291e-37	430.22	0.877258	0.154613	5.6739	1.3958e-08	6.72787e-08	430.22	0.284959	0.155418	1.8335	0.0667279	0.108134
ENSDARG00000026726	anxa1a	TRUE	317.021	7.08295	0.592428	11.9558	6.05526e-33	7.76965e-32	317.021	4.43335	0.593414	7.47092	7.96349e-14	6.76506e-13	317.021	5.40702	0.592824	9.12078	7.45862e-20	1.31235e-18
ENSDARG00000035329	capns1a	TRUE	260.933	1.46508	0.134103	10.925	8.75315e-28	8.63675e-27	260.933	0.536842	0.136669	3.92805	8.56364e-05	0.000245485	260.933	0.624339	0.136142	4.58594	4.51956e-06	1.75267e-05
ENSDARG00000067626	ywhag1	TRUE	873.58	-0.177118	0.171848	-1.03067	0.302698	0.356941	873.58	0.942363	0.171388	5.49841	3.83238e-08	1.74685e-07	873.58	1.3337	0.171177	7.79138	6.62835e-15	7.59953e-14
ENSDARG00000034368	hexb	TRUE	3208.15	1.73008	0.112773	15.3412	4.05407e-53	1.28381e-51	3208.15	1.21201	0.112928	10.7326	7.15663e-27	1.6209e-25	3208.15	1.37782	0.112872	12.2069	2.8561e-34	1.31967e-32
ENSDARG00000041065	hspb1	TRUE	298.24	2.75886	0.287714	9.58887	8.90528e-22	6.45382e-21	298.24	1.06167	0.289207	3.67097	0.000241633	0.000642366	298.24	1.41555	0.288678	4.90357	9.41085e-07	4.06087e-06
ENSDARG00000007836	ctsla	TRUE	1866.04	4.20343	0.243673	17.2503	1.1135e-66	5.85899e-65	1866.04	2.32004	0.243917	9.51156	1.87823e-21	2.94692e-20	1866.04	1.91327	0.243989	7.84164	4.44683e-15	5.1821e-14
ENSDARG00000003032	eif4a1b	TRUE	2461.97	1.75232	0.0711316	24.6348	5.34905e-134	1.57495e-131	2461.97	1.14949	0.0714652	16.0846	3.27061e-58	3.56381e-56	2461.97	0.946898	0.071511	13.2413	5.06776e-40	3.26948e-38
ENSDARG00000076888	ganaba	TRUE	824.029	0.0976402	0.0805945	1.2115	0.225704	0.274718	824.029	0.00525258	0.0812974	0.0646095	0.948485	0.960771	824.029	0.0329022	0.0810884	0.405757	0.684921	0.749183
ENSDARG00000037121	mat2ab	TRUE	165.977	1.32713	0.384882	3.44816	0.000564429	0.00106444	165.977	0.859724	0.385756	2.22867	0.0258356	0.045245	165.977	0.78499	0.385715	2.03515	0.0418354	0.0718402
ENSDARG00000002792	arcn1a	TRUE	637.364	1.22116	0.12486	9.78024	1.36889e-22	1.03262e-21	637.364	0.999298	0.125352	7.97194	1.56204e-15	1.52873e-14	637.364	0.669472	0.125584	5.33087	9.77422e-08	4.84544e-07
ENSDARG00000009196	anxa3a	TRUE	11.2442	4.52477	0.850651	5.31918	1.04236e-07	2.88867e-07	11.2442	1.98331	0.870246	2.27902	0.0226661	0.0402108	11.2442	3.07114	0.857636	3.58093	0.000342367	0.000956658
ENSDARG00000004906	stip1	TRUE	928.597	1.58972	0.104309	15.2405	1.90509e-52	5.82622e-51	928.597	1.10783	0.104863	10.5646	4.34809e-26	9.41644e-25	928.597	1.07398	0.104805	10.2474	1.21524e-24	3.02738e-23
ENSDARG00000058103	glra4b	TRUE	206.72	-0.124756	0.330869	-0.377058	0.706131	0.74705	206.72	1.65046	0.329211	5.01337	5.34843e-07	2.1153e-06	206.72	0.946694	0.329753	2.87092	0.0040928	0.00911462
ENSDARG00000021193	coro1cb	TRUE	789.002	0.892079	0.112698	7.91568	2.45915e-15	1.204e-14	789.002	1.12275	0.11283	9.95079	2.50198e-23	4.52597e-22	789.002	0.770719	0.11304	6.81813	9.2231e-12	7.64503e-11
ENSDARG00000035598	coro1ca	TRUE	1122.22	0.927069	0.0968901	9.56826	1.0872e-21	7.83605e-21	1122.22	0.168349	0.0977093	1.72296	0.0848959	0.128728	1122.22	0.131553	0.097641	1.34731	0.17788	0.249756
ENSDARG00000029406	h2ax	TRUE	95.627	2.43229	0.230145	10.5685	4.16979e-26	3.76533e-25	95.627	2.25286	0.231322	9.73903	2.05508e-22	3.45976e-21	95.627	1.32784	0.233979	5.67505	1.38646e-08	7.74585e-08
ENSDARG00000104359	anxa1c	TRUE	34.5449	6.5787	0.619285	10.6231	2.32804e-26	2.13213e-25	34.5449	3.58426	0.629957	5.68969	1.27268e-08	6.17637e-08	34.5449	4.66334	0.623379	7.48074	7.39029e-14	7.64353e-13
ENSDARG00000035257	akr1a1a	TRUE	4.37544	-2.27357	0.68983	-3.29583	0.000981297	0.0017901	4.37544	-0.277536	0.580548	-0.478059	0.632608	0.701049	4.37544	-0.496984	0.585613	-0.848656	0.396073	0.483871
ENSDARG00000020008	vcp	TRUE	3985.19	1.67523	0.122646	13.6591	1.78257e-42	3.55191e-41	3985.19	1.14106	0.122756	9.29535	1.46726e-20	2.1475e-19	3985.19	0.749485	0.122806	6.10298	1.04108e-09	6.71341e-09
ENSDARG00000044074	loxl2b	TRUE	299.191	0.502022	0.884408	0.567637	0.570282	0.621111	299.191	0.54596	0.884541	0.617225	0.537087	0.613823	299.191	1.7486	0.884187	1.97764	0.0479698	0.0810388
ENSDARG00000100095	anxa1b	TRUE	39.0185	4.79735	0.4691	10.2267	1.50557e-24	1.25284e-23	39.0185	2.04438	0.480852	4.25157	2.12273e-05	6.68687e-05	39.0185	3.22468	0.473083	6.81632	9.3404e-12	7.73069e-11
ENSDARG00000069013	prdx4	TRUE	202.756	2.24814	0.181989	12.3532	4.68247e-35	6.63918e-34	202.756	1.79521	0.183218	9.79822	1.14591e-22	1.9699e-21	202.756	1.70557	0.183188	9.31049	1.27241e-20	2.36194e-19
ENSDARG00000006691	rpl12	TRUE	2908.66	3.27625	0.161617	20.2716	2.28912e-91	2.50419e-89	2908.66	2.37741	0.161746	14.6985	6.594e-49	4.65566e-47	2908.66	2.21244	0.161755	13.6777	1.37928e-42	1.01527e-40
ENSDARG00000035357	gnb2	TRUE	675.703	0.378735	0.102753	3.68589	0.000227903	0.00045013	675.703	0.645048	0.102921	6.26744	3.6704e-10	2.12389e-09	675.703	0.651902	0.10279	6.3421	2.26659e-10	1.59058e-09
ENSDARG00000055639	ruvbl2	TRUE	342.656	1.9974	0.117668	16.9749	1.25951e-64	6.1698e-63	342.656	1.23005	0.119273	10.3128	6.16504e-25	1.22844e-23	342.656	0.921193	0.119705	7.6955	1.40937e-14	1.56404e-13
ENSDARG00000102387	slc39a14	TRUE	210.041	-2.59964	0.163515	-15.8984	6.49767e-57	2.39782e-55	210.041	-2.20274	0.163725	-13.4539	2.91902e-41	1.47696e-39	210.041	-1.99482	0.161019	-12.3887	3.00713e-35	1.4783e-33
ENSDARG00000060434	map1b	TRUE	5888.95	-0.286081	0.153559	-1.86301	0.0624609	0.0859039	5888.95	-0.331565	0.153615	-2.15841	0.0308957	0.0531096	5888.95	0.113294	0.153549	0.737839	0.460612	0.546043
ENSDARG00000078362	tnca	TRUE	685.197	-0.415755	0.127654	-3.25688	0.00112642	0.00203658	685.197	1.13565	0.126422	8.983	2.63484e-19	3.54174e-18	685.197	0.819154	0.126584	6.47124	9.72035e-11	7.14176e-10
ENSDARG00000103846	hspa5	TRUE	1517.51	3.18993	0.47383	6.73222	1.67093e-11	6.23601e-11	1517.51	1.56786	0.473973	3.30791	0.000939951	0.00224055	1517.51	0.970054	0.47405	2.04631	0.0407257	0.070154
ENSDARG00000008026	niban2b	TRUE	169.855	3.20221	0.241335	13.2687	3.51569e-40	6.37639e-39	169.855	0.389909	0.247041	1.57832	0.114493	0.167087	169.855	0.249356	0.247196	1.00874	0.313101	0.399691
ENSDARG00000102565	vasnb	TRUE	84.1342	-0.634669	0.201158	-3.15508	0.00160455	0.0028411	84.1342	-1.5979	0.213752	-7.4755	7.69126e-14	6.55189e-13	84.1342	-1.49634	0.211089	-7.08865	1.35425e-12	1.22449e-11
ENSDARG00000053058	rps11	TRUE	2042.07	3.57254	0.162644	21.9654	6.17512e-107	9.65587e-105	2042.07	2.39744	0.162863	14.7206	4.75196e-49	3.39845e-47	2042.07	2.17733	0.16289	13.3669	9.44141e-41	6.26642e-39
ENSDARG00000076411	cavin1a	TRUE	9.95844	-0.853125	0.593829	-1.43665	0.150817	0.191379	9.95844	-1.56729	0.623416	-2.51403	0.011936	0.022542	9.95844	-1.56868	0.619726	-2.53124	0.011366	0.0228501
ENSDARG00000021242	mvp	TRUE	389.423	4.71306	0.154575	30.4904	3.48951e-204	5.36551e-201	389.423	1.64055	0.158435	10.3547	3.98523e-25	8.08052e-24	389.423	1.35492	0.158991	8.52197	1.56856e-17	2.26581e-16
ENSDARG00000011665	aldoaa	TRUE	3936.1	0.927604	0.123296	7.52341	5.33668e-14	2.38077e-13	3936.1	0.0251734	0.123523	0.203796	0.838513	0.873382	3936.1	0.551848	0.123388	4.47247	7.73215e-06	2.89271e-05
ENSDARG00000099312	jpt1b	TRUE	667.319	2.45441	0.147945	16.5901	8.2218e-62	3.69407e-60	667.319	1.88197	0.148417	12.6803	7.60813e-37	3.11495e-35	667.319	1.25248	0.148835	8.4152	3.92223e-17	5.49927e-16
ENSDARG00000054320	ap2a1	TRUE	6577.83	-0.0779218	0.0824239	-0.945378	0.344466	0.399773	6577.83	0.195684	0.0824475	2.37344	0.0176234	0.0320644	6577.83	0.192748	0.0824296	2.33833	0.0193699	0.036569
ENSDARG00000029476	ldlra	TRUE	121.656	-1.82008	0.139602	-13.0376	7.4754e-39	1.27399e-37	121.656	-0.45764	0.129624	-3.53051	0.000414764	0.00105713	121.656	-0.288166	0.127646	-2.25754	0.0239741	0.0441236
ENSDARG00000105177	ilf3b	TRUE	3020.97	0.797903	0.0728502	10.9527	6.45272e-28	6.41725e-27	3020.97	0.828285	0.072972	11.3507	7.35585e-30	1.97658e-28	3020.97	0.754459	0.0729606	10.3406	4.6141e-25	1.17483e-23
ENSDARG00000057414	phb	TRUE	935.091	1.68924	0.13803	12.2382	1.94206e-34	2.68081e-33	935.091	0.858553	0.13862	6.19355	5.88239e-10	3.32734e-09	935.091	0.795704	0.138591	5.7414	9.38971e-09	5.36718e-08
ENSDARG00000059701	flii	TRUE	1197.32	0.0353981	0.0530618	0.667111	0.504701	0.558097	1197.32	-0.104649	0.0538762	-1.94239	0.0520902	0.0839126	1197.32	-0.219289	0.053893	-4.06898	4.72203e-05	0.000154995
ENSDARG00000026712	rab5c	TRUE	1571.76	1.03585	0.129132	8.02168	1.04307e-15	5.23842e-15	1571.76	0.647072	0.129401	5.00051	5.718e-07	2.25277e-06	1571.76	0.509591	0.129415	3.93764	8.22878e-05	0.000258628
ENSDARG00000037870	actb2	TRUE	26084	2.82999	0.0943749	29.9866	1.46555e-197	1.76357e-194	26084	1.98541	0.0943985	21.0322	3.32768e-98	1.36855e-95	26084	1.38261	0.0944152	14.644	1.47253e-48	1.47664e-46
ENSDARG00000059680	fscn1a	TRUE	2496.36	1.7586	0.227337	7.73562	1.02898e-14	4.8294e-14	2496.36	1.98274	0.227354	8.7209	2.75989e-18	3.41617e-17	2496.36	1.48247	0.227399	6.51925	7.06577e-11	5.27398e-10
ENSDARG00000027063	arpc1b	TRUE	369.452	4.77717	0.211055	22.6347	1.97328e-113	3.66541e-111	369.452	1.47463	0.214541	6.87344	6.26704e-12	4.38566e-11	369.452	1.41161	0.214432	6.583	4.61046e-11	3.52204e-10
ENSDARG00000056481	vat1	TRUE	4022.69	0.820628	0.111875	7.33521	2.21368e-13	9.45346e-13	4022.69	0.603297	0.111976	5.38776	7.13431e-08	3.14772e-07	4022.69	0.518863	0.111971	4.63388	3.58872e-06	1.41287e-05
ENSDARG00000021257	eif3d	TRUE	1910.9	1.55931	0.135104	11.5416	8.14355e-31	9.37949e-30	1910.9	1.22632	0.135271	9.06566	1.2385e-19	1.71219e-18	1910.9	0.96624	0.135318	7.14052	9.29763e-13	8.55202e-12
ENSDARG00000057867	lasp1	TRUE	679.669	2.05421	0.103649	19.8188	2.04826e-87	1.98911e-85	679.669	0.983205	0.104868	9.37563	6.87632e-21	1.03096e-19	679.669	0.855371	0.104898	8.15435	3.51071e-16	4.5575e-15
ENSDARG00000099079	aclya	TRUE	2004.15	0.149185	0.102996	1.44845	0.147492	0.187606	2004.15	0.844188	0.102881	8.20552	2.29596e-16	2.42261e-15	2004.15	0.950505	0.102808	9.24547	2.34217e-20	4.27038e-19
ENSDARG00000020235	septin9a	TRUE	138.561	3.05739	0.316167	9.67017	4.0371e-22	2.98357e-21	138.561	0.259824	0.321579	0.807961	0.419113	0.501634	138.561	-0.155253	0.323016	-0.480635	0.630776	0.702987
ENSDARG00000013307	rpl19	TRUE	2503.43	3.11479	0.149983	20.7676	8.50115e-96	1.06948e-93	2503.43	2.0565	0.15017	13.6945	1.09487e-42	5.90695e-41	2503.43	1.86303	0.150188	12.4046	2.46637e-35	1.21896e-33
ENSDARG00000004470	prkcsh	TRUE	959.818	1.1567	0.155893	7.41978	1.17313e-13	5.11479e-13	959.818	0.89925	0.15618	5.7578	8.52197e-09	4.21711e-08	959.818	0.680217	0.156243	4.3536	1.33923e-05	4.82595e-05
ENSDARG00000021233	pgls	TRUE	227.382	0.913111	0.220222	4.14632	3.37865e-05	7.33304e-05	227.382	0.709468	0.221085	3.20903	0.00133186	0.00308777	227.382	0.656735	0.220996	2.97171	0.0029615	0.00681852
ENSDARG00000073974	colgalt1a	TRUE	65.9646	1.17751	0.299607	3.93018	8.48823e-05	0.000176333	65.9646	0.112923	0.305458	0.369684	0.711618	0.768843	65.9646	0.307521	0.303755	1.0124	0.311346	0.397818
ENSDARG00000097011	hbaa1	TRUE	1712.25	6.61413	0.833917	7.93139	2.16702e-15	1.06549e-14	1712.25	6.94746	0.833919	8.3311	8.00972e-17	8.82233e-16	1712.25	6.56829	0.833928	7.87632	3.37156e-15	3.981e-14
ENSDARG00000089475	hbae1.1	TRUE	0.0260969	-1.12319	4.43826	-0.253069	0.800215	NA	0.0260969	0	4.46114	0	1	NA	0.0260969	0	4.46114	0	1	NA
ENSDARG00000088330	hbae1.2	TRUE	0.0260969	-1.12319	4.43826	-0.253069	0.800215	NA	0.0260969	0	4.46114	0	1	NA	0.0260969	0	4.46114	0	1	NA
ENSDARG00000096355	ighm	TRUE	7.06696	3.516	0.82579	4.25774	2.06503e-05	4.58404e-05	7.06696	3.79557	0.826608	4.59174	4.39569e-06	1.52494e-05	7.06696	2.70768	0.835663	3.24015	0.00119465	0.00299524
ENSDARG00000087954	rac1b	TRUE	209.113	1.30706	0.389414	3.35647	0.000789441	0.00145954	209.113	0.224363	0.390725	0.574222	0.565817	0.640391	209.113	0.165831	0.390659	0.424491	0.671208	0.737615
ENSDARG00000078135	mrc2	TRUE	160.836	-1.31625	0.200164	-6.57586	4.83733e-11	1.74827e-10	160.836	-1.7893	0.205549	-8.70496	3.17694e-18	3.91313e-17	160.836	-1.92417	0.205791	-9.35013	8.75372e-21	1.64255e-19
ENSDARG00000024317	trap1	TRUE	516.97	1.22739	0.143535	8.55113	1.21888e-17	6.94134e-17	516.97	1.0608	0.144035	7.36486	1.77327e-13	1.46025e-12	516.97	1.02025	0.143968	7.0866	1.37448e-12	1.24115e-11
ENSDARG00000020232	eif6	TRUE	240.403	2.07962	0.123084	16.896	4.81792e-64	2.31503e-62	240.403	0.964732	0.126082	7.65162	1.98461e-14	1.77473e-13	240.403	0.764303	0.126391	6.04713	1.47452e-09	9.34941e-09
ENSDARG00000094792	twf2a	TRUE	20.6112	-0.672106	0.423997	-1.58517	0.112929	0.147264	20.6112	-0.526767	0.427829	-1.23126	0.218227	0.290788	20.6112	-1.13912	0.437147	-2.60582	0.00916551	0.0188088
ENSDARG00000099387	jpt1a	TRUE	59.9907	0.302358	0.237906	1.27091	0.203759	0.250988	59.9907	0.126866	0.241393	0.525557	0.599196	0.671198	59.9907	0.129805	0.240646	0.539404	0.589608	0.666664
ENSDARG00000063295	myh9a	TRUE	2242.27	0.409916	0.126021	3.25276	0.00114292	0.00206411	2242.27	-0.131648	0.126324	-1.04214	0.297346	0.377611	2242.27	0.0212899	0.126221	0.168671	0.866055	0.898891
ENSDARG00000013750	eno1b	TRUE	5950.07	-0.0142192	0.190873	-0.0744955	0.940616	0.950333	5950.07	1.23403	0.190808	6.46738	9.97198e-11	6.10742e-10	5950.07	1.35854	0.190796	7.12037	1.07639e-12	9.83534e-12
ENSDARG00000074242	serbp1a	TRUE	4186.46	2.62709	0.0921319	28.5144	7.76057e-179	6.92868e-176	4186.46	1.99955	0.0922611	21.6728	3.708e-104	1.90049e-101	4186.46	1.68739	0.0922997	18.2817	1.15813e-74	3.11198e-72
ENSDARG00000017294	gnai2b	TRUE	1053.73	-0.430712	0.135218	-3.18531	0.001446	0.00257718	1053.73	0.42537	0.134908	3.15304	0.00161581	0.00369042	1053.73	0.372014	0.134877	2.75817	0.00581264	0.0125235
ENSDARG00000104372	gnb1b	TRUE	27653.4	-0.810755	0.217318	-3.73072	0.00019093	0.000380801	27653.4	-0.213235	0.217315	-0.981229	0.32648	0.407993	27653.4	-0.200851	0.217312	-0.92425	0.355356	0.442728
ENSDARG00000105116	p4hb	TRUE	1074.76	1.14145	0.125241	9.114	7.94026e-20	5.14508e-19	1074.76	-0.0938807	0.126193	-0.743948	0.456908	0.53775	1074.76	-0.371506	0.126369	-2.93986	0.00328365	0.00748304
ENSDARG00000054063	arpc4	TRUE	342.363	1.81861	0.148105	12.2792	1.1711e-34	1.63123e-33	342.363	0.865285	0.14967	5.78129	7.41285e-09	3.69135e-08	342.363	0.345707	0.150514	2.29685	0.0216274	0.0402688
ENSDARG00000070951	hmga1b	TRUE	3453.51	-0.32589	0.159938	-2.0376	0.0415898	0.0591877	3453.51	0.572986	0.159853	3.58446	0.000337781	0.000872981	3453.51	0.539795	0.159843	3.37704	0.000732709	0.00191983
ENSDARG00000008494	myl6	TRUE	370.235	1.99124	0.122209	16.2938	1.09289e-59	4.47454e-58	370.235	0.832287	0.124262	6.69784	2.11524e-11	1.39722e-10	370.235	0.560963	0.124636	4.50083	6.76901e-06	2.55658e-05
ENSDARG00000026759	ldlrb	TRUE	325.36	-1.21391	0.285166	-4.25684	2.07335e-05	4.60103e-05	325.36	0.59117	0.283319	2.08659	0.0369251	0.0620809	325.36	0.268755	0.283503	0.947981	0.343139	0.430765
ENSDARG00000058660	ilf3a	TRUE	1060.98	1.02649	0.0719063	14.2754	3.11498e-46	7.26925e-45	1060.98	0.944564	0.0723425	13.0568	5.81014e-39	2.64486e-37	1060.98	0.922202	0.0722585	12.7625	2.65426e-37	1.46631e-35
ENSDARG00000031388	dctn2	TRUE	896.072	0.959583	0.10256	9.35626	8.26058e-21	5.65959e-20	896.072	0.893988	0.102918	8.68641	3.7407e-18	4.56286e-17	896.072	0.925692	0.102803	9.00453	2.16589e-19	3.65967e-18
ENSDARG00000044521	eef1b2	TRUE	602.624	1.42843	0.105247	13.5721	5.86382e-42	1.14614e-40	602.624	0.572002	0.106552	5.36827	7.94951e-08	3.48351e-07	602.624	0.383938	0.106683	3.59886	0.000319609	0.000898053
ENSDARG00000039578	pa2g4a	TRUE	890.725	1.71663	0.105931	16.2052	4.63674e-59	1.84649e-57	890.725	0.950136	0.10666	8.90812	5.19063e-19	6.82476e-18	890.725	0.557509	0.106946	5.21302	1.85795e-07	8.85985e-07
ENSDARG00000052030	akr1a1b	TRUE	146.952	1.61766	0.240693	6.72083	1.80687e-11	6.73157e-11	146.952	0.640811	0.24322	2.6347	0.00842115	0.0165194	146.952	0.411908	0.243582	1.69104	0.0908287	0.141221
ENSDARG00000013561	pgm1	TRUE	734.888	0.296967	0.113883	2.60765	0.00911674	0.0144698	734.888	0.1312	0.114503	1.14582	0.251869	0.328478	734.888	0.507586	0.113969	4.45371	8.44004e-06	3.13845e-05
ENSDARG00000019181	rpsa	TRUE	6727.62	3.301	0.0986459	33.4632	1.65547e-245	5.09094e-242	6727.62	2.05667	0.0987637	20.8241	2.61701e-96	9.96966e-94	6727.62	1.73082	0.0987921	17.5198	1.01218e-68	2.35413e-66
ENSDARG00000103900	septin9b	TRUE	810.298	-0.468497	0.0864572	-5.41883	5.99902e-08	1.69926e-07	810.298	-0.589374	0.087372	-6.74557	1.52424e-11	1.02419e-10	810.298	-0.289644	0.0866487	-3.34274	0.000829545	0.00214774
ENSDARG00000099379	ppp4r1l	TRUE	158.324	-0.191159	0.127406	-1.50039	0.133513	0.171377	158.324	-0.276786	0.129923	-2.13039	0.0331398	0.0564889	158.324	-0.21357	0.128986	-1.65577	0.0977686	0.150405
ENSDARG00000043081	ctsz	TRUE	313.22	4.12623	0.261402	15.785	3.94814e-56	1.40093e-54	313.22	1.41399	0.263779	5.36051	8.29853e-08	3.63013e-07	313.22	1.18736	0.264013	4.49735	6.88072e-06	2.5949e-05
ENSDARG00000021097	nelfcd	TRUE	246.545	0.757154	0.15948	4.74766	2.05786e-06	5.06044e-06	246.545	0.459046	0.160826	2.8543	0.00431314	0.00900806	246.545	0.397622	0.160722	2.47397	0.0133622	0.0263454
ENSDARG00000053066	tubb1	TRUE	12.7458	2.94422	0.524747	5.61073	2.01471e-08	5.94784e-08	12.7458	2.88103	0.527923	5.45729	4.83466e-08	2.17611e-07	12.7458	2.37005	0.531569	4.4586	8.24967e-06	3.07344e-05
ENSDARG00000005191	ahcy	TRUE	466.063	2.89972	0.265401	10.9258	8.67524e-28	8.56905e-27	466.063	1.37537	0.26621	5.16647	2.3855e-07	9.8572e-07	466.063	0.739059	0.266697	2.77116	0.00558571	0.0120891
ENSDARG00000034240	capza1a	TRUE	766.033	1.33373	0.117832	11.3189	1.05746e-29	1.14909e-28	766.033	0.392494	0.118879	3.30164	0.000961229	0.00228537	766.033	0.460913	0.118684	3.88353	0.000102949	0.000317509
ENSDARG00000013078	ywhaba	TRUE	6746.32	0.60386	0.0664176	9.09188	9.73434e-20	6.27866e-19	6746.32	0.373465	0.0665292	5.61355	1.98223e-08	9.3958e-08	6746.32	0.348555	0.0665123	5.24047	1.60171e-07	7.70833e-07
ENSDARG00000029252	ssb	TRUE	616.511	2.99659	0.159039	18.8419	3.42435e-79	2.51394e-77	616.511	1.64948	0.159945	10.3128	6.16502e-25	1.22844e-23	616.511	1.35358	0.160125	8.45326	2.83274e-17	4.01443e-16
ENSDARG00000030980	csrp1b	TRUE	10.4774	-0.0671519	0.757778	-0.0886169	0.929386	0.941049	10.4774	1.19737	0.747691	1.60142	0.109284	0.160552	10.4774	1.46695	0.744791	1.96962	0.0488824	0.0824448
ENSDARG00000052470	igfbp2a	TRUE	26.157	-0.744213	0.498297	-1.49351	0.135303	0.173474	26.157	-0.237182	0.497427	-0.476818	0.633492	0.701775	26.157	-0.0316827	0.494903	-0.0640181	0.948956	0.962237
ENSDARG00000103195	dync1i2b	TRUE	543.961	0.382083	0.0804264	4.75071	2.02699e-06	4.98586e-06	543.961	0.518817	0.0809312	6.4106	1.44952e-10	8.7138e-10	543.961	0.419007	0.0809203	5.17802	2.24252e-07	1.0554e-06
ENSDARG00000039264	igfbp5a	TRUE	100.817	-0.275791	0.230803	-1.19492	0.232118	0.281547	100.817	0.299187	0.230157	1.29993	0.193626	0.262553	100.817	-0.138129	0.231564	-0.596505	0.550838	0.631233
ENSDARG00000019362	ptbp1a	TRUE	327.859	1.85659	0.171394	10.8323	2.4189e-27	2.3343e-26	327.859	0.646443	0.173181	3.73276	0.000189396	0.000513662	327.859	0.314351	0.173629	1.81048	0.070221	0.112981
ENSDARG00000079515	ptx3b	TRUE	5.00492	-1.09814	0.530608	-2.06959	0.0384904	0.055151	5.00492	-0.84946	0.539563	-1.57435	0.115407	0.1682	5.00492	-0.879132	0.535678	-1.64116	0.100765	0.154457
ENSDARG00000038743	copb2	TRUE	1410.77	1.16612	0.15442	7.55165	4.29786e-14	1.92916e-13	1410.77	0.830668	0.154639	5.37165	7.80179e-08	3.42095e-07	1410.77	0.520579	0.154722	3.36461	0.000766508	0.00200006
ENSDARG00000035860	rps28	TRUE	1255.27	4.46164	0.168972	26.4046	1.21229e-153	5.78494e-151	1255.27	3.16149	0.169317	18.672	8.37056e-78	1.88351e-75	1255.27	2.87533	0.169384	16.9753	1.25214e-64	2.45784e-62
ENSDARG00000058734	prdx1	TRUE	105.556	2.62167	0.228264	11.4852	1.5653e-30	1.77261e-29	105.556	0.569482	0.234844	2.42493	0.0153113	0.0282325	105.556	0.382726	0.235304	1.62652	0.10384	0.15838
ENSDARG00000100371	eef2b	TRUE	12985.9	2.74502	0.118763	23.1134	3.3943e-118	7.1713e-116	12985.9	1.49524	0.118819	12.5842	2.57936e-36	1.02276e-34	12985.9	1.14882	0.118833	9.66746	4.14528e-22	8.50474e-21
ENSDARG00000007241	mycb	TRUE	340.446	2.04942	0.22661	9.0438	1.51316e-19	9.66086e-19	340.446	1.10763	0.227586	4.86684	1.13398e-06	4.28936e-06	340.446	0.781569	0.227851	3.43018	0.000603172	0.00160736
ENSDARG00000036279	lamc1	TRUE	359.575	1.66421	0.154775	10.7524	5.77128e-27	5.45531e-26	359.575	0.996066	0.15593	6.38792	1.6816e-10	1.00316e-09	359.575	0.835238	0.156015	5.35357	8.62344e-08	4.30271e-07
ENSDARG00000068288	lamc2	TRUE	23.1692	3.56138	0.873529	4.07701	4.56189e-05	9.75881e-05	23.1692	2.17851	0.877533	2.48253	0.0130451	0.0244101	23.1692	1.12449	0.882736	1.27387	0.20271	0.278708
ENSDARG00000053358	basp1	TRUE	2171.95	-0.00905761	0.172186	-0.0526038	0.958048	0.965513	2171.95	1.21035	0.172003	7.03678	1.96729e-12	1.4539e-11	2171.95	1.05856	0.172011	6.15401	7.55496e-10	4.95964e-09
ENSDARG00000055996	rps8a	TRUE	1728.77	2.74435	0.192922	14.2252	6.39554e-46	1.47508e-44	1728.77	1.60065	0.193156	8.2868	1.16333e-16	1.26117e-15	1728.77	1.24485	0.193223	6.44253	1.17496e-10	8.56001e-10
ENSDARG00000004173	copa	TRUE	1771	1.02406	0.08954	11.4369	2.73509e-30	3.06723e-29	1771	0.649265	0.0898817	7.22355	5.06466e-13	3.97658e-12	1771	0.558804	0.0898732	6.21769	5.04525e-10	3.39091e-09
ENSDARG00000061848	col15a1b	TRUE	2535.58	-1.08179	0.121488	-8.90448	5.36365e-19	3.31435e-18	2535.58	0.375632	0.121055	3.10298	0.00191581	0.00430878	2535.58	0.590987	0.120974	4.88525	1.03296e-06	4.42834e-06
ENSDARG00000102291	eef1da	TRUE	1074.3	2.44498	0.213956	11.4274	3.04939e-30	3.4114e-29	1074.3	1.51529	0.214274	7.07172	1.53028e-12	1.14531e-11	1074.3	1.65442	0.214192	7.72398	1.12753e-14	1.2665e-13
ENSDARG00000012801	pfkpb	TRUE	5022.21	0.426552	0.145912	2.92335	0.00346287	0.00585903	5022.21	0.545159	0.145944	3.73539	0.000187424	0.000508612	5022.21	0.751582	0.14591	5.151	2.59103e-07	1.20971e-06
ENSDARG00000027290	nrp1b	TRUE	189.095	-0.0565774	0.293531	-0.192748	0.847157	0.870882	189.095	0.00907574	0.294105	0.0308588	0.975382	0.981946	189.095	-0.577752	0.295168	-1.95736	0.0503047	0.0846269
ENSDARG00000008388	mmp14b	TRUE	337.031	4.16076	0.243018	17.1212	1.03062e-65	5.27255e-64	337.031	1.74715	0.244964	7.13228	9.87233e-13	7.55423e-12	337.031	1.3744	0.245422	5.60013	2.14197e-08	1.1647e-07
ENSDARG00000030108	sec22ba	TRUE	150.491	0.221192	0.159842	1.38382	0.166413	0.208957	150.491	-0.17802	0.162954	-1.09245	0.274634	0.353521	150.491	-0.268698	0.162883	-1.64964	0.0990163	0.15208
ENSDARG00000039522	tubb2	TRUE	552.407	0.614763	0.182505	3.36847	0.000755877	0.00140123	552.407	1.44908	0.182213	7.95265	1.82569e-15	1.77359e-14	552.407	1.20227	0.182301	6.59497	4.25335e-11	3.26546e-10
ENSDARG00000074131	kif5ba	TRUE	1703.38	0.804155	0.110565	7.27315	3.51191e-13	1.47652e-12	1703.38	0.81916	0.110712	7.39903	1.37185e-13	1.14158e-12	1703.38	0.712781	0.110712	6.43814	1.20943e-10	8.78999e-10
ENSDARG00000005673	f3b	TRUE	29.163	1.19918	0.275071	4.35953	1.3034e-05	2.95836e-05	29.163	0.747013	0.281354	2.65507	0.00792927	0.0156555	29.163	-0.517272	0.297848	-1.7367	0.0824407	0.129709
ENSDARG00000104244	twsg1a	TRUE	221.329	1.61001	0.14952	10.7678	4.88322e-27	4.63488e-26	221.329	0.585987	0.152371	3.84578	0.000120169	0.000335883	221.329	0.716144	0.151695	4.72095	2.34745e-06	9.54045e-06
ENSDARG00000006200	eif4g1a	TRUE	3609.43	0.33058	0.0902417	3.66328	0.000249008	0.000489093	3609.43	-0.0727783	0.0904615	-0.804522	0.421096	0.503681	3609.43	-0.201726	0.0904698	-2.22976	0.0257631	0.0469417
ENSDARG00000087421	serbp1b	TRUE	2433.4	1.44561	0.0742779	19.4622	2.29923e-84	2.01379e-82	2433.4	1.75182	0.0743128	23.5736	7.19543e-123	5.85729e-120	2433.4	1.81043	0.0742592	24.3799	2.79693e-131	3.51866e-128
ENSDARG00000089617	rpph1	TRUE	4038.37	-8.9654	0.218239	-41.0806	0	0	4038.37	-8.32772	0.213038	-39.0903	0	0	4038.37	-8.24197	0.208877	-39.4586	0	0
ENSDARG00000025889	usp14	TRUE	389.644	1.61828	0.168016	9.63173	5.87339e-22	4.2982e-21	389.644	0.895396	0.169039	5.297	1.17724e-07	5.05703e-07	389.644	0.520796	0.169422	3.07395	0.00211242	0.00502194
ENSDARG00000104484	itgb1b	TRUE	163.364	3.20218	0.20179	15.8689	1.04088e-56	3.8006e-55	163.364	1.61035	0.204868	7.86042	3.82841e-15	3.64747e-14	163.364	1.21531	0.20577	5.90614	3.50206e-09	2.11861e-08
ENSDARG00000036546	pdxkb	TRUE	173.372	-0.148553	0.121027	-1.22744	0.219657	0.268219	173.372	-0.271856	0.123612	-2.19926	0.0278592	0.0484188	173.372	-0.417896	0.123849	-3.37423	0.00074022	0.00193731
ENSDARG00000031435	txna	TRUE	918.074	3.03502	0.115906	26.1852	3.9225e-151	1.72322e-148	918.074	1.69046	0.116753	14.4789	1.6481e-47	1.09126e-45	918.074	1.67071	0.116684	14.3182	1.68412e-46	1.53833e-44
ENSDARG00000016706	atic	TRUE	128.662	3.12453	0.362606	8.61687	6.88107e-18	3.97594e-17	128.662	1.36528	0.365087	3.7396	0.00018431	0.000500603	128.662	0.923895	0.365919	2.52486	0.0115744	0.0232234
ENSDARG00000006526	fn1b	TRUE	569.173	2.50984	0.387145	6.48294	8.99521e-11	3.18526e-10	569.173	-0.0511232	0.388221	-0.131686	0.895233	0.919144	569.173	0.161388	0.387977	0.415973	0.67743	0.742955
ENSDARG00000061981	lap3	TRUE	194.974	1.45653	0.168567	8.64068	5.58777e-18	3.24424e-17	194.974	0.680471	0.170931	3.98097	6.86339e-05	0.000199641	194.974	0.796647	0.170334	4.67697	2.91147e-06	1.16261e-05
ENSDARG00000052438	actr2a	TRUE	1062.16	0.815718	0.0996607	8.18495	2.7242e-16	1.41992e-15	1062.16	-0.207826	0.100785	-2.06206	0.039202	0.065428	1062.16	-0.468333	0.100987	-4.63758	3.52512e-06	1.38961e-05
ENSDARG00000037262	cdkn2a/b	TRUE	23.4647	1.469	0.27403	5.36074	8.28833e-08	2.31807e-07	23.4647	2.01335	0.272805	7.38016	1.58102e-13	1.30582e-12	23.4647	2.18077	0.27048	8.06261	7.46852e-16	9.39574e-15
ENSDARG00000036587	cbr1	TRUE	253.403	0.868926	0.179794	4.8329	1.34562e-06	3.36095e-06	253.403	-0.0822661	0.182378	-0.451075	0.651935	0.717697	253.403	0.365545	0.181036	2.01919	0.0434676	0.0742672
ENSDARG00000045620	nansa	TRUE	152.106	2.53283	0.200432	12.6369	1.32241e-36	2.01322e-35	152.106	1.73074	0.202396	8.55129	1.21722e-17	1.4269e-16	152.106	1.44064	0.202864	7.10153	1.23379e-12	1.11886e-11
ENSDARG00000058270	colgalt1b	TRUE	229.81	0.777955	0.342938	2.2685	0.0232986	0.0346947	229.81	0.613474	0.343513	1.78588	0.0741179	0.114435	229.81	1.06899	0.342949	3.11704	0.00182678	0.00440071
ENSDARG00000045618	clta	TRUE	2685.63	0.636294	0.113621	5.60015	2.14165e-08	6.31251e-08	2685.63	0.980428	0.113637	8.62772	6.25867e-18	7.50851e-17	2685.63	1.08015	0.11359	9.5092	1.92139e-21	3.78223e-20
ENSDARG00000019838	ugdh	TRUE	103.156	2.23459	0.292065	7.65102	1.99397e-14	9.16578e-14	103.156	0.563203	0.296385	1.90024	0.0574014	0.091399	103.156	0.251737	0.297245	0.8469	0.397051	0.484802
ENSDARG00000014068	pgam1b	TRUE	3163.85	0.278824	0.106167	2.62627	0.00863251	0.0137588	3163.85	0.850522	0.106128	8.01412	1.10931e-15	1.10202e-14	3163.85	0.960933	0.106082	9.05842	1.32358e-19	2.26828e-18
ENSDARG00000025350	prdx2	TRUE	1035.72	2.7908	0.111798	24.9629	1.5454e-137	4.86047e-135	1035.72	2.16283	0.112232	19.2711	9.39366e-83	2.34224e-80	1035.72	2.07372	0.112222	18.4787	3.06213e-76	8.64801e-74
ENSDARG00000060036	aimp1a	TRUE	233.108	1.70001	0.204369	8.31834	8.92067e-17	4.80158e-16	233.108	0.937228	0.205845	4.55307	5.28689e-06	1.81297e-05	233.108	0.844949	0.205821	4.10526	4.03865e-05	0.00013401
ENSDARG00000037746	actb1	TRUE	7440.97	3.47376	0.228927	15.1741	5.24972e-52	1.58275e-50	7440.97	2.48204	0.228961	10.8405	2.21317e-27	5.12584e-26	7440.97	1.39348	0.229014	6.08468	1.16724e-09	7.473e-09
ENSDARG00000037747	fscn1b	TRUE	285.362	-0.773284	0.151101	-5.11767	3.09332e-07	8.2027e-07	285.362	0.0264052	0.150074	0.175948	0.860335	0.891315	285.362	-0.107661	0.150141	-0.717065	0.473334	0.558322
ENSDARG00000104437	aip	TRUE	737.01	1.50888	0.0786838	19.1765	5.81576e-82	4.62537e-80	737.01	1.36148	0.0792525	17.179	3.81525e-66	5.64678e-64	737.01	1.23762	0.0792751	15.6117	6.05858e-55	7.90959e-53
ENSDARG00000012694	c3a.1	TRUE	11.9819	6.16204	0.708052	8.7028	3.23798e-18	1.90676e-17	11.9819	2.02071	0.758168	2.66525	0.00769303	0.0152271	11.9819	2.13369	0.751049	2.84095	0.00449796	0.00994092
ENSDARG00000104279	appa	TRUE	9364.89	-0.22204	0.277453	-0.800279	0.423549	0.478433	9364.89	0.425558	0.277445	1.53384	0.125068	0.180418	9364.89	-0.0152076	0.277457	-0.0548107	0.956289	0.967157
ENSDARG00000099108	clic6	TRUE	560.643	0.587361	0.114956	5.10943	3.23129e-07	8.54939e-07	560.643	0.681256	0.115344	5.90632	3.49829e-09	1.80537e-08	560.643	0.949577	0.114897	8.26462	1.40135e-16	1.87913e-15
ENSDARG00000069951	eef1a1b	TRUE	1130.82	-0.000914636	0.151819	-0.00602451	0.995193	0.996311	1130.82	0.45108	0.151796	2.97163	0.00296225	0.00641269	1130.82	1.11739	0.151459	7.37748	1.61314e-13	1.60947e-12
ENSDARG00000013475	cct4	TRUE	1339.57	2.67319	0.109065	24.51	1.15597e-132	3.26467e-130	1339.57	1.94385	0.109441	17.7616	1.40227e-70	2.57025e-68	1339.57	1.62569	0.10955	14.8397	8.10637e-50	8.5308e-48
ENSDARG00000087359	c3a.2	TRUE	2.75997	2.50121	1.47936	1.69074	0.0908857	0.120987	2.75997	-1.34866	1.77462	-0.759973	0.447271	0.528525	2.75997	4.08889	1.46879	2.78385	0.00537177	0.0116772
ENSDARG00000092693	tpt1	TRUE	5929.06	2.70964	0.168003	16.1285	1.60829e-58	6.21684e-57	5929.06	1.80143	0.168068	10.7185	8.33804e-27	1.87772e-25	5929.06	1.49342	0.168084	8.88492	6.39669e-19	1.03654e-17
ENSDARG00000052263	rab1aa	TRUE	244.525	0.478115	0.136812	3.49469	0.000474605	0.000902172	244.525	0.00504985	0.139048	0.0363174	0.971029	0.978351	244.525	0.145247	0.138289	1.05031	0.293574	0.379171
ENSDARG00000077533	eif3f	TRUE	876.259	3.07857	0.139849	22.0136	2.13483e-107	3.37633e-105	876.259	2.21198	0.140338	15.7618	5.69631e-56	5.65078e-54	876.259	2.03993	0.140377	14.5318	7.61691e-48	7.39695e-46
ENSDARG00000017772	mdh1aa	TRUE	6642.47	0.386063	0.116237	3.32134	0.000895848	0.00164452	6642.47	0.593302	0.11626	5.10325	3.33868e-07	1.3563e-06	6642.47	1.11068	0.116199	9.55845	1.19528e-21	2.36975e-20
ENSDARG00000052207	c3a.3	TRUE	1.10805	-2.33981	1.41059	-1.65875	0.0971668	0.128479	1.10805	0.617646	1.04703	0.589901	0.555257	0.630217	1.10805	0.747291	1.03343	0.723121	0.469606	0.554752
ENSDARG00000005578	ugp2a	TRUE	86.4797	0.625001	0.173062	3.61143	0.000304519	0.000591575	86.4797	0.809623	0.174189	4.64795	3.35253e-06	1.18307e-05	86.4797	0.836257	0.173523	4.81928	1.44078e-06	6.04538e-06
ENSDARG00000093198	c3a.4	TRUE	9.6286	7.13456	0.82306	8.66833	4.38507e-18	2.55937e-17	9.6286	3.93193	0.849626	4.62783	3.69515e-06	1.2962e-05	9.6286	1.55884	0.952091	1.63728	0.101572	0.155531
ENSDARG00000043719	c3a.6	TRUE	0.461719	-1.32817	3.38322	-0.392576	0.694633	0.736406	0.461719	-3.15587	3.46913	-0.9097	0.362981	0.445746	0.461719	-3.25925	3.46913	-0.939502	0.347473	0.435001
ENSDARG00000104795	cxcl8a	TRUE	18.8622	3.39224	0.634993	5.34217	9.1841e-08	2.55826e-07	18.8622	-0.699631	0.682348	-1.02533	0.305208	0.38586	18.8622	0.700785	0.650636	1.07708	0.281446	0.365845
ENSDARG00000101915	pin1	TRUE	445.463	1.17496	0.123054	9.54828	1.31865e-21	9.44033e-21	445.463	1.27143	0.123414	10.3021	6.89345e-25	1.36669e-23	445.463	1.16601	0.123414	9.44797	3.45455e-21	6.69081e-20
ENSDARG00000099301	cdc37	TRUE	838.902	2.44057	0.13255	18.4124	1.04462e-75	7.08626e-74	838.902	2.45829	0.132722	18.5221	1.37068e-76	3.01081e-74	838.902	2.29682	0.132751	17.3017	4.56571e-67	9.7204e-65
ENSDARG00000117359	linc.thor	TRUE	4.04222	-1.5729	0.931747	-1.68812	0.0913888	0.121575	4.04222	-1.8864	0.974468	-1.93583	0.0528887	0.0850157	4.04222	-4.34697	1.33909	-3.2462	0.00116956	0.00293919
ENSDARG00000001873	phgdh	TRUE	357.564	1.11165	0.164808	6.74512	1.52896e-11	5.72316e-11	357.564	0.864878	0.165578	5.22339	1.75673e-07	7.37128e-07	357.564	1.12789	0.165105	6.83138	8.41031e-12	6.99435e-11
ENSDARG00000076182	stat1b	TRUE	34.1212	3.31923	0.690054	4.81011	NA	NA	34.1212	3.27439	0.690712	4.7406	NA	NA	34.1212	-0.57517	0.720192	-0.798635	NA	NA
ENSDARG00000019815	fn1a	TRUE	545.945	4.75555	0.366473	12.9765	1.6625e-38	2.79714e-37	545.945	0.551509	0.36893	1.49489	0.134944	0.192498	545.945	0.284495	0.369232	0.770503	0.441001	0.526944
ENSDARG00000019496	esd	TRUE	155.642	2.07024	0.143132	14.4638	2.05109e-47	5.02817e-46	155.642	1.42291	0.145789	9.76009	1.67012e-22	2.84279e-21	155.642	1.45417	0.145331	10.0059	1.43564e-23	3.28382e-22
ENSDARG00000055543	appb	TRUE	4663.12	-0.407167	0.108629	-3.74823	0.000178084	0.000356489	4663.12	0.155209	0.108598	1.42922	0.152942	0.214433	4663.12	0.343103	0.108546	3.16091	0.00157276	0.00384602
ENSDARG00000088959	pdxka	TRUE	283.151	1.1558	0.274159	4.21581	2.48885e-05	5.47873e-05	283.151	0.927498	0.274719	3.37617	0.000735018	0.00179061	283.151	1.07632	0.274466	3.92151	8.79965e-05	0.000274854
ENSDARG00000024846	cops8	TRUE	447.715	0.856746	0.166238	5.15373	2.55357e-07	6.82324e-07	447.715	0.655276	0.166823	3.92797	8.56662e-05	0.000245524	447.715	0.644564	0.166716	3.86625	0.000110523	0.000339206
ENSDARG00000078386	dync1i2a	TRUE	873.401	1.39102	0.141486	9.83149	8.23905e-23	6.27324e-22	873.401	0.646125	0.142099	4.547	5.44153e-06	1.86321e-05	873.401	0.565652	0.14208	3.98122	6.85614e-05	0.00021869
ENSDARG00000056167	hspe1	TRUE	261.706	3.05643	0.228789	13.3592	1.04676e-40	1.94308e-39	261.706	1.62576	0.230348	7.05785	1.69104e-12	1.2595e-11	261.706	1.40439	0.230528	6.09206	1.11464e-09	7.15278e-09
ENSDARG00000056160	hspd1	TRUE	854.616	3.1381	0.243129	12.9071	4.10306e-38	6.77973e-37	854.616	1.72338	0.243561	7.07577	1.4862e-12	1.11383e-11	854.616	1.2828	0.243718	5.26346	1.4137e-07	6.85597e-07
ENSDARG00000077139	col6a3	TRUE	215.38	3.08278	0.386473	7.97669	1.50306e-15	7.47398e-15	215.38	1.44059	0.38783	3.71448	0.000203622	0.000548535	215.38	1.5451	0.387588	3.98645	6.7068e-05	0.000214322
ENSDARG00000031422	igfbp2b	TRUE	54.3747	-0.947044	0.307269	-3.08213	0.00205522	0.00359491	54.3747	-0.239901	0.305096	-0.786311	0.431685	0.513882	54.3747	-0.10545	0.303607	-0.347325	0.728347	0.785653
ENSDARG00000025348	igfbp5b	TRUE	1196.82	-0.238018	0.202984	-1.17259	0.240959	0.291122	1196.82	-0.744152	0.203419	-3.65821	0.000253978	0.000672344	1196.82	-0.783375	0.203378	-3.85182	0.000117241	0.000357878
ENSDARG00000025375	idh1	TRUE	374.148	1.82701	0.219532	8.32229	8.62831e-17	4.65055e-16	374.148	1.08084	0.220352	4.90508	9.33904e-07	3.56913e-06	374.148	1.00355	0.220323	4.55493	5.24031e-06	2.01243e-05
ENSDARG00000021987	plecb	TRUE	514.986	0.62263	0.238246	2.61339	0.00896478	0.014249	514.986	-0.459109	0.23937	-1.91799	0.0551124	0.0882417	514.986	-0.419871	0.239204	-1.75529	0.0792098	0.125496
ENSDARG00000076541	clec3ba	TRUE	12.6168	-1.42544	0.872046	-1.63459	0.102136	0.134463	12.6168	-1.57185	0.881413	-1.78333	0.0745324	0.114992	12.6168	-1.06652	0.871348	-1.22399	0.220957	0.299584
ENSDARG00000011257	enpp2	TRUE	7.33089	3.68876	0.68784	5.36282	8.19318e-08	2.29215e-07	7.33089	2.85981	0.697971	4.09733	4.17949e-05	0.000125707	7.33089	2.55859	0.700501	3.65251	0.000259694	0.000742975
ENSDARG00000043457	gapdh	TRUE	522.098	5.10654	0.9546	5.3494	8.82462e-08	2.46109e-07	522.098	4.55482	0.954684	4.77102	1.83294e-06	6.72012e-06	522.098	4.84465	0.954643	5.07483	3.87852e-07	1.77021e-06
ENSDARG00000105239	ecm1b	TRUE	496.669	0.527885	0.186093	2.83667	0.00455863	0.00757454	496.669	-0.990454	0.188402	-5.25714	1.46309e-07	6.20313e-07	496.669	-0.635195	0.187549	-3.38682	0.000707069	0.00185952
ENSDARG00000016173	cct3	TRUE	1990.36	2.24181	0.147164	15.2334	2.12213e-52	6.47566e-51	1990.36	1.53367	0.14736	10.4076	2.28804e-25	4.71176e-24	1990.36	1.13419	0.147442	7.69241	1.44391e-14	1.59916e-13
ENSDARG00000075733	zyx	TRUE	194.331	1.55376	0.22306	6.96566	3.26858e-12	1.28282e-11	194.331	-0.148258	0.226817	-0.653646	0.51334	0.591643	194.331	-0.189491	0.226606	-0.836211	0.403036	0.490369
ENSDARG00000059811	smpd5	TRUE	488.71	-0.552662	0.182193	-3.03338	0.00241828	0.00418736	488.71	0.306904	0.181653	1.68951	0.0911219	0.136923	488.71	0.407423	0.181454	2.24532	0.0247476	0.0453509
ENSDARG00000013415	lmna	TRUE	307.184	0.697479	0.237685	2.93447	0.00334113	0.00566892	307.184	0.0396519	0.238928	0.165958	0.86819	0.898243	307.184	0.372848	0.238305	1.56458	0.117681	0.176196
ENSDARG00000014517	usp5	TRUE	1057.63	1.17512	0.105139	11.1768	5.29516e-29	5.52826e-28	1057.63	0.852749	0.105562	8.0782	6.57317e-16	6.6615e-15	1057.63	0.607346	0.105669	5.7476	9.05183e-09	5.18476e-08
ENSDARG00000092158	cbx3b	TRUE	810.036	0.93414	0.0900682	10.3715	3.34305e-25	2.87883e-24	810.036	0.635193	0.09077	6.99784	2.59942e-12	1.89726e-11	810.036	0.796195	0.0904663	8.80101	1.35588e-18	2.14806e-17
ENSDARG00000037186	tpbg	TRUE	21.0867	0.85603	0.33538	2.55242	0.0106978	0.0168124	21.0867	0.836582	0.339491	2.46422	0.0137312	0.025547	21.0867	0.772213	0.339053	2.27756	0.022753	0.042117
ENSDARG00000052673	septin7b	TRUE	1066.68	1.08244	0.0748853	14.4547	2.34181e-47	5.7307e-46	1066.68	1.24683	0.0750793	16.6068	6.22095e-62	7.79083e-60	1066.68	0.945704	0.0752574	12.5663	3.23714e-36	1.69046e-34
ENSDARG00000001971	cthrc1b	TRUE	16.5002	-0.437332	0.292476	-1.49528	0.134843	0.172956	16.5002	0.292026	0.286273	1.0201	0.307682	0.388508	16.5002	0.263367	0.284909	0.924391	0.355283	0.442716
ENSDARG00000010420	ndrg1b	TRUE	15427.7	-0.175043	0.44037	-0.397491	0.691006	0.732926	15427.7	1.51301	0.440354	3.43589	0.00059062	0.00146514	15427.7	0.651099	0.440362	1.47855	0.139259	0.203306
ENSDARG00000030602	rps19	TRUE	1685.58	2.94753	0.162171	18.1754	8.07641e-74	5.19839e-72	1685.58	1.88356	0.162434	11.5958	4.32657e-31	1.25258e-29	1685.58	1.66874	0.162466	10.2713	9.48878e-25	2.38529e-23
ENSDARG00000019008	erp44	TRUE	660.186	1.2552	0.0870973	14.4115	4.383e-47	1.05394e-45	660.186	0.857086	0.0880021	9.73938	2.04794e-22	3.44983e-21	660.186	0.719968	0.0880486	8.17694	2.91147e-16	3.79919e-15
ENSDARG00000040890	fdps	TRUE	599.817	0.265474	0.127003	2.09029	0.0365914	0.05264	599.817	0.752232	0.126926	5.92654	3.09392e-09	1.60778e-08	599.817	0.522487	0.127056	4.11227	3.9178e-05	0.00013025
ENSDARG00000098386	ctps1b	TRUE	530.386	-0.693759	0.220392	-3.14785	0.00164479	0.00290899	530.386	-1.71292	0.222523	-7.69775	1.38482e-14	1.25913e-13	530.386	-0.87294	0.220896	-3.95182	7.75579e-05	0.000245182
ENSDARG00000100599	c1s.1	TRUE	17.6274	5.41502	0.641797	8.43728	3.24795e-17	1.79895e-16	17.6274	2.87954	0.655254	4.39454	1.11008e-05	3.63506e-05	17.6274	2.17898	0.663024	3.28643	0.00101468	0.00257881
ENSDARG00000088805	nes	TRUE	102.336	4.97947	0.256902	19.3828	1.07917e-83	9.19023e-82	102.336	1.79484	0.266148	6.74378	1.54313e-11	1.03638e-10	102.336	1.67339	0.26626	6.28478	3.28308e-10	2.25417e-09
ENSDARG00000040121	psma2a	TRUE	210.593	1.70524	0.130502	13.0668	5.09962e-39	8.76115e-38	210.593	0.882725	0.133184	6.62788	3.40552e-11	2.19554e-10	210.593	0.804397	0.133098	6.04364	1.50679e-09	9.54532e-09
ENSDARG00000071017	nt5e	TRUE	48.134	-1.30203	0.287552	-4.52797	5.95529e-06	1.39753e-05	48.134	-1.95799	0.303304	-6.45555	1.0783e-10	6.5789e-10	48.134	-1.90384	0.300238	-6.34112	2.28104e-10	1.59991e-09
ENSDARG00000033539	paics	TRUE	317.344	0.714668	0.119016	6.0048	1.9157e-09	6.14592e-09	317.344	0.717219	0.119818	5.98588	2.15217e-09	1.13762e-08	317.344	0.760474	0.119502	6.36371	1.9694e-10	1.39404e-09
ENSDARG00000099144	igfbp3	TRUE	150.787	2.35345	0.24163	9.7399	2.03757e-22	1.52498e-21	150.787	0.607425	0.245478	2.47446	0.0133439	0.0249036	150.787	0.793199	0.244577	3.24315	0.00118217	0.0029669
ENSDARG00000037038	psmc6	TRUE	706.713	1.33144	0.102981	12.929	3.08986e-38	5.13313e-37	706.713	0.935322	0.103666	9.02249	1.83867e-19	2.51179e-18	706.713	0.665664	0.103857	6.40941	1.46082e-10	1.05372e-09
ENSDARG00000042566	rps7	TRUE	3069.08	3.45271	0.125117	27.5958	1.24843e-167	8.6382e-165	3069.08	2.22559	0.125316	17.7598	1.44717e-70	2.63509e-68	3069.08	1.9843	0.125345	15.8307	1.90966e-56	2.73853e-54
ENSDARG00000024537	emilin1a	TRUE	232.596	2.28462	0.139204	16.412	1.56976e-60	6.68404e-59	232.596	1.26996	0.141587	8.96949	2.97885e-19	3.98096e-18	232.596	1.14679	0.141633	8.09693	5.63652e-16	7.16683e-15
ENSDARG00000007127	acat2	TRUE	525.978	-0.266646	0.132472	-2.01285	0.0441305	0.0624501	525.978	0.789972	0.131645	6.00076	1.96396e-09	1.04451e-08	525.978	0.464151	0.131888	3.51928	0.000432721	0.00118449
ENSDARG00000010785	thbs1b	TRUE	1069.61	2.46085	0.412874	5.96029	2.5179e-09	8.00367e-09	1069.61	1.92783	0.412973	4.66818	3.03883e-06	1.07897e-05	1069.61	1.06841	0.413113	2.58625	0.00970272	0.0198069
ENSDARG00000042644	sod2	TRUE	824.462	0.627832	0.108203	5.80233	6.5399e-09	2.00604e-08	824.462	0.771667	0.108438	7.11621	1.10932e-12	8.44173e-12	824.462	1.11498	0.108068	10.3175	5.87545e-25	1.49051e-23
ENSDARG00000015201	pcmt	TRUE	590.594	0.605712	0.188526	3.21289	0.00131407	0.00235386	590.594	0.379973	0.188979	2.01067	0.0443603	0.0729421	590.594	0.551916	0.188756	2.92396	0.00345613	0.00784252
ENSDARG00000004735	hnrnpub	TRUE	3004.67	0.938709	0.0716537	13.1006	3.26474e-39	5.65445e-38	3004.67	0.819256	0.0718163	11.4077	3.82855e-30	1.045e-28	3004.67	0.398854	0.0719448	5.54388	2.95838e-08	1.58068e-07
ENSDARG00000020785	lama4	TRUE	273.186	1.73343	0.252744	6.85844	6.96188e-12	2.67208e-11	273.186	1.29108	0.253421	5.09461	3.49453e-07	1.41546e-06	273.186	0.811603	0.253868	3.19695	0.00138887	0.00344073
ENSDARG00000070584	clic5b	TRUE	50.8671	1.26144	0.305346	4.13117	3.60919e-05	7.80464e-05	50.8671	-0.789698	0.320922	-2.46071	0.0138661	0.0257686	50.8671	0.127607	0.311354	0.409846	0.681919	0.746862
ENSDARG00000043531	jun	TRUE	1465.47	5.22124	0.171452	30.4531	1.08985e-203	1.58756e-200	1465.47	3.44944	0.171812	20.0769	1.17601e-89	3.57674e-87	1465.47	2.14606	0.172408	12.4476	1.4415e-35	7.2276e-34
ENSDARG00000009001	pdia6	TRUE	545.378	2.50996	0.155346	16.1572	1.01028e-58	3.93825e-57	545.378	1.38872	0.156284	8.88587	6.34227e-19	8.28387e-18	545.378	0.991267	0.156604	6.32977	2.45533e-10	1.71476e-09
ENSDARG00000025091	ezrb	TRUE	1493.35	1.23878	0.0928293	13.3447	1.27159e-40	2.34783e-39	1493.35	1.19634	0.093029	12.8599	7.57037e-38	3.26872e-36	1493.35	0.903865	0.0931312	9.70528	2.8628e-22	5.95294e-21
ENSDARG00000042535	actc1a	TRUE	18.2674	5.39421	1.48956	3.62134	0.000293081	0.000570556	18.2674	4.54459	1.49172	3.04654	0.00231488	0.00512265	18.2674	5.12206	1.49032	3.43688	0.000588459	0.00157239
ENSDARG00000055678	akap12b	TRUE	1701.84	1.76163	0.110618	15.9253	4.23279e-57	1.5725e-55	1701.84	0.87975	0.111037	7.92301	2.31822e-15	2.23871e-14	1701.84	0.806192	0.111022	7.26157	3.82633e-13	3.67457e-12
ENSDARG00000029150	hsp90ab1	TRUE	15193.7	3.08319	0.109935	28.0456	4.52421e-173	3.91302e-170	15193.7	1.9452	0.10998	17.6868	5.30263e-70	9.46844e-68	15193.7	1.82489	0.109981	16.5927	7.86851e-62	1.40501e-59
ENSDARG00000042539	ywhaqa	TRUE	3110.93	1.33772	0.122795	10.8939	1.23278e-27	1.2082e-26	3110.93	0.913561	0.122936	7.4312	1.07616e-13	9.04219e-13	3110.93	0.932335	0.122909	7.58555	3.31078e-14	3.54341e-13
ENSDARG00000030053	eef1db	TRUE	968.962	2.36559	0.187264	12.6324	1.39994e-36	2.12765e-35	968.962	1.67755	0.187584	8.94291	3.79065e-19	5.02702e-18	968.962	1.71695	0.187527	9.15577	5.3971e-20	9.60615e-19
ENSDARG00000040001	fryl	TRUE	7982.83	-1.27392	0.112195	-11.3545	7.04553e-30	7.71663e-29	7982.83	-1.25783	0.112272	-11.2034	3.92203e-29	1.00883e-27	7982.83	-0.886614	0.112181	-7.90339	2.71418e-15	3.23655e-14
ENSDARG00000101051	ctsbb	TRUE	4.13284	-0.443741	0.653491	-0.679031	0.497118	0.550592	4.13284	-0.0564829	0.654652	-0.0862792	0.931244	0.947225	4.13284	-0.577761	0.671952	-0.859825	0.389886	0.477704
ENSDARG00000024746	hsp90aa1.2	TRUE	4694.23	2.3381	0.157239	14.8698	5.17927e-50	1.44212e-48	4694.23	2.05407	0.157288	13.0594	5.61983e-39	2.56244e-37	4694.23	2.10495	0.157274	13.384	7.50373e-41	5.0408e-39
ENSDARG00000010478	hsp90aa1.1	TRUE	18.8441	3.76973	0.78149	4.82377	1.40868e-06	3.51211e-06	18.8441	2.68756	0.786092	3.41889	0.000628767	0.00155101	18.8441	2.65838	0.785725	3.38334	0.000716091	0.0018802
ENSDARG00000041232	rps29	TRUE	1237.27	2.21871	0.186218	11.9146	9.93596e-33	1.26494e-31	1237.27	1.15713	0.186576	6.2019	5.57838e-10	3.16444e-09	1237.27	1.00821	0.186593	5.40323	6.54507e-08	3.31955e-07
ENSDARG00000043511	prdx6	TRUE	727.698	1.60666	0.113275	14.1838	1.15452e-45	2.63644e-44	727.698	0.613786	0.114386	5.36594	8.0529e-08	3.52658e-07	727.698	0.648565	0.114221	5.67817	1.36147e-08	7.617e-08
ENSDARG00000079107	clec11a	TRUE	43.3003	-2.04465	0.546762	-3.73956	0.000184344	0.000368355	43.3003	-2.14281	0.553024	-3.87471	0.00010675	0.000300928	43.3003	-0.69786	0.539107	-1.29447	0.195502	0.27041
ENSDARG00000003303	stc1	TRUE	2.52886	2.33985	0.993248	2.35576	0.0184848	0.0279718	2.52886	1.34392	1.01876	1.31918	0.187108	0.254902	2.52886	0.482986	1.04621	0.461653	0.64433	0.714468
ENSDARG00000027154	tpd52l2a	TRUE	1195.99	-0.224011	0.176975	-1.26578	0.205593	0.252918	1195.99	0.12011	0.177005	0.678566	0.497413	0.576466	1195.99	-0.0457905	0.177034	-0.258654	0.795902	0.841568
ENSDARG00000056090	capza1b	TRUE	1437.43	1.17919	0.109273	10.7912	3.78956e-27	3.61668e-26	1437.43	0.97287	0.109523	8.8828	6.51984e-19	8.50777e-18	1437.43	0.754651	0.109581	6.88669	5.71048e-12	4.8274e-11
ENSDARG00000039459	qsox1	TRUE	324.43	1.03787	0.194079	5.34767	8.90925e-08	2.48295e-07	324.43	0.574239	0.195034	2.94431	0.00323678	0.00695152	324.43	0.326151	0.195251	1.67042	0.0948368	0.146562
ENSDARG00000094673	rhoab	TRUE	895.526	1.70154	0.134517	12.6493	1.12835e-36	1.73016e-35	895.526	1.11664	0.134994	8.27176	1.31991e-16	1.41923e-15	895.526	0.856374	0.135102	6.33873	2.31663e-10	1.62364e-09
ENSDARG00000042927	mapre1a	TRUE	65.9231	2.70976	0.240004	11.2905	1.4627e-29	1.58076e-28	65.9231	1.25792	0.246122	5.11095	3.20541e-07	1.30369e-06	65.9231	0.887664	0.247796	3.58224	0.000340659	0.000952172
ENSDARG00000032072	cdk16	TRUE	1407.98	-0.867445	0.0988844	-8.77232	1.75019e-18	1.05213e-17	1407.98	-0.71302	0.099133	-7.19256	6.35859e-13	4.94901e-12	1407.98	-0.617695	0.0989352	-6.24343	4.28091e-10	2.90555e-09
ENSDARG00000031495	seta	TRUE	2017.25	1.2673	0.112934	11.2216	3.1957e-29	3.3849e-28	2017.25	1.09626	0.11309	9.69372	3.20645e-22	5.33644e-21	2017.25	0.785634	0.113161	6.94259	3.84966e-12	3.3244e-11
ENSDARG00000053138	lrrc47	TRUE	282.878	0.980252	0.120242	8.1523	3.57071e-16	1.84688e-15	282.878	0.590085	0.121882	4.84145	1.28894e-06	4.83169e-06	282.878	0.426966	0.122038	3.49864	0.000467634	0.00127301
ENSDARG00000013711	plin3	TRUE	86.6997	5.41483	0.394816	13.7148	8.27573e-43	1.67678e-41	86.6997	2.14833	0.402064	5.34325	9.12925e-08	3.97218e-07	86.6997	1.65235	0.404479	4.08512	4.40535e-05	0.000145255
ENSDARG00000004757	ybx1	TRUE	6317.24	3.64307	0.114376	31.8517	1.24849e-222	2.46817e-219	6317.24	2.92457	0.114443	25.5549	4.84654e-144	7.45209e-141	6317.24	2.59333	0.114463	22.6564	1.20539e-113	9.81225e-111
ENSDARG00000058053	serping1	TRUE	12.3805	-0.941702	0.344569	-2.73299	0.00627626	0.0102109	12.3805	-0.36745	0.339761	-1.0815	0.279476	0.358736	12.3805	-0.335082	0.335674	-0.998235	0.318166	0.404905
ENSDARG00000033184	prkar2aa	TRUE	1448.2	0.398638	0.0986442	4.04117	5.31844e-05	0.000112822	1448.2	1.01054	0.0985397	10.2552	1.12189e-24	2.20216e-23	1448.2	0.719524	0.0986357	7.29476	2.99196e-13	2.9076e-12
ENSDARG00000028295	mkrn4	TRUE	27.6884	2.78838	0.292606	9.52945	1.5812e-21	1.12965e-20	27.6884	0.852199	0.31023	2.74699	0.00601442	0.0121929	27.6884	0.808099	0.309351	2.61224	0.00899516	0.0185017
ENSDARG00000100435	sec22bb	TRUE	495.547	0.505837	0.0800647	6.31785	2.65229e-10	9.07385e-10	495.547	0.839858	0.0802188	10.4696	1.19159e-25	2.49657e-24	495.547	0.869411	0.0799649	10.8724	1.56022e-27	4.77679e-26
ENSDARG00000075758	ywhabb	TRUE	2840.29	1.10203	0.103418	10.656	1.63435e-26	1.51233e-25	2840.29	1.12825	0.103504	10.9006	1.14452e-27	2.69361e-26	2840.29	1.10132	0.103484	10.6424	1.89148e-26	5.29863e-25
ENSDARG00000018914	hnrnpk	TRUE	1563.45	0.190251	0.0581049	3.27427	0.00105937	0.00192326	1563.45	0.249245	0.0584398	4.26498	1.99918e-05	6.31997e-05	1563.45	0.15836	0.0584244	2.71051	0.00671792	0.014252
ENSDARG00000042905	rpl10a	TRUE	3146.54	3.27439	0.126611	25.8617	1.79546e-147	7.20189e-145	3146.54	2.2195	0.126781	17.5066	1.27672e-68	2.18123e-66	3146.54	1.89066	0.126825	14.9076	2.94226e-50	3.19345e-48
ENSDARG00000062707	plat	TRUE	59.7498	3.60322	0.312349	11.5359	8.69724e-31	9.9964e-30	59.7498	1.41651	0.320364	4.42155	9.79966e-06	3.22964e-05	59.7498	1.45631	0.319455	4.55874	5.14609e-06	1.979e-05
ENSDARG00000009212	ppiaa	TRUE	3547.98	2.57159	0.166754	15.4214	1.17446e-53	3.79738e-52	3547.98	1.21956	0.166916	7.30642	2.74358e-13	2.21382e-12	3547.98	0.901775	0.166952	5.4014	6.61216e-08	3.35051e-07
ENSDARG00000059746	plod1a	TRUE	68.6081	2.16525	0.237162	9.12983	6.86039e-20	4.46765e-19	68.6081	0.454556	0.245948	1.84818	0.0645763	0.101423	68.6081	0.810559	0.242864	3.3375	0.000845348	0.00218538
ENSDARG00000057368	rps8b	TRUE	562.636	-0.0992627	0.138129	-0.718621	0.472374	0.526749	562.636	0.24592	0.138211	1.77931	0.0751893	0.115837	562.636	0.457413	0.137854	3.3181	0.000906334	0.00232955
ENSDARG00000017884	bgna	TRUE	55.3741	-1.34869	0.514242	-2.62268	0.00872414	0.0138977	55.3741	-0.596802	0.512328	-1.16488	0.244067	0.319765	55.3741	0.135156	0.509136	0.265462	0.790653	0.837239
ENSDARG00000042816	mmp9	TRUE	1052.96	8.29189	0.612391	13.5402	9.05713e-42	1.75788e-40	1052.96	0.578421	0.619825	0.9332	0.350717	0.433087	1052.96	2.1009	0.614788	3.41727	0.000632515	0.00167908
ENSDARG00000026845	rhoaa	TRUE	1363.2	1.4969	0.0830144	18.0318	1.09723e-72	6.809e-71	1363.2	1.14144	0.0834133	13.6841	1.26296e-42	6.80056e-41	1363.2	0.873725	0.083528	10.4603	1.31489e-25	3.49924e-24
ENSDARG00000062025	cpox	TRUE	128.736	2.98773	0.188057	15.8874	7.75078e-57	2.84885e-55	128.736	1.6423	0.191702	8.56693	1.06276e-17	1.25166e-16	128.736	1.3356	0.192469	6.93929	3.94082e-12	3.39571e-11
ENSDARG00000008703	apeh	TRUE	241.414	1.21529	0.150895	8.05385	8.02304e-16	4.06468e-15	241.414	0.618407	0.152781	4.04766	5.17316e-05	0.000153262	241.414	0.535488	0.152724	3.50626	0.00045445	0.00124005
ENSDARG00000042708	tuba5	TRUE	536.561	5.69663	0.340604	16.7251	8.60563e-63	3.99628e-61	536.561	2.5269	0.341853	7.39177	1.44886e-13	1.19988e-12	536.561	1.56036	0.342961	4.54968	5.37271e-06	2.05899e-05
ENSDARG00000018653	acot7	TRUE	257.187	0.00182336	0.176952	0.0103043	0.991779	0.993538	257.187	0.0976914	0.177589	0.550097	0.582253	0.655721	257.187	0.159208	0.177236	0.898285	0.369034	0.456786
ENSDARG00000090454	gnb1a	TRUE	26139.8	0.378754	0.200968	1.88464	0.0594781	0.0821404	26139.8	1.06437	0.200965	5.29633	1.18153e-07	5.07391e-07	26139.8	0.891522	0.200965	4.43619	9.15634e-06	3.39024e-05
ENSDARG00000015206	hnrnpua	TRUE	1724.33	0.757139	0.0769973	9.83332	8.09098e-23	6.16559e-22	1724.33	0.780382	0.0772032	10.1082	5.08289e-24	9.58959e-23	1724.33	0.627864	0.077232	8.12959	4.30744e-16	5.54756e-15
ENSDARG00000103849	mdh1ab	TRUE	2026.51	-0.53735	0.33119	-1.62248	0.1047	0.137531	2026.51	-0.98536	0.331364	-2.97365	0.00294279	0.00637454	2026.51	-0.557096	0.331244	-1.68183	0.0926019	0.143558
ENSDARG00000089717	qpct	TRUE	77.0678	-0.58741	0.182996	-3.20996	0.00132755	0.00237693	77.0678	-0.116864	0.182557	-0.640152	0.522074	0.59999	77.0678	0.281894	0.179019	1.57466	0.115335	0.173184
ENSDARG00000008200	ugp2b	TRUE	501.021	0.571117	0.150153	3.80357	0.000142623	0.000288698	501.021	0.185428	0.151007	1.22794	0.219468	0.292212	501.021	0.229836	0.150809	1.52402	0.127503	0.18855
ENSDARG00000002021	pygb	TRUE	855.099	0.19425	0.26792	0.725031	0.468433	0.523007	855.099	0.501499	0.267959	1.87155	0.0612689	0.0968329	855.099	0.624608	0.267877	2.3317	0.0197165	0.0371068
ENSDARG00000015228	ero1a	TRUE	152.484	2.45122	0.230091	10.6533	1.68379e-26	1.55704e-25	152.484	-0.426979	0.238649	-1.78915	0.0735904	0.113709	152.484	-0.123516	0.236328	-0.522648	0.601219	0.676789
ENSDARG00000056922	ltbp1	TRUE	329.296	-0.671703	0.184028	-3.65	0.000262242	0.00051377	329.296	-0.612035	0.184742	-3.31292	0.000923275	0.00220441	329.296	-0.656839	0.184606	-3.55805	0.000373616	0.00103665
ENSDARG00000026166	emilin1b	TRUE	156.945	-0.129904	0.722768	-0.179732	0.857363	0.879252	156.945	-1.25844	0.7245	-1.73698	0.0823899	0.125422	156.945	-2.0496	0.726102	-2.82274	0.00476145	0.0104689
ENSDARG00000020242	fermt2	TRUE	292.067	0.0430457	0.184169	0.233729	0.815195	0.843256	292.067	-0.0579831	0.185056	-0.313328	0.754032	0.805175	292.067	-0.0340735	0.184802	-0.184379	0.853716	0.889017
ENSDARG00000060494	eprs1	TRUE	2414.32	0.814112	0.10438	7.79953	6.21392e-15	2.9591e-14	2414.32	0.732237	0.104514	7.00615	2.44974e-12	1.79226e-11	2414.32	0.315943	0.104625	3.01978	0.00252959	0.00591763
ENSDARG00000071082	p4ha1b	TRUE	105.567	1.89658	0.437536	4.33469	1.45967e-05	3.29764e-05	105.567	-0.414359	0.443103	-0.935131	0.349721	0.432031	105.567	0.834142	0.439115	1.8996	0.0574862	0.0949481
ENSDARG00000022995	clic4	TRUE	350.171	1.21894	0.153355	7.94849	1.88799e-15	9.33274e-15	350.171	0.1793	0.155291	1.1546	0.248252	0.324374	350.171	-0.119626	0.155726	-0.76818	0.44238	0.528295
ENSDARG00000091792	akap12a	TRUE	222.646	-0.277909	0.364084	-0.76331	0.445278	0.499816	222.646	-0.115555	0.364406	-0.317106	0.751163	0.802672	222.646	0.0529731	0.364054	0.145509	0.884309	0.913027
ENSDARG00000075993	clic5a	TRUE	5.06497	2.52266	0.852959	2.95754	0.00310101	0.00528296	5.06497	1.19971	0.874348	1.37212	0.170026	0.235109	5.06497	0.742467	0.882654	0.841176	0.400249	0.487768
ENSDARG00000042793	tpp1	TRUE	234.225	3.05253	0.21899	13.9391	3.66523e-44	7.86987e-43	234.225	1.39219	0.221113	6.29631	3.04815e-10	1.77982e-09	234.225	0.879328	0.222015	3.96067	7.47393e-05	0.000236786
ENSDARG00000070670	crip2	TRUE	676.538	-0.776286	0.179159	-4.33295	1.47124e-05	3.32186e-05	676.538	-0.305393	0.179097	-1.70518	0.0881607	0.133029	676.538	-0.0201175	0.17875	-0.112545	0.910391	0.933253
ENSDARG00000023323	ywhaqb	TRUE	4686.13	0.853593	0.0634756	13.4476	3.18058e-41	6.0501e-40	4686.13	0.860708	0.0635689	13.5398	9.10747e-42	4.70275e-40	4686.13	0.684924	0.0635879	10.7713	4.70328e-27	1.39371e-25
ENSDARG00000020944	ezra	TRUE	8.88561	2.6166	0.718315	3.6427	0.000269796	0.000527713	8.88561	0.854505	0.738755	1.15668	0.247402	0.323339	8.88561	0.113572	0.752956	0.150835	0.880106	0.909944
ENSDARG00000057058	minpp1a	TRUE	180.531	0.881063	0.129678	6.79425	1.08877e-11	4.11779e-11	180.531	0.339994	0.132745	2.56126	0.0104293	0.0199979	180.531	0.399194	0.132069	3.02263	0.00250591	0.00586817
ENSDARG00000055120	ctsba	TRUE	1331.98	3.73409	0.605626	6.16568	7.01824e-10	2.32572e-09	1331.98	1.28383	0.60584	2.11909	0.0340826	0.0578627	1331.98	1.06484	0.60586	1.75756	0.0788217	0.124931
ENSDARG00000098733	pxdn	TRUE	235.297	0.51823	0.305052	1.69883	0.0893518	0.11914	235.297	0.483482	0.30553	1.58243	0.11355	0.165905	235.297	0.210038	0.305752	0.686954	0.492112	0.576394
ENSDARG00000099197	actc1b	TRUE	396.539	5.10178	0.840498	6.06995	1.27953e-09	4.15995e-09	396.539	4.67297	0.840607	5.55904	2.71255e-08	1.26389e-07	396.539	4.89745	0.840556	5.82645	5.66204e-09	3.32926e-08
ENSDARG00000100954	wars1	TRUE	124.59	1.55064	0.266403	5.82066	5.86161e-09	1.80498e-08	124.59	1.12007	0.267836	4.18193	2.89043e-05	8.91248e-05	124.59	0.644453	0.26878	2.3977	0.0164985	0.0317147
ENSDARG00000014717	dync1h1	TRUE	3273.14	-0.0750174	0.0868864	-0.863397	0.387919	0.443307	3273.14	-0.279882	0.0871042	-3.21319	0.0013127	0.00304735	3273.14	-0.299495	0.0870679	-3.43979	0.000582171	0.00155705
ENSDARG00000003035	hspa9	TRUE	3110.36	1.26367	0.0845257	14.9502	1.5539e-50	4.41555e-49	3110.36	0.838306	0.0847332	9.89347	4.44364e-23	7.90403e-22	3110.36	0.800055	0.0847117	9.44444	3.57307e-21	6.91068e-20
ENSDARG00000014244	rbmx	TRUE	1111.03	1.21735	0.100107	12.1605	5.04221e-34	6.82746e-33	1111.03	1.23376	0.100337	12.2962	9.49459e-35	3.4261e-33	1111.03	1.31806	0.100218	13.1519	1.65932e-39	1.04375e-37
ENSDARG00000080010	adh5	TRUE	387.557	3.36235	0.101053	33.2733	9.394e-243	2.59998e-239	387.557	2.99269	0.101912	29.3655	1.51311e-189	4.18785e-186	387.557	2.68719	0.102215	26.2895	2.53036e-152	4.37704e-149
ENSDARG00000100564	sil1	TRUE	183.722	0.880094	0.15394	5.71714	1.08332e-08	3.26365e-08	183.722	0.26258	0.156631	1.67643	0.0936544	0.140271	183.722	0.143636	0.15668	0.916743	0.359277	0.446788
ENSDARG00000037675	npm1b	TRUE	354.354	0.134121	0.183415	0.731244	0.46463	0.519285	354.354	-0.0482114	0.184252	-0.261659	0.793584	0.837826	354.354	-0.189226	0.184314	-1.02665	0.304586	0.390623
ENSDARG00000071586	tgfbi	TRUE	95.1157	3.26102	0.270919	12.0369	2.27415e-33	2.96197e-32	95.1157	1.91892	0.274147	6.9996	2.56686e-12	1.87399e-11	95.1157	1.5277	0.275145	5.55237	2.81827e-08	1.50961e-07
ENSDARG00000002344	tubb4b	TRUE	9038.5	1.80878	0.119709	15.1098	1.39611e-51	4.13264e-50	9038.5	1.30954	0.119754	10.9353	7.81743e-28	1.86681e-26	9038.5	0.65561	0.119799	5.4726	4.43486e-08	2.30851e-07
ENSDARG00000056119	eef1g	TRUE	3249.84	4.06921	0.178605	22.7833	6.7212e-115	1.31931e-112	3249.84	2.91101	0.178721	16.288	1.20159e-59	1.40322e-57	3249.84	2.54736	0.178755	14.2505	4.4495e-46	3.99834e-44
ENSDARG00000043484	ube2d2	TRUE	2310.62	-0.699374	0.137988	-5.06839	4.01205e-07	1.05153e-06	2310.62	-0.676786	0.13814	-4.89929	9.61841e-07	3.66881e-06	2310.62	-0.929272	0.138209	-6.72369	1.77177e-11	1.42096e-10
ENSDARG00000061764	ahnak	TRUE	1917.06	2.91623	0.289092	10.0875	6.27244e-24	5.07461e-23	1917.06	1.03767	0.289334	3.58642	0.000335247	0.000866756	1917.06	0.931211	0.289334	3.21846	0.00128882	0.00321241
ENSDARG00000037655	pls3	TRUE	390.857	2.24747	0.184935	12.1528	5.54618e-34	7.4733e-33	390.857	0.741524	0.186546	3.97503	7.03707e-05	0.000204306	390.857	0.623752	0.186564	3.34337	0.000827682	0.00214351
ENSDARG00000098853	ehd1a	TRUE	620.517	1.00458	0.217878	4.61074	4.01237e-06	9.57992e-06	620.517	0.267968	0.218485	1.22648	0.220017	0.292859	620.517	-0.179372	0.21878	-0.819874	0.412288	0.499252
ENSDARG00000006865	glra4a	TRUE	53.9137	-1.83837	0.350781	-5.24081	1.59877e-07	4.35523e-07	53.9137	-0.777108	0.344072	-2.25856	0.0239108	0.042208	53.9137	-0.350732	0.340348	-1.03051	0.302772	0.388818
ENSDARG00000076811	ganabb	TRUE	1309.42	0.728044	0.092761	7.8486	4.20722e-15	2.02581e-14	1309.42	0.413186	0.0932103	4.43284	9.3e-06	3.07486e-05	1309.42	0.333339	0.0931902	3.57697	0.000347594	0.000970283
ENSDARG00000099970	malat1	TRUE	247052	-1.16327	0.119464	-9.73742	2.08792e-22	1.56098e-21	247052	-1.48831	0.119468	-12.4578	1.26815e-35	4.83452e-34	247052	-1.53118	0.119467	-12.8167	1.32243e-37	7.43921e-36
ENSDARG00000071336	mif	TRUE	413.297	1.63652	0.160799	10.1774	2.50044e-24	2.0566e-23	413.297	2.03651	0.160808	12.6642	9.33249e-37	3.79846e-35	413.297	1.8583	0.160872	11.5515	7.25789e-31	2.75929e-29
ENSDARG00000103019	gstp1.1	TRUE	0.51451	0.864314	1.47652	0.585372	0.558298	0.609763	0.51451	-1.1076	1.73222	-0.63941	0.522556	0.60039	0.51451	0.9224	1.48903	0.619464	0.535611	0.616797
ENSDARG00000104068	gstp1.2	TRUE	2099.3	1.05661	0.3601	2.93422	0.00334391	0.005673	2099.3	1.55872	0.360092	4.32868	1.50006e-05	4.83263e-05	2099.3	1.69311	0.360073	4.70213	2.57464e-06	1.03875e-05
ENSDARG00000013335	anxa6	TRUE	352.455	1.923	0.177964	10.8056	3.23956e-27	3.10139e-26	352.455	0.841924	0.17946	4.69144	2.71295e-06	9.70859e-06	352.455	1.06074	0.178994	5.92615	3.10123e-09	1.89225e-08
ENSDARG00000087693	atox1	TRUE	116.997	2.29343	0.185927	12.3351	5.86243e-35	8.27407e-34	116.997	1.41523	0.189096	7.48419	7.19884e-14	6.16086e-13	116.997	1.27901	0.189211	6.7597	1.38275e-11	1.1246e-10
ENSDARG00000036375	cyfip2	TRUE	2447.32	-0.00351382	0.0785053	-0.044759	0.964299	0.970541	2447.32	0.363205	0.078526	4.62529	3.74074e-06	1.31104e-05	2447.32	0.273709	0.0785184	3.48593	0.000490436	0.00133181
ENSDARG00000040881	hnrnph1	TRUE	402.038	-0.0795791	0.118071	-0.673992	0.500316	0.553757	402.038	0.203241	0.118325	1.71766	0.0858591	0.130046	402.038	0.194971	0.118133	1.65043	0.0988547	0.151874
ENSDARG00000104138	igfbp7	TRUE	66.2404	2.81736	0.308725	9.1258	7.12093e-20	4.63187e-19	66.2404	2.68442	0.30991	8.66193	4.63834e-18	5.6305e-17	66.2404	2.28021	0.310774	7.33719	2.18124e-13	2.14764e-12
ENSDARG00000041215	cetn4	TRUE	106.023	2.53899	0.156056	16.2698	1.61784e-59	6.58483e-58	106.023	1.9176	0.159228	12.0431	2.10867e-33	6.98105e-32	106.023	2.0759	0.1582	13.1219	2.46516e-39	1.51956e-37
ENSDARG00000088439	gm2a	TRUE	179.821	2.50367	0.165272	15.1488	7.71496e-52	2.3134e-50	179.821	1.08864	0.168771	6.4504	1.11554e-10	6.7976e-10	179.821	1.0722	0.168483	6.36385	1.96761e-10	1.39313e-09
ENSDARG00000039502	eef1a1a	TRUE	9038.21	0.75918	0.153392	4.94928	7.44893e-07	1.90452e-06	9038.21	1.38695	0.153381	9.04252	1.53103e-19	2.10504e-18	9038.21	1.56863	0.153368	10.2279	1.48703e-24	3.68785e-23
ENSDARG00000044968	vcla	TRUE	105.829	-0.601264	0.189059	-3.18029	0.00147125	0.00261982	105.829	-0.225664	0.189289	-1.19217	0.233195	0.307764	105.829	0.213454	0.18661	1.14385	0.252686	0.334365
ENSDARG00000022183	gsto1	TRUE	178.36	0.51028	0.164002	3.11141	0.00186194	0.00327255	178.36	-0.126624	0.167238	-0.757149	0.44896	0.530092	178.36	0.454743	0.164873	2.75814	0.00581319	0.0125237
ENSDARG00000009640	psmb1	TRUE	606.065	2.47749	0.164012	15.1055	1.48973e-51	4.40505e-50	606.065	1.65603	0.164624	10.0595	8.34004e-24	1.55754e-22	606.065	1.2	0.164915	7.2765	3.42603e-13	3.30821e-12
ENSDARG00000007795	cst3	TRUE	3546.74	0.244653	0.111701	2.19025	0.0285059	0.0417505	3546.74	0.471125	0.11174	4.21627	2.48372e-05	7.73162e-05	3546.74	0.463173	0.111719	4.1459	3.38488e-05	0.000113956
ENSDARG00000003829	galnt2	TRUE	759.282	-0.412548	0.0653688	-6.31108	2.7709e-10	9.46208e-10	759.282	-0.385024	0.0662368	-5.81284	6.14214e-09	3.08747e-08	759.282	-0.318467	0.0658251	-4.83808	1.31103e-06	5.53635e-06
ENSDARG00000013968	psap	TRUE	5881.67	2.18155	0.108285	20.1464	2.8926e-90	3.09106e-88	5881.67	1.4139	0.108385	13.0452	6.7715e-39	3.07237e-37	5881.67	1.29496	0.108387	11.9476	6.6857e-33	2.85997e-31
ENSDARG00000008816	glud1a	TRUE	216.132	2.50144	0.177919	14.0594	6.74293e-45	1.49778e-43	216.132	0.519298	0.181944	2.85416	0.00431511	0.00901148	216.132	0.396604	0.182004	2.1791	0.0293241	0.0526059
ENSDARG00000029663	rab1ab	TRUE	828.253	1.65618	0.161567	10.2508	1.17389e-24	9.84244e-24	828.253	1.07747	0.161997	6.65116	2.90789e-11	1.89369e-10	828.253	0.799928	0.162106	4.9346	8.03165e-07	3.49901e-06
ENSDARG00000091699	capn2a	TRUE	230.305	4.09727	0.324673	12.6197	1.64499e-36	2.48925e-35	230.305	1.70225	0.326812	5.20866	1.90214e-07	7.94888e-07	230.305	1.4868	0.327009	4.54668	5.44998e-06	2.08716e-05
ENSDARG00000070076	actr2b	TRUE	304.537	1.03004	0.12029	8.56298	1.09986e-17	6.27907e-17	304.537	0.367211	0.122409	2.99986	0.00270103	0.0059012	304.537	0.314453	0.122266	2.57188	0.0101149	0.0205543
ENSDARG00000060410	thbs2a	TRUE	86.6331	0.00196621	0.373084	0.00527014	0.995795	0.996731	86.6331	0.420369	0.373066	1.12679	0.259829	0.337334	86.6331	0.342247	0.372993	0.917569	0.358844	0.44631
ENSDARG00000019845	pdlim1	TRUE	108.238	3.18724	0.34453	9.25099	2.22422e-20	1.48911e-19	108.238	1.57093	0.347262	4.52375	6.07546e-06	2.06624e-05	108.238	1.1344	0.348191	3.25799	0.00112203	0.00282843
ENSDARG00000002071	adss2	TRUE	294.218	-1.36593	0.198208	-6.8914	5.52461e-12	2.13584e-11	294.218	-1.01266	0.198378	-5.10469	3.3134e-07	1.34682e-06	294.218	-0.693777	0.197301	-3.51635	0.000437526	0.00119682
ENSDARG00000077383	anxa11a	TRUE	295.463	1.60858	0.163594	9.8328	8.13262e-23	6.19561e-22	295.463	0.289773	0.166049	1.74511	0.0809666	0.123459	295.463	0.17637	0.166068	1.06203	0.28822	0.37335
ENSDARG00000039466	hnrnph3	TRUE	327.146	0.496557	0.127915	3.88194	0.000103628	0.000213196	327.146	0.480356	0.128728	3.73155	0.000190302	0.000515866	327.146	0.581562	0.128306	4.5326	5.82615e-06	2.22322e-05
ENSDARG00000005423	pgam1a	TRUE	1027.31	1.3636	0.14707	9.27175	1.83119e-20	1.23133e-19	1027.31	0.653932	0.147569	4.43136	9.36404e-06	3.09455e-05	1027.31	0.789114	0.147427	5.35257	8.67145e-08	4.32432e-07
ENSDARG00000036282	rnaset2	TRUE	204.308	1.54268	0.348924	4.42125	9.81312e-06	2.25523e-05	204.308	-0.136294	0.351245	-0.388031	0.697993	0.757494	204.308	-0.134357	0.351027	-0.382755	0.701902	0.763802
ENSDARG00000038473	ube2d3	TRUE	464.064	0.100214	0.0978168	1.0245	0.305597	0.359885	464.064	0.0973242	0.0986318	0.986742	0.323769	0.405198	464.064	0.0237129	0.0985613	0.24059	0.809873	0.853054
ENSDARG00000041083	anpeplb	TRUE	51.1298	-0.37036	0.361566	-1.02432	0.305684	0.359971	51.1298	-0.943353	0.368395	-2.56071	0.0104459	0.0200228	51.1298	-0.67319	0.365249	-1.8431	0.0653149	0.106099
ENSDARG00000026829	cotl1	TRUE	1195.61	2.12792	0.121131	17.5672	4.3952e-69	2.45749e-67	1195.61	1.19265	0.121642	9.80456	1.07614e-22	1.85341e-21	1195.61	0.923589	0.121743	7.58638	3.28972e-14	3.52359e-13
ENSDARG00000041182	rpl4	TRUE	5775.36	3.86459	0.119304	32.3927	3.47648e-230	8.74713e-227	5775.36	2.62142	0.119412	21.9528	8.13645e-107	4.69151e-104	5775.36	2.3438	0.119431	19.6246	9.52351e-86	3.56192e-83
ENSDARG00000014215	cdh13	TRUE	366.128	-1.45711	0.142994	-10.19	2.19724e-24	1.81369e-23	366.128	-0.229558	0.140642	-1.63221	0.102635	0.151948	366.128	-0.124114	0.140216	-0.885166	0.376067	0.463916
ENSDARG00000056531	nutf2	TRUE	351.091	1.90518	0.183039	10.4086	2.26626e-25	1.96748e-24	351.091	1.08814	0.184102	5.91052	3.41023e-09	1.76256e-08	351.091	0.676887	0.184538	3.66801	0.000244442	0.000703192
ENSDARG00000078738	nampt3.2	TRUE	0.821491	-4.36215	1.77641	-2.4556	0.0140651	0.0216851	0.821491	-0.268581	1.43742	-0.18685	0.851779	0.884305	0.821491	-3.07346	1.77641	-1.73015	0.0836029	0.131321
ENSDARG00000076694	nampt3.1	TRUE	0.122171	-0.750513	4.38428	-0.171183	0.86408	NA	0.122171	-2.71833	4.4591	-0.609613	0.542118	NA	0.122171	-1.85993	4.4591	-0.417109	0.676599	NA
ENSDARG00000099336	mvda	TRUE	141.812	0.157426	0.156888	1.00343	0.315654	0.37031	141.812	1.32634	0.15424	8.59917	8.02924e-18	9.54986e-17	141.812	0.998947	0.154886	6.44955	1.12186e-10	8.19252e-10
ENSDARG00000099730	pkma	TRUE	9434.31	0.662133	0.12225	5.41621	6.08768e-08	1.72279e-07	9434.31	0.557141	0.122285	4.55607	5.21189e-06	1.78925e-05	9434.31	0.848662	0.122257	6.94161	3.87652e-12	3.34551e-11
ENSDARG00000036291	nucb2b	TRUE	83.2059	2.48271	0.221371	11.2151	3.43671e-29	3.63323e-28	83.2059	1.71921	0.224627	7.65363	1.95383e-14	1.74834e-13	83.2059	1.73354	0.224164	7.73336	1.04747e-14	1.18137e-13
ENSDARG00000017105	vaspb	TRUE	550.773	1.18669	0.122008	9.72634	2.32811e-22	1.73727e-21	550.773	0.351901	0.123302	2.85398	0.00431755	0.00901454	550.773	0.170843	0.123422	1.38422	0.16629	0.236154
ENSDARG00000069142	aars1	TRUE	2093.8	1.29434	0.120151	10.7726	4.6357e-27	4.40598e-26	2093.8	1.14412	0.120285	9.51175	1.87484e-21	2.94328e-20	2093.8	0.800619	0.12036	6.65189	2.89357e-11	2.2687e-10
ENSDARG00000068275	ptx3a	TRUE	94.7409	0.809532	0.330981	2.44586	0.0144508	0.0222485	94.7409	-0.100571	0.33431	-0.30083	0.763544	0.813262	94.7409	-0.27706	0.334588	-0.828061	0.407636	0.494722
ENSDARG00000005115	calub	TRUE	196.529	1.15503	0.144037	8.01898	1.06629e-15	5.35018e-15	196.529	0.346979	0.14707	2.35928	0.0183103	0.033168	196.529	0.137547	0.147463	0.932759	0.350944	0.438356
ENSDARG00000022437	cd81b	TRUE	3.64782	2.72878	0.84095	3.24487	0.00117503	0.0021181	3.64782	3.12447	0.8412	3.7143	0.000203768	0.000548716	3.64782	2.26196	0.85492	2.64581	0.00814955	0.0169552
ENSDARG00000103007	rps3	TRUE	3863.3	3.21445	0.115048	27.9399	8.73924e-172	6.91075e-169	3863.3	2.09374	0.11521	18.1732	8.41368e-74	1.72493e-71	3863.3	1.79608	0.115246	15.5848	9.23468e-55	1.19434e-52
ENSDARG00000100057	ppfibp1b	TRUE	385.014	-0.0990471	0.103095	-0.96074	0.336683	0.392039	385.014	-0.0906982	0.104096	-0.871294	0.383594	0.466751	385.014	-0.0279426	0.103648	-0.269592	0.787474	0.834543
ENSDARG00000101074	glud1b	TRUE	1079.59	0.345744	0.0923629	3.74332	0.000181608	0.00036315	1079.59	0.240979	0.0927985	2.5968	0.00940965	0.0182515	1079.59	0.300733	0.092642	3.24618	0.00116964	0.00293919
ENSDARG00000039173	NA	TRUE	0.16631	-3.11065	4.45928	-0.697568	0.485447	NA	0.16631	-2.68038	4.45928	-0.601079	0.547788	NA	0.16631	-1.82198	4.45928	-0.408582	0.682846	NA
ENSDARG00000071426	lrrc59	TRUE	105.924	1.68569	0.197243	8.54625	1.27148e-17	7.23045e-17	105.924	0.840139	0.200836	4.18322	2.87413e-05	8.86617e-05	105.924	0.560356	0.201621	2.77926	0.00544833	0.0118231
ENSDARG00000076225	tha1	TRUE	39.1909	1.47908	0.263433	5.61466	1.96953e-08	5.81942e-08	39.1909	0.0169123	0.277142	0.0610241	0.95134	0.962959	39.1909	-0.048686	0.276648	-0.175985	0.860305	0.894196
ENSDARG00000074849	rac1a	TRUE	614.333	2.11361	0.152985	13.8157	2.04844e-43	4.26275e-42	614.333	1.01644	0.153929	6.60326	4.02214e-11	2.57092e-10	614.333	0.978798	0.153863	6.3615	1.99789e-10	1.41349e-09
ENSDARG00000045172	minpp1b	TRUE	62.4743	0.470343	0.255568	1.84038	0.0657121	0.0900309	62.4743	0.62216	0.256796	2.42278	0.0154024	0.0283816	62.4743	0.263345	0.258213	1.01988	0.307787	0.394034
ENSDARG00000087657	fasn	TRUE	8411.16	-0.569641	0.11131	-5.11762	3.09422e-07	8.20373e-07	8411.16	-0.598379	0.111368	-5.37299	7.74401e-08	3.39723e-07	8411.16	-0.368532	0.111322	-3.31051	0.000931273	0.00238744
ENSDARG00000073810	thbs2b	TRUE	64.4605	0.0801284	0.437693	0.18307	0.854743	0.877096	64.4605	0.358804	0.438111	0.818978	0.412799	0.495663	64.4605	0.501993	0.437357	1.14779	0.251056	0.332654
ENSDARG00000045129	fkbp10b	TRUE	26.4765	1.77326	0.398438	4.45052	8.56625e-06	1.97953e-05	26.4765	-0.297217	0.417221	-0.712373	0.476234	0.556595	26.4765	-0.675926	0.421866	-1.60223	0.109105	0.165218
ENSDARG00000055652	aclyb	TRUE	124.251	-1.17898	0.125813	-9.37087	7.19385e-21	4.94669e-20	124.251	-0.356335	0.122188	-2.91628	0.00354227	0.00754033	124.251	-0.174657	0.120091	-1.45438	0.145842	0.211433
ENSDARG00000016443	eif3c	TRUE	3480.37	2.08312	0.103853	20.0582	1.71027e-89	1.77952e-87	3480.37	1.53093	0.103997	14.7208	4.74005e-49	3.39845e-47	3480.37	1.44691	0.103993	13.9136	5.24098e-44	4.229e-42
ENSDARG00000033537	p4ha1a	TRUE	174.032	0.454284	0.151763	2.99339	0.00275901	0.00474057	174.032	0.112183	0.154223	0.727403	0.466979	0.547489	174.032	0.240278	0.153326	1.5671	0.117091	0.17542
ENSDARG00000034470	aldoab	TRUE	76.4682	3.3187	0.598498	5.54505	2.93866e-08	8.55779e-08	76.4682	3.35049	0.598868	5.5947	2.20999e-08	1.04077e-07	76.4682	3.2084	0.598909	5.35708	8.45785e-08	4.22694e-07
ENSDARG00000043820	nme2a	TRUE	2685.75	1.52113	0.174956	8.69433	3.48876e-18	2.05095e-17	2685.75	2.0095	0.174946	11.4864	1.54436e-30	4.33503e-29	2685.75	2.34972	0.174896	13.435	3.77305e-41	2.59123e-39
ENSDARG00000098785	glrx3	TRUE	537.565	1.61203	0.0952774	16.9193	3.24302e-64	1.56644e-62	537.565	1.14422	0.0962903	11.8831	1.44963e-32	4.58008e-31	537.565	1.02769	0.0963073	10.671	1.39186e-26	3.96322e-25
ENSDARG00000015315	psmc5	TRUE	805.37	1.82792	0.140058	13.0512	6.25904e-39	1.06999e-37	805.37	1.3499	0.140496	9.60809	7.39096e-22	1.19277e-20	805.37	1.14981	0.14056	8.18016	2.83457e-16	3.70233e-15
ENSDARG00000002632	anxa11b	TRUE	775.408	1.28932	0.110471	11.6711	1.79098e-31	2.14398e-30	775.408	0.510521	0.111419	4.58201	4.60536e-06	1.59368e-05	775.408	0.467749	0.111347	4.20081	2.6596e-05	9.135e-05
ENSDARG00000103394	kif5bb	TRUE	1727.72	0.0368629	0.112406	0.327945	0.742953	0.780132	1727.72	0.23849	0.112503	2.11984	0.0340192	0.0577709	1727.72	0.295338	0.112427	2.62695	0.00861551	0.0178162
ENSDARG00000098695	vclb	TRUE	273.369	0.783125	0.129404	6.05176	1.43271e-09	4.64322e-09	273.369	0.193229	0.131604	1.46826	0.142033	0.2012	273.369	0.295375	0.131019	2.25444	0.0241687	0.0444256
ENSDARG00000100535	ecm1a	TRUE	0.457155	-1.93381	2.37887	-0.81291	0.41627	0.471095	0.457155	2.11345	2.10466	1.00418	0.315293	0.396401	0.457155	1.08513	2.13805	0.507534	0.61178	0.686294
ENSDARG00000005162	tpm3	TRUE	985.165	2.06047	0.129526	15.9078	5.59779e-57	2.07403e-55	985.165	0.69277	0.130386	5.31322	1.07706e-07	4.64542e-07	985.165	0.538252	0.130428	4.12682	3.67821e-05	0.000122954
ENSDARG00000098075	sh3bgrl3	TRUE	858.922	1.38571	0.0998832	13.8734	9.18734e-44	1.94551e-42	858.922	0.9827	0.100491	9.77899	1.38584e-22	2.37057e-21	858.922	1.0378	0.100343	10.3425	4.52442e-25	1.15306e-23
ENSDARG00000104889	kpnb1	TRUE	1442.5	1.51328	0.119392	12.6749	8.14498e-37	1.25657e-35	1442.5	0.913639	0.11975	7.62953	2.35603e-14	2.09469e-13	1442.5	0.71239	0.119799	5.94654	2.73863e-09	1.68139e-08
ENSDARG00000014287	eno2	TRUE	4375.59	-0.123052	0.160613	-0.766142	0.443592	0.49803	4375.59	0.858706	0.160539	5.3489	8.84919e-08	3.85699e-07	4375.59	0.942125	0.16052	5.8692	4.37914e-09	2.61605e-08
ENSDARG00000032849	ndrg1a	TRUE	40141.1	-1.85863	0.202585	-9.1746	4.53256e-20	2.98401e-19	40141.1	0.233124	0.202552	1.15094	0.249758	0.326017	40141.1	-0.0864255	0.202554	-0.426679	0.669613	0.736133
ENSDARG00000061351	tfpi2	TRUE	36.66	1.27659	0.233804	5.4601	4.75866e-08	1.36214e-07	36.66	0.514562	0.242518	2.12175	0.0338588	0.0575373	36.66	0.0366165	0.247006	0.148241	0.882152	0.911292
ENSDARG00000099183	fkbp10a	TRUE	50.9004	-0.604106	0.420177	-1.43774	0.150507	0.190995	50.9004	-2.82966	0.450124	-6.28641	3.24896e-10	1.89149e-09	50.9004	-3.04133	0.452767	-6.71721	1.8524e-11	1.48348e-10
ENSDARG00000062590	pleca	TRUE	2289.99	0.306009	0.0915246	3.34346	0.000827403	0.00152575	2289.99	-0.526481	0.092125	-5.71486	1.09795e-08	5.36225e-08	2289.99	-0.183269	0.0918476	-1.99536	0.0460034	0.0781175
ENSDARG00000087647	septin7a	TRUE	917.612	0.708188	0.10948	6.46863	9.88985e-11	3.49357e-10	917.612	0.533558	0.10991	4.85449	1.20696e-06	4.54614e-06	917.612	0.328945	0.110001	2.99038	0.00278635	0.00646365
ENSDARG00000100392	rps18	TRUE	2415.63	3.09042	0.127669	24.2065	1.90079e-129	5.10758e-127	2415.63	1.99744	0.127904	15.6167	5.6015e-55	5.27323e-53	2415.63	1.80449	0.127926	14.1057	3.50223e-45	3.01029e-43
ENSDARG00000035679	psma2b	TRUE	362.095	1.76892	0.158738	11.1436	7.69199e-29	7.95557e-28	362.095	1.04176	0.159869	6.51636	7.20323e-11	4.47204e-10	362.095	0.729211	0.160187	4.55226	5.30739e-06	2.03565e-05
ENSDARG00000035871	rpl30	TRUE	2096.68	2.89955	0.12278	23.6158	2.65244e-123	6.27449e-121	2096.68	1.87874	0.123053	15.2677	1.25503e-52	1.07874e-50	2096.68	1.70731	0.123073	13.8723	9.32162e-44	7.32939e-42
ENSDARG00000028533	macf1a	TRUE	16527.9	-1.03636	0.117207	-8.84216	9.38836e-19	5.73222e-18	16527.9	-1.2371	0.117257	-10.5503	5.06155e-26	1.08849e-24	16527.9	-1.14567	0.117239	-9.77214	1.48282e-22	3.16423e-21
ENSDARG00000030700	ctps1a	TRUE	484.957	2.69674	0.100495	26.8345	1.27962e-158	7.37835e-156	484.957	1.53383	0.102107	15.0217	5.29116e-51	4.20814e-49	484.957	1.03413	0.102861	10.0536	8.85579e-24	2.05968e-22
ENSDARG00000032575	ywhaz	TRUE	1052.26	2.5406	0.159388	15.9397	3.35836e-57	1.25607e-55	1052.26	1.88823	0.159699	11.8236	2.94635e-32	9.15221e-31	1052.26	1.64743	0.159758	10.312	6.21848e-25	1.57465e-23
ENSDARG00000016350	cap1	TRUE	553.054	-2.11511	0.116039	-18.2276	3.11509e-74	2.02862e-72	553.054	-3.00341	0.123193	-24.3797	2.80708e-131	2.87747e-128	553.054	-3.25592	0.124447	-26.1631	6.9999e-151	1.13963e-147
ENSDARG00000011564	sfpq	TRUE	2787.67	0.0790195	0.0725299	1.08948	0.275944	0.32843	2787.67	0.221313	0.0726474	3.0464	0.00231603	0.00512478	2787.67	0.0571483	0.072676	0.786344	0.431666	0.51825
ENSDARG00000076126	actc1c	TRUE	0.0784496	-0.587312	4.40035	-0.13347	0.893822	NA	0.0784496	0	4.46114	0	1	NA	0.0784496	-0.595219	4.42383	-0.134548	0.892969	NA
ENSDARG00000025269	pdcd6ip	TRUE	1849.61	0.720449	0.0858905	8.38799	4.94528e-17	2.70709e-16	1849.61	0.326208	0.0862798	3.78082	0.000156315	0.000429755	1849.61	0.319736	0.0862195	3.70839	0.00020858	0.000607797
ENSDARG00000087198	cthrc1a	TRUE	15.9892	3.37272	0.466967	7.2226	5.10028e-13	2.11889e-12	15.9892	0.996207	0.489182	2.03647	0.0417028	0.0690977	15.9892	0.56292	0.495626	1.13578	0.25605	0.338203
ENSDARG00000103791	nme2b.1	TRUE	1479.25	4.20869	0.210488	19.9949	6.09427e-89	6.22403e-87	1479.25	2.47162	0.210814	11.7242	9.5855e-32	2.9026e-30	1479.25	2.20656	0.210863	10.4644	1.25861e-25	3.3527e-24
ENSDARG00000103340	clic1	TRUE	215.568	2.69193	0.301179	8.938	3.96284e-19	2.46859e-18	215.568	1.87966	0.302049	6.22304	4.87617e-10	2.78206e-09	215.568	0.985579	0.303152	3.2511	0.00114959	0.00289274
ENSDARG00000003860	cbx3a	TRUE	605.994	1.60763	0.112669	14.2686	3.43421e-46	8.00073e-45	605.994	1.20955	0.113348	10.6711	1.39041e-26	3.09343e-25	605.994	0.830575	0.113677	7.30646	2.74264e-13	2.67376e-12
ENSDARG00000099500	clec3bb	TRUE	15.9458	-0.357006	0.5224	-0.683395	0.494357	0.548104	15.9458	0.0894606	0.52201	0.171377	0.863927	0.894568	15.9458	0.442106	0.51729	0.854657	0.392741	0.480735
ENSDARG00000099420	nme2b.2	TRUE	268.808	3.92737	0.882313	4.45122	8.53847e-06	1.97327e-05	268.808	3.73153	0.882425	4.22873	2.35019e-05	7.35069e-05	268.808	3.76298	0.882395	4.2645	2.00348e-05	7.01104e-05
ENSDARG00000043509	rpl11	TRUE	2332.73	3.33342	0.17022	19.583	2.1612e-85	1.96117e-83	2332.73	2.00973	0.170429	11.7922	4.28046e-32	1.3178e-30	2332.73	1.69	0.170476	9.9134	3.64037e-23	8.09923e-22
ENSDARG00000058079	txndc17	TRUE	126.466	1.72577	0.157244	10.9751	5.03577e-28	5.03341e-27	126.466	1.15432	0.160125	7.2089	5.64044e-13	4.40865e-12	126.466	0.990065	0.160366	6.1738	6.66678e-10	4.40479e-09
ENSDARG00000019874	hsph1	TRUE	168.942	0.643286	0.137536	4.67723	2.90783e-06	7.03558e-06	168.942	0.00648583	0.141431	0.0458588	0.963423	0.972275	168.942	0.328931	0.139512	2.35772	0.0183876	0.0348906
ENSDARG00000019949	serpinh1b	TRUE	174.835	0.783527	0.533027	1.46996	0.141573	0.180784	174.835	-1.30315	0.53621	-2.4303	0.0150862	0.0278583	174.835	-1.39088	0.536162	-2.59414	0.00948267	0.0194021
ENSDARG00000037883	prcp	TRUE	97.7121	2.14272	0.313758	6.8292	8.53878e-12	3.2588e-11	97.7121	0.628825	0.317563	1.98016	0.0476853	0.0776939	97.7121	0.300985	0.318417	0.945256	0.344528	0.432214
ENSDARG00000104267	postnb	TRUE	127.102	6.10934	0.725602	8.41969	3.77471e-17	2.08403e-16	127.102	2.63298	0.728871	3.61241	0.000303365	0.00079068	127.102	3.42115	0.727253	4.70421	2.54853e-06	1.02927e-05
ENSDARG00000090716	cltcb	TRUE	6618.75	-0.235399	0.0838042	-2.80891	0.0049709	0.00821223	6618.75	0.0551822	0.0838256	0.658297	0.510347	0.588855	6618.75	0.035912	0.08381	0.428493	0.668292	0.735101
ENSDARG00000032013	pafah1b1a	TRUE	1535.07	0.325458	0.0604674	5.38238	7.35091e-08	2.06445e-07	1535.07	0.449178	0.0607147	7.39817	1.38071e-13	1.14791e-12	1535.07	0.140439	0.0609203	2.30529	0.0211503	0.0395018
ENSDARG00000099524	gbe1b	TRUE	424.883	-0.404632	0.176483	-2.29275	0.0218625	0.0326916	424.883	0.0138364	0.176474	0.078405	0.937506	0.952336	424.883	0.217	0.176079	1.2324	0.217798	0.295867
ENSDARG00000013804	capns1b	TRUE	435.929	0.890411	0.134227	6.63364	3.27514e-11	1.19776e-10	435.929	-0.0140855	0.136031	-0.103546	0.91753	0.936823	435.929	0.0203476	0.135754	0.149886	0.880855	0.910563
ENSDARG00000043453	rps5	TRUE	2187.2	3.38627	0.126093	26.8554	7.30078e-159	4.29923e-156	2187.2	2.09972	0.126385	16.6137	5.54242e-62	6.97262e-60	2187.2	1.84828	0.12643	14.619	2.12404e-48	2.10707e-46
ENSDARG00000031214	arcn1b	TRUE	725.427	0.807396	0.102737	7.85885	3.87663e-15	1.87151e-14	725.427	0.506575	0.103426	4.89795	9.68398e-07	3.69229e-06	725.427	0.374788	0.103458	3.6226	0.000291655	0.00082647
ENSDARG00000057661	aldoca	TRUE	66.6387	1.38699	0.421723	3.28887	0.00100589	0.00183315	66.6387	2.51979	0.419365	6.00858	1.87155e-09	9.97665e-09	66.6387	3.79621	0.417109	9.10124	8.93081e-20	1.5536e-18
ENSDARG00000029353	serpine2	TRUE	80.4498	4.21849	0.364246	11.5814	5.11867e-31	5.97761e-30	80.4498	1.82589	0.369536	4.94103	7.77108e-07	3.00349e-06	80.4498	1.60801	0.370032	4.34561	1.3889e-05	4.9936e-05
ENSDARG00000101334	ctsc	TRUE	477.359	4.68339	0.241914	19.3597	1.68757e-83	1.41966e-81	477.359	1.5641	0.244007	6.41007	1.45452e-10	8.74008e-10	477.359	1.2837	0.244301	5.25461	1.48342e-07	7.17774e-07
ENSDARG00000002945	bgnb	TRUE	323.761	0.367765	0.269251	1.36588	0.171976	0.215219	323.761	-0.186363	0.270251	-0.689593	0.49045	0.569746	323.761	-0.126351	0.270029	-0.467915	0.639845	0.710691
ENSDARG00000016463	trappc6b	TRUE	101.12	1.64081	0.146383	11.209	3.68212e-29	3.88064e-28	101.12	1.25083	0.149506	8.36647	5.93713e-17	6.59397e-16	101.12	1.27783	0.148872	8.58343	9.20815e-18	1.35922e-16
ENSDARG00000079388	agrn	TRUE	1639.06	-0.980837	0.07375	-13.2995	2.33098e-40	4.26966e-39	1639.06	-0.428377	0.0735985	-5.82045	5.86898e-09	2.95768e-08	1639.06	-0.401585	0.0734677	-5.46615	4.59919e-08	2.38866e-07
ENSDARG00000036675	hnrnpa1b	TRUE	1929.75	2.18136	0.0748674	29.1363	1.24555e-186	1.27678e-183	1929.75	2.00211	0.0750785	26.6668	1.14182e-156	2.1068e-153	1929.75	1.89272	0.0750802	25.2093	3.16603e-140	4.17268e-137
ENSDARG00000029146	lrp1ab	TRUE	3667.84	-0.401542	0.0648727	-6.18969	6.0283e-10	2.00607e-09	3667.84	-0.754554	0.0652616	-11.562	6.42126e-31	1.84358e-29	3667.84	-0.668302	0.0651441	-10.2588	1.08027e-24	2.70799e-23
ENSDARG00000006019	tktb	TRUE	2258.5	1.07484	0.106606	10.0824	6.61188e-24	5.34454e-23	2258.5	0.892452	0.106768	8.35881	6.33567e-17	7.01971e-16	2258.5	0.720581	0.10679	6.74762	1.50285e-11	1.21514e-10
ENSDARG00000099667	snrpg	TRUE	197.169	2.0236	0.159447	12.6914	6.60198e-37	1.02251e-35	197.169	1.17272	0.161627	7.25572	3.99517e-13	3.17195e-12	197.169	0.731454	0.162598	4.49855	6.84196e-06	2.58201e-05
ENSDARG00000002084	lamb2	TRUE	54.6276	2.47228	0.396066	6.24209	4.31754e-10	1.45231e-09	54.6276	2.03689	0.397969	5.1182	3.0847e-07	1.25737e-06	54.6276	1.70641	0.39869	4.28004	1.8686e-05	6.56892e-05
ENSDARG00000008237	sars1	TRUE	1139.94	1.66348	0.130241	12.7723	2.34108e-37	3.70887e-36	1139.94	1.29121	0.130539	9.89133	4.53962e-23	8.06439e-22	1139.94	0.966008	0.130656	7.39351	1.42999e-13	1.43398e-12
ENSDARG00000088091	pfn1	TRUE	853.974	5.94197	0.283841	20.9342	2.61657e-97	3.39995e-95	853.974	2.77865	0.284851	9.75472	1.76081e-22	2.98615e-21	853.974	3.3241	0.284451	11.686	1.50297e-31	5.93405e-30
ENSDARG00000090963	atp6ap1lb	TRUE	3928.4	-0.344928	0.0900202	-3.83168	0.000127273	0.000259276	3928.4	-0.21628	0.0901078	-2.40023	0.0163848	0.0300219	3928.4	0.109628	0.0899803	1.21835	0.223089	0.301899
ENSDARG00000039007	eno3	TRUE	732.071	1.64624	0.54982	2.99413	0.00275225	0.0047313	732.071	0.81297	0.550019	1.47808	0.139388	0.197969	732.071	1.01288	0.549954	1.84175	0.0655112	0.106375
ENSDARG00000006603	csrp1a	TRUE	77.0477	3.31276	0.353777	9.36398	7.67919e-21	5.27387e-20	77.0477	1.1566	0.359215	3.2198	0.00128279	0.00298452	77.0477	0.993352	0.35948	2.7633	0.00572205	0.0123485
ENSDARG00000092281	flnb	TRUE	304.847	-1.78828	0.237453	-7.5311	5.03141e-14	2.24676e-13	304.847	-1.93619	0.239286	-8.09156	5.89046e-16	6.01144e-15	304.847	-1.87896	0.238679	-7.87233	3.48095e-15	4.10316e-14
ENSDARG00000028335	hmga1a	TRUE	3507.39	2.0365	0.136973	14.8679	5.32782e-50	1.4805e-48	3507.39	1.48555	0.137075	10.8375	2.28591e-27	5.28989e-26	3507.39	0.795708	0.13718	5.80049	6.61215e-09	3.85191e-08
ENSDARG00000056122	gdi1	TRUE	2416.39	0.732319	0.0709288	10.3247	5.44903e-25	4.63327e-24	2416.39	0.808921	0.0710674	11.3824	5.11459e-30	1.38645e-28	2416.39	0.67832	0.0710791	9.54316	1.38543e-21	2.74281e-20
ENSDARG00000002659	mapre1b	TRUE	1472.85	0.958305	0.137762	6.95623	3.49492e-12	1.36835e-11	1472.85	0.303683	0.138134	2.19846	0.0279161	0.0485049	1472.85	-0.231602	0.138381	-1.67366	0.094198	0.145673
ENSDARG00000036875	rps12	TRUE	463.936	2.57544	0.146677	17.5585	5.11661e-69	2.84935e-67	463.936	1.15324	0.148155	7.78401	7.02585e-15	6.54949e-14	463.936	0.83463	0.14848	5.62115	1.89695e-08	1.04026e-07
ENSDARG00000013655	tpd52l2b	TRUE	664.726	0.597939	0.092969	6.4316	1.2627e-10	4.43556e-10	664.726	0.363929	0.0937796	3.88068	0.000104163	0.000294146	664.726	0.293209	0.0937264	3.12835	0.00175789	0.00425029
ENSDARG00000078800	slc26a10	TRUE	7.51894	3.20889	0.523964	6.12426	9.1107e-10	2.99012e-09	7.51894	2.13072	0.542092	3.93054	8.47549e-05	0.000243185	7.51894	1.79491	0.546874	3.28213	0.00103027	0.00261579
ENSDARG00000076317	plod3	TRUE	242.936	2.38082	0.250211	9.51526	1.81266e-21	1.29003e-20	242.936	1.66556	0.251157	6.63154	3.32211e-11	2.14576e-10	242.936	1.34431	0.251437	5.3465	8.967e-08	4.46366e-07
ENSDARG00000025581	rpl10	TRUE	2763.52	3.38809	0.135079	25.0823	7.75851e-139	2.61869e-136	2763.52	2.28311	0.135266	16.8786	6.46423e-64	8.81332e-62	2763.52	2.02896	0.135298	14.9962	7.76862e-51	8.56622e-49
ENSDARG00000037559	uba1	TRUE	3913.18	1.19994	0.0946637	12.6758	8.0482e-37	1.24233e-35	3913.18	0.756711	0.0948128	7.98111	1.45029e-15	1.42491e-14	3913.18	0.467726	0.094858	4.9308	8.18927e-07	3.56375e-06
ENSDARG00000001889	tuba1a	TRUE	2266.4	3.39466	0.152648	22.2384	1.45928e-109	2.44779e-107	2266.4	2.38805	0.152831	15.6254	4.88518e-55	4.61457e-53	2266.4	1.99285	0.152896	13.034	7.83717e-39	4.7052e-37
ENSDARG00000045367	tuba1b	TRUE	602.915	4.94663	0.35831	13.8054	2.36304e-43	4.89535e-42	602.915	2.86415	0.358845	7.98158	1.44472e-15	1.42044e-14	602.915	1.96814	0.359319	5.47741	4.31585e-08	2.24995e-07
ENSDARG00000058371	krt5	TRUE	3028.81	6.33042	0.520087	12.1718	4.39071e-34	5.95402e-33	3028.81	3.79226	0.520206	7.28993	3.10111e-13	2.48709e-12	3028.81	5.11912	0.52012	9.8422	7.40717e-23	1.61679e-21
ENSDARG00000036894	aimp1b	TRUE	2.86929	3.29655	1.20002	2.74709	0.00601273	0.00980581	2.86929	2.3919	1.21914	1.96195	0.049768	0.0806694	2.86929	3.03514	1.20624	2.51621	0.0118625	0.0237396
ENSDARG00000006353	itga5	TRUE	59.2918	2.43345	0.329369	7.3882	1.48824e-13	6.43695e-13	59.2918	0.270116	0.338251	0.798567	0.424541	0.507145	59.2918	-0.318598	0.342418	-0.930438	0.352145	0.439518
ENSDARG00000022456	eno1a	TRUE	10445.1	1.39327	0.111855	12.456	1.29638e-35	1.8894e-34	10445.1	0.822285	0.111913	7.34754	2.01892e-13	1.65514e-12	10445.1	1.34483	0.111871	12.0212	2.74797e-33	1.19584e-31
ENSDARG00000071065	g6pd	TRUE	751.344	0.687675	0.135348	5.0808	3.75841e-07	9.87858e-07	751.344	0.145472	0.136135	1.06858	0.285258	0.364939	751.344	0.534703	0.135663	3.94141	8.10056e-05	0.000254975
ENSDARG00000070657	pa2g4b	TRUE	1026.49	1.2222	0.135316	9.03219	1.68268e-19	1.07111e-18	1026.49	0.83777	0.135684	6.1744	6.64151e-10	3.73384e-09	1026.49	0.665816	0.135725	4.90562	9.31339e-07	4.02195e-06
ENSDARG00000017891	tcp1	TRUE	1649.33	2.50951	0.112421	22.3226	2.23142e-110	3.7889e-108	1649.33	1.88164	0.112695	16.6967	1.38533e-62	1.79167e-60	1649.33	1.59343	0.112767	14.1303	2.47264e-45	2.16567e-43
ENSDARG00000116058	rhoac	TRUE	714.192	1.6261	0.0988753	16.4459	8.97103e-61	3.86747e-59	714.192	1.03155	0.0997245	10.344	4.45411e-25	8.9897e-24	714.192	0.889433	0.0997678	8.91503	4.87666e-19	8.00542e-18
ENSDARG00000069980	lman1	TRUE	546.696	1.39606	0.172326	8.10125	5.43953e-16	2.78641e-15	546.696	1.01865	0.172858	5.89299	3.79266e-09	1.95219e-08	546.696	1.04684	0.172746	6.05998	1.36137e-09	8.65976e-09
ENSDARG00000045132	vdac1	TRUE	3838.99	0.695719	0.0844362	8.23958	1.72809e-16	9.1206e-16	3838.99	1.00321	0.0844597	11.878	1.53971e-32	4.84808e-31	3838.99	1.19618	0.084396	14.1734	1.33842e-45	1.19111e-43
ENSDARG00000055536	otub1a	TRUE	332.214	0.684642	0.0898623	7.61879	2.56063e-14	1.16813e-13	332.214	0.663263	0.0909489	7.2927	3.03807e-13	2.44006e-12	332.214	0.748849	0.0904345	8.28057	1.22591e-16	1.64547e-15
ENSDARG00000012399	adssl	TRUE	684.374	1.00424	0.145636	6.89557	5.36495e-12	2.07571e-11	684.374	0.468912	0.146316	3.20478	0.00135163	0.00312943	684.374	0.490997	0.146197	3.35847	0.000783749	0.00204112
ENSDARG00000010149	atp5fa1	TRUE	10291.7	0.712442	0.0913251	7.80116	6.13405e-15	2.92408e-14	10291.7	1.02133	0.0913329	11.1825	4.96436e-29	1.26986e-27	10291.7	1.05535	0.0913224	11.5564	6.85568e-31	2.60997e-29
ENSDARG00000003920	setb	TRUE	2292.21	1.30251	0.0729016	17.8667	2.14416e-71	1.28173e-69	2292.21	1.05048	0.0731446	14.3617	9.00244e-47	5.76761e-45	2292.21	0.778936	0.0732248	10.6376	1.99182e-26	5.55722e-25
ENSDARG00000014536	pfdn1	TRUE	197.599	1.82844	0.198394	9.21621	3.07787e-20	2.04283e-19	197.599	1.24587	0.199875	6.23323	4.56914e-10	2.61768e-09	197.599	1.24216	0.199673	6.221	4.93983e-10	3.32408e-09
ENSDARG00000021149	cbr1l	TRUE	59.7653	3.78002	0.328343	11.5124	1.14267e-30	1.30577e-29	59.7653	1.43745	0.336077	4.27714	1.89309e-05	6.00517e-05	59.7653	0.838526	0.339719	2.4683	0.0135758	0.0267258
ENSDARG00000057882	arpc3	TRUE	441.233	2.39568	0.152821	15.6763	2.19543e-55	7.58588e-54	441.233	1.46378	0.153852	9.51421	1.8309e-21	2.87756e-20	441.233	1.1475	0.154119	7.44558	9.65188e-14	9.86466e-13
ENSDARG00000006782	rb1	TRUE	162.346	1.15962	0.173056	6.70087	2.07183e-11	7.68763e-11	162.346	0.0440702	0.177015	0.248963	0.803389	0.845071	162.346	-0.486276	0.179057	-2.71576	0.00661236	0.014055
ENSDARG00000044541	ppp1r14ba	TRUE	494.076	1.01532	0.150766	6.73443	1.64578e-11	6.14546e-11	494.076	1.45324	0.150744	9.64044	5.39568e-22	8.77933e-21	494.076	1.10821	0.150959	7.34111	2.11836e-13	2.08721e-12
ENSDARG00000062970	niban2a	TRUE	41.5988	2.20579	0.374117	5.89598	3.72458e-09	1.16784e-08	41.5988	0.960421	0.380335	2.5252	0.0115633	0.0219203	41.5988	0.906178	0.38002	2.38455	0.0170998	0.0327071
ENSDARG00000061100	nars1	TRUE	1328.13	2.02116	0.130823	15.4496	7.59191e-54	2.47493e-52	1328.13	1.43273	0.131133	10.9258	8.67495e-28	2.06624e-26	1328.13	1.16888	0.131205	8.9088	5.15873e-19	8.44842e-18
ENSDARG00000011921	txnl1	TRUE	444.823	1.63954	0.133298	12.2998	9.07659e-35	1.27132e-33	444.823	1.14292	0.134182	8.51767	1.62789e-17	1.89546e-16	444.823	0.919359	0.134343	6.84339	7.73421e-12	6.46706e-11
ENSDARG00000008155	sms	TRUE	761.213	-0.0643193	0.0874863	-0.735192	0.462222	0.516909	761.213	0.816369	0.0869029	9.39404	5.77423e-21	8.69023e-20	761.213	0.345614	0.0873425	3.957	7.58979e-05	0.000240264
ENSDARG00000028106	glrx	TRUE	27.1667	1.60989	0.309054	5.20908	1.89776e-07	5.13735e-07	27.1667	0.26353	0.322752	0.816509	0.414209	0.497056	27.1667	-0.427052	0.332143	-1.28575	0.198531	0.273984
ENSDARG00000021252	cct6a	TRUE	1920.86	2.35207	0.111074	21.1756	1.60294e-99	2.15361e-97	1920.86	1.66429	0.11134	14.9478	1.61003e-50	1.2482e-48	1920.86	1.52141	0.111353	13.6629	1.69059e-42	1.23457e-40
ENSDARG00000002587	dpysl3	TRUE	2422.7	-0.251765	0.0887021	-2.83832	0.00453511	0.00754	2422.7	0.369177	0.0886099	4.16632	3.09551e-05	9.50988e-05	2422.7	0.249306	0.0886157	2.81334	0.00490292	0.0107509
ENSDARG00000010085	p4ha2	TRUE	139.379	1.32704	0.321558	4.1269	3.67681e-05	7.94465e-05	139.379	0.159468	0.324353	0.491651	0.622966	0.692499	139.379	0.77125	0.32271	2.38992	0.0168522	0.0323071
ENSDARG00000026595	pafah1b1b	TRUE	2015.22	0.157735	0.0875703	1.80124	0.0716651	0.097492	2015.22	0.262857	0.0877211	2.9965	0.00273096	0.00596047	2015.22	0.23874	0.0876778	2.72292	0.00647081	0.0137859
ENSDARG00000068973	pdlim4	TRUE	163.01	2.00707	0.203474	9.86405	5.95984e-23	4.57561e-22	163.01	0.79416	0.206459	3.84657	0.000119782	0.000334904	163.01	0.834233	0.206038	4.04893	5.14522e-05	0.000167594
ENSDARG00000021550	rad23b	TRUE	805.062	1.9353	0.118558	16.3237	6.69572e-60	2.76593e-58	805.062	1.56581	0.118997	13.1584	1.52223e-39	7.15293e-38	805.062	1.35401	0.119077	11.3709	5.83693e-30	2.09531e-28
ENSDARG00000019702	aldocb	TRUE	17536.6	-0.0528008	0.125787	-0.419763	0.674659	0.717788	17536.6	0.00633493	0.125804	0.0503557	0.959839	0.969684	17536.6	0.661063	0.125772	5.25602	1.47204e-07	7.12764e-07
ENSDARG00000069113	dbn1	TRUE	1194.5	0.178823	0.102582	1.74321	0.0812961	0.109358	1194.5	-0.155746	0.103145	-1.50997	0.131051	0.187699	1194.5	-0.201767	0.103089	-1.95721	0.0503226	0.0846468
ENSDARG00000036629	rps14	TRUE	2904.41	3.78087	0.145576	25.9717	1.03399e-148	4.33601e-146	2904.41	2.56727	0.14575	17.6142	1.916e-69	3.33516e-67	2904.41	2.3476	0.145771	16.1047	2.36312e-58	3.59363e-56
ENSDARG00000055064	prdx5	TRUE	1623.77	0.866558	0.112275	7.71816	1.18025e-14	5.51974e-14	1623.77	0.702191	0.11251	6.24113	4.3442e-10	2.49449e-09	1623.77	1.02338	0.112327	9.11071	8.1847e-20	1.4292e-18
ENSDARG00000054191	pgk1	TRUE	4023.85	1.4548	0.130959	11.1088	1.13622e-28	1.16774e-27	4023.85	0.697151	0.131115	5.31707	1.05449e-07	4.55305e-07	4023.85	1.27283	0.131009	9.71557	2.58788e-22	5.39749e-21
ENSDARG00000029689	tkta	TRUE	22130.6	-0.898709	0.102617	-8.75787	1.98983e-18	1.19153e-17	22130.6	-0.286942	0.102606	-2.79654	0.00516536	0.0106118	22130.6	-0.223379	0.102598	-2.17722	0.029464	0.0528328
ENSDARG00000001897	man2b1	TRUE	462.393	1.42995	0.162891	8.77856	1.65587e-18	9.97812e-18	462.393	0.67587	0.163911	4.12339	3.7333e-05	0.000113061	462.393	0.640142	0.163824	3.90749	9.32589e-05	0.000290047
ENSDARG00000018174	gnai2a	TRUE	867.149	1.82606	0.109175	16.7259	8.48763e-63	3.9481e-61	867.149	1.19396	0.10981	10.8729	1.55197e-27	3.63707e-26	867.149	1.07394	0.109823	9.77884	1.38786e-22	2.96616e-21
ENSDARG00000007024	uox	TRUE	52.6862	-3.49315	0.342724	-10.1923	2.14605e-24	1.77302e-23	52.6862	-3.18032	0.346365	-9.18201	4.23134e-20	6.03353e-19	52.6862	-3.15734	0.342206	-9.22641	2.79849e-20	5.07893e-19
ENSDARG00000070083	atp5f1b	TRUE	11482.8	0.923002	0.0773012	11.9403	7.29193e-33	9.33913e-32	11482.8	1.0685	0.0773214	13.819	1.95867e-43	1.10633e-41	11482.8	1.04468	0.0773148	13.5121	1.32694e-41	9.44104e-40
ENSDARG00000070674	psmd6	TRUE	797.65	1.19946	0.141872	8.45453	2.80219e-17	1.55829e-16	797.65	0.89911	0.142272	6.31967	2.62122e-10	1.538e-09	797.65	0.670938	0.142363	4.71288	2.4424e-06	9.90597e-06
ENSDARG00000097827	lrp1aa	TRUE	6122.12	0.127454	0.0806593	1.58015	0.114073	0.148559	6122.12	-0.229672	0.0808075	-2.84221	0.00448023	0.00931695	6122.12	-0.28245	0.0807946	-3.4959	0.000472473	0.00128543
ENSDARG00000027183	nampt2	TRUE	358.546	-0.658074	0.12537	-5.24907	1.52871e-07	4.17094e-07	358.546	-0.468218	0.125956	-3.71732	0.000201349	0.000543205	358.546	-0.655095	0.126193	-5.19123	2.08906e-07	9.87851e-07
ENSDARG00000091509	atp6ap1la	TRUE	1220.21	-1.74163	0.135103	-12.8911	5.04928e-38	8.26916e-37	1220.21	-0.231303	0.134024	-1.72584	0.084377	0.128046	1220.21	-0.396428	0.134064	-2.95701	0.00310637	0.00711772
ENSDARG00000044943	npepps	TRUE	1921.52	-0.0218064	0.0725459	-0.300588	0.763729	0.798735	1921.52	0.168313	0.0726938	2.31538	0.0205924	0.0368627	1921.52	0.20107	0.0725989	2.7696	0.00561244	0.0121403
ENSDARG00000102883	sptbn1	TRUE	9196.61	-0.332079	0.10718	-3.09833	0.00194615	0.00341254	9196.61	0.0809147	0.10718	0.754943	0.450283	0.531313	9196.61	0.258752	0.107153	2.4148	0.0157441	0.0303954
ENSDARG00000076952	fer1l4	TRUE	18.4095	-1.38137	0.365528	-3.77909	0.000157402	0.000316806	18.4095	-1.46795	0.379594	-3.86715	0.000110116	0.000309661	18.4095	-1.45016	0.375795	-3.85891	0.000113895	0.000348587
ENSDARG00000075536	cpne1	TRUE	843.557	0.924241	0.115138	8.02722	9.97032e-16	5.01634e-15	843.557	-0.0586217	0.116296	-0.504074	0.61421	0.684469	843.557	-0.0749357	0.116184	-0.644972	0.518945	0.601588
ENSDARG00000071212	p3h1	TRUE	32.8185	1.80025	0.353711	5.08962	3.58778e-07	9.45254e-07	32.8185	1.00103	0.359816	2.78205	0.00540162	0.0110537	32.8185	0.768309	0.360798	2.12947	0.0332152	0.0586026
ENSDARG00000021582	dynlrb1	TRUE	52.0185	-0.610964	0.228957	-2.66847	0.00761973	0.0122455	52.0185	-0.817542	0.235654	-3.46924	0.000521929	0.00130563	52.0185	-0.779592	0.233874	-3.33338	0.000857976	0.00221596
ENSDARG00000031907	ptbp1b	TRUE	302.519	0.646176	0.172417	3.74776	0.00017842	0.000357086	302.519	-0.195021	0.174433	-1.11803	0.263555	0.341483	302.519	-0.369881	0.174603	-2.1184	0.0341409	0.0600672
ENSDARG00000070161	vamp3	TRUE	241.699	2.24248	0.157633	14.226	6.32288e-46	1.46075e-44	241.699	0.995988	0.160073	6.22209	4.90589e-10	2.79786e-09	241.699	0.677841	0.160635	4.21975	2.44571e-05	8.45384e-05
ENSDARG00000074908	col6a1	TRUE	133.879	4.15749	0.530063	7.84339	4.38545e-15	2.10942e-14	133.879	2.97928	0.531046	5.61021	2.02086e-08	9.56583e-08	133.879	2.85196	0.531068	5.37023	7.86368e-08	3.94501e-07
ENSDARG00000009727	twf2b	TRUE	8.5588	0.389146	0.656528	0.592734	0.553359	0.60499	8.5588	-0.926719	0.686837	-1.34926	0.177255	0.243539	8.5588	-1.1956	0.691925	-1.72793	0.0840006	0.131886
ENSDARG00000003526	psma5	TRUE	472.345	1.82449	0.158567	11.5061	1.22846e-30	1.39976e-29	472.345	1.12152	0.159389	7.03637	1.97315e-12	1.45745e-11	472.345	0.624902	0.159862	3.909	9.26791e-05	0.000288535
ENSDARG00000044902	atp2b4	TRUE	2276.9	-0.299395	0.100217	-2.98746	0.00281307	0.00482507	2276.9	-0.364338	0.100447	-3.62717	0.000286548	0.00075088	2276.9	-0.185418	0.100301	-1.84862	0.0645124	0.104993
ENSDARG00000116835	park7	TRUE	407.142	1.88002	0.160617	11.705	1.20183e-31	1.45126e-30	407.142	1.90733	0.160959	11.8498	2.15696e-32	6.76084e-31	407.142	2.22825	0.160584	13.8759	8.86526e-44	7.01039e-42
ENSDARG00000112678	nampt4.2	TRUE	0.534524	0.564249	1.64795	0.342395	0.732054	0.770294	0.534524	1.02877	1.64514	0.62534	0.531748	0.60908	0.534524	1.15022	1.63313	0.704303	0.481244	0.565867
ENSDARG00000006963	cse1l	TRUE	1140.03	0.748705	0.142647	5.24866	1.53212e-07	4.17983e-07	1140.03	0.399178	0.142993	2.7916	0.00524487	0.0107615	1140.03	0.193917	0.143053	1.35556	0.175239	0.24666
ENSDARG00000011020	hnrnpa1a	TRUE	1623.12	2.56415	0.134309	19.0914	2.97503e-81	2.30644e-79	1623.12	2.17179	0.13449	16.1484	1.16588e-58	1.29591e-56	1623.12	2.08901	0.134483	15.5336	2.05381e-54	2.58379e-52
ENSDARG00000100321	nampt4.1	TRUE	0.665142	-1.62645	1.408	-1.15515	0.248029	0.298737	0.665142	0.177492	1.23392	0.143845	0.885623	0.911916	0.665142	-0.76453	1.32293	-0.577907	0.563327	0.642831
ENSDARG00000043806	postna	TRUE	57.4447	0.607985	0.438252	1.38729	0.165352	0.207803	57.4447	-0.243614	0.442904	-0.550037	0.582294	0.655741	57.4447	0.257808	0.440171	0.585699	0.558078	0.638116
ENSDARG00000001777	nup155	TRUE	672.044	0.309216	0.173848	1.77866	0.0752955	0.10198	672.044	-0.13807	0.174507	-0.791198	0.428829	0.511053	672.044	-0.313315	0.17458	-1.79468	0.0727049	0.116486
ENSDARG00000044299	lmnb1	TRUE	519.959	1.80345	0.123203	14.638	1.60781e-48	4.17834e-47	519.959	1.14997	0.124125	9.26463	1.95754e-20	2.84105e-19	519.959	0.661387	0.124659	5.30559	1.12311e-07	5.52327e-07
ENSDARG00000043493	cltca	TRUE	3908.61	0.461905	0.0706972	6.53357	6.42199e-11	2.30175e-10	3908.61	0.302965	0.0708626	4.27539	1.90804e-05	6.04843e-05	3908.61	0.186741	0.0708664	2.63511	0.00841099	0.0174375
ENSDARG00000014329	npm1a	TRUE	681.231	3.50403	0.159159	22.0159	2.02956e-107	3.22829e-105	681.231	1.93612	0.160017	12.0995	1.06269e-33	3.58682e-32	681.231	1.10871	0.160759	6.89669	5.32265e-12	4.51194e-11
ENSDARG00000032083	dpysl2b	TRUE	649.28	1.13858	0.138575	8.21637	2.09755e-16	1.10118e-15	649.28	0.728067	0.139185	5.23094	1.68649e-07	7.0884e-07	649.28	0.645429	0.139163	4.63795	3.51879e-06	1.38751e-05
ENSDARG00000075954	serpinh1a	TRUE	91.226	4.37698	0.345723	12.6604	9.80546e-37	1.50686e-35	91.226	2.3131	0.349515	6.61804	3.63992e-11	2.33686e-10	91.226	1.69494	0.351471	4.82242	1.41826e-06	5.95647e-06
ENSDARG00000069390	itga2.1	TRUE	3.90416	4.16108	0.99782	4.17018	3.04364e-05	6.64187e-05	3.90416	-1.06974	1.23404	-0.866862	0.386018	0.469061	3.90416	-1.13725	1.22864	-0.925613	0.354647	0.442103
ENSDARG00000086838	itga2.3	TRUE	15.8499	6.28554	0.711809	8.83037	1.04329e-18	6.35316e-18	15.8499	4.59006	0.72167	6.36033	2.01314e-10	1.19259e-09	15.8499	5.65923	0.71453	7.92021	2.37102e-15	2.84204e-14
ENSDARG00000062974	itga2.2	TRUE	25.9891	3.5783	0.591725	6.04723	1.47355e-09	4.77112e-09	25.9891	-0.474908	0.625787	-0.758897	0.447914	0.529183	25.9891	0.35815	0.608968	0.588125	0.556448	0.636529
ENSDARG00000056913	pcolcea	TRUE	134.71	2.39681	0.492317	4.86843	1.12489e-06	2.82777e-06	134.71	1.20147	0.49358	2.43419	0.0149251	0.0275921	134.71	0.508389	0.494524	1.02804	0.303932	0.389981
ENSDARG00000005560	ywhah	TRUE	2843.69	0.63871	0.0841756	7.58783	3.25315e-14	1.47168e-13	2843.69	1.1856	0.0841359	14.0915	4.28556e-45	2.58413e-43	2843.69	0.975843	0.084166	11.5943	4.40592e-31	1.69837e-29
ENSDARG00000075600	cspg4bb	TRUE	1227.74	-0.25237	0.292132	-0.863891	0.387648	0.443051	1227.74	0.790262	0.291962	2.70673	0.0067949	0.0136041	1227.74	1.00987	0.291899	3.45965	0.000540884	0.00145637
ENSDARG00000100729	tln1	TRUE	916.54	2.28633	0.136406	16.7613	4.68391e-63	2.18981e-61	916.54	0.745582	0.137363	5.42782	5.70473e-08	2.54169e-07	916.54	0.674943	0.137332	4.91467	8.89337e-07	3.85018e-06
ENSDARG00000011611	actr1b	TRUE	1293.7	0.814985	0.078829	10.3386	4.71181e-25	4.02248e-24	1293.7	0.663638	0.0792198	8.37717	5.42156e-17	6.0505e-16	1293.7	0.520568	0.0792516	6.56855	5.08062e-11	3.85884e-10
ENSDARG00000068995	h2ax1	TRUE	3344.57	-0.0802489	0.168317	-0.476772	0.633524	0.679984	3344.57	-0.04747	0.168385	-0.281913	0.77801	0.825019	3344.57	0.397231	0.168291	2.36038	0.0182564	0.0346772
ENSDARG00000044254	anxa3b	TRUE	246.029	4.7573	0.251688	18.9016	1.1062e-79	8.25234e-78	246.029	2.51997	0.253839	9.92747	3.16185e-23	5.66777e-22	246.029	2.04277	0.254586	8.0239	1.02438e-15	1.27137e-14
ENSDARG00000068992	hspa8	TRUE	15433.1	2.12525	0.160498	13.2416	5.04653e-40	9.07555e-39	15433.1	0.962542	0.160535	5.99584	2.0243e-09	1.07454e-08	15433.1	0.767647	0.160538	4.7817	1.73815e-06	7.19838e-06
ENSDARG00000103824	hint1	TRUE	365.885	2.10325	0.138083	15.2317	2.17837e-52	6.63994e-51	365.885	2.13056	0.13849	15.3842	2.08825e-53	1.85841e-51	365.885	2.15536	0.13834	15.5802	9.92291e-55	1.27738e-52
ENSDARG00000056964	ilk	TRUE	298.536	1.10538	0.140025	7.89415	2.92309e-15	1.42284e-14	298.536	0.054594	0.142659	0.382688	0.701951	0.760774	298.536	-0.0298147	0.1426	-0.209079	0.834386	0.87294
ENSDARG00000104682	tpm2	TRUE	991.557	0.986577	0.284862	3.46334	0.000533505	0.00100887	991.557	1.24138	0.284899	4.35725	1.31707e-05	4.27095e-05	991.557	1.17856	0.284888	4.1369	3.52023e-05	0.000118168
ENSDARG00000040334	mat2aa	TRUE	2152.84	-0.22261	0.0837937	-2.65664	0.0078924	0.012655	2152.84	0.182704	0.083797	2.18032	0.0292337	0.0505184	2152.84	-0.0514909	0.0838679	-0.613952	0.539247	0.620184
ENSDARG00000029051	gbe1a	TRUE	2.34495	1.50415	0.67454	2.22989	0.025755	0.0380415	2.34495	0.051316	0.755745	0.0679012	0.945864	0.958641	2.34495	0.241552	0.735983	0.328204	0.742758	0.797044
ENSDARG00000014793	ehd1b	TRUE	80.7794	3.21473	0.256904	12.5133	6.31114e-36	9.34082e-35	80.7794	1.61811	0.261648	6.18432	6.23725e-10	3.51657e-09	80.7794	0.895966	0.264964	3.38146	0.000721018	0.00189189
ENSDARG00000003429	hnrnpdl	TRUE	1916.73	0.246882	0.0823184	2.99911	0.00270774	0.00465971	1916.73	0.740925	0.0822765	9.00531	2.15056e-19	2.92486e-18	1916.73	0.660823	0.0822639	8.03296	9.51463e-16	1.18567e-14
ENSDARG00000043848	sod1	TRUE	210.569	1.36852	0.147931	9.25102	2.22351e-20	1.48899e-19	210.569	1.43993	0.14858	9.6913	3.28324e-22	5.45767e-21	210.569	1.25001	0.148765	8.40257	4.36805e-17	6.09347e-16
ENSDARG00000058476	stc1l	TRUE	0.97162	-1.10097	1.5131	-0.727627	0.466842	0.521441	0.97162	-2.88223	1.80432	-1.59741	0.110175	0.161655	0.97162	-2.10199	1.70811	-1.23059	0.218475	0.29667
ENSDARG00000103994	ppiab	TRUE	2651.14	1.7959	0.0836916	21.4585	3.80401e-102	5.48352e-100	2651.14	1.48887	0.0838717	17.7517	1.67214e-70	3.02483e-68	2651.14	1.3313	0.0838885	15.8698	1.02504e-56	1.48535e-54
ENSDARG00000044010	loxl2a	TRUE	23.9709	2.57446	0.367652	7.00243	2.51554e-12	9.94894e-12	23.9709	0.887432	0.37997	2.33553	0.0195158	0.0351493	23.9709	-0.527916	0.402682	-1.311	0.189858	0.263791
ENSDARG00000099690	vaspa	TRUE	21.1841	4.52702	0.423069	10.7004	1.01308e-26	9.4599e-26	21.1841	1.75184	0.445379	3.93336	8.37654e-05	0.00024062	21.1841	2.19417	0.437599	5.01412	5.3278e-07	2.37758e-06
ENSDARG00000008243	cct8	TRUE	1773.7	1.94414	0.100851	19.2774	8.32219e-83	6.85516e-81	1773.7	1.26865	0.101187	12.5377	4.64544e-36	1.81856e-34	1773.7	1.02584	0.10125	10.1318	3.99229e-24	9.50901e-23
ENSDARG00000045695	myca	TRUE	411.619	0.819483	0.172358	4.75454	1.98898e-06	4.89542e-06	411.619	1.30977	0.172287	7.60229	2.90934e-14	2.56684e-13	411.619	0.825199	0.172667	4.77913	1.76053e-06	7.28344e-06
ENSDARG00000059362	cavin1b	TRUE	118.595	1.74049	0.224481	7.75339	8.94719e-15	4.21357e-14	118.595	0.871287	0.227399	3.83153	0.000127349	0.000354948	118.595	0.864626	0.227073	3.8077	0.000140262	0.000422559
ENSDARG00000028000	pfkpa	TRUE	4053.04	0.41083	0.117248	3.50394	0.000458426	0.000872617	4053.04	0.0784303	0.117384	0.668149	0.504039	0.582889	4053.04	0.307367	0.117314	2.62003	0.0087922	0.0181314
ENSDARG00000059070	gars1	TRUE	1063.53	1.87406	0.119531	15.6785	2.12347e-55	7.3464e-54	1063.53	1.31436	0.119947	10.9578	6.09526e-28	1.46567e-26	1063.53	0.928354	0.120129	7.72799	1.09255e-14	1.22821e-13
ENSDARG00000099124	f3a	TRUE	122.602	5.27301	0.380959	13.8414	1.43349e-43	3.01021e-42	122.602	1.31212	0.389342	3.3701	0.000751421	0.00182751	122.602	0.567592	0.394169	1.43997	0.149875	0.216419
ENSDARG00000018491	pdia4	TRUE	364.941	3.08428	0.198013	15.5762	1.05699e-54	3.56325e-53	364.941	2.26429	0.198797	11.39	4.69012e-30	1.27639e-28	364.941	1.94698	0.199012	9.78321	1.32927e-22	2.84533e-21
ENSDARG00000011821	plod2	TRUE	163.7	4.10789	0.266938	15.3889	1.94194e-53	6.21354e-52	163.7	1.52934	0.270976	5.64381	1.66324e-08	7.95053e-08	163.7	1.13073	0.272007	4.157	3.22447e-05	0.000109047
ENSDARG00000071863	itgb1a	TRUE	286.195	1.86569	0.196537	9.49281	2.24889e-21	1.58903e-20	286.195	0.830096	0.198078	4.19076	2.78019e-05	8.58596e-05	286.195	0.624724	0.198251	3.15117	0.00162615	0.00396083
ENSDARG00000102153	nrp1a	TRUE	462.278	0.250999	0.11724	2.14089	0.0322828	0.0468484	462.278	0.311988	0.11777	2.64912	0.00807014	0.015903	462.278	-0.0693659	0.118285	-0.58643	0.557587	0.637673
ENSDARG00000045399	cct5	TRUE	1478.94	2.05248	0.126592	16.2133	4.06054e-59	1.62404e-57	1478.94	1.47876	0.126871	11.6557	2.1471e-31	6.32856e-30	1478.94	1.18836	0.126948	9.36102	7.89692e-21	1.49088e-19
ENSDARG00000002165	psme1	TRUE	114.164	4.32476	0.28073	15.4054	1.50508e-53	4.83812e-52	114.164	1.60438	0.286554	5.59887	2.15757e-08	1.01712e-07	114.164	0.850362	0.290225	2.93001	0.00338948	0.00770455
ENSDARG00000010008	vim	TRUE	313.09	2.11272	0.206335	10.2393	1.322e-24	1.10441e-23	313.09	1.59332	0.2071	7.69348	1.43185e-14	1.30017e-13	313.09	1.50038	0.207085	7.24521	4.31759e-13	4.12062e-12
ENSDARG00000023028	cdv3	TRUE	745.495	1.67819	0.120467	13.9308	4.11899e-44	8.82363e-43	745.495	0.909584	0.121237	7.50255	6.25884e-14	5.38973e-13	745.495	0.512003	0.121544	4.21247	2.52588e-05	8.71137e-05
ENSDARG00000008292	eif2s3	TRUE	1527.95	2.38407	0.104181	22.8839	6.72512e-116	1.34878e-113	1527.95	1.90488	0.10446	18.2354	2.70124e-74	5.6638e-72	1527.95	1.65607	0.104523	15.844	1.54547e-56	2.22781e-54
ENSDARG00000104801	tubb6	TRUE	73.8688	3.05005	0.385348	7.91506	2.4713e-15	1.20951e-14	73.8688	0.586257	0.391995	1.49557	0.134765	0.192282	73.8688	-0.342545	0.397823	-0.861049	0.389211	0.477026
ENSDARG00000104791	NA	TRUE	11.2758	-2.055	0.550627	-3.73211	0.000189881	0.000378846	11.2758	-1.75905	0.555313	-3.16768	0.0015366	0.0035232	11.2758	-1.56617	0.544686	-2.87536	0.00403566	0.00899604
ENSDARG00000076554	cdkn1a	TRUE	58.0185	2.5365	0.335606	7.55798	4.0938e-14	1.84114e-13	58.0185	0.722839	0.342344	2.11144	0.0347348	0.0588128	58.0185	-0.634661	0.353878	-1.79345	0.0729015	0.116751
ENSDARG00000042094	eef2a.1	TRUE	138.901	2.48231	0.211925	11.7132	1.09142e-31	1.32256e-30	138.901	0.925113	0.215663	4.28963	1.7897e-05	5.69904e-05	138.901	0.23118	0.218155	1.0597	0.289279	0.374581
ENSDARG00000042065	eef2a.2	TRUE	38.7997	-0.682264	0.182473	-3.73898	0.000184765	0.000369116	38.7997	-1.49893	0.207719	-7.21612	5.34923e-13	4.18932e-12	38.7997	-1.81627	0.214198	-8.47943	2.26296e-17	3.22679e-16
ENSDARG00000100588	rpl36	TRUE	1401.05	4.01048	0.176753	22.6897	5.66027e-114	1.07301e-111	1401.05	2.81845	0.177044	15.9195	4.63851e-57	4.75482e-55	1401.05	2.72957	0.177039	15.4179	1.24048e-53	1.53271e-51
ENSDARG00000054807	sec13	TRUE	352.575	1.80868	0.152395	11.8683	1.72914e-32	2.17262e-31	352.575	1.41268	0.15321	9.2206	2.95436e-20	4.25873e-19	352.575	1.05999	0.153563	6.9026	5.10577e-12	4.34139e-11
ENSDARG00000006266	stat1a	TRUE	1395.08	0.938944	0.151355	6.2036	5.51848e-10	1.84151e-09	1395.08	0.705677	0.151559	4.65611	3.22244e-06	1.13948e-05	1395.08	0.267455	0.151707	1.76298	0.0779045	0.123725
ENSDARG00000001818	c3b.2	TRUE	2.69301	-1.9937	0.8517	-2.34085	0.0192398	0.0290318	2.69301	-0.795376	0.78434	-1.01407	0.310549	0.39161	2.69301	-0.936613	0.786941	-1.1902	0.23397	0.313827
ENSDARG00000093068	c3b.1	TRUE	6.80809	-2.2605	0.901588	-2.50725	0.0121676	0.0189458	6.80809	-1.92841	0.905333	-2.13005	0.0331672	0.0565218	6.80809	-2.48413	0.928878	-2.67434	0.00748774	0.0156987
ENSDARG00000055592	capn2b	TRUE	58.2774	4.33819	0.400348	10.836	2.3229e-27	2.24401e-26	58.2774	1.96732	0.406993	4.83379	1.33957e-06	5.01084e-06	58.2774	2.03289	0.40613	5.00553	5.57097e-07	2.4789e-06
ENSDARG00000093024	rnh1	TRUE	118.898	-0.195007	0.244939	-0.796143	0.425949	0.48079	118.898	-1.00502	0.249957	-4.02078	5.80053e-05	0.000170607	118.898	-1.41011	0.251957	-5.59662	2.18567e-08	1.18706e-07
ENSDARG00000061735	hnrnpm	TRUE	4232.58	1.19385	0.0539504	22.1286	1.67685e-108	2.73e-106	4232.58	1.40014	0.0540076	25.9248	3.49816e-148	6.05116e-145	4232.58	1.42382	0.0539706	26.3814	2.2429e-153	4.43405e-150
ENSDARG00000034211	capn2l	TRUE	15.8649	5.37747	0.673231	7.98755	1.37644e-15	6.85913e-15	15.8649	2.45105	0.693836	3.53261	0.000411486	0.00104936	15.8649	3.1382	0.68425	4.58633	4.51103e-06	1.75034e-05
ENSDARG00000099266	vasna	TRUE	177.338	-0.539628	0.261855	-2.06078	0.0393236	0.056246	177.338	-1.28161	0.265489	-4.82735	1.38359e-06	5.16156e-06	177.338	-0.869047	0.263504	-3.29805	0.000973604	0.002484
ENSDARG00000089663	lsm3	TRUE	138.053	1.32316	0.200095	6.61267	3.77453e-11	1.3753e-10	138.053	1.03925	0.201652	5.15367	2.55432e-07	1.05109e-06	138.053	0.943503	0.201625	4.67949	2.87591e-06	1.14908e-05
ENSDARG00000009477	prkar2ab	TRUE	1217.08	-0.403779	0.149583	-2.69936	0.00694723	0.0112345	1217.08	0.501315	0.149286	3.35808	0.000784858	0.00190186	1217.08	1.11392	0.149001	7.47593	7.66581e-14	7.91667e-13
ENSDARG00000100252	capzb	TRUE	992.652	1.13395	0.114658	9.88984	4.60767e-23	3.56318e-22	992.652	1.00057	0.114967	8.70306	3.23064e-18	3.97575e-17	992.652	0.895307	0.114967	7.7875	6.83477e-15	7.82735e-14
ENSDARG00000078227	cspg4	TRUE	10.7683	2.04027	0.573588	3.55703	0.000375065	0.000721934	10.7683	1.36826	0.582628	2.34843	0.0188526	0.0340411	10.7683	0.586112	0.592705	0.988876	0.322724	0.409801
ENSDARG00000101209	lamb1a	TRUE	157.59	2.2655	0.390547	5.80085	6.59795e-09	2.02295e-08	157.59	1.25443	0.391763	3.20201	0.00136474	0.00315739	157.59	0.692437	0.392484	1.76424	0.0776909	0.123436
ENSDARG00000101251	ldha	TRUE	3141.57	1.05858	0.115692	9.14998	5.69451e-20	3.72946e-19	3141.57	-0.275038	0.116116	-2.36865	0.0178532	0.0324292	3141.57	0.297235	0.115889	2.56482	0.0103229	0.0209354
ENSDARG00000071076	ldhbb	TRUE	1869.24	0.878421	0.179007	4.90718	9.23974e-07	2.3442e-06	1869.24	2.14886	0.178846	12.0151	2.95844e-33	9.69003e-32	1869.24	1.54118	0.178928	8.61339	7.09285e-18	1.06285e-16
ENSDARG00000098497	hrasa	TRUE	99.0651	1.7078	0.199912	8.54276	1.31054e-17	7.44649e-17	99.0651	0.790818	0.204079	3.87506	0.0001066	0.000300536	99.0651	0.949988	0.202928	4.6814	2.8492e-06	1.13906e-05
ENSDARG00000089952	dynlrb2	TRUE	0.630585	0.455277	1.64578	0.276634	0.782061	0.814645	0.630585	-2.60474	1.98029	-1.31533	0.188398	0.256496	0.630585	0.0057683	1.68204	0.00342935	0.997264	0.998719
ENSDARG00000043710	parvaa	TRUE	133.299	0.917053	0.17358	5.28318	1.26964e-07	3.4892e-07	133.299	-0.165137	0.178786	-0.923656	0.355666	0.438201	133.299	-0.259388	0.178726	-1.45132	0.146692	0.212543
ENSDARG00000099860	pkmb	TRUE	46.77	3.3606	0.980882	3.4261	0.000612318	0.00114896	46.77	3.5555	0.981105	3.62398	0.000290108	0.000759202	46.77	3.66837	0.980879	3.73988	0.000184107	0.000542483
ENSDARG00000092798	ppib	TRUE	1335.84	3.24673	0.159383	20.3706	3.05196e-92	3.4761e-90	1335.84	2.44548	0.159635	15.3192	5.68948e-53	4.98316e-51	1335.84	2.02494	0.159743	12.6763	8.00186e-37	4.2837e-35
ENSDARG00000103878	anpepb.1	TRUE	2.79176	0.904146	0.628416	1.43877	0.150216	0.190694	2.79176	0.922733	0.643319	1.43433	0.151478	0.212728	2.79176	1.02634	0.635143	1.61593	0.10611	0.161319
ENSDARG00000078707	sema7a	TRUE	1116.86	-1.21994	0.204706	-5.95946	2.53067e-09	8.04148e-09	1116.86	-1.47053	0.205252	-7.16452	7.80619e-13	6.02655e-12	1116.86	-0.516861	0.204479	-2.5277	0.0114811	0.0230547
ENSDARG00000045928	psma4	TRUE	525.309	2.35631	0.27179	8.66959	4.33675e-18	2.53171e-17	525.309	1.4661	0.272262	5.38489	7.2489e-08	3.19573e-07	525.309	1.15649	0.272383	4.24585	2.17769e-05	7.58329e-05
ENSDARG00000086391	cald1b	TRUE	29.8581	0.92272	0.309509	2.98124	0.00287081	0.0049165	29.8581	1.15635	0.310764	3.721	0.000198436	0.000536024	29.8581	1.11925	0.310272	3.60731	0.000309391	0.00087191
ENSDARG00000079111	acte1	TRUE	13.1587	-0.207184	0.362076	-0.572212	0.567178	0.618191	13.1587	-0.587218	0.378754	-1.55039	0.121047	0.175258	13.1587	-0.677885	0.378389	-1.7915	0.073213	0.117182
ENSDARG00000003216	anxa2a	TRUE	622.205	7.69303	0.43269	17.7795	1.01826e-70	5.97086e-69	622.205	4.05283	0.433855	9.34143	9.50399e-21	1.41193e-19	622.205	4.3851	0.433531	10.1148	4.74778e-24	1.12504e-22
ENSDARG00000102640	pdia3	TRUE	969.203	2.51078	0.133288	18.8373	3.73786e-79	2.73685e-77	969.203	1.15445	0.134033	8.61318	7.10619e-18	8.49215e-17	969.203	0.756993	0.134268	5.6379	1.72132e-08	9.48456e-08
ENSDARG00000089892	cd44b	TRUE	30.2326	-0.630813	0.268105	-2.35286	0.0186296	0.0281786	30.2326	-3.38765	0.378245	-8.95623	3.35984e-19	4.47373e-18	30.2326	-2.35859	0.315504	-7.47563	7.68333e-14	7.9318e-13
ENSDARG00000101560	psma1	TRUE	529.131	1.21498	0.118006	10.2959	7.3507e-25	6.21207e-24	529.131	0.77223	0.118878	6.49598	8.2496e-11	5.0988e-10	529.131	0.460787	0.119176	3.86644	0.000110435	0.000338972
ENSDARG00000103311	fbln1	TRUE	139.488	3.09509	0.436956	7.0833	1.40758e-12	5.6707e-12	139.488	2.91326	0.437394	6.66049	2.72915e-11	1.78274e-10	139.488	2.8045	0.437397	6.41181	1.43806e-10	1.03784e-09
ENSDARG00000015502	adam10b	TRUE	635.335	0.152428	0.0981531	1.55296	0.120432	0.156114	635.335	0.539148	0.0981881	5.49097	3.99735e-08	1.81636e-07	635.335	0.514842	0.0980805	5.24918	1.52781e-07	7.37576e-07
ENSDARG00000101164	nansb	TRUE	1.88001	4.27587	1.32128	3.23615	0.00121153	0.00217893	1.88001	2.6267	1.35404	1.9399	0.0523921	0.0843154	1.88001	2.02326	1.37148	1.47524	0.140148	0.204237
ENSDARG00000103190	NA	TRUE	795.649	1.14339	0.169722	6.73683	1.61878e-11	6.04874e-11	795.649	0.970364	0.169995	5.7082	1.14176e-08	5.56839e-08	795.649	0.666697	0.170115	3.9191	8.88808e-05	0.000277397
ENSDARG00000103202	si:dkey-199m13.10	FALSE	4.13607	-6.70901	1.34324	-4.99465	5.89422e-07	1.52192e-06	4.13607	-2.63415	0.847523	-3.10805	0.00188324	0.00424207	4.13607	-3.94799	1.05569	-3.73971	0.000184229	0.000542784
ENSDARG00000009657	fgfr1op2	FALSE	239.908	1.1456	0.126101	9.08474	1.03949e-19	6.69227e-19	239.908	0.727603	0.127966	5.68593	1.30104e-08	6.30185e-08	239.908	0.86783	0.127302	6.81709	9.29026e-12	7.69545e-11
ENSDARG00000096472	si:dkey-285e18.1	FALSE	0.0623729	-2.14159	4.45931	-0.48025	0.63105	NA	0.0623729	-2.67309	4.45931	-0.599441	0.548879	NA	0.0623729	-2.77648	4.45931	-0.622625	0.533531	NA
ENSDARG00000096156	si:dkey-21h14.11	FALSE	0.909895	0.903137	1.37568	0.6565	0.511502	0.564715	0.909895	1.31937	1.37566	0.959081	0.337518	0.419352	0.909895	-0.41036	1.49804	-0.273931	0.784138	0.831886
ENSDARG00000076160	si:dkey-285e18.2	FALSE	2.98581	1.42183	0.909368	1.56354	0.117927	0.153147	2.98581	0.684412	0.945186	0.724103	0.469002	0.549512	2.98581	2.15933	0.901659	2.39484	0.0166274	0.0319359
ENSDARG00000117163	znf1114	FALSE	40.7139	0.302493	0.313937	0.963546	0.335273	0.390578	40.7139	-0.106015	0.320111	-0.331182	0.740507	0.793519	40.7139	0.331397	0.315666	1.04984	0.293793	0.379338
ENSDARG00000096187	si:dkey-21h14.10	FALSE	0.713287	1.53195	1.75584	0.872491	0.382941	0.438232	0.713287	-0.121571	1.86335	-0.0652435	0.94798	0.960333	0.713287	0.523823	1.80687	0.289906	0.771888	0.821864
ENSDARG00000076014	si:dkey-222l13.1	FALSE	645.279	-2.61479	0.104501	-25.0215	3.56555e-138	1.1748e-135	645.279	-2.54277	0.106327	-23.9146	2.15709e-126	1.99006e-123	645.279	-2.55604	0.105802	-24.1586	6.06071e-129	6.98926e-126
ENSDARG00000098876	si:dkey-199m13.5	FALSE	23.8714	0.406752	0.509604	0.798173	0.42477	0.479636	23.8714	-0.128312	0.517359	-0.248013	0.804124	0.845519	23.8714	0.403816	0.511616	0.789294	0.42994	0.516676
ENSDARG00000031930	erc1b	FALSE	3.92188	-5.89844	1.41519	-4.16796	3.07341e-05	6.7042e-05	3.92188	-4.56307	1.2839	-3.55407	0.000379317	0.000973512	3.92188	-6.53334	1.41519	-4.61659	3.9009e-06	1.52882e-05
ENSDARG00000096435	si:dkey-285e18.3	FALSE	0.0503696	-1.31884	4.43717	-0.297225	0.766295	NA	0.0503696	-2.52459	4.46005	-0.566046	0.571363	NA	0.0503696	-2.62798	4.46005	-0.589226	0.555709	NA
ENSDARG00000103471	zgc:173716	FALSE	10.3284	1.7325	0.372846	4.6467	3.37279e-06	8.10742e-06	10.3284	-0.16279	0.416126	-0.391203	0.695647	0.755273	10.3284	0.15536	0.402875	0.385629	0.699771	0.762173
ENSDARG00000093665	si:dkey-285e18.5	FALSE	9.70398	0.114487	0.448575	0.255224	0.79855	0.828733	9.70398	-0.199744	0.464442	-0.430073	0.667143	0.731181	9.70398	-0.0493216	0.458039	-0.10768	0.91425	0.935972
ENSDARG00000098144	si:dkey-285e18.6	FALSE	0.791257	2.64399	1.73673	1.5224	0.127909	0.164895	0.791257	1.14262	1.79734	0.635729	0.524953	0.602593	0.791257	-0.229865	1.90807	-0.12047	0.904111	0.928259
ENSDARG00000093658	tm7sf3	FALSE	343.113	0.851093	0.12061	7.05654	1.70698e-12	6.84203e-12	343.113	0.532442	0.12191	4.3675	1.25676e-05	4.08735e-05	343.113	0.551735	0.12164	4.53579	5.73877e-06	2.192e-05
ENSDARG00000095324	galnt8b.2	FALSE	0.787192	1.67313	1.386	1.20716	0.22737	0.276417	0.787192	-0.0303338	1.49394	-0.0203046	0.9838	0.987798	0.787192	0.280701	1.4597	0.192301	0.847507	0.883748
ENSDARG00000098510	zgc:174650	FALSE	3.70023	1.17207	0.634514	1.84719	0.0647192	0.0887804	3.70023	0.128682	0.682294	0.188602	0.850405	0.883177	3.70023	0.536426	0.660292	0.812408	0.416558	0.503563
ENSDARG00000021336	pax4	FALSE	0.412418	-2.88436	2.60324	-1.10799	0.267867	NA	0.412418	-2.45408	2.60324	-0.942703	0.345833	NA	0.412418	-2.55747	2.60324	-0.982418	0.325894	NA
ENSDARG00000094646	dyrk2	FALSE	2890.25	-1.84397	0.124092	-14.8598	6.01291e-50	1.66753e-48	2890.25	-1.3011	0.124013	-10.4916	9.44309e-26	1.99357e-24	2890.25	-0.615165	0.123667	-4.97437	6.54592e-07	2.88398e-06
ENSDARG00000021595	lhfpl3	FALSE	1652.14	-0.797765	0.121768	-6.55153	5.69513e-11	2.04946e-10	1652.14	0.0493079	0.121512	0.405787	0.684899	0.746037	1652.14	0.2051	0.121391	1.68958	0.0911084	0.141576
ENSDARG00000096153	si:dkey-21h14.9	FALSE	1.34503	2.99469	1.08135	2.76941	0.00561585	0.00919214	1.34503	1.50333	1.14356	1.3146	0.188643	0.256791	1.34503	1.25705	1.15204	1.09115	0.275207	0.358848
ENSDARG00000095200	si:ch211-197e7.1	FALSE	8.89368	3.69564	0.643066	5.74691	9.08895e-09	2.75677e-08	8.89368	0.571797	0.68803	0.831065	0.405937	0.488738	8.89368	0.960845	0.674092	1.42539	0.154044	0.221526
ENSDARG00000096463	si:dkeyp-82h4.1	FALSE	1.95934	-1.18593	1.09421	-1.08382	0.278447	0.331024	1.95934	0.217221	1.0133	0.21437	0.830259	0.86707	1.95934	0.370012	0.998985	0.370388	0.711093	0.771674
ENSDARG00000102062	si:dkeyp-82h4.3	FALSE	17.4244	1.16867	0.412861	2.83067	0.00464503	0.00770793	17.4244	0.303975	0.424959	0.715304	0.474421	0.554945	17.4244	0.0833535	0.426648	0.195368	0.845105	0.881969
ENSDARG00000090116	znf1136	FALSE	29.2884	-0.623705	0.423943	-1.4712	0.141237	0.180405	29.2884	-0.658037	0.428419	-1.53596	0.124547	0.179761	29.2884	-0.521148	0.425833	-1.22383	0.221016	0.299608
ENSDARG00000102464	wnt5b	FALSE	29.1601	1.32888	0.348146	3.81703	0.000135069	0.000274231	29.1601	0.639052	0.355444	1.7979	0.0721934	0.111832	29.1601	0.704191	0.353935	1.98961	0.0466343	0.0790675
ENSDARG00000095149	znf1062	FALSE	1.19101	-0.739214	1.24599	-0.593274	0.552998	0.604691	1.19101	-0.667948	1.28078	-0.521517	0.602007	0.673692	1.19101	-0.546671	1.25754	-0.434715	0.663769	0.731103
ENSDARG00000092714	si:ch211-266a5.12	FALSE	1.89556	-0.170362	0.986359	-0.172718	0.862873	0.883822	1.89556	-3.04106	1.378	-2.20686	0.0273236	0.0475739	1.89556	-1.83341	1.13277	-1.61852	0.10555	0.160574
ENSDARG00000112103	zgc:173721	FALSE	1.06157	0.887444	1.178	0.75335	0.451239	0.505912	1.06157	-1.44938	1.4126	-1.02604	0.304875	0.385474	1.06157	0.202309	1.2219	0.165569	0.868496	0.900736
ENSDARG00000096462	si:dkeyp-82h4.2	FALSE	0.0721698	-3.24152	4.45869	-0.727011	0.467219	NA	0.0721698	-2.81124	4.45869	-0.630509	0.528362	NA	0.0721698	-2.91463	4.45869	-0.653696	0.513307	NA
ENSDARG00000045801	fbxl14b	FALSE	247.466	0.809806	0.138691	5.83893	5.25365e-09	1.62446e-08	247.466	0.702789	0.139728	5.02969	4.91266e-07	1.95104e-06	247.466	0.388661	0.140259	2.77103	0.005588	0.0120931
ENSDARG00000096855	si:ch73-211c7.2	FALSE	1.84543	-2.75807	1.34556	-2.04976	0.0403874	0.0576246	1.84543	-2.35965	1.35091	-1.74671	0.0806874	0.123128	1.84543	-2.07811	1.28984	-1.61114	0.107149	0.162684
ENSDARG00000104074	znf1052	FALSE	2.05001	-1.43743	1.63631	-0.878455	0.379697	0.434988	2.05001	-1.36213	1.65771	-0.821694	0.411251	0.494172	2.05001	-0.375966	1.60312	-0.234521	0.814581	0.856709
ENSDARG00000097754	si:ch211-285d14.9	FALSE	1.18327	-0.335824	0.997515	-0.336661	0.736373	0.774221	1.18327	-0.387012	1.04611	-0.369954	0.711417	0.768709	1.18327	0.943286	0.93371	1.01026	0.312373	0.398927
ENSDARG00000095103	si:ch211-285d14.1	FALSE	0.371109	1.51583	1.40235	1.08092	0.279734	NA	0.371109	0.457311	1.51517	0.301821	0.762789	NA	0.371109	0.332505	1.51759	0.2191	0.826572	NA
ENSDARG00000015623	ada2b	FALSE	22.4882	4.63417	0.487878	9.49863	2.1266e-21	1.50378e-20	22.4882	1.30886	0.51236	2.55457	0.0106318	0.0203511	22.4882	0.648226	0.524356	1.23623	0.216372	0.294247
ENSDARG00000101202	si:dkey-178j11.2p	FALSE	0.34619	-3.80919	4.38575	-0.868538	0.3851	NA	0.34619	-3.37892	4.38575	-0.770431	0.441044	NA	0.34619	-3.4823	4.38575	-0.794005	0.427193	NA
ENSDARG00000102559	si:dkey-178j11.3	FALSE	3.58593	0.573756	0.695798	0.824601	0.409598	0.464666	3.58593	-0.183854	0.740919	-0.248143	0.804024	0.84549	3.58593	0.251616	0.715979	0.351429	0.725266	0.783283
ENSDARG00000030694	atp6v1e1b	FALSE	1812.29	0.712376	0.0936659	7.6055	2.83815e-14	1.28921e-13	1812.29	0.969305	0.0937308	10.3414	4.57919e-25	9.21063e-24	1812.29	0.948635	0.0936942	10.1248	4.2885e-24	1.0197e-22
ENSDARG00000093168	si:ch211-285d14.2	FALSE	0.438295	1.40606	1.67056	0.84167	0.399973	0.454865	0.438295	-1.75517	2.00388	-0.875885	0.381093	0.464075	0.438295	-0.98287	1.91925	-0.512113	0.608572	0.683221
ENSDARG00000093983	si:ch211-285d14.3	FALSE	1.92901	-0.428104	1.1264	-0.380064	0.703898	0.744887	1.92901	0.0556147	1.12341	0.0495052	0.960517	0.970085	1.92901	-0.930904	1.17558	-0.791865	0.428439	0.515136
ENSDARG00000092097	si:ch211-285d14.4	FALSE	0.0982718	-0.365085	4.37495	-0.0834488	0.933495	NA	0.0982718	-2.5246	4.46005	-0.566048	0.571361	NA	0.0982718	-1.66621	4.46005	-0.373585	0.708713	NA
ENSDARG00000113342	si:ch211-285d14.5	FALSE	1.11876	0.900255	1.28864	0.698611	0.484795	0.538882	1.11876	2.2675	1.24584	1.82005	0.0687512	0.107117	1.11876	2.68469	1.23154	2.17995	0.0292614	0.0525104
ENSDARG00000097811	si:ch211-42i6.1	FALSE	0.314565	0.574216	1.43925	0.398969	0.689916	NA	0.314565	-1.80401	1.78321	-1.01166	0.311699	NA	0.314565	0.298512	1.48732	0.200705	0.840929	NA
ENSDARG00000116640	si:ch211-285d14.6	FALSE	0.445567	1.65156	1.51039	1.09347	0.274189	0.326593	0.445567	1.15583	1.55832	0.741715	0.45826	0.538957	0.445567	0.335714	1.62175	0.207007	0.836005	0.874324
ENSDARG00000113663	NA	FALSE	0.0284402	-1.03558	4.4334	-0.233587	0.815306	NA	0.0284402	0	4.46114	0	1	NA	0.0284402	0	4.46114	0	1	NA
ENSDARG00000101775	zgc:172014	FALSE	8.70484	-3.07825	0.934938	-3.29247	0.000993127	0.00181048	8.70484	-4.96946	1.20426	-4.12657	3.68216e-05	0.00011161	8.70484	-4.59432	1.11651	-4.11489	3.8736e-05	0.000128935
ENSDARG00000112642	si:dkey-18o7.3	FALSE	0.996056	0.820269	1.04269	0.786687	0.431465	0.486224	0.996056	0.665849	1.07223	0.620995	0.534603	0.611641	0.996056	0.678447	1.06526	0.636885	0.5242	0.606331
ENSDARG00000090160	zgc:173709	FALSE	30.7802	2.33869	0.51937	4.50294	6.70196e-06	1.56426e-05	30.7802	0.90583	0.525544	1.7236	0.0847796	0.128579	30.7802	-0.102648	0.532894	-0.192623	0.847254	0.883578
ENSDARG00000045758	cracr2ab	FALSE	9.90797	0.429916	0.72401	0.593799	0.552647	0.604402	9.90797	-0.377295	0.739171	-0.51043	0.60975	0.680554	9.90797	-0.903994	0.74804	-1.20848	0.226861	0.306061
ENSDARG00000096491	si:ch211-73m21.1	FALSE	0.641214	2.22647	1.27461	1.74679	0.0806744	0.108611	0.641214	1.65554	1.31282	1.26105	0.20729	0.278287	0.641214	-0.820245	1.59909	-0.512945	0.60799	0.682789
ENSDARG00000097971	si:ch211-152l15.1	FALSE	0.434357	-3.04964	2.37752	-1.2827	0.199596	0.246408	0.434357	-3.58116	2.37752	-1.50626	0.132	0.188814	0.434357	-3.68455	2.37752	-1.54975	0.121202	0.180471
ENSDARG00000045760	prmt8b	FALSE	152.999	-1.87431	0.221809	-8.45007	2.91128e-17	1.61766e-16	152.999	-0.739219	0.217862	-3.39306	0.000691175	0.00169304	152.999	-0.590995	0.216867	-2.72514	0.00642733	0.0137006
ENSDARG00000096484	si:ch211-181p13.2	FALSE	0.0666772	-0.710124	4.39408	-0.161609	0.871613	NA	0.0666772	-2.53079	4.46002	-0.56744	0.570415	NA	0.0666772	-2.63418	4.46002	-0.590621	0.554775	NA
ENSDARG00000031346	rbm17	FALSE	346.625	1.46416	0.107013	13.682	1.29995e-42	2.60904e-41	346.625	1.28489	0.107958	11.9018	1.15841e-32	3.67676e-31	346.625	1.20052	0.107918	11.1244	9.54631e-29	3.16802e-27
ENSDARG00000024211	ifng1	FALSE	1.49313	0.423697	1.40076	0.302476	0.762289	0.7975	1.49313	-3.36218	1.80114	-1.8667	0.0619434	0.0977707	1.49313	-4.42737	1.80114	-2.45809	0.0139677	0.0273842
ENSDARG00000096461	si:ch211-73m21.2	FALSE	1.62441	0.804477	1.02044	0.788367	0.430482	0.48526	1.62441	0.699899	1.04001	0.672973	0.500965	0.580037	1.62441	0.781985	1.0322	0.757594	0.448694	0.534385
ENSDARG00000099327	si:ch1073-410j4.2	FALSE	10.5962	0.734217	0.49671	1.47816	0.139365	0.178178	10.5962	0.412017	0.506917	0.812789	0.416339	0.499026	10.5962	0.808931	0.499432	1.6197	0.105296	0.160249
ENSDARG00000017661	braf	FALSE	1464.6	-1.25768	0.127304	-9.87937	5.11554e-23	3.94272e-22	1464.6	-0.94242	0.127387	-7.39808	1.3817e-13	1.14839e-12	1464.6	-0.548653	0.127008	-4.31982	1.56155e-05	5.57592e-05
ENSDARG00000007523	kmt2e	FALSE	2638.16	-0.39446	0.137225	-2.87455	0.00404607	0.00676961	2638.16	0.00157331	0.137229	0.0114648	0.990853	0.993524	2638.16	0.0675863	0.137182	0.492676	0.622242	0.695493
ENSDARG00000045671	ifng1r	FALSE	0.59599	-2.8214	2.9727	-0.949103	0.342568	0.397874	0.59599	-0.407244	2.81777	-0.144527	0.885084	0.911429	0.59599	-2.49451	2.9727	-0.839139	0.401391	0.488754
ENSDARG00000045672	il26	FALSE	0.789021	-1.02865	1.24334	-0.827334	0.408048	0.463002	0.789021	0.996402	1.08051	0.922159	0.356446	0.438967	0.789021	0.406039	1.11469	0.364261	0.715663	0.775636
ENSDARG00000098115	si:dkey-178j11.5	FALSE	14.3803	0.273022	0.840116	0.324981	0.745196	0.782191	14.3803	0.713606	0.839942	0.84959	0.395553	0.478505	14.3803	0.284032	0.842098	0.337291	0.735897	0.791568
ENSDARG00000091561	si:dkey-156k2.4	FALSE	7.68976	0.385793	0.488389	0.78993	0.429569	0.484363	7.68976	0.223416	0.50056	0.446332	0.655358	0.720704	7.68976	-0.342162	0.514067	-0.665597	0.505669	0.589181
ENSDARG00000026839	med21	FALSE	84.7116	1.39944	0.186615	7.49906	6.42766e-14	2.85139e-13	84.7116	1.32721	0.188395	7.04483	1.85687e-12	1.37708e-11	84.7116	1.14566	0.188731	6.07033	1.27644e-09	8.14199e-09
ENSDARG00000088961	zgc:173620	FALSE	3.10994	1.46396	0.97772	1.49732	0.13431	0.172328	3.10994	0.771162	0.996684	0.773728	0.439092	0.521264	3.10994	0.334035	1.00572	0.332135	0.739787	0.794871
ENSDARG00000089179	si:dkey-156k2.1	FALSE	92.0122	-0.968024	0.485797	-1.99265	0.0462997	0.0652795	92.0122	-1.42886	0.488876	-2.92274	0.00346965	0.00739883	92.0122	-2.30246	0.493608	-4.66455	3.09297e-06	1.22994e-05
ENSDARG00000093424	znf1135	FALSE	13.7743	0.458981	0.649881	0.706254	0.48003	0.534188	13.7743	0.185743	0.655462	0.283378	0.776887	0.824017	13.7743	-0.482881	0.662444	-0.72894	0.466039	0.551197
ENSDARG00000101374	si:dkey-11n14.1	FALSE	3.42428	-0.0656192	0.790609	-0.0829983	0.933853	0.944742	3.42428	-0.109476	0.806379	-0.135763	0.892009	0.916494	3.42428	-0.312297	0.810386	-0.385368	0.699965	0.762324
ENSDARG00000088616	si:ch211-152l15.2	FALSE	11.8826	1.92293	0.631251	3.04622	0.00231741	0.00402529	11.8826	1.2057	0.638787	1.88749	0.0590944	0.0937604	11.8826	0.133486	0.651828	0.204788	0.837738	0.875857
ENSDARG00000045544	hgfa	FALSE	13.259	-0.166453	0.647067	-0.257243	0.796992	0.827542	13.259	-0.753871	0.66065	-1.1411	0.253827	0.33072	13.259	-0.796056	0.659499	-1.20706	0.227409	0.306605
ENSDARG00000115818	znf1099	FALSE	1.2059	0.410946	0.837461	0.490705	0.623635	0.67088	1.2059	-0.182583	0.924303	-0.197536	0.843408	0.877425	1.2059	0.398167	0.860306	0.462821	0.643493	0.71371
ENSDARG00000077356	sypl1	FALSE	75.2156	0.557486	0.600591	0.92823	0.353288	0.408487	75.2156	0.622482	0.601188	1.03542	0.300473	0.38083	75.2156	0.674357	0.600899	1.12225	0.261757	0.344311
ENSDARG00000045673	il22	FALSE	8.06119	-3.12201	0.697635	-4.47514	7.63611e-06	1.77377e-05	8.06119	-1.60956	0.624568	-2.57708	0.00996386	0.0192203	8.06119	-1.83779	0.630737	-2.91372	0.00357152	0.00807854
ENSDARG00000097907	NA	FALSE	19.0693	-1.14035	0.56852	-2.00582	0.0448755	0.0634298	19.0693	-0.593001	0.566682	-1.04644	0.295356	0.375515	19.0693	-0.604605	0.565481	-1.06919	0.284986	0.369856
ENSDARG00000012684	atp2b1a	FALSE	2844.55	-0.818613	0.0583962	-14.0183	1.20516e-44	2.65357e-43	2844.55	-0.5452	0.0585025	-9.31926	1.17155e-20	1.72841e-19	2844.55	-0.580747	0.0584477	-9.93618	2.89711e-23	6.47162e-22
ENSDARG00000093557	si:ch211-281k12.4	FALSE	1.53556	0.439147	1.07298	0.409278	0.682336	0.724652	1.53556	-3.49991	1.56334	-2.23874	0.0251728	0.044199	1.53556	0.183055	1.09401	0.167325	0.867114	0.899753
ENSDARG00000092583	si:dkey-16p19.5	FALSE	25.1439	0.913527	0.735238	1.24249	0.214055	0.262177	25.1439	0.360526	0.739623	0.487446	0.625942	0.695277	25.1439	1.34694	0.734846	1.83295	0.06681	0.108248
ENSDARG00000101849	adipor2	FALSE	2569.96	-0.203339	0.176016	-1.15523	0.247994	0.298709	2569.96	0.649354	0.17593	3.69097	0.000223397	0.000597906	2569.96	0.157709	0.176003	0.896058	0.370222	0.457991
ENSDARG00000091477	znf1066	FALSE	10.1873	1.43852	0.568041	2.53242	0.0113278	0.017732	10.1873	1.29085	0.573725	2.24994	0.0244529	0.0430688	10.1873	1.20338	0.573509	2.09827	0.0358811	0.0627936
ENSDARG00000113005	si:dkey-47k16.4	FALSE	5.31901	0.67266	0.525816	1.27927	0.200802	0.247765	5.31901	-0.0170652	0.560158	-0.0304649	0.975696	0.982119	5.31901	0.478234	0.538618	0.887892	0.374599	0.462434
ENSDARG00000045675	mdm1	FALSE	661.135	-1.18639	0.319897	-3.70867	0.000208353	0.000413643	661.135	-0.0343832	0.319426	-0.107641	0.914281	0.934368	661.135	0.0457757	0.319341	0.143344	0.886018	0.914345
ENSDARG00000096065	si:dkey-156k2.7	FALSE	0.92462	1.69021	1.28804	1.31224	0.189441	0.235077	0.92462	-0.463441	1.44396	-0.320951	0.748247	0.800202	0.92462	-1.02187	1.50819	-0.677552	0.498056	0.581882
ENSDARG00000099699	si:dkey-11n14.2	FALSE	17.5266	0.78773	0.706842	1.11444	0.265092	0.316959	17.5266	0.38305	0.71152	0.538354	0.590332	0.663175	17.5266	0.350454	0.710988	0.492911	0.622075	0.695362
ENSDARG00000096481	si:dkey-16p19.8	FALSE	1.76936	-1.16613	0.917493	-1.27099	0.203731	0.250964	1.76936	-0.0563366	0.873129	-0.0645226	0.948554	0.960771	1.76936	-0.845576	0.917469	-0.92164	0.356717	0.444183
ENSDARG00000001781	tspan11	FALSE	42.5111	-0.401145	0.198946	-2.01636	0.0437628	0.061971	42.5111	-1.10576	0.215879	-5.12212	3.02119e-07	1.23275e-06	42.5111	-1.05728	0.212841	-4.96747	6.78334e-07	2.98004e-06
ENSDARG00000069555	si:dkey-16p19.9	FALSE	3.63644	2.68149	0.700074	3.83029	0.000127993	0.000260706	3.63644	1.47883	0.732317	2.01939	0.0434468	0.0716613	3.63644	1.81132	0.719977	2.51581	0.011876	0.0237614
ENSDARG00000116546	znf987	FALSE	0.839815	0.539671	1.11033	0.486047	0.626934	0.673833	0.839815	-0.263506	1.23851	-0.21276	0.831514	0.868063	0.839815	1.83095	1.05928	1.72847	0.0839031	0.131755
ENSDARG00000016979	pmpcb	FALSE	187.137	0.87723	0.154054	5.69432	1.23868e-08	3.71631e-08	187.137	0.255254	0.156801	1.62788	0.103551	0.153064	187.137	0.531313	0.15556	3.41549	0.00063668	0.00168803
ENSDARG00000096114	si:dkey-21h14.16	FALSE	0.818781	-4.43602	2.25589	-1.96642	0.0492505	0.0691265	0.818781	-4.00575	2.25589	-1.77568	0.0757854	0.116613	0.818781	-4.10913	2.25589	-1.82151	0.0685291	0.110671
ENSDARG00000099595	si:dkeyp-44d3.2	FALSE	3.54292	-0.195979	0.794765	-0.246588	0.805227	0.834567	3.54292	-0.87596	0.846448	-1.03487	0.300732	0.381071	3.54292	-0.519697	0.820324	-0.633526	0.52639	0.608508
ENSDARG00000092596	si:dkeyp-44d3.1	FALSE	9.66178	-1.20205	0.558237	-2.1533	0.0312954	0.0455061	9.66178	-1.1649	0.569702	-2.04475	0.0408792	0.0678916	9.66178	-1.89321	0.595577	-3.17878	0.00147896	0.00363625
ENSDARG00000100479	si:dkey-43f9.4	FALSE	96.6614	-0.217716	0.470033	-0.463194	0.643225	0.688899	96.6614	-0.524391	0.471845	-1.11136	0.266412	0.34454	96.6614	0.0685767	0.47007	0.145886	0.884011	0.912852
ENSDARG00000103186	si:ch73-389k6.1	FALSE	216.287	-0.55498	0.113336	-4.89678	9.74209e-07	2.46419e-06	216.287	-0.352563	0.114407	-3.08167	0.00205845	0.00460155	216.287	0.128171	0.111804	1.14639	0.251634	0.33326
ENSDARG00000098143	si:dkey-57l19.1	FALSE	1.86591	-1.37376	1.11376	-1.23344	0.217412	0.265794	1.86591	-1.2166	1.13657	-1.07041	0.284436	0.36409	1.86591	-0.76109	1.09233	-0.696755	0.485956	0.570487
ENSDARG00000070477	dnajc2	FALSE	210.548	1.80233	0.211836	8.50812	1.76771e-17	9.95422e-17	210.548	1.44664	0.212753	6.7996	1.04908e-11	7.18345e-11	210.548	1.06863	0.213214	5.01201	5.38654e-07	2.4007e-06
ENSDARG00000087743	si:dkey-156k2.8	FALSE	0.992547	1.30936	1.09721	1.19335	0.23273	0.28224	0.992547	0.114794	1.21749	0.0942873	0.924881	0.942382	0.992547	2.01398	1.08241	1.86065	0.0627938	0.102503
ENSDARG00000094888	znf1061	FALSE	1.1803	0.370708	1.25037	0.296479	0.766865	0.80156	1.1803	0.90185	1.24567	0.723985	0.469075	0.549574	1.1803	0.242936	1.27193	0.190998	0.848527	0.884512
ENSDARG00000117132	znf1022	FALSE	34.9057	0.250961	0.4382	0.572709	0.566842	0.617875	34.9057	0.0814048	0.441399	0.184425	0.85368	0.885847	34.9057	0.0651866	0.440822	0.147875	0.882441	0.911522
ENSDARG00000106667	si:ch211-208f21.6	FALSE	2.25938	1.40276	0.926848	1.51348	0.130159	0.167444	2.25938	-0.090735	0.989243	-0.0917217	0.926919	0.943834	2.25938	-0.570336	1.0134	-0.562792	0.573576	0.652079
ENSDARG00000110946	znf1110	FALSE	5.49291	0.732158	0.528642	1.38498	0.166059	0.20855	5.49291	-0.0725768	0.560104	-0.129577	0.896901	0.920481	5.49291	-0.345664	0.566707	-0.609952	0.541894	0.622788
ENSDARG00000045490	ndufb2	FALSE	761.286	0.0660322	0.121966	0.541397	0.588234	0.637728	761.286	0.3304	0.122111	2.70573	0.00681539	0.0136421	761.286	0.531606	0.121825	4.36368	1.27895e-05	4.62651e-05
ENSDARG00000089860	atxn7l1	FALSE	158.934	-1.61578	0.13373	-12.0824	1.30861e-33	1.72386e-32	158.934	-1.26505	0.134357	-9.41562	4.70288e-21	7.13997e-20	158.934	-0.932338	0.130851	-7.1252	1.03929e-12	9.5089e-12
ENSDARG00000101960	si:dkeyp-44d3.3	FALSE	20.656	-1.06988	0.48497	-2.20608	0.0273781	0.0402541	20.656	-1.27727	0.494967	-2.58052	0.00986521	0.0190604	20.656	-1.99047	0.50957	-3.90617	9.37693e-05	0.000291372
ENSDARG00000097073	si:ch73-134b5.6	FALSE	5.24581	-3.76242	1.31669	-2.85748	0.0042702	0.00712138	5.24581	-4.30702	1.44592	-2.97874	0.0028944	0.00628028	5.24581	-3.1429	1.28944	-2.43741	0.0147928	0.0287817
ENSDARG00000039843	znf800b	FALSE	49.5774	1.19508	0.221874	5.38628	7.19322e-08	2.02201e-07	49.5774	-0.356925	0.236877	-1.50679	0.131864	0.188678	49.5774	-0.305759	0.234869	-1.30183	0.192976	0.267424
ENSDARG00000093994	znf1058	FALSE	0.168617	-0.819988	2.85297	-0.287415	0.773795	NA	0.168617	-1.95151	2.97705	-0.655518	0.512134	NA	0.168617	-3.01669	2.97705	-1.01331	0.31091	NA
ENSDARG00000089159	acot14	FALSE	3.83989	1.73398	0.701485	2.47187	0.013441	0.020779	3.83989	-0.180111	0.768118	-0.234484	0.814609	0.854498	3.83989	0.330661	0.73997	0.446858	0.654978	0.723694
ENSDARG00000104064	si:rp71-5o12.3	FALSE	32.0034	2.34329	0.843037	2.77958	0.00544285	0.00892956	32.0034	1.49185	0.845399	1.76467	0.0776187	0.119089	32.0034	1.20897	0.845928	1.42916	0.152959	0.220171
ENSDARG00000096037	si:ch211-214j24.14	FALSE	6.09811	4.1974	0.806036	5.20745	1.91449e-07	5.18061e-07	6.09811	1.80849	0.834235	2.16784	0.0301707	0.051985	6.09811	0.143425	0.89507	0.160239	0.872693	0.903916
ENSDARG00000096222	si:ch211-245n8.4	FALSE	22.4531	1.58058	0.292086	5.41136	6.25481e-08	1.76864e-07	22.4531	0.898632	0.302066	2.97496	0.00293031	0.006349	22.4531	0.938186	0.300304	3.12412	0.00178338	0.00430744
ENSDARG00000094034	znf1045	FALSE	1.02178	2.39466	1.11438	2.14886	0.0316456	0.0459766	1.02178	1.05438	1.18474	0.889971	0.373481	0.456554	1.02178	-0.66159	1.3697	-0.483017	0.629084	0.70161
ENSDARG00000014804	cacna2d1a	FALSE	357.993	-0.573314	0.181626	-3.15656	0.00159641	0.00282777	357.993	-1.2293	0.18397	-6.68204	2.35643e-11	1.54841e-10	357.993	-0.837603	0.182667	-4.5854	4.5311e-06	1.75673e-05
ENSDARG00000018111	kdm7aa	FALSE	965.635	-1.19917	0.142167	-8.43492	3.31421e-17	1.83437e-16	965.635	-0.657453	0.14203	-4.62899	3.67456e-06	1.28947e-05	965.635	-0.789013	0.142056	-5.55424	2.78823e-08	1.49409e-07
ENSDARG00000096218	si:dkey-21h14.17	FALSE	0.537721	-3.15693	2.35384	-1.34119	0.17986	0.224224	0.537721	-3.68845	2.35384	-1.56699	0.117116	0.170368	0.537721	-3.79183	2.35384	-1.61092	0.107198	0.16274
ENSDARG00000102370	znf1094	FALSE	32.043	3.74015	0.620618	6.0265	1.67552e-09	5.40168e-09	32.043	3.2985	0.623345	5.29162	1.2124e-07	5.19596e-07	32.043	4.7038	0.619374	7.59444	3.09127e-14	3.32131e-13
ENSDARG00000101916	si:dkeyp-44d3.5	FALSE	2.7588	0.842699	0.601012	1.40213	0.160875	0.202803	2.7588	-0.589679	0.698838	-0.843799	0.398782	0.481737	2.7588	-1.44685	0.780444	-1.85388	0.0637567	0.103873
ENSDARG00000096131	si:ch211-284f7.2	FALSE	0.38362	-2.83758	2.13219	-1.33083	0.183244	NA	0.38362	-3.3691	2.13219	-1.58011	0.114081	NA	0.38362	-2.51069	2.13219	-1.17752	0.238988	NA
ENSDARG00000088181	mpped1	FALSE	37.3665	-1.61578	0.259861	-6.21786	5.03982e-10	1.68544e-09	37.3665	-0.532577	0.248954	-2.13926	0.0324149	0.0554478	37.3665	-0.923732	0.253136	-3.64916	0.000263098	0.000751706
ENSDARG00000015931	snap91b	FALSE	4354.53	-0.268912	0.0812447	-3.30991	0.00093327	0.00170879	4354.53	-0.106787	0.0813205	-1.31316	0.189128	0.257287	4354.53	0.348047	0.0811663	4.28807	1.80234e-05	6.36107e-05
ENSDARG00000094177	si:ch211-208f21.2	FALSE	9.46947	2.02515	0.51387	3.94097	8.11528e-05	0.000168864	9.46947	0.978644	0.530954	1.84318	0.0653029	0.102477	9.46947	1.38319	0.523034	2.64456	0.00817973	0.017009
ENSDARG00000102473	zgc:171673	FALSE	144.34	-1.41668	0.233882	-6.05725	1.3847e-09	4.49132e-09	144.34	-1.25798	0.235221	-5.34809	8.8887e-08	3.87245e-07	144.34	-1.16444	0.234157	-4.97291	6.59557e-07	2.90308e-06
ENSDARG00000045850	ccdc167	FALSE	133.894	0.211069	0.146721	1.43858	0.150271	0.190756	133.894	-0.14375	0.150382	-0.955896	0.339125	0.421046	133.894	0.0474753	0.148749	0.319165	0.749602	0.802853
ENSDARG00000114172	znf996	FALSE	6.75027	1.88905	0.713356	2.64811	0.0080942	0.0129621	6.75027	1.23306	0.724433	1.70211	0.0887353	0.133809	6.75027	1.01257	0.726176	1.39439	0.1632	0.232374
ENSDARG00000094545	si:ch211-284f7.1	FALSE	9.63759	-2.34377	0.800496	-2.92789	0.00341269	0.00578047	9.63759	0.0694982	0.755117	0.0920363	0.926669	0.943787	9.63759	-7.35372	1.39073	-5.28768	1.23878e-07	6.05753e-07
ENSDARG00000103143	si:dkey-19c16.12	FALSE	7.12258	0.775291	0.493238	1.57184	0.115988	0.150813	7.12258	-0.259818	0.530836	-0.489451	0.624522	0.693894	7.12258	0.165421	0.512966	0.322479	0.74709	0.800728
ENSDARG00000101690	si:ch73-158p21.2	FALSE	66.3922	0.842322	0.423373	1.98955	0.0466404	0.0657063	66.3922	-0.939283	0.431667	-2.17594	0.0295596	0.0510336	66.3922	-0.928624	0.430853	-2.15531	0.0311373	0.0554337
ENSDARG00000077220	si:ch211-208f21.3	FALSE	8.07496	1.41788	0.571936	2.47909	0.0131719	0.0203914	8.07496	0.823943	0.583658	1.41169	0.158042	0.220615	8.07496	-0.13642	0.602055	-0.226591	0.820742	0.861715
ENSDARG00000103998	si:dkey-47k16.2p	FALSE	0.677535	0.248896	1.45844	0.170659	0.864492	0.885152	0.677535	-1.81773	1.72823	-1.05179	0.292898	0.373005	0.677535	-2.80809	1.82397	-1.53954	0.123671	0.183551
ENSDARG00000109821	si:dkey-156j15.1	FALSE	3.25967	-1.608	0.738648	-2.17695	0.0294845	0.0430856	3.25967	-2.46158	0.888149	-2.77158	0.00557841	0.0113818	3.25967	-1.30719	0.740474	-1.76534	0.0775062	0.123185
ENSDARG00000099475	si:ch211-197d11.2	FALSE	0.103102	-0.196662	4.36695	-0.0450341	0.96408	NA	0.103102	-1.56282	4.46005	-0.350405	0.726035	NA	0.103102	-2.62799	4.46005	-0.589229	0.555708	NA
ENSDARG00000104211	si:dkey-47k16.1	FALSE	3.78386	-0.534463	1.2144	-0.440103	0.659862	0.704238	3.78386	-0.848162	1.24152	-0.683162	0.494504	0.573733	3.78386	1.10319	1.18897	0.92785	0.353486	0.440953
ENSDARG00000103229	si:dkey-19c16.1	FALSE	12.499	0.131684	0.718789	0.183203	0.854639	0.877075	12.499	-0.693379	0.734777	-0.943658	0.345344	0.427426	12.499	0.870744	0.715697	1.21664	0.223742	0.30259
ENSDARG00000099561	si:dkeyp-44d3.6	FALSE	12.2407	-1.48964	0.756861	-1.96818	0.0490478	0.0688595	12.2407	-2.5092	0.796234	-3.15133	0.00162528	0.00370993	12.2407	-3.35442	0.836129	-4.01185	6.02446e-05	0.000194108
ENSDARG00000098071	znf1049	FALSE	1.66177	1.69578	1.0251	1.65426	0.0980753	0.129555	1.66177	0.591937	1.09105	0.542541	0.587446	0.660602	1.66177	2.03112	1.02446	1.98264	0.0474082	0.0802199
ENSDARG00000113626	znf976	FALSE	12.5671	1.95799	0.35013	5.59218	2.24241e-08	6.59824e-08	12.5671	0.852005	0.369983	2.30282	0.0212889	0.0379818	12.5671	0.962015	0.365861	2.62945	0.00855226	0.0177039
ENSDARG00000100061	si:ch211-154k18.1	FALSE	6.36701	1.14476	0.468042	2.44585	0.014451	0.0222485	6.36701	-0.0243161	0.510389	-0.0476423	0.962001	0.971124	6.36701	0.292829	0.494733	0.591893	0.553922	0.63419
ENSDARG00000101030	mhc2d4b	FALSE	84.5418	2.37891	0.46514	5.1144	3.14744e-07	8.33764e-07	84.5418	-1.47816	0.480041	-3.07924	0.00207528	0.00463618	84.5418	-1.54524	0.479636	-3.22169	0.00127437	0.00317869
ENSDARG00000102316	si:dkey-237m9.2	FALSE	2.67748	1.41127	0.763588	1.84821	0.0645716	0.0885955	2.67748	0.599657	0.801689	0.747992	0.454465	0.535586	2.67748	1.09215	0.779367	1.40132	0.161117	0.229953
ENSDARG00000077654	grm8a	FALSE	227.735	-1.81657	0.22313	-8.1413	3.91071e-16	2.0201e-15	227.735	-0.56755	0.220197	-2.57746	0.00995289	0.0192043	227.735	-0.381307	0.219507	-1.73711	0.0823686	0.129632
ENSDARG00000102098	si:dkey-197m7.1	FALSE	4.20204	0.782261	0.696371	1.12334	0.261294	0.312985	4.20204	1.66633	0.687003	2.42551	0.0152868	0.0281911	4.20204	1.29219	0.692037	1.86722	0.0618705	0.101217
ENSDARG00000114894	znf1026	FALSE	21.4228	-0.0739143	0.327273	-0.225849	0.821319	0.848259	21.4228	-0.856075	0.34686	-2.46807	0.0135843	0.0252959	21.4228	-0.846407	0.344282	-2.45847	0.0139531	0.0273595
ENSDARG00000102837	znf1145	FALSE	0.0153917	-1.79743	4.46114	-0.402909	0.687015	NA	0.0153917	0	4.46114	0	1	NA	0.0153917	0	4.46114	0	1	NA
ENSDARG00000102542	si:ch211-268b14.2	FALSE	13.679	0.508466	0.451068	1.12725	0.259637	0.311256	13.679	-0.513069	0.474438	-1.08143	0.279508	0.35876	13.679	-0.00259372	0.46171	-0.00561764	0.995518	0.997428
ENSDARG00000057983	svopl	FALSE	2.75724	1.23787	0.779172	1.5887	0.112129	0.146311	2.75724	-0.228337	0.841326	-0.271401	0.786082	0.831508	2.75724	0.126394	0.818616	0.154399	0.877295	0.907763
ENSDARG00000098281	si:dkey-237m9.1	FALSE	1.97744	1.88407	0.926825	2.03282	0.042071	0.0597891	1.97744	1.12949	0.954865	1.18288	0.236858	0.3119	1.97744	0.286397	0.987557	0.290005	0.771812	0.821815
ENSDARG00000070546	msgn1	FALSE	1.35195	2.34844	0.809478	2.90118	0.00371763	0.00625792	1.35195	0.846535	0.898928	0.941716	0.346338	0.428464	1.35195	0.596474	0.911172	0.654623	0.512711	0.595506
ENSDARG00000102357	si:ch211-268b14.1	FALSE	0.934957	-0.382179	1.41313	-0.270449	0.786815	0.818672	0.934957	-1.53793	1.56621	-0.981945	0.326127	0.407656	0.934957	0.22646	1.39783	0.162008	0.8713	0.902742
ENSDARG00000034300	sema3c	FALSE	173.558	-0.566988	0.168029	-3.37435	0.000739912	0.00137347	173.558	-0.564173	0.169785	-3.32287	0.000890965	0.00213304	173.558	-0.245976	0.167983	-1.46429	0.143115	0.208068
ENSDARG00000045522	acot15	FALSE	21.6164	1.91193	0.364031	5.25211	1.50367e-07	4.10587e-07	21.6164	0.274272	0.38148	0.718969	0.47216	0.552674	21.6164	0.628564	0.375301	1.67483	0.0939683	0.145375
ENSDARG00000020015	mrps33	FALSE	157.105	1.17572	0.138317	8.50022	1.89232e-17	1.06408e-16	157.105	0.632528	0.141249	4.47811	7.53055e-06	2.5245e-05	157.105	0.537037	0.141209	3.80315	0.00014287	0.000429853
ENSDARG00000101675	zgc:123107	FALSE	61.503	5.23109	0.354538	14.7547	2.87138e-49	7.7007e-48	61.503	1.65532	0.368816	4.48821	7.18235e-06	2.41538e-05	61.503	1.39502	0.370508	3.76517	0.000166439	0.000494051
ENSDARG00000019235	sema3aa	FALSE	985.799	-0.563606	0.180926	-3.11512	0.0018387	0.00323396	985.799	0.861907	0.180378	4.77835	1.7674e-06	6.49439e-06	985.799	0.32581	0.180565	1.8044	0.0711693	0.114321
ENSDARG00000063097	scube1	FALSE	397.697	-0.77661	0.121556	-6.38892	1.67065e-10	5.81984e-10	397.697	-0.557876	0.122066	-4.57029	4.8706e-06	1.68001e-05	397.697	-0.44403	0.121496	-3.65467	0.000257512	0.000737344
ENSDARG00000045914	si:ch211-51e12.7	FALSE	2128.55	-0.0568453	0.0775345	-0.733162	0.463459	0.518165	2128.55	0.204062	0.0776205	2.62898	0.00856426	0.0167716	2128.55	0.358943	0.0774771	4.63289	3.60604e-06	1.41868e-05
ENSDARG00000100311	si:dkey-165e24.1	FALSE	9.73545	3.2122	0.675368	4.75623	1.97241e-06	4.85723e-06	9.73545	0.772716	0.704016	1.09758	0.272386	0.351019	9.73545	1.69143	0.687259	2.46113	0.0138502	0.0271847
ENSDARG00000105724	si:ch73-158p21.6	FALSE	0.0724187	-2.97689	4.45994	-0.667474	0.50447	NA	0.0724187	-0.628244	4.41624	-0.142258	0.886876	NA	0.0724187	-2.65001	4.45994	-0.59418	0.552392	NA
ENSDARG00000105810	si:ch73-158p21.5	FALSE	0.139788	0.487091	3.409	0.142884	0.886382	NA	0.139788	-2.51363	3.55724	-0.706624	0.4798	NA	0.139788	-1.65523	3.55724	-0.465313	0.641707	NA
ENSDARG00000102679	NA	FALSE	126.053	-1.22952	0.371887	-3.30617	0.000945802	0.00173002	126.053	-1.98896	0.377199	-5.27297	1.34235e-07	5.71747e-07	126.053	-1.48952	0.373935	-3.98338	6.79426e-05	0.000216812
ENSDARG00000101883	si:ch1073-398c20.3	FALSE	244.607	-1.73384	0.336113	-5.15849	2.48946e-07	6.65901e-07	244.607	-1.87296	0.337647	-5.54708	2.90476e-08	1.34778e-07	244.607	-1.96105	0.337589	-5.80899	6.28512e-09	3.673e-08
ENSDARG00000100294	zgc:113209	FALSE	144.593	-0.878629	0.210456	-4.17487	2.98151e-05	6.50989e-05	144.593	-1.25027	0.214421	-5.83091	5.51275e-09	2.78729e-08	144.593	-1.28671	0.213984	-6.01312	1.81982e-09	1.14263e-08
ENSDARG00000045677	opn1sw1	FALSE	34304.5	0.128842	0.189788	0.678873	0.497218	0.550659	34304.5	0.995588	0.189782	5.24596	1.55475e-07	6.56057e-07	34304.5	0.907493	0.189782	4.78177	1.73756e-06	7.19701e-06
ENSDARG00000100578	si:dkeyp-90h9.1	FALSE	20.8175	0.68887	0.71237	0.967011	0.333538	0.388868	20.8175	1.04583	0.712609	1.46761	0.14221	0.201409	20.8175	0.688246	0.713837	0.96415	0.334971	0.422542
ENSDARG00000006747	tmem178bb	FALSE	1812.2	-1.02847	0.151978	-6.76721	1.31286e-11	4.94235e-11	1812.2	-0.198655	0.151788	-1.30876	0.190614	0.259092	1812.2	-0.544313	0.15189	-3.58359	0.000338904	0.000947459
ENSDARG00000104852	si:ch211-142b24.8	FALSE	4.05985	0.039555	0.539435	0.0733268	0.941546	0.951099	4.05985	-1.32658	0.643679	-2.06093	0.0393101	0.0655966	4.05985	-1.68877	0.669689	-2.52172	0.0116784	0.0234081
ENSDARG00000094980	si:ch211-9f20.4	FALSE	76.1659	-4.10793	0.258634	-15.8831	8.29111e-57	3.04341e-55	76.1659	-3.1649	0.23943	-13.2185	6.86055e-40	3.30225e-38	76.1659	-3.50817	0.247803	-14.1571	1.68822e-45	1.48806e-43
ENSDARG00000056938	kera	FALSE	10098.7	-2.17013	0.325791	-6.6611	2.71778e-11	1.00053e-10	10098.7	0.559796	0.325661	1.71895	0.0856232	0.129717	10098.7	0.464985	0.325661	1.42782	0.153344	0.220679
ENSDARG00000100640	si:rp71-42a14.1p	FALSE	1.99703	0.961701	0.805469	1.19396	0.232492	0.28198	1.99703	0.0407232	0.88003	0.0462747	0.963091	0.972106	1.99703	1.66011	0.793452	2.09227	0.0364145	0.0636024
ENSDARG00000001912	drd4-rs	FALSE	27.5612	-1.78425	0.314038	-5.68162	1.33426e-08	3.99009e-08	27.5612	-0.919883	0.304049	-3.02544	0.00248269	0.00546516	27.5612	-0.799329	0.299917	-2.66516	0.0076951	0.0160861
ENSDARG00000014572	chpt1	FALSE	320.494	0.46415	0.142335	3.26097	0.00111031	0.00200942	320.494	-0.249572	0.144497	-1.72718	0.0841347	0.127727	320.494	-0.40555	0.144638	-2.8039	0.0050489	0.0110421
ENSDARG00000056950	epyc	FALSE	43.4701	0.0494742	0.201549	0.24547	0.806093	0.835245	43.4701	0.50105	0.201239	2.48982	0.0127806	0.0239573	43.4701	0.268384	0.202485	1.32545	0.185021	0.258237
ENSDARG00000104412	si:dkey-72l17.5	FALSE	28.9144	2.70251	0.537423	5.02865	4.93954e-07	1.2841e-06	28.9144	1.97048	0.541	3.64228	0.000270229	0.000711621	28.9144	1.99875	0.540423	3.69849	0.000216887	0.000630212
ENSDARG00000032639	cd36	FALSE	92.4166	-0.16194	0.214399	-0.755319	0.450058	0.504669	92.4166	0.320993	0.214072	1.49946	0.133755	0.190979	92.4166	0.41807	0.213195	1.96097	0.0498825	0.0839933
ENSDARG00000100632	si:dkey-72l17.1	FALSE	6.94139	0.49466	0.89816	0.550748	0.581807	0.631849	6.94139	-1.09347	0.929918	-1.17588	0.239642	0.315027	6.94139	-2.03437	0.962023	-2.11468	0.0344572	0.0605582
ENSDARG00000103346	si:ch211-142b24.6	FALSE	20.636	1.4992	0.488567	3.06856	0.00215093	0.00375426	20.636	0.607088	0.496724	1.22218	0.221639	0.294649	20.636	0.577723	0.496026	1.1647	0.244139	0.324967
ENSDARG00000033296	gpr37b	FALSE	173.155	0.541881	0.22946	2.36155	0.0181987	0.0275765	173.155	1.33149	0.228795	5.81957	5.89979e-09	2.97104e-08	173.155	0.881237	0.229394	3.84158	0.000122246	0.000372008
ENSDARG00000045878	nudt4b	FALSE	318.409	-0.28768	0.165945	-1.73359	0.082991	0.111453	318.409	1.04632	0.164475	6.36157	1.99706e-10	1.18357e-09	318.409	0.255268	0.165476	1.54262	0.122922	0.182624
ENSDARG00000098519	si:rp71-42a14.2	FALSE	1.29259	1.44488	1.52975	0.944516	0.344906	0.400133	1.29259	0.444831	1.57054	0.283235	0.776997	0.824085	1.29259	0.809098	1.55252	0.521151	0.602262	0.677704
ENSDARG00000100164	si:dkey-16p6.1	FALSE	148.237	0.196423	0.674783	0.291091	0.770982	0.805103	148.237	-0.198017	0.675516	-0.293134	0.76942	0.818009	148.237	-0.643688	0.675971	-0.952242	0.340974	0.428617
ENSDARG00000056954	si:dkeyp-38g8.5	FALSE	9.26206	0.187277	0.371607	0.503964	0.614287	0.662082	9.26206	-0.0207385	0.387418	-0.0535301	0.95731	0.967694	9.26206	0.109509	0.380781	0.287591	0.773659	0.823466
ENSDARG00000089142	zgc:113119	FALSE	102.539	-0.802003	0.281584	-2.84818	0.00439694	0.00731951	102.539	-0.98845	0.284527	-3.47402	0.00051273	0.00128459	102.539	-1.01513	0.284069	-3.57353	0.000352206	0.000982401
ENSDARG00000099626	si:dkey-22a18.1p	FALSE	1.98118	2.24132	0.743145	3.016	0.00256135	0.00442098	1.98118	0.562643	0.825999	0.681166	0.495766	0.574932	1.98118	0.296279	0.838158	0.353488	0.723723	0.782104
ENSDARG00000045877	ube2nb	FALSE	417.846	1.23882	0.110678	11.1931	4.40842e-29	4.62516e-28	417.846	1.07012	0.111455	9.60135	7.89065e-22	1.27193e-20	417.846	0.901209	0.11156	8.07824	6.5709e-16	8.30044e-15
ENSDARG00000098406	si:dkey-22a18.2	FALSE	8.84441	2.84136	0.480344	5.91526	3.31358e-09	1.04311e-08	8.84441	0.881939	0.510666	1.72704	0.0841611	0.12776	8.84441	0.664578	0.51362	1.29391	0.195696	0.270638
ENSDARG00000077205	zgc:153116	FALSE	66.6761	-1.08209	0.346992	-3.11848	0.00181785	0.00319872	66.6761	-1.53354	0.353542	-4.33764	1.44018e-05	4.64946e-05	66.6761	-1.4369	0.351656	-4.08609	4.38699e-05	0.000144701
ENSDARG00000029105	ftr51	FALSE	252.365	-1.933	0.289962	-6.66638	2.6219e-11	9.66262e-11	252.365	-1.67562	0.290451	-5.76904	7.97266e-09	3.95305e-08	252.365	-1.51943	0.289653	-5.24571	1.55682e-07	7.50662e-07
ENSDARG00000006283	waslb	FALSE	1376.66	0.561916	0.125402	4.4809	7.43289e-06	1.72831e-05	1376.66	-0.34798	0.126114	-2.75926	0.00579327	0.0117828	1376.66	-0.0376118	0.125817	-0.298941	0.764985	0.816399
ENSDARG00000068701	gpr85	FALSE	845.028	-0.908412	0.16252	-5.58955	2.27656e-08	6.69517e-08	845.028	-0.135466	0.162196	-0.835198	0.403606	0.48648	845.028	-0.203804	0.162167	-1.25675	0.208843	0.28575
ENSDARG00000097967	si:dkey-192l17.3	FALSE	49.552	-6.0237	0.463788	-12.988	1.43038e-38	2.41248e-37	49.552	-4.40193	0.343927	-12.799	1.66009e-37	7.06865e-36	49.552	-4.67901	0.358007	-13.0696	4.91323e-39	2.98209e-37
ENSDARG00000110658	zgc:174696	FALSE	7.78054	-3.72528	1.0891	-3.42051	0.000625043	0.00117133	7.78054	-3.49101	1.10587	-3.15679	0.00159516	0.00364598	7.78054	-3.56148	1.10269	-3.2298	0.00123878	0.00309494
ENSDARG00000069292	acot16	FALSE	2.76988	-1.86809	0.877753	-2.12826	0.0333153	0.0482278	2.76988	-1.84016	0.924111	-1.99128	0.0464506	0.0760044	2.76988	-0.129953	0.779225	-0.166773	0.867549	0.900103
ENSDARG00000103441	znf1060	FALSE	20.4689	3.02655	0.578618	5.23066	1.68909e-07	4.59224e-07	20.4689	2.40802	0.582477	4.1341	3.56344e-05	0.00010838	20.4689	2.26172	0.582693	3.8815	0.000103812	0.000320028
ENSDARG00000101475	si:dkey-72l17.8	FALSE	0.0696769	-3.12189	4.45923	-0.700097	0.483866	NA	0.0696769	-2.69162	4.45923	-0.603607	0.546105	NA	0.0696769	-1.83323	4.45923	-0.411108	0.680993	NA
ENSDARG00000045541	gcc1	FALSE	350.256	1.24793	0.101357	12.3122	7.78583e-35	1.09441e-33	350.256	1.24531	0.102117	12.195	3.30599e-34	1.15307e-32	350.256	1.42009	0.101582	13.9798	2.07163e-44	1.71666e-42
ENSDARG00000045542	lamtor4	FALSE	208.37	1.58747	0.221654	7.16194	7.95429e-13	3.25619e-12	208.37	1.20333	0.222688	5.40364	6.53008e-08	2.89358e-07	208.37	1.14025	0.222617	5.12201	3.02298e-07	1.39795e-06
ENSDARG00000103675	si:ch211-142b24.5	FALSE	0.112374	0.918157	4.33746	0.211681	0.832356	NA	0.112374	0	4.46114	0	1	NA	0.112374	0	4.46114	0	1	NA
ENSDARG00000045543	atp6v1f	FALSE	530.636	0.670489	0.144348	4.64494	3.4017e-06	8.17193e-06	530.636	0.650683	0.144766	4.49473	6.96572e-06	2.34767e-05	530.636	0.593089	0.144713	4.09839	4.16039e-05	0.000137653
ENSDARG00000103689	znf1148	FALSE	9.56541	1.48822	0.447346	3.32678	0.000878544	0.00161479	9.56541	0.616957	0.467982	1.31834	0.187391	0.255233	9.56541	1.10827	0.456255	2.42906	0.0151382	0.0293741
ENSDARG00000105173	si:ch211-142b24.2	FALSE	0.863602	-0.732668	1.28934	-0.568252	0.569864	0.620779	0.863602	-0.482655	1.31239	-0.367768	0.713046	0.770146	0.863602	0.409527	1.20879	0.33879	0.734768	0.790645
ENSDARG00000068705	tmem168a	FALSE	174.256	0.224066	0.116558	1.92235	0.0545618	0.0759267	174.256	-0.731627	0.123479	-5.92512	3.12068e-09	1.62139e-08	174.256	-0.773307	0.12301	-6.28656	3.24574e-10	2.2302e-09
ENSDARG00000045680	tnpo3	FALSE	697.492	0.534768	0.113376	4.71676	2.39629e-06	5.85315e-06	697.492	0.470402	0.113836	4.13228	3.59181e-05	0.000109122	697.492	0.298051	0.113913	2.61648	0.00888428	0.0183022
ENSDARG00000012435	spic	FALSE	4.6328	0.585766	0.866785	0.675791	0.499173	0.552647	4.6328	-4.26436	1.32273	-3.2239	0.00126457	0.00294682	4.6328	-3.40919	1.1191	-3.04637	0.0023162	0.00546199
ENSDARG00000087438	spi2	FALSE	3.9065	-6.74815	1.41957	-4.75367	1.99752e-06	4.91558e-06	3.9065	-6.31788	1.41957	-4.45057	8.56431e-06	2.85034e-05	3.9065	-6.42126	1.41957	-4.5234	6.08543e-06	2.31705e-05
ENSDARG00000097601	NA	FALSE	2.976	-3.24336	1.79077	-1.81115	0.0701174	0.0955462	2.976	-5.94574	2.03958	-2.91518	0.0035548	0.0075641	2.976	-6.04913	2.03958	-2.96587	0.00301825	0.00693648
ENSDARG00000094593	si:ch211-234f20.8	FALSE	8.33433	-6.84197	1.32319	-5.17082	2.33071e-07	6.24946e-07	8.33433	-7.37349	1.32319	-5.57251	2.51092e-08	1.17449e-07	8.33433	-7.47688	1.32319	-5.65065	1.59845e-08	8.85691e-08
ENSDARG00000016886	dnajb9b	FALSE	4.45543	1.63369	0.582818	2.80308	0.00506164	0.00835168	4.45543	-0.738823	0.671007	-1.10107	0.270868	0.349366	4.45543	-0.262845	0.638317	-0.411778	0.680502	0.745646
ENSDARG00000102008	si:dkey-72l17.6	FALSE	7.06792	1.98511	0.661273	3.00196	0.0026825	0.00461885	7.06792	0.100303	0.694515	0.144422	0.885167	0.911481	7.06792	-0.139981	0.698509	-0.200399	0.841168	0.878833
ENSDARG00000045560	mybpc1	FALSE	61.1934	-1.3343	0.478942	-2.78594	0.00533722	0.00877291	61.1934	-2.36368	0.490697	-4.817	1.45735e-06	5.42065e-06	61.1934	-2.46405	0.490634	-5.02217	5.10904e-07	2.28437e-06
ENSDARG00000075731	si:dkey-11l22.1	FALSE	1.89736	0.381467	0.726932	0.524763	0.599748	0.648541	1.89736	-0.682555	0.823144	-0.829205	0.406988	0.489876	1.89736	-0.132382	0.770057	-0.171912	0.863507	0.896952
ENSDARG00000098522	si:dkeyp-44b5.1p	FALSE	0.487428	-0.426224	1.72972	-0.246412	0.805363	0.834645	0.487428	-3.13315	1.98661	-1.57713	0.114765	0.167388	0.487428	-0.818968	1.80698	-0.453225	0.650387	0.719713
ENSDARG00000007639	cnot4b	FALSE	497.996	0.0151834	0.111162	0.136588	0.891356	0.908056	497.996	-0.0122267	0.111892	-0.109272	0.912986	0.933459	497.996	-0.158885	0.111973	-1.41896	0.15591	0.223813
ENSDARG00000039681	samm50l	FALSE	509.526	1.19802	0.0942093	12.7166	4.78258e-37	7.45312e-36	509.526	0.883823	0.0952135	9.28254	1.65487e-20	2.41448e-19	509.526	0.985852	0.0948747	10.3911	2.72224e-25	7.08115e-24
ENSDARG00000011605	dennd6b	FALSE	242.389	0.254947	0.114976	2.21738	0.0265969	0.0391825	242.389	0.304633	0.116102	2.62385	0.00869418	0.0169972	242.389	0.396026	0.115461	3.42995	0.000603691	0.00160858
ENSDARG00000045864	lmod2b	FALSE	204.802	-1.92271	0.734292	-2.61845	0.00883305	0.0140566	204.802	0.158397	0.732561	0.216224	0.828813	0.865955	204.802	-0.884891	0.733287	-1.20675	0.22753	0.306709
ENSDARG00000113510	si:ch211-59d8.2	FALSE	7.90728	0.858601	0.524211	1.63789	0.101444	0.133603	7.90728	0.339406	0.543577	0.624393	0.53237	0.609514	7.90728	0.861823	0.529325	1.62815	0.103492	0.15799
ENSDARG00000109251	si:ch211-129p6.3	FALSE	5.55085	2.27637	0.533157	4.2696	1.95828e-05	4.35931e-05	5.55085	1.59544	0.554695	2.87624	0.0040244	0.008467	5.55085	2.25065	0.538211	4.18171	2.89319e-05	9.87114e-05
ENSDARG00000063299	pcloa	FALSE	13489.4	-1.52076	0.328762	-4.62571	3.73321e-06	8.93574e-06	13489.4	-0.85886	0.328752	-2.61248	0.00898874	0.0175149	13489.4	-1.18735	0.32876	-3.61159	0.000304321	0.000858669
ENSDARG00000098390	si:ch211-129p6.2	FALSE	29.1949	0.618389	0.597365	1.03519	0.300578	0.354668	29.1949	0.237597	0.60086	0.395429	0.692527	0.752594	29.1949	0.268293	0.600116	0.447068	0.654826	0.723584
ENSDARG00000079391	mrpl42	FALSE	99.3127	1.10513	0.173493	6.36988	1.89181e-10	6.55397e-10	99.3127	1.0092	0.175391	5.75398	8.71649e-09	4.30797e-08	99.3127	0.997425	0.174992	5.69983	1.19929e-08	6.75886e-08
ENSDARG00000045913	mrps10	FALSE	198.709	-0.348114	0.119358	-2.91657	0.00353905	0.00597768	198.709	-0.837832	0.123873	-6.76362	1.34586e-11	9.11187e-11	198.709	-0.768376	0.122786	-6.25785	3.90317e-10	2.65948e-09
ENSDARG00000098985	si:dkeyp-44b5.3	FALSE	0.435748	-4.25019	4.25285	-0.999374	0.317614	0.372372	0.435748	-3.81992	4.25285	-0.898201	0.369078	0.45209	0.435748	-3.9233	4.25285	-0.922511	0.356262	0.443741
ENSDARG00000109740	si:dkeyp-44b5.4	FALSE	0.0251886	-2.96106	4.46002	-0.663911	0.506747	NA	0.0251886	-2.53078	4.46002	-0.567438	0.570417	NA	0.0251886	-2.63417	4.46002	-0.590618	0.554776	NA
ENSDARG00000105244	si:dkeyp-44b5.2	FALSE	0.921228	-1.11477	1.867	-0.597095	0.550444	0.60247	0.921228	-2.61754	2.07362	-1.2623	0.206839	0.277749	0.921228	-2.64734	2.06015	-1.28503	0.198783	0.274222
ENSDARG00000101046	si:dkeyp-107f9.1	FALSE	0.472321	-3.65901	2.80916	-1.30253	0.192735	0.238715	0.472321	-0.284115	2.64473	-0.107427	0.91445	0.934506	0.472321	0.888737	2.58963	0.343191	0.731455	0.788214
ENSDARG00000099145	si:ch211-129p6.5	FALSE	0.183458	-0.0295381	4.05876	-0.00727763	0.994193	NA	0.183458	-2.92286	4.18074	-0.699124	0.484475	NA	0.183458	-3.02624	4.18074	-0.723853	0.469156	NA
ENSDARG00000070015	pimr173	FALSE	121.13	-5.51855	0.281812	-19.5824	2.18518e-85	1.97644e-83	121.13	-4.00924	0.22987	-17.4414	4.00304e-68	6.55574e-66	121.13	-3.67698	0.215734	-17.044	3.874e-65	7.71372e-63
ENSDARG00000100112	znf1118	FALSE	11.1213	1.74114	0.520752	3.34351	0.000827244	0.00152556	11.1213	1.05803	0.533531	1.98306	0.0473604	0.0772236	11.1213	2.0461	0.520774	3.92897	8.53115e-05	0.000267161
ENSDARG00000101447	si:ch211-129p6.4	FALSE	1.96993	-1.76693	1.16056	-1.52247	0.12789	0.164879	1.96993	-2.03027	1.2247	-1.65776	0.0973653	0.145123	1.96993	-4.38992	1.57539	-2.78656	0.0053271	0.0115929
ENSDARG00000073915	si:ch211-91b17.1	FALSE	10.0506	2.6981	0.452943	5.95682	2.57195e-09	8.16984e-09	10.0506	1.70381	0.468838	3.6341	0.00027895	0.000732565	10.0506	1.64792	0.468	3.52119	0.00042962	0.00117682
ENSDARG00000095293	si:dkey-265e7.1	FALSE	1.66712	0.338074	1.07519	0.314431	0.753194	0.789507	1.66712	-1.10811	1.19008	-0.931119	0.351792	0.434163	1.66712	0.844854	1.06932	0.790083	0.429479	0.516229
ENSDARG00000045863	asb15b	FALSE	251.713	-2.92961	0.769023	-3.80953	0.000139232	0.000282205	251.713	-0.0511945	0.766021	-0.0668318	0.946716	0.959403	251.713	-1.28568	0.766809	-1.67666	0.0936084	0.144867
ENSDARG00000091746	si:ch211-91b17.4	FALSE	7.766	0.575945	0.552201	1.043	0.296949	0.35094	7.766	-0.0862514	0.571616	-0.150891	0.880062	0.907777	7.766	0.274878	0.561505	0.489537	0.624461	0.697663
ENSDARG00000021647	gnai1	FALSE	615.815	2.08726	0.093019	22.4391	1.63652e-111	2.90345e-109	615.815	1.53843	0.093918	16.3805	2.63401e-60	3.1559e-58	615.815	1.39535	0.0939665	14.8494	7.02095e-50	7.50265e-48
ENSDARG00000057974	parp12b	FALSE	169.454	0.759175	0.141692	5.35794	8.41775e-08	2.35213e-07	169.454	0.978499	0.142258	6.87833	6.05572e-12	4.24422e-11	169.454	0.757296	0.142633	5.30941	1.09979e-07	5.41427e-07
ENSDARG00000100995	si:ch211-209j12.5	FALSE	6.3457	-0.636336	0.581538	-1.09423	0.273854	0.326223	6.3457	-1.80623	0.655579	-2.75517	0.00586623	0.0119154	6.3457	-0.341065	0.58203	-0.585992	0.557881	0.637957
ENSDARG00000102994	znf1034	FALSE	6.05481	1.33177	0.668641	1.99176	0.0463977	0.0653944	6.05481	1.45378	0.673888	2.1573	0.0309824	0.0532368	6.05481	2.49172	0.658139	3.78602	0.000153082	0.000457544
ENSDARG00000101829	si:dkey-16b10.2	FALSE	3.92097	1.29654	0.790385	1.64039	0.100924	0.132962	3.92097	0.450547	0.818679	0.550334	0.58209	0.655592	3.92097	0.60489	0.810786	0.746054	0.455635	0.541181
ENSDARG00000104351	si:dkeyp-107f9.3	FALSE	0.271105	0.170539	2.29169	0.0744162	0.940679	NA	0.271105	-1.68477	2.49743	-0.674601	0.499929	NA	0.271105	0.655282	2.28162	0.2872	0.773959	NA
ENSDARG00000063008	si:dkeyp-27e10.3	FALSE	466.835	-1.48241	0.166255	-8.91647	4.81374e-19	2.98254e-18	466.835	-0.406076	0.16495	-2.46181	0.0138236	0.0257018	466.835	-0.528674	0.164976	-3.20454	0.00135277	0.0033597
ENSDARG00000068708	ifrd1	FALSE	1834.9	0.153072	0.124587	1.22863	0.219211	0.267698	1834.9	0.396173	0.124647	3.17837	0.00148108	0.00340463	1834.9	-0.185793	0.124858	-1.48803	0.136742	0.200276
ENSDARG00000015921	pwp1	FALSE	272.247	1.72562	0.168905	10.2165	1.67299e-24	1.38924e-23	272.247	1.00289	0.170383	5.88613	3.95353e-09	2.03122e-08	272.247	0.890139	0.170396	5.22394	1.75153e-07	8.37543e-07
ENSDARG00000045681	irf5	FALSE	28.6332	2.92481	0.229709	12.7327	3.8931e-37	6.09786e-36	28.6332	0.543743	0.257318	2.11312	0.0345906	0.0586117	28.6332	0.556426	0.254936	2.18261	0.0290646	0.0522062
ENSDARG00000045594	shisal1a	FALSE	93.389	-1.01297	0.164089	-6.17327	6.68922e-10	2.22041e-09	93.389	-0.991064	0.167795	-5.9064	3.49658e-09	1.80517e-08	93.389	-0.995692	0.16677	-5.97045	2.36604e-09	1.46499e-08
ENSDARG00000045911	tulp4a	FALSE	1416.15	-0.534786	0.177959	-3.00511	0.00265482	0.0045729	1416.15	-0.201157	0.177992	-1.13015	0.258415	0.335766	1416.15	-0.447508	0.178057	-2.51328	0.0119614	0.0239047
ENSDARG00000045540	ppp6r2a	FALSE	1191.72	-0.733143	0.0656182	-11.1729	5.537e-29	5.77421e-28	1191.72	-0.764155	0.0663491	-11.5172	1.08073e-30	3.05217e-29	1191.72	-0.956718	0.0665198	-14.3825	6.66844e-47	6.15208e-45
ENSDARG00000045595	si:dkey-14k9.3	FALSE	79.2726	0.446304	0.158508	2.81566	0.00486767	0.00805515	79.2726	0.10104	0.163539	0.617832	0.536686	0.613467	79.2726	0.31515	0.161125	1.95594	0.0504725	0.0848604
ENSDARG00000102659	si:dkeyp-107f9.2	FALSE	0.143116	0.271854	4.31583	0.0629899	0.949775	NA	0.143116	-2.51359	4.42739	-0.567737	0.570214	NA	0.143116	-0.797518	4.39128	-0.181614	0.855886	NA
ENSDARG00000105162	si:dkey-224k5.13	FALSE	19.173	2.76798	0.312368	8.86128	7.91011e-19	4.84354e-18	19.173	1.55705	0.325943	4.77708	1.77863e-06	6.53227e-06	19.173	1.66877	0.32319	5.16344	2.42457e-07	1.13583e-06
ENSDARG00000088524	acot17	FALSE	1.76419	-3.68751	1.44212	-2.557	0.0105579	0.0166019	1.76419	-4.03982	1.53425	-2.6331	0.00846106	0.0165883	1.76419	-2.23833	1.21799	-1.83773	0.0661023	0.107221
ENSDARG00000063481	si:ch211-214j24.15	FALSE	14.3616	-2.55063	0.469026	-5.43814	5.38385e-08	1.53396e-07	14.3616	-2.60175	0.491938	-5.28878	1.23133e-07	5.27138e-07	14.3616	-2.67541	0.49028	-5.45691	4.845e-08	2.50504e-07
ENSDARG00000045847	si:ch211-214j24.10	FALSE	545.722	1.07581	0.142984	7.52399	5.31276e-14	2.37049e-13	545.722	0.41407	0.143952	2.87645	0.0040218	0.00846282	545.722	0.327341	0.143928	2.27434	0.0229457	0.0424482
ENSDARG00000104468	si:dkeyp-107f9.4	FALSE	0.393154	-0.159576	1.95844	-0.081481	0.935059	NA	0.393154	0.642063	1.93478	0.331854	0.74	NA	0.393154	-1.20977	2.10987	-0.573388	0.566382	NA
ENSDARG00000105137	si:dkey-107f9.5	FALSE	4.61326	3.10843	0.924944	3.36066	0.000777558	0.00143863	4.61326	1.54582	0.946871	1.63256	0.102562	0.151862	4.61326	1.44971	0.946687	1.53135	0.125683	0.186197
ENSDARG00000100387	si:dkey-78o7.3	FALSE	2.4281	-1.7127	1.04336	-1.64152	0.10069	0.13268	2.4281	-0.92856	1.01987	-0.910468	0.362576	0.445347	2.4281	-1.04811	1.02073	-1.02683	0.304503	0.39057
ENSDARG00000100855	si:dkey-78o7.6	FALSE	3.4044	-3.05345	1.09852	-2.7796	0.00544252	0.00892955	3.4044	-3.86549	1.26707	-3.05072	0.0022829	0.00505875	3.4044	-5.44975	1.51633	-3.59404	0.000325593	0.000913105
ENSDARG00000105306	NA	FALSE	6.68666	2.25629	0.781495	2.88714	0.00388757	0.00652415	6.68666	1.26771	0.794816	1.59497	0.110719	0.162333	6.68666	0.788637	0.801078	0.984469	0.324885	0.411934
ENSDARG00000102130	si:dkey-16b10.3p	FALSE	1.58376	2.70039	1.02412	2.6368	0.00836923	0.01337	1.58376	1.63159	1.06677	1.52947	0.126147	0.181739	1.58376	2.09512	1.04535	2.00422	0.0450463	0.0766803
ENSDARG00000088245	si:dkey-81i14.1	FALSE	6.67676	0.306528	0.591523	0.518201	0.604318	0.652889	6.67676	-0.261431	0.613486	-0.42614	0.670006	0.733621	6.67676	0.160688	0.599975	0.267825	0.788834	0.835536
ENSDARG00000099174	si:dkey-8o9.3p	FALSE	0.104539	-1.79745	4.46114	-0.402913	0.687012	NA	0.104539	-1.36718	4.46114	-0.306464	0.759251	NA	0.104539	0.070724	4.37948	0.016149	0.987116	NA
ENSDARG00000089814	znf1042	FALSE	10.4691	2.16002	0.711336	3.03657	0.00239284	0.00414694	10.4691	1.92634	0.715546	2.69212	0.00709993	0.0141605	10.4691	1.93582	0.714654	2.70875	0.00675381	0.0143161
ENSDARG00000096499	si:dkey-81i14.5	FALSE	3.79204	-2.48342	0.849304	-2.92406	0.00345493	0.0058463	3.79204	-3.36622	1.01273	-3.32391	0.00088765	0.00212577	3.79204	-2.69822	0.90232	-2.99032	0.00278688	0.00646406
ENSDARG00000070230	aldh1l2	FALSE	457.321	-0.817591	0.14677	-5.57057	2.53907e-08	7.4419e-08	457.321	-0.612158	0.147174	-4.15941	3.19066e-05	9.78482e-05	457.321	-0.407325	0.146588	-2.77871	0.00545753	0.0118404
ENSDARG00000098514	si:ch211-59d8.3	FALSE	6.90213	0.137015	0.976426	0.140323	0.888404	0.905682	6.90213	0.496914	0.976997	0.508613	0.611023	0.681687	6.90213	0.085813	0.980775	0.0874951	0.930278	0.948196
ENSDARG00000006215	akr1b1.1	FALSE	75.2519	2.6657	0.319829	8.33477	7.76502e-17	4.19669e-16	75.2519	1.37985	0.32359	4.26419	2.00628e-05	6.34023e-05	75.2519	1.40566	0.323119	4.35027	1.35973e-05	4.89505e-05
ENSDARG00000016691	cd9b	FALSE	151.774	3.39363	0.320076	10.6026	2.89844e-26	2.63708e-25	151.774	1.17045	0.323484	3.61827	0.000296575	0.000774514	151.774	1.71892	0.322007	5.33813	9.39081e-08	4.66122e-07
ENSDARG00000041665	mkrn1	FALSE	721.143	-0.279917	0.105061	-2.66433	0.00771429	0.0123866	721.143	0.0224818	0.105213	0.213679	0.830798	0.867567	721.143	0.396011	0.104627	3.78496	0.000153732	0.000459436
ENSDARG00000098515	si:ch211-59d8.1	FALSE	71.2492	0.462584	0.624655	0.740543	0.45897	0.513789	71.2492	-0.159171	0.626812	-0.253937	0.799544	0.842207	71.2492	0.275136	0.625496	0.439869	0.660032	0.727942
ENSDARG00000045598	akr1b1.2	FALSE	108.779	2.59761	0.346808	7.49007	6.88365e-14	3.04732e-13	108.779	1.7939	0.348468	5.14797	2.6332e-07	1.08209e-06	108.779	1.94117	0.347999	5.57809	2.43172e-08	1.31296e-07
ENSDARG00000087319	tmem121b	FALSE	73.7115	-1.61083	0.156878	-10.2681	9.81521e-25	8.25701e-24	73.7115	-1.04524	0.154713	-6.75597	1.41886e-11	9.57808e-11	73.7115	-0.785457	0.149829	-5.24234	1.58549e-07	7.63557e-07
ENSDARG00000098270	znf1053	FALSE	3.50879	1.4251	0.689291	2.06749	0.038688	0.0554056	3.50879	0.261462	0.72849	0.35891	0.719663	0.775778	3.50879	-0.107671	0.739941	-0.145512	0.884306	0.913027
ENSDARG00000096437	si:dkey-26h11.1	FALSE	0.0200507	-1.79743	4.46114	-0.402909	0.687015	NA	0.0200507	0	4.46114	0	1	NA	0.0200507	0	4.46114	0	1	NA
ENSDARG00000016010	nup107	FALSE	533.076	1.25895	0.0984469	12.7881	1.91025e-37	3.03851e-36	533.076	0.856629	0.0994333	8.61512	6.98712e-18	8.35346e-17	533.076	0.718836	0.0994849	7.22558	4.98974e-13	4.72301e-12
ENSDARG00000045910	tmem181	FALSE	536.259	-0.313045	0.108927	-2.8739	0.00405442	0.00678318	536.259	-0.129658	0.109339	-1.18583	0.235687	0.310566	536.259	-0.135823	0.109153	-1.24434	0.213376	0.290773
ENSDARG00000043796	ms4a17a.7	FALSE	4.27783	5.39379	1.08252	4.98261	6.27316e-07	1.61569e-06	4.27783	0.758189	1.20999	0.626606	0.530918	0.608254	4.27783	2.01543	1.13138	1.7814	0.0748477	0.119481
ENSDARG00000091970	ms4a17a.3	FALSE	1.05242	3.7212	1.57299	2.36569	0.0179966	0.0272912	1.05242	-1.48367	1.95507	-0.758881	0.447924	0.529183	1.05242	1.27537	1.64351	0.776007	0.437745	0.523891
ENSDARG00000089304	nlrc3l2	FALSE	4.20172	0.183307	0.744085	0.246352	0.805409	0.834662	4.20172	-1.80504	0.852189	-2.11812	0.0341649	0.0579684	4.20172	-1.18908	0.801632	-1.48333	0.137987	0.20179
ENSDARG00000045683	ccdc87	FALSE	3.26332	3.25023	0.798045	4.07274	4.64624e-05	9.93158e-05	3.26332	1.57575	0.836466	1.88382	0.05959	0.0944762	3.26332	1.39234	0.839209	1.65911	0.0970928	0.149548
ENSDARG00000007018	ms4a17a.6	FALSE	11.3573	6.06797	0.582798	10.4118	2.19069e-25	1.90307e-24	11.3573	2.45157	0.6282	3.90252	9.51948e-05	0.000270643	11.3573	2.65525	0.619178	4.28835	1.80007e-05	6.35384e-05
ENSDARG00000045846	osgep	FALSE	112.921	1.34523	0.14281	9.41973	4.52234e-21	3.14535e-20	112.921	0.661596	0.147227	4.49372	6.99912e-06	2.35835e-05	112.921	0.752832	0.146184	5.14988	2.60658e-07	1.21657e-06
ENSDARG00000024874	dock4b	FALSE	1627.97	-0.817864	0.0843649	-9.69436	3.18618e-22	2.36545e-21	1627.97	-0.30681	0.0842798	-3.64037	0.000272244	0.000716314	1627.97	-0.801385	0.0846501	-9.46702	2.87931e-21	5.61201e-20
ENSDARG00000095695	ms4a17a.10	FALSE	23.3819	5.3459	0.428406	12.4786	9.77103e-36	1.43238e-34	23.3819	2.82544	0.4432	6.37509	1.8285e-10	1.0874e-09	23.3819	2.04393	0.453103	4.51096	6.45355e-06	2.44477e-05
ENSDARG00000086650	ttc41	FALSE	1.45599	0.422063	0.912275	0.462649	0.643616	0.689185	1.45599	-1.128	1.04367	-1.0808	0.279786	0.359084	1.45599	-0.654023	0.987557	-0.662264	0.507802	0.591293
ENSDARG00000092775	si:dkey-4j21.1	FALSE	44.6073	0.661534	0.348587	1.89776	0.0577276	0.0799063	44.6073	0.546261	0.351208	1.55538	0.119856	0.17386	44.6073	0.501556	0.350856	1.42952	0.152855	0.220056
ENSDARG00000056152	fam3c	FALSE	131.06	1.28631	0.216686	5.93625	2.91609e-09	9.21962e-09	131.06	-0.0960279	0.221549	-0.433438	0.664697	0.729135	131.06	-0.116434	0.221162	-0.526465	0.598565	0.674477
ENSDARG00000053563	ms4a17a.12	FALSE	3.29601	4.873	1.30366	3.73793	0.000185539	0.000370555	3.29601	1.99794	1.34578	1.4846	0.13765	0.195844	3.29601	1.13213	1.37747	0.821896	0.411136	0.498162
ENSDARG00000096138	si:ch211-284e3.2	FALSE	17.7237	-6.48118	0.921257	-7.03515	1.99051e-12	7.94051e-12	17.7237	-6.02255	0.917519	-6.56395	5.24004e-11	3.30136e-10	17.7237	-7.60726	1.23973	-6.13623	8.45039e-10	5.51347e-09
ENSDARG00000014024	ms4a17a.4	FALSE	3.92295	5.31555	1.02784	5.17159	2.32115e-07	6.22504e-07	3.92295	0.523721	1.18373	0.442433	0.658176	0.723129	3.92295	1.30206	1.11314	1.16972	0.242115	0.322723
ENSDARG00000098879	si:dkey-4j21.2	FALSE	5.9579	1.15943	0.639785	1.81221	0.0699531	0.0953365	5.9579	0.0446934	0.671259	0.0665815	0.946915	0.95957	5.9579	1.24428	0.642648	1.93617	0.0528468	0.0882971
ENSDARG00000045580	lum	FALSE	52.581	3.01368	0.514095	5.8621	4.57048e-09	1.42195e-08	52.581	0.522357	0.521395	1.00185	0.316418	0.397508	52.581	0.495063	0.520953	0.950302	0.341959	0.429555
ENSDARG00000099520	si:ch73-223f1.5	FALSE	6.93765	-0.00949474	0.526418	-0.0180365	0.98561	0.988574	6.93765	-0.404071	0.549796	-0.734948	0.462371	0.542989	6.93765	-0.573939	0.552255	-1.03926	0.298682	0.384316
ENSDARG00000058244	il17ra1a	FALSE	51.6517	0.368691	0.202915	1.81698	0.0692206	0.0944544	51.6517	-0.562744	0.215429	-2.6122	0.00899627	0.0175283	51.6517	-0.476891	0.212939	-2.23957	0.025119	0.0459345
ENSDARG00000095997	znf1112	FALSE	45.5738	1.69132	0.292577	5.78078	7.43564e-09	2.27098e-08	45.5738	1.63399	0.294711	5.54439	2.94985e-08	1.36641e-07	45.5738	2.1078	0.292171	7.21426	5.42293e-13	5.11905e-12
ENSDARG00000093546	si:ch73-56d11.5	FALSE	6.13039	4.95684	0.708255	6.99866	2.58415e-12	1.02086e-11	6.13039	0.12815	0.869809	0.147331	0.882871	0.909996	6.13039	1.60503	0.763078	2.10337	0.0354338	0.0620815
ENSDARG00000095596	si:dkeyp-4f2.6	FALSE	0.807342	1.81913	1.367	1.33074	0.183273	0.228078	0.807342	-0.231613	1.48641	-0.155821	0.876174	0.904778	0.807342	-1.64733	1.68101	-0.979966	0.327103	0.414165
ENSDARG00000056145	si:dkey-159a18.1	FALSE	8.89326	-3.34371	0.760768	-4.39518	1.10679e-05	2.53141e-05	8.89326	-1.44018	0.679372	-2.11986	0.0340176	0.0577709	8.89326	-2.93892	0.754037	-3.89759	9.7156e-05	0.000301051
ENSDARG00000003822	ankrd16	FALSE	42.4578	1.30835	0.239106	5.47184	4.45383e-08	1.27665e-07	42.4578	1.4639	0.240718	6.0814	1.19139e-09	6.51148e-09	42.4578	1.74602	0.238407	7.32369	2.41249e-13	2.36356e-12
ENSDARG00000078745	pnpla8	FALSE	605.738	-0.204449	0.119517	-1.71063	0.0871499	0.116412	605.738	0.494554	0.119146	4.15084	3.31255e-05	0.000101294	605.738	0.466753	0.119057	3.92042	8.83941e-05	0.000276002
ENSDARG00000045909	dynlt1b	FALSE	195.969	0.653102	0.180992	3.60845	0.000308029	0.000597974	195.969	1.01367	0.181101	5.59724	2.17792e-08	1.02654e-07	195.969	1.07472	0.180764	5.9454	2.75785e-09	1.69207e-08
ENSDARG00000105458	si:dkeyp-81f3.4	FALSE	10.3029	-2.53652	0.455017	-5.57455	2.48164e-08	7.28052e-08	10.3029	-1.7584	0.432955	-4.06138	4.87831e-05	0.000145148	10.3029	-1.25133	0.403042	-3.10473	0.00190454	0.00457053
ENSDARG00000097527	si:ch73-56d11.3	FALSE	1.26319	4.34642	1.68965	2.57238	0.0101002	0.0159274	1.26319	0.941378	1.80045	0.522856	0.601074	0.672819	1.26319	-1.3818	2.05253	-0.673219	0.500808	0.584501
ENSDARG00000094484	znf1123	FALSE	2.28101	0.52536	0.708482	0.741529	0.458373	0.513255	2.28101	-1.11108	0.836484	-1.32828	0.184086	0.251476	2.28101	-0.205196	0.754068	-0.272118	0.785531	0.832862
ENSDARG00000094308	si:dkey-247i3.6	FALSE	4.7564	2.13549	0.556316	3.83864	0.000123719	0.000252278	4.7564	1.68476	0.572178	2.94446	0.00323517	0.00694861	4.7564	1.25312	0.580923	2.15712	0.0309965	0.0552124
ENSDARG00000096226	znf1072	FALSE	0.670466	1.26461	1.49271	0.847188	0.39689	0.451917	0.670466	-0.434592	1.62688	-0.267132	0.789367	0.834191	0.670466	0.502623	1.53842	0.326713	0.743885	0.798035
ENSDARG00000096186	si:dkey-247i3.5	FALSE	12.771	1.05489	0.482309	2.18716	0.0287307	0.0420685	12.771	0.422621	0.495646	0.852666	0.393845	0.476783	12.771	1.07531	0.485106	2.21666	0.0266466	0.0483384
ENSDARG00000096189	si:dkey-54j5.2	FALSE	2.63036	1.99355	0.715456	2.78641	0.0053296	0.00876142	2.63036	1.17001	0.754128	1.55148	0.120788	0.174955	2.63036	0.574177	0.780202	0.735934	0.461771	0.547141
ENSDARG00000088378	znf1000	FALSE	1.66746	0.586437	1.13846	0.515114	0.606473	0.654834	1.66746	0.401865	1.16348	0.345398	0.729795	0.784479	1.66746	1.1401	1.13082	1.00821	0.313355	0.399912
ENSDARG00000062983	fbxo18	FALSE	266.431	-0.0107503	0.114585	-0.0938188	0.925253	0.937515	266.431	-0.167276	0.116447	-1.43649	0.150862	0.212003	266.431	0.0507595	0.115307	0.440212	0.659784	0.727726
ENSDARG00000099099	NA	FALSE	85.2267	-2.03778	0.415619	-4.90301	9.43773e-07	2.39092e-06	85.2267	-2.06716	0.418925	-4.93443	8.03859e-07	3.09996e-06	85.2267	-2.08136	0.41816	-4.97742	6.44388e-07	2.84038e-06
ENSDARG00000105694	si:cabz01015815.5	FALSE	7.3055	-5.37939	1.4055	-3.82739	0.000129507	0.000263575	7.3055	-6.268	1.60803	-3.89793	9.70187e-05	0.00027553	7.3055	-6.37138	1.60803	-3.96222	7.42549e-05	0.000235386
ENSDARG00000105800	si:cabz01015815.4	FALSE	60.5827	-0.810814	0.306278	-2.64731	0.00811348	0.0129914	60.5827	-1.08241	0.311537	-3.47442	0.000511954	0.00128287	60.5827	-0.854041	0.308676	-2.76679	0.00566115	0.0122323
ENSDARG00000105672	si:cabz01015814.1	FALSE	0.197035	-3.41182	4.45799	-0.765325	0.444078	NA	0.197035	-2.98154	4.45799	-0.668808	0.503618	NA	0.197035	-3.08493	4.45799	-0.692	0.488938	NA
ENSDARG00000105743	si:cabz01015815.3	FALSE	35.2814	-2.24363	0.317294	-7.07114	1.53662e-12	6.17616e-12	35.2814	-2.21065	0.327585	-6.74833	1.4956e-11	1.00617e-10	35.2814	-2.21502	0.324702	-6.82169	8.99787e-12	7.46505e-11
ENSDARG00000098776	si:dkey-4j21.3p	FALSE	11.5975	0.749561	0.347504	2.15699	0.0310065	0.0451145	11.5975	-0.0767709	0.373298	-0.205656	0.83706	0.87231	11.5975	0.262408	0.361712	0.72546	0.46817	0.553552
ENSDARG00000057942	glt8d2	FALSE	3.53087	-0.541243	0.776151	-0.697343	0.485588	0.539462	3.53087	-0.528006	0.792183	-0.666521	0.505078	0.583822	3.53087	-0.718458	0.796149	-0.902417	0.366835	0.454553
ENSDARG00000017366	prdm4	FALSE	245.611	-0.246736	0.0902006	-2.73542	0.00623013	0.0101412	245.611	-0.286342	0.0923503	-3.1006	0.00193127	0.00434073	245.611	-0.127708	0.0910365	-1.40283	0.160669	0.229407
ENSDARG00000086449	znf1055	FALSE	6.87564	2.50548	0.510847	4.90456	9.36351e-07	2.3732e-06	6.87564	0.746258	0.550051	1.35671	0.174874	0.240712	6.87564	1.86787	0.521494	3.58177	0.000341273	0.000953794
ENSDARG00000003570	hsp90b1	FALSE	1254.34	2.91668	0.201123	14.5019	1.17811e-47	2.9113e-46	1254.34	1.94367	0.20138	9.65173	4.83345e-22	7.91101e-21	1254.34	1.45059	0.201509	7.19863	6.08215e-13	5.71599e-12
ENSDARG00000096011	si:dkeyp-4f2.3	FALSE	10.7047	2.42342	0.545323	4.444	8.82999e-06	2.03707e-05	10.7047	0.962353	0.563784	1.70695	0.0878307	0.132625	10.7047	1.0865	0.560102	1.93983	0.0524005	0.087689
ENSDARG00000106998	NA	FALSE	2.05014	0.842988	0.859975	0.980247	0.326964	0.382186	2.05014	1.1603	0.863165	1.34424	0.178871	0.245408	2.05014	1.19404	0.858785	1.39039	0.164411	0.233834
ENSDARG00000077926	nopchap1	FALSE	80.7264	0.928807	0.268723	3.45637	0.000547501	0.00103399	80.7264	-0.0282667	0.273983	-0.10317	0.917828	0.937094	80.7264	0.347874	0.27156	1.28102	0.200186	0.275739
ENSDARG00000105675	NA	FALSE	2.39648	0.640004	0.706479	0.905906	0.364986	0.420253	2.39648	-0.428511	0.772416	-0.554768	0.579054	0.652676	2.39648	-1.7183	0.88881	-1.93326	0.0532042	0.0887978
ENSDARG00000033413	acot18	FALSE	121.563	0.455499	0.169498	2.68733	0.00720252	0.0116229	121.563	0.293935	0.171789	1.71102	0.0870769	0.131631	121.563	0.338755	0.171104	1.97982	0.047724	0.0806728
ENSDARG00000109558	si:dkey-201g16.3	FALSE	0.0547469	-1.79744	4.46114	-0.402911	0.687014	NA	0.0547469	0	4.46114	0	1	NA	0.0547469	-0.51553	4.41741	-0.116704	0.907095	NA
ENSDARG00000100049	si:dkey-201g16.2	FALSE	0.475785	-2.71128	2.57544	-1.05275	0.292457	0.34606	0.475785	-2.281	2.57544	-0.885677	0.375792	0.459003	0.475785	-1.43812	2.50012	-0.575219	0.565143	0.644512
ENSDARG00000101292	si:dkey-201g16.1	FALSE	9.98184	-1.4004	0.726159	-1.92851	0.0537917	0.0749568	9.98184	-2.78552	0.796598	-3.49677	0.000470933	0.00118718	9.98184	-1.44813	0.734481	-1.97163	0.0486516	0.0820954
ENSDARG00000089296	si:dkey-240n22.6	FALSE	194.693	-4.48914	0.687939	-6.52549	6.778e-11	2.42277e-10	194.693	-5.2226	0.701815	-7.44155	9.9507e-14	8.39139e-13	194.693	-5.198	0.699653	-7.4294	1.09087e-13	1.10634e-12
ENSDARG00000095521	znf1090	FALSE	3.2491	1.5831	0.876912	1.80531	0.0710263	0.0967038	3.2491	0.0482874	0.932086	0.0518057	0.958683	0.9688	3.2491	0.938724	0.895344	1.04845	0.294431	0.380011
ENSDARG00000104625	NA	FALSE	0.334174	-3.77012	2.875	-1.31134	0.189741	NA	0.334174	-0.913794	2.75337	-0.331882	0.739979	NA	0.334174	-1.00551	2.75219	-0.365351	0.714849	NA
ENSDARG00000101236	cep83	FALSE	139.11	0.548468	0.104794	5.23379	1.66065e-07	4.51801e-07	139.11	0.539341	0.10711	5.03539	4.76873e-07	1.89714e-06	139.11	0.818514	0.105003	7.79512	6.4347e-15	7.40204e-14
ENSDARG00000061544	ano6	FALSE	150.724	2.27553	0.215428	10.5629	4.42916e-26	3.99563e-25	150.724	0.728354	0.219074	3.3247	0.000885136	0.0021203	150.724	0.678404	0.21889	3.0993	0.00193981	0.00464876
ENSDARG00000074873	pimr170	FALSE	1.26969	-5.02261	1.65024	-3.04356	0.00233796	0.00405792	1.26969	-2.74267	1.54341	-1.77702	0.0755643	0.116318	1.26969	-2.85735	1.5461	-1.8481	0.0645872	0.105085
ENSDARG00000103365	pimr214	FALSE	0.554034	-4.31805	2.24217	-1.92583	0.0541256	0.0753804	0.554034	-3.88777	2.24217	-1.73393	0.0829309	0.126142	0.554034	-3.02936	2.24217	-1.35108	0.176669	0.24837
ENSDARG00000104584	znf1120	FALSE	4.69393	0.312813	0.553642	0.565009	0.572067	0.622762	4.69393	0.176837	0.572268	0.309011	0.757313	0.808024	4.69393	0.534532	0.556331	0.960817	0.336644	0.424208
ENSDARG00000090366	znf1065	FALSE	15.7973	2.17637	0.646078	3.36859	0.000755547	0.0014009	15.7973	1.81266	0.649597	2.79044	0.00526361	0.0107952	15.7973	1.30227	0.652326	1.99634	0.0458967	0.0779602
ENSDARG00000095461	pimr171	FALSE	0.509504	-4.23251	2.73031	-1.55019	0.121096	0.156887	0.509504	-3.80223	2.73031	-1.3926	0.163741	0.227504	0.509504	-3.90562	2.73031	-1.43046	0.152584	0.219711
ENSDARG00000094017	si:dkey-54j5.3	FALSE	2.21588	1.97323	0.698623	2.82446	0.00473605	0.00785096	2.21588	0.364527	0.775545	0.470027	0.638336	0.706068	2.21588	0.457239	0.763094	0.599191	0.549046	0.629466
ENSDARG00000076690	avpr2l	FALSE	1.96373	-0.670799	0.91876	-0.730114	0.465321	0.519931	1.96373	-4.26758	1.4532	-2.93669	0.00331737	0.00710472	1.96373	-5.33277	1.4532	-3.66968	0.000242853	0.000699277
ENSDARG00000076252	si:dkey-247i3.1	FALSE	0.453249	0.148113	1.75435	0.0844258	0.932718	0.943939	0.453249	-1.13579	1.94609	-0.583629	0.55947	0.634296	0.453249	-1.28846	1.95507	-0.659033	0.509875	0.593058
ENSDARG00000101363	ano2b	FALSE	1964.69	-0.766708	0.169197	-4.53145	5.85792e-06	1.37573e-05	1964.69	-0.897287	0.169426	-5.29604	1.18339e-07	5.08031e-07	1964.69	-0.448685	0.169193	-2.65192	0.00800354	0.0166752
ENSDARG00000093165	si:dkey-16p6.2	FALSE	22.0897	-0.13329	0.438629	-0.303879	0.76122	0.796563	22.0897	-0.853829	0.451221	-1.89226	0.058456	0.0929018	22.0897	-1.58189	0.463378	-3.41383	0.000640573	0.00169771
ENSDARG00000095042	si:dkey-224k5.12	FALSE	12.5364	-2.87122	0.541733	-5.30006	1.15764e-07	3.19426e-07	12.5364	-3.75935	0.646819	-5.81205	6.17114e-09	3.10036e-08	12.5364	-2.08236	0.519741	-4.00652	6.16195e-05	0.000198238
ENSDARG00000103538	si:dkey-201g16.6	FALSE	26.682	2.79157	1.19269	2.34057	0.0192541	0.0290502	26.682	3.0914	1.19294	2.59142	0.00955815	0.018511	26.682	4.39676	1.19084	3.69215	0.000222362	0.000645241
ENSDARG00000073881	slc41a2b	FALSE	225.932	0.2496	0.114387	2.18207	0.0291047	0.0425666	225.932	0.208595	0.115895	1.79985	0.0718841	0.111409	225.932	0.0722745	0.116016	0.622968	0.533306	0.614603
ENSDARG00000096162	si:dkey-16p6.3p	FALSE	0.0260969	-1.12319	4.43826	-0.253069	0.800215	NA	0.0260969	0	4.46114	0	1	NA	0.0260969	0	4.46114	0	1	NA
ENSDARG00000100412	si:dkey-201g16.5	FALSE	15.4117	-0.948032	0.431318	-2.19799	0.02795	0.0410123	15.4117	-1.35872	0.45291	-2.99998	0.00269999	0.00589985	15.4117	-0.85553	0.436004	-1.96221	0.0497385	0.0837814
ENSDARG00000020812	si:ch73-177h5.2	FALSE	0.662577	1.80299	1.34554	1.33997	0.180255	0.224685	0.662577	-1.34654	1.65549	-0.813378	0.416001	0.49873	0.662577	-0.913254	1.55721	-0.586469	0.557561	0.63767
ENSDARG00000088836	si:dkey-16p6.1	FALSE	6.10179	2.5801	0.558704	4.618	3.87449e-06	9.26351e-06	6.10179	1.15501	0.588033	1.96419	0.0495076	0.0803085	6.10179	0.815067	0.595021	1.36981	0.170746	0.241454
ENSDARG00000037960	lrrc17	FALSE	79.0248	2.2702	0.317397	7.15256	8.51717e-13	3.47992e-12	79.0248	0.0322054	0.325567	0.098921	0.921201	0.939572	79.0248	0.44175	0.322673	1.36903	0.170989	0.241724
ENSDARG00000094215	si:dkey-240n22.2	FALSE	2.09232	-2.85487	1.38326	-2.06388	0.0390294	0.0558655	2.09232	-2.27268	1.36578	-1.66401	0.0961096	0.143421	2.09232	-2.69244	1.40205	-1.92036	0.0548121	0.0911241
ENSDARG00000095013	si:dkey-240n22.3	FALSE	12.8966	0.0764849	0.475835	0.160738	0.872299	0.891991	12.8966	-0.387284	0.490828	-0.789042	0.430087	0.5122	12.8966	-0.0834344	0.482774	-0.172823	0.86279	0.89645
ENSDARG00000090947	si:dkey-29j8.1	FALSE	1.46063	1.14328	0.910428	1.25576	0.209203	0.257041	1.46063	-0.295662	1.03918	-0.284514	0.776016	0.823346	1.46063	1.60808	0.905157	1.77657	0.0756389	0.120612
ENSDARG00000096188	si:dkey-84h14.3	FALSE	1.38904	-0.964074	1.34025	-0.719325	0.471941	0.526333	1.38904	-1.66116	1.42127	-1.16879	0.24249	0.317865	1.38904	-1.28712	1.37932	-0.933153	0.350741	0.438141
ENSDARG00000096005	si:dkey-25i10.6	FALSE	1.08705	-0.415992	1.24496	-0.33414	0.738274	0.775925	1.08705	-1.29164	1.36545	-0.945947	0.344176	0.426246	1.08705	-0.765396	1.29476	-0.591149	0.554421	0.634577
ENSDARG00000094007	si:ch73-177h5.3	FALSE	0.623336	2.79267	1.43431	1.94705	0.0515291	0.0720397	0.623336	-0.76882	1.74645	-0.440219	0.659778	0.724486	0.623336	-0.86877	1.74566	-0.497675	0.618713	0.692304
ENSDARG00000091013	si:dkey-84h14.2	FALSE	5.77479	1.20554	0.504775	2.38828	0.0169276	0.0257831	5.77479	-0.736232	0.576103	-1.27795	0.201267	0.271716	5.77479	-0.202565	0.545594	-0.371275	0.710433	0.771101
ENSDARG00000102461	si:dkey-267p21.2	FALSE	63.6379	-0.891414	0.215127	-4.14367	3.41788e-05	7.41412e-05	63.6379	0.362541	0.207448	1.74763	0.0805288	0.122935	63.6379	0.786647	0.204356	3.84939	0.000118412	0.000361173
ENSDARG00000027249	btg1	FALSE	13480.3	-0.98074	0.107122	-9.15536	5.41754e-20	3.55311e-19	13480.3	-0.491042	0.107115	-4.58426	4.55589e-06	1.57775e-05	13480.3	-0.64933	0.107119	-6.06174	1.34653e-09	8.56933e-09
ENSDARG00000101296	si:dkey-267p21.1	FALSE	0.973298	-0.457351	1.25123	-0.365521	0.714722	0.755165	0.973298	-0.0944345	1.25544	-0.0752205	0.940039	0.954314	0.973298	0.858753	1.19766	0.717027	0.473357	0.558325
ENSDARG00000006396	nrcama	FALSE	1551.64	-1.79751	0.144485	-12.4408	1.56985e-35	2.28077e-34	1551.64	-0.784639	0.144001	-5.44883	5.0701e-08	2.27395e-07	1551.64	-0.841492	0.14397	-5.84491	5.06855e-09	3.00069e-08
ENSDARG00000095951	si:ch211-222h17.9	FALSE	5.57176	-1.16068	0.728453	-1.59335	0.111081	0.145032	5.57176	-1.48306	0.761178	-1.94838	0.0513698	0.0829257	5.57176	-1.77634	0.772255	-2.3002	0.0214368	0.039956
ENSDARG00000100590	si:dkey-8o9.1p	FALSE	4.27129	1.71222	0.585671	2.92352	0.00346103	0.00585627	4.27129	-0.200819	0.66461	-0.30216	0.76253	0.812432	4.27129	1.00006	0.606917	1.64777	0.0994008	0.152594
ENSDARG00000093924	si:ch211-222h17.8	FALSE	2.22856	-0.0030179	0.743619	-0.00405839	0.996762	0.997591	2.22856	-0.147111	0.770879	-0.190836	0.848654	0.881755	2.22856	-0.263326	0.771565	-0.341288	0.732886	0.789234
ENSDARG00000099076	si:dkey-172k15.17	FALSE	0.0251886	-2.96106	4.46002	-0.663911	0.506747	NA	0.0251886	-2.53078	4.46002	-0.567438	0.570417	NA	0.0251886	-2.63417	4.46002	-0.590618	0.554776	NA
ENSDARG00000092241	znf1009	FALSE	69.1954	-0.982935	0.243663	-4.03399	5.48366e-05	0.00011614	69.1954	-0.716778	0.244904	-2.92677	0.003425	0.0073087	69.1954	-0.643003	0.243432	-2.64141	0.00825613	0.0171463
ENSDARG00000034375	chst11	FALSE	247.513	0.504682	0.101214	4.98627	6.15566e-07	1.58661e-06	247.513	0.773052	0.10165	7.60506	2.84767e-14	2.51564e-13	247.513	0.530123	0.102098	5.19228	2.07738e-07	9.82663e-07
ENSDARG00000079698	asb13a.1	FALSE	75.4757	0.306827	0.193153	1.58852	0.11217	0.146357	75.4757	0.800761	0.192702	4.15543	3.24676e-05	9.94363e-05	75.4757	1.07702	0.190811	5.64444	1.65718e-08	9.16379e-08
ENSDARG00000102027	si:dkey-172k15.11	FALSE	135.806	-0.362398	0.104862	-3.45594	0.00054838	0.00103558	135.806	-0.430192	0.108651	-3.9594	7.51388e-05	0.000217328	135.806	-0.394112	0.107444	-3.66806	0.000244396	0.000703134
ENSDARG00000099945	NA	FALSE	43.143	-0.243635	0.234596	-1.03853	0.299023	0.35309	43.143	-0.69236	0.244774	-2.82857	0.00467558	0.00969406	43.143	-0.470799	0.24026	-1.95954	0.0500495	0.0842467
ENSDARG00000105689	NA	FALSE	175.251	-1.41118	0.216506	-6.51797	7.12631e-11	2.54234e-10	175.251	-1.42076	0.218521	-6.50169	7.94219e-11	4.91648e-10	175.251	-1.5168	0.218471	-6.94282	3.84357e-12	3.32017e-11
ENSDARG00000101763	si:dkey-172k15.14	FALSE	1.24518	-4.70625	1.87916	-2.50444	0.0122645	0.0190903	1.24518	-3.31418	1.87916	-1.76365	0.0777913	0.119295	1.24518	-2.50922	1.782	-1.40809	0.159105	0.227561
ENSDARG00000105831	si:dkey-240n22.10	FALSE	86.7122	0.149317	0.209646	0.712233	0.476321	0.530593	86.7122	-0.334537	0.214616	-1.55877	0.119051	0.172837	86.7122	-0.18902	0.212917	-0.887763	0.374668	0.462479
ENSDARG00000095717	si:dkey-172k15.6	FALSE	81.7024	-5.37161	0.382893	-14.029	1.03572e-44	2.28594e-43	81.7024	-6.59482	0.537917	-12.2599	1.48636e-34	5.32187e-33	81.7024	-6.01559	0.458891	-13.109	2.92557e-39	1.79139e-37
ENSDARG00000096001	si:dkey-240n22.8	FALSE	29.2613	-0.897076	0.224299	-3.99946	6.34864e-05	0.000133712	29.2613	-0.806663	0.230847	-3.49437	0.000475188	0.00119692	29.2613	-0.742749	0.227378	-3.26658	0.00108855	0.00275116
ENSDARG00000021239	apaf1	FALSE	327.847	0.888238	0.166374	5.3388	9.35634e-08	2.60309e-07	327.847	0.754114	0.16707	4.51376	6.36885e-06	2.15701e-05	327.847	0.601071	0.167144	3.59614	0.00032298	0.000906512
ENSDARG00000075090	si:dkey-172k15.18	FALSE	0.0260969	-1.12319	4.43826	-0.253069	0.800215	NA	0.0260969	0	4.46114	0	1	NA	0.0260969	0	4.46114	0	1	NA
ENSDARG00000098610	si:dkey-8o9.2	FALSE	6.08214	-0.598977	0.484789	-1.23554	0.216629	0.264997	6.08214	-0.984947	0.520888	-1.8909	0.058638	0.0931483	6.08214	-1.80584	0.570821	-3.16358	0.00155842	0.00381364
ENSDARG00000104678	si:dkey-172k15.10	FALSE	117.489	0.607078	0.235884	2.57362	0.010064	0.0158758	117.489	0.491433	0.237359	2.07042	0.0384128	0.0642577	117.489	0.50266	0.236986	2.12106	0.0339169	0.0597034
ENSDARG00000102480	si:dkey-240n22.9	FALSE	33.4668	-1.5815	0.325186	-4.86338	1.15399e-06	2.89985e-06	33.4668	-1.99255	0.343063	-5.80811	6.31828e-09	3.16968e-08	33.4668	-1.6224	0.331708	-4.89105	1.00301e-06	4.30795e-06
ENSDARG00000105712	NA	FALSE	4.19545	-3.83252	1.00505	-3.81327	0.000137138	0.000278227	4.19545	-3.74476	1.07724	-3.47626	0.000508458	0.00127469	4.19545	-3.09846	0.936069	-3.31007	0.000932717	0.0023904
ENSDARG00000095696	si:dkey-240n22.1	FALSE	7.39331	-1.74656	0.458758	-3.80714	0.000140585	0.000284823	7.39331	-1.58327	0.474301	-3.33812	0.000843482	0.00202795	7.39331	-1.46757	0.461292	-3.18143	0.00146548	0.00360854
ENSDARG00000045481	gsap	FALSE	113.809	0.513919	0.344995	1.48964	0.136319	0.174582	113.809	-0.263019	0.34781	-0.756215	0.44952	0.530572	113.809	-0.0433727	0.3468	-0.125065	0.900472	0.92545
ENSDARG00000004794	ccdc146	FALSE	22.3338	-1.50636	0.517731	-2.90954	0.0036196	0.00610479	22.3338	-2.9195	0.568711	-5.13353	2.8435e-07	1.16454e-06	22.3338	-1.92167	0.531257	-3.61721	0.000297801	0.000842506
ENSDARG00000045482	stk38l	FALSE	239.392	0.286522	0.120091	2.38588	0.0170382	0.0259367	239.392	0.598164	0.120387	4.96868	6.74097e-07	2.62692e-06	239.392	0.680445	0.119861	5.67697	1.37103e-08	7.66894e-08
ENSDARG00000076476	zgc:173770	FALSE	0.845416	-1.66184	2.42559	-0.685128	0.493263	0.547022	0.845416	-1.27827	2.4286	-0.526338	0.598653	0.670807	0.845416	-3.90628	2.57472	-1.51717	0.129224	0.190769
ENSDARG00000099870	tnni4a	FALSE	12.3539	-1.42468	0.533443	-2.67072	0.00756896	0.0121695	12.3539	0.114262	0.507828	0.225001	0.821979	0.860565	12.3539	0.259095	0.504247	0.513826	0.607374	0.682263
ENSDARG00000021590	magi2a	FALSE	1634.82	-2.50291	0.131682	-19.0071	1.48839e-80	1.14111e-78	1634.82	-1.79284	0.131284	-13.6562	1.85344e-42	9.88395e-41	1634.82	-1.44619	0.130814	-11.0553	2.06612e-28	6.61851e-27
ENSDARG00000095486	NA	FALSE	0.879178	-0.846604	1.32409	-0.639385	0.522573	0.575422	0.879178	-2.26209	1.58308	-1.42892	0.153028	0.214535	0.879178	-2.32625	1.5742	-1.47774	0.139478	0.203529
ENSDARG00000094558	si:dkeyp-53e4.1	FALSE	3.75673	2.41853	1.02693	2.35511	0.0185172	0.0280168	3.75673	2.20474	1.0328	2.13472	0.0327835	0.0559643	3.75673	-0.13282	1.09259	-0.121564	0.903244	0.927644
ENSDARG00000045843	apex1	FALSE	434.736	2.00952	0.12822	15.6725	2.33381e-55	8.04393e-54	434.736	1.57682	0.129001	12.2234	2.33252e-34	8.24486e-33	434.736	1.1393	0.129455	8.80076	1.3589e-18	2.15162e-17
ENSDARG00000096000	si:dkey-29j8.2	FALSE	14.2039	1.50826	0.267359	5.64134	1.6873e-08	5.01442e-08	14.2039	0.934069	0.282312	3.30864	0.000937488	0.00223564	14.2039	0.451459	0.290956	1.55164	0.120748	0.179974
ENSDARG00000096072	si:dkey-29j8.4	FALSE	0.343931	-1.05375	2.17733	-0.483967	0.628409	NA	0.343931	-1.9434	2.31205	-0.840553	0.400598	NA	0.343931	-1.10391	2.22836	-0.495393	0.620323	NA
ENSDARG00000022424	slc26a5	FALSE	424.462	-0.263569	0.166709	-1.58102	0.113874	0.148321	424.462	-0.270867	0.167325	-1.6188	0.105489	0.155539	424.462	-0.310099	0.167216	-1.85449	0.0636693	0.103739
ENSDARG00000096091	si:dkey-29j8.3	FALSE	3.83389	0.518859	0.85709	0.605373	0.544931	0.597262	3.83389	0.111077	0.884583	0.125569	0.900073	0.922983	3.83389	1.67515	0.84082	1.99228	0.0463407	0.078613
ENSDARG00000031737	pthlha	FALSE	27.4088	-0.0289226	0.262566	-0.110154	0.912288	0.926481	27.4088	0.475204	0.261548	1.81689	0.069234	0.107784	27.4088	0.00555746	0.266305	0.0208688	0.98335	0.987812
ENSDARG00000093685	si:ch73-177h5.5	FALSE	0.0387901	0	4.46114	0	1	NA	0.0387901	0	4.46114	0	1	NA	0.0387901	-0.612914	4.4253	-0.138502	0.889844	NA
ENSDARG00000019861	fgl2a	FALSE	42.9919	3.25238	0.491797	6.61326	3.75944e-11	1.37016e-10	42.9919	0.696388	0.500978	1.39006	0.164512	0.228448	42.9919	0.0817752	0.505374	0.161811	0.871454	0.902869
ENSDARG00000087293	si:dkey-84h14.1	FALSE	1.47746	-1.14745	1.01649	-1.12884	0.258967	0.310534	1.47746	-2.93518	1.36873	-2.14446	0.0319964	0.0548065	1.47746	-2.01031	1.1521	-1.74491	0.0810006	0.127772
ENSDARG00000017163	sinup	FALSE	2.62658	1.44063	0.719842	2.00131	0.0453586	0.0640505	2.62658	-0.639932	0.82155	-0.778933	0.436019	0.518238	2.62658	-2.58948	1.08131	-2.39476	0.0166313	0.0319411
ENSDARG00000059043	ntf3	FALSE	234.746	-2.13633	0.220436	-9.69137	3.28088e-22	2.4338e-21	234.746	-1.61001	0.219913	-7.32114	2.45877e-13	1.99681e-12	234.746	-1.41313	0.218689	-6.46181	1.03458e-10	7.58319e-10
ENSDARG00000095993	znf1073	FALSE	2.62777	1.98633	1.02622	1.93559	0.0529185	0.0738219	2.62777	1.88759	1.03581	1.82234	0.0684035	0.106635	2.62777	1.83553	1.03465	1.77407	0.0760522	0.121159
ENSDARG00000103310	si:dkey-8o9.5	FALSE	2.51709	0.490631	1.04337	0.470235	0.638187	0.684113	2.51709	0.0976031	1.07122	0.0911135	0.927402	0.944187	2.51709	-0.337616	1.0876	-0.310424	0.756238	0.808686
ENSDARG00000039185	nfyba	FALSE	330.221	1.21728	0.172857	7.04209	1.89372e-12	7.5686e-12	330.221	0.974521	0.17358	5.61424	1.9743e-08	9.36306e-08	330.221	0.837311	0.173624	4.82255	1.41732e-06	5.95341e-06
ENSDARG00000102635	znf1037	FALSE	1.02211	0.0601947	1.0335	0.0582436	0.953555	0.961545	1.02211	0.328149	1.04629	0.31363	0.753802	0.804992	1.02211	0.93982	0.996389	0.943226	0.345565	0.433162
ENSDARG00000090461	si:ch211-197f20.1	FALSE	2.74487	-0.265227	0.624184	-0.424918	0.670896	0.714446	2.74487	-0.83846	0.684803	-1.22438	0.220808	0.293728	2.74487	-0.943123	0.684893	-1.37704	0.168501	0.238669
ENSDARG00000099652	xpot	FALSE	1153	0.774938	0.0914978	8.46947	2.46502e-17	1.37438e-16	1153	0.433511	0.092032	4.71044	2.47184e-06	8.90563e-06	1153	0.379709	0.0919858	4.12791	3.66069e-05	0.000122452
ENSDARG00000059196	si:ch73-177h5.4	FALSE	1.783	3.0647	0.924414	3.31529	0.000915475	0.00167888	1.783	0.595611	1.02029	0.583767	0.559377	0.634218	1.783	-0.454705	1.11392	-0.408202	0.683126	0.747691
ENSDARG00000095989	si:dkey-25i10.5p	FALSE	0.035757	-1.98234	4.46011	-0.44446	0.65671	NA	0.035757	-2.51385	4.46011	-0.56363	0.573006	NA	0.035757	-2.61724	4.46011	-0.58681	0.557331	NA
ENSDARG00000095440	si:dkeyp-53e4.2	FALSE	2.49807	1.64441	0.906232	1.81455	0.0695924	0.0949149	2.49807	1.04415	0.929741	1.12305	0.261415	0.339043	2.49807	1.28355	0.919921	1.39528	0.162931	0.232051
ENSDARG00000096163	si:dkeyp-53e4.3p	FALSE	0.570022	-3.73537	2.55678	-1.46097	0.144025	0.183551	0.570022	-0.117001	2.35884	-0.049601	0.96044	0.970085	0.570022	-0.217472	2.35855	-0.0922058	0.926535	0.945588
ENSDARG00000020749	caprin2	FALSE	12.3326	1.03931	0.381884	2.72154	0.0064979	0.0105523	12.3326	0.478297	0.397256	1.204	0.228589	0.302595	12.3326	0.682396	0.391306	1.74389	0.081178	0.127999
ENSDARG00000098177	si:dkey-28i19.3	FALSE	5.57513	1.18085	0.425734	2.77369	0.00554248	0.0090785	5.57513	0.275368	0.465623	0.591398	0.554254	0.629336	5.57513	0.681085	0.446316	1.52602	0.127006	0.187935
ENSDARG00000102595	si:dkey-250k10.1	FALSE	17.4432	-1.65051	0.821314	-2.0096	0.0444735	0.062897	17.4432	-3.33308	0.876206	-3.80399	0.000142382	0.000393756	17.4432	-2.83127	0.852041	-3.32293	0.000890779	0.00229255
ENSDARG00000109604	si:ch211-197f20.2	FALSE	21.1664	0.0476647	0.310933	0.153296	0.878165	0.896796	21.1664	-0.783647	0.332762	-2.35497	0.018524	0.0335156	21.1664	-0.328209	0.320816	-1.02304	0.306288	0.39246
ENSDARG00000100283	si:dkey-250k10.3	FALSE	0.72412	-3.64811	4.16767	-0.875337	0.38139	0.436747	0.72412	-4.17963	4.16767	-1.00287	0.315924	0.397014	0.72412	-3.32123	4.16767	-0.796903	0.425507	0.512345
ENSDARG00000113192	si:dkey-29p23.2	FALSE	1.60506	-0.849184	0.814478	-1.04261	0.297129	0.351107	1.60506	-1.0254	0.874361	-1.17274	0.240901	0.316322	1.60506	0.223017	0.76453	0.291704	0.770513	0.820905
ENSDARG00000114935	si:dkeyp-53e4.4	FALSE	5.69432	-1.62213	0.64166	-2.52803	0.0114706	0.0179332	5.69432	-2.50775	0.727416	-3.44747	0.000565864	0.00140638	5.69432	-2.42923	0.711163	-3.41586	0.00063582	0.00168608
ENSDARG00000009262	si:dkey-97m3.1	FALSE	240.294	-0.818831	0.269661	-3.03652	0.00239326	0.00414742	240.294	-0.464548	0.26977	-1.72202	0.0850664	0.128951	240.294	-0.618322	0.269865	-2.29123	0.0219501	0.0407947
ENSDARG00000087714	si:ch211-226o13.1	FALSE	5.61467	1.02174	0.493376	2.07091	0.0383668	0.0549883	5.61467	0.068798	0.530798	0.129612	0.896873	0.920481	5.61467	0.490413	0.512493	0.956917	0.338609	0.42627
ENSDARG00000075281	tbc1d30	FALSE	808.576	-0.0102568	0.115195	-0.0890385	0.929051	0.940762	808.576	0.358743	0.115236	3.11313	0.00185117	0.00417644	808.576	0.308118	0.115183	2.67503	0.0074723	0.0156711
ENSDARG00000089875	si:ch211-226o13.2	FALSE	4.21278	2.15703	0.662376	3.25651	0.00112792	0.00203889	4.21278	1.39349	0.68509	2.03403	0.0419486	0.0694635	4.21278	1.62869	0.676631	2.40706	0.0160815	0.0309842
ENSDARG00000113896	si:dkey-29p23.1	FALSE	7.10677	0.255472	0.779432	0.327767	0.743088	0.780244	7.10677	-1.52852	0.836464	-1.82736	0.0676452	0.105632	7.10677	-0.913652	0.808318	-1.13031	0.258345	0.340664
ENSDARG00000068161	si:dkey-16p6.4	FALSE	1.09654	0.0338667	1.20326	0.0281459	0.977546	0.981838	1.09654	-0.314604	1.27052	-0.247618	0.80443	0.845725	1.09654	0.213993	1.21287	0.176435	0.859952	0.893897
ENSDARG00000101948	si:ch211-39d8.1	FALSE	4.85656	1.06969	0.635069	1.68437	0.0921098	0.122434	4.85656	0.67592	0.651505	1.03748	0.299514	0.379807	4.85656	1.02292	0.641249	1.59519	0.110669	0.167144
ENSDARG00000099330	si:ch211-246b8.5	FALSE	0.0488054	-1.3081	4.43723	-0.2948	0.768146	NA	0.0488054	-2.51385	4.46011	-0.563631	0.573006	NA	0.0488054	-2.61724	4.46011	-0.586811	0.557331	NA
ENSDARG00000105246	si:ch211-246b8.10	FALSE	0.362998	-2.74232	2.33818	-1.17284	0.240859	NA	0.362998	-0.935307	2.19687	-0.425745	0.670293	NA	0.362998	-2.41543	2.33818	-1.03304	0.301586	NA
ENSDARG00000094023	si:dkeyp-79f4.1	FALSE	45.1527	0.823874	0.293097	2.81093	0.0049399	0.00816614	45.1527	-0.23108	0.302323	-0.764351	0.444658	0.526353	45.1527	-0.640256	0.305643	-2.09478	0.0361901	0.0632824
ENSDARG00000045493	slc35e3	FALSE	83.8595	0.980914	0.175737	5.58173	2.38138e-08	6.99454e-08	83.8595	0.42445	0.18041	2.35269	0.0186379	0.0337064	83.8595	0.130185	0.181726	0.716378	0.473758	0.558703
ENSDARG00000099751	si:dkey-250k10.4	FALSE	1.29232	1.55793	0.888833	1.75278	0.0796397	0.107333	1.29232	0.419295	0.980067	0.427822	0.66878	0.732599	1.29232	0.290394	0.98237	0.295606	0.767531	0.818454
ENSDARG00000099432	si:ch211-246b8.1	FALSE	1.41975	1.27689	0.979857	1.30314	0.192526	0.238467	1.41975	-0.55301	1.11472	-0.496097	0.619826	0.689811	1.41975	0.491927	1.02276	0.480982	0.630529	0.702826
ENSDARG00000103215	pimr169	FALSE	1.32792	-5.25969	2.99656	-1.75524	0.0792181	0.106843	1.32792	-4.82942	2.99656	-1.61165	0.107038	0.157571	1.32792	-4.93281	2.99656	-1.64615	0.0997322	0.153035
ENSDARG00000102941	si:ch211-249c2.1	FALSE	3.83214	0.862943	0.998529	0.864214	0.38747	0.442866	3.83214	1.91383	0.988847	1.93542	0.0529391	0.0850868	3.83214	1.62301	0.991246	1.63734	0.101559	0.155519
ENSDARG00000043781	psmb10	FALSE	175.241	2.36915	0.255341	9.27841	1.72032e-20	1.16017e-19	175.241	1.50197	0.256822	5.84831	4.96603e-09	2.5261e-08	175.241	1.22971	0.257129	4.78247	1.73157e-06	7.17435e-06
ENSDARG00000097086	znf1185	FALSE	92.3243	-0.507478	0.250187	-2.0284	0.0425199	0.0603592	92.3243	-0.458974	0.25203	-1.82111	0.0685905	0.106909	92.3243	-0.299481	0.250647	-1.19483	0.232153	0.311832
ENSDARG00000097215	si:dkey-172k15.3	FALSE	65.8888	-0.483861	0.204474	-2.36637	0.0179634	0.0272513	65.8888	-0.916466	0.212533	-4.31211	1.61706e-05	5.18482e-05	65.8888	-0.848317	0.210515	-4.02972	5.58444e-05	0.000180815
ENSDARG00000058127	hcfc2	FALSE	152.959	0.120884	0.115961	1.04245	0.297203	0.35118	152.959	0.126222	0.117999	1.06969	0.28476	0.364386	152.959	0.122902	0.117445	1.04647	0.295345	0.380878
ENSDARG00000087518	si:dkey-261p22.1	FALSE	9.71874	0.498325	0.301132	1.65484	0.0979577	0.129418	9.71874	-1.08074	0.375706	-2.87657	0.00402029	0.00846027	9.71874	-0.273393	0.331175	-0.825524	0.409074	0.49612
ENSDARG00000045685	cntn1b	FALSE	1604.77	-0.0253136	0.185177	-0.1367	0.891268	0.908	1604.77	1.23532	0.184944	6.67943	2.39879e-11	1.5755e-10	1604.77	0.808773	0.185016	4.37136	1.23474e-05	4.47594e-05
ENSDARG00000045708	adm2a	FALSE	28.8477	3.30659	0.49794	6.64053	3.12562e-11	1.14459e-10	28.8477	1.87673	0.503753	3.72549	0.000194934	0.000527131	28.8477	0.767958	0.511742	1.50068	0.13344	0.196061
ENSDARG00000103105	si:dkey-105f21.1	FALSE	4.39581	-3.62676	1.33644	-2.71375	0.00665259	0.0107839	4.39581	-3.47683	1.37025	-2.53736	0.0111693	0.0212416	4.39581	-2.75165	1.2826	-2.14536	0.0319238	0.056649
ENSDARG00000111465	znf1027	FALSE	97.8525	0.309002	1.74922	0.176651	0.859782	0.88126	97.8525	0.606969	1.74926	0.346985	0.728602	0.783431	97.8525	-0.304801	1.74975	-0.174197	0.861711	0.895389
ENSDARG00000070126	si:dkey-22l11.6	FALSE	2.82805	-5.37215	1.83664	-2.92499	0.00344472	0.00583152	2.82805	-2.34549	1.51866	-1.54445	0.12248	0.177128	2.82805	-4.16238	1.74238	-2.3889	0.016899	0.0323834
ENSDARG00000045765	asb13a.2	FALSE	34.263	0.823765	0.261426	3.15104	0.00162689	0.0028788	34.263	1.5625	0.258777	6.03801	1.5603e-09	8.39184e-09	34.263	1.94078	0.255723	7.58938	3.21441e-14	3.4456e-13
ENSDARG00000023766	gnsa	FALSE	924.831	0.382573	0.0730425	5.23767	1.62614e-07	4.42631e-07	924.831	0.46905	0.0734429	6.3866	1.69612e-10	1.01106e-09	924.831	0.684601	0.0730484	9.37187	7.12572e-21	1.34989e-19
ENSDARG00000105063	si:rp71-1l17.2	FALSE	3.22185	0.636853	0.641109	0.993363	0.320533	0.375366	3.22185	-0.100861	0.691113	-0.14594	0.883969	0.910619	3.22185	0.549898	0.654533	0.840139	0.400831	0.488305
ENSDARG00000097286	si:ch73-238h12.5	FALSE	0.388564	-3.46388	4.4578	-0.777039	0.437136	NA	0.388564	-3.03361	4.4578	-0.680518	0.496177	NA	0.388564	-3.137	4.4578	-0.70371	0.481613	NA
ENSDARG00000102716	si:ch211-246b8.8p	FALSE	33.6331	0.418214	0.380514	1.09908	0.271734	0.323949	33.6331	-0.0390467	0.386673	-0.100981	0.919565	0.938383	33.6331	0.456144	0.382051	1.19394	0.232503	0.312227
ENSDARG00000090355	si:rp71-1l17.1	FALSE	0.0503772	-3.12254	4.45922	-0.700242	0.483776	NA	0.0503772	-2.69227	4.45922	-0.603752	0.546009	NA	0.0503772	-2.79565	4.45922	-0.626937	0.530701	NA
ENSDARG00000099899	si:dkeyp-51g9.4	FALSE	4.18115	0.334987	0.585454	0.572183	0.567198	0.618191	4.18115	-0.179288	0.623368	-0.287612	0.773643	0.821458	4.18115	-0.135821	0.615823	-0.220552	0.825442	0.865828
ENSDARG00000032653	sinhcaf	FALSE	257.936	1.00553	0.202004	4.97779	6.4314e-07	1.6546e-06	257.936	1.89294	0.201498	9.39436	5.75678e-21	8.66868e-20	257.936	0.523774	0.203304	2.57631	0.0099862	0.0203152
ENSDARG00000102515	si:dkeyp-51g9.5	FALSE	0.581061	-1.65407	2.1493	-0.769587	0.441545	0.496028	0.581061	-2.23058	2.24416	-0.993952	0.320246	0.401498	0.581061	-2.33397	2.24416	-1.04002	0.29833	0.383952
ENSDARG00000019396	rergla	FALSE	325.232	-0.550889	0.250022	-2.20337	0.027569	0.0405004	325.232	0.575783	0.249175	2.31075	0.0208465	0.0372622	325.232	-0.0606679	0.249762	-0.242903	0.808081	0.85162
ENSDARG00000103992	si:dkey-146m20.14	FALSE	3.70366	3.73321	0.823251	4.53471	5.7682e-06	1.35627e-05	3.70366	1.22173	0.881322	1.38625	0.165672	0.229778	3.70366	1.87627	0.854445	2.1959	0.0280994	0.050665
ENSDARG00000102904	si:ch211-246b8.2	FALSE	20.4935	-0.338885	0.8087	-0.419049	0.675181	0.71826	20.4935	-0.48833	0.812293	-0.601175	0.547724	0.623457	20.4935	-0.606261	0.812388	-0.74627	0.455504	0.541106
ENSDARG00000045842	zgc:113263	FALSE	468.944	0.110576	0.278568	0.396946	0.691407	0.733295	468.944	-0.106548	0.279031	-0.38185	0.702573	0.761255	468.944	0.143714	0.278744	0.515579	0.606149	0.681108
ENSDARG00000095332	si:dkey-14d8.1	FALSE	46.2282	-1.06034	0.286949	-3.69521	0.000219701	0.000434986	46.2282	-1.17754	0.293082	-4.01777	5.87514e-05	0.000172582	46.2282	-1.63237	0.298428	-5.4699	4.5029e-08	2.34129e-07
ENSDARG00000102104	si:ch73-4i5.5	FALSE	0.0551467	-3.14858	4.4591	-0.706102	0.480124	NA	0.0551467	-2.71831	4.4591	-0.609609	0.542121	NA	0.0551467	-2.8217	4.4591	-0.632795	0.526868	NA
ENSDARG00000018618	cpsf6	FALSE	2184.7	-0.222796	0.0842539	-2.64435	0.00818485	0.0130951	2184.7	-0.122381	0.0844277	-1.44954	0.147188	0.207525	2184.7	-0.0185347	0.0843066	-0.219849	0.825989	0.866291
ENSDARG00000003512	anks1b	FALSE	2529.09	-0.955679	0.121265	-7.88092	3.24983e-15	1.57578e-14	2529.09	-0.455757	0.121227	-3.75953	0.000170231	0.000464964	2529.09	-0.476759	0.121193	-3.93388	8.35857e-05	0.00026232
ENSDARG00000033443	mdm2	FALSE	608.973	0.728301	0.135883	5.35976	8.3332e-08	2.3298e-07	608.973	-0.301824	0.137409	-2.19654	0.0280532	0.0487186	608.973	-0.277081	0.137201	-2.01952	0.0434329	0.0742124
ENSDARG00000003789	dennd5b	FALSE	3929.3	-0.484854	0.0845922	-5.73167	9.94467e-09	3.00577e-08	3929.3	0.307441	0.0844789	3.63927	0.000273412	0.000718771	3929.3	-0.0869427	0.0845619	-1.02815	0.303877	0.389948
ENSDARG00000096064	si:dkeyp-100h4.4	FALSE	0.0988717	0.373035	4.35326	0.085691	0.931712	NA	0.0988717	-1.36718	4.46114	-0.306464	0.759252	NA	0.0988717	0	4.46114	0	1	NA
ENSDARG00000100780	slco1e1	FALSE	80.5827	2.29143	0.391945	5.84631	5.026e-09	1.55685e-08	80.5827	2.37816	0.392407	6.06044	1.35749e-09	7.36519e-09	80.5827	1.63615	0.393677	4.15606	3.23776e-05	0.000109456
ENSDARG00000113690	si:ch211-223g7.6	FALSE	16.5878	1.13341	0.346195	3.27389	0.00106077	0.00192555	16.5878	-0.912145	0.385072	-2.36876	0.0178478	0.0324246	16.5878	-0.928719	0.382402	-2.42864	0.0151554	0.0293983
ENSDARG00000062968	sbf1	FALSE	3800.58	-0.902838	0.0783678	-11.5205	1.03987e-30	1.19075e-29	3800.58	-0.61593	0.0784232	-7.85393	4.0321e-15	3.83493e-14	3800.58	-0.61567	0.0783758	-7.85536	3.98622e-15	4.67486e-14
ENSDARG00000078167	si:dkeyp-100h4.1	FALSE	17.9751	0.254329	0.824365	0.308515	0.75769	0.793379	17.9751	-0.139469	0.828864	-0.168265	0.866375	0.896633	17.9751	-0.730324	0.833048	-0.876689	0.380656	0.468678
ENSDARG00000104108	slco1d1	FALSE	63.6297	-0.900456	0.323878	-2.78023	0.00543205	0.00891396	63.6297	-0.231844	0.322299	-0.719346	0.471928	0.552449	63.6297	-0.20681	0.32159	-0.643085	0.520169	0.602675
ENSDARG00000099825	si:ch211-223g7.7	FALSE	18.0907	1.3517	0.526861	2.56556	0.0103008	0.0162291	18.0907	0.667243	0.535716	1.24552	0.212942	0.284784	18.0907	1.4826	0.527877	2.80861	0.00497563	0.0108931
ENSDARG00000096109	si:dkeyp-100h4.2	FALSE	0.0492894	-1.03559	4.4334	-0.233588	0.815305	NA	0.0492894	0	4.46114	0	1	NA	0.0492894	-1.47055	4.46114	-0.329637	0.741675	NA
ENSDARG00000045788	avpr1ab	FALSE	31.1209	0.760565	0.463621	1.64049	0.100904	0.132942	31.1209	-1.19562	0.481575	-2.48272	0.0130385	0.0243993	31.1209	-1.06424	0.478259	-2.22523	0.0260657	0.0474089
ENSDARG00000115094	si:cabz01087415.1	FALSE	48.1521	-0.883109	0.215211	-4.10345	4.07026e-05	8.74836e-05	48.1521	-1.47446	0.230885	-6.38611	1.70162e-10	1.01412e-09	48.1521	-1.47132	0.228719	-6.43286	1.25221e-10	9.07737e-10
ENSDARG00000025046	si:ch211-250m6.12	FALSE	8.47303	6.87294	0.804752	8.54044	1.33709e-17	7.59267e-17	8.47303	1.3044	0.951592	1.37076	0.170451	0.235607	8.47303	1.36532	0.936642	1.45768	0.144929	0.210329
ENSDARG00000032765	net1	FALSE	844.031	0.289958	0.222766	1.30163	0.193044	0.239076	844.031	-0.0734284	0.223138	-0.329072	0.742101	0.794889	844.031	0.0250692	0.223019	0.112408	0.9105	0.933295
ENSDARG00000068857	gbp4	FALSE	2.13156	1.46629	0.886182	1.65461	0.0980027	0.129471	2.13156	-1.6901	1.07542	-1.57157	0.116051	0.168969	2.13156	-1.82944	1.08014	-1.69372	0.0903194	0.140571
ENSDARG00000045789	srgap1b	FALSE	184.612	-1.83713	0.165402	-11.107	1.15932e-28	1.19059e-27	184.612	-1.19231	0.163862	-7.27629	3.4312e-13	2.73676e-12	184.612	-0.747189	0.160966	-4.64191	3.45211e-06	1.36316e-05
ENSDARG00000013476	arhgef39	FALSE	15.9812	2.75168	0.458959	5.99547	2.02898e-09	6.49803e-09	15.9812	0.396931	0.484537	0.819197	0.412674	0.495535	15.9812	-0.479748	0.504762	-0.950445	0.341886	0.429484
ENSDARG00000102215	si:ch211-227e10.6	FALSE	4.19864	1.8692	0.69402	2.6933	0.00707481	0.0114288	4.19864	1.06943	0.715791	1.49406	0.135161	0.192738	4.19864	0.986663	0.715214	1.37953	0.16773	0.237809
ENSDARG00000099833	fbxo7	FALSE	184.517	1.32107	0.139314	9.48269	2.47801e-21	1.74825e-20	184.517	1.24402	0.140528	8.85245	8.56159e-19	1.10677e-17	184.517	1.34155	0.139976	9.58415	9.32216e-22	1.86828e-20
ENSDARG00000103265	si:ch211-223g7.2	FALSE	3.96529	0.798972	0.577271	1.38405	0.166343	0.208878	3.96529	0.171347	0.61111	0.280386	0.779181	0.826007	3.96529	0.370235	0.598888	0.618205	0.536441	0.617521
ENSDARG00000098145	si:ch211-223g7.1p	FALSE	0.454522	2.06355	1.83239	1.12615	0.260101	0.311726	0.454522	-0.695235	2.08375	-0.333647	0.738646	0.791801	0.454522	0.844719	1.89445	0.445892	0.655675	0.724263
ENSDARG00000068874	ptchd3l	FALSE	2.05408	2.00198	1.0831	1.84838	0.0645472	0.0885707	2.05408	2.82527	1.06519	2.65235	0.00799341	0.0157709	2.05408	4.78813	1.02173	4.68629	2.78206e-06	1.11415e-05
ENSDARG00000096726	hspa12a.2	FALSE	1.09622	1.51446	1.68092	0.90097	0.367604	0.42292	1.09622	-3.71158	2.03401	-1.82477	0.0680363	0.106147	1.09622	-0.183216	1.74757	-0.10484	0.916502	0.937816
ENSDARG00000068869	hspa12a.1	FALSE	4.70051	4.47434	1.07455	4.1639	3.12859e-05	6.81864e-05	4.70051	2.8677	1.09527	2.61824	0.00883838	0.0172559	4.70051	3.90138	1.08029	3.61141	0.000304533	0.000859182
ENSDARG00000068865	si:dkey-61p9.7	FALSE	10.2433	3.83798	0.976606	3.92991	8.4976e-05	0.000176501	10.2433	2.11863	0.988442	2.14341	0.0320803	0.0549367	10.2433	3.03223	0.980687	3.09194	0.00198851	0.00475267
ENSDARG00000045525	tmcc3	FALSE	456.631	0.820665	0.149861	5.47618	4.34611e-08	1.24741e-07	456.631	0.674524	0.150414	4.48444	7.31041e-06	2.45576e-05	456.631	0.124464	0.151035	0.824076	0.409897	0.496878
ENSDARG00000045483	lrtm2a	FALSE	583.465	-0.914406	0.182282	-5.01645	5.26355e-07	1.36557e-06	583.465	-0.635601	0.182452	-3.48366	0.000494605	0.00124289	583.465	-0.410764	0.182054	-2.25627	0.0240538	0.0442438
ENSDARG00000092759	si:dkey-61p9.9	FALSE	19.4698	1.97398	0.526911	3.74632	0.000179444	0.000359031	19.4698	1.12554	0.534904	2.1042	0.035361	0.0597307	19.4698	1.54597	0.530727	2.91293	0.00358054	0.00809696
ENSDARG00000097345	si:ch211-250m6.10	FALSE	0.137896	-0.740781	2.94331	-0.251684	0.801286	NA	0.137896	-1.33854	3.01499	-0.443962	0.65707	NA	0.137896	0.449403	2.8679	0.156701	0.87548	NA
ENSDARG00000096762	fasn2	FALSE	0.976147	0.161863	1.34019	0.120776	0.903869	0.918875	0.976147	-2.21957	1.62984	-1.36183	0.173251	0.238845	0.976147	-1.81385	1.53541	-1.18135	0.237465	0.317632
ENSDARG00000092471	si:dkey-7j22.1	FALSE	45.1576	0.237545	0.380966	0.623533	0.532935	0.585551	45.1576	-0.402238	0.386818	-1.03986	0.298404	0.378624	45.1576	-0.476863	0.386582	-1.23354	0.217375	0.295394
ENSDARG00000097091	si:dkey-7j22.2	FALSE	11.4726	0.782396	0.557828	1.40258	0.160744	0.202665	11.4726	0.119748	0.570778	0.209798	0.833826	0.869898	11.4726	-0.561643	0.582616	-0.964002	0.335045	0.422585
ENSDARG00000103870	si:ch211-286m4.1	FALSE	14.6055	1.40327	0.478702	2.93141	0.00337432	0.00572004	14.6055	0.542021	0.489841	1.10652	0.2685	0.346769	14.6055	0.0209502	0.496075	0.0422318	0.966314	0.975229
ENSDARG00000088640	znf1115	FALSE	25.6893	0.731982	0.388808	1.88263	0.0597506	0.0824961	25.6893	0.100892	0.396989	0.254143	0.799385	0.842135	25.6893	0.244257	0.394492	0.619167	0.535807	0.616971
ENSDARG00000117156	si:dkey-7j22.4	FALSE	3.47988	0.523944	0.616171	0.850323	0.395146	0.450208	3.47988	-0.43658	0.674886	-0.646894	0.517701	0.595734	3.47988	0.23377	0.635848	0.36765	0.713134	0.773349
ENSDARG00000097393	si:dkeyp-77c4.2	FALSE	0.344184	-3.81084	3.50636	-1.08684	0.277109	NA	0.344184	-3.38057	3.50636	-0.964125	0.334984	NA	0.344184	-3.48396	3.50636	-0.99361	0.320413	NA
ENSDARG00000039356	zgc:194209	FALSE	183.097	-0.0124376	0.135957	-0.0914816	0.92711	0.939122	183.097	-0.484674	0.139833	-3.46609	0.000528078	0.00131993	183.097	0.16305	0.136406	1.19533	0.231959	0.311647
ENSDARG00000090192	si:dkeyp-77c4.1	FALSE	24.3568	0.39349	0.345926	1.1375	0.25533	0.306665	24.3568	-0.157178	0.355899	-0.441636	0.658753	0.72359	24.3568	-0.806707	0.365029	-2.20998	0.0271067	0.0490507
ENSDARG00000109466	si:dkeyp-77c4.5	FALSE	28.2415	-0.981088	0.284672	-3.44638	0.000568158	0.00107074	28.2415	-1.25242	0.297177	-4.2144	2.50438e-05	7.79156e-05	28.2415	-1.81064	0.308856	-5.86242	4.56183e-09	2.72107e-08
ENSDARG00000113564	znf1107	FALSE	29.3956	0.871467	0.428669	2.03296	0.0420566	0.0597813	29.3956	0.702541	0.431585	1.62782	0.103564	0.153075	29.3956	-0.175331	0.437749	-0.400529	0.688767	0.752615
ENSDARG00000096046	si:ch211-209p16.4	FALSE	11.9924	3.46464	0.580806	5.96523	2.44292e-09	7.77695e-09	11.9924	2.0146	0.592132	3.40229	0.000668248	0.00164007	11.9924	0.807184	0.609619	1.32408	0.185477	0.258744
ENSDARG00000023026	pkp2	FALSE	36.5702	1.22579	0.314608	3.89626	9.76913e-05	0.000201626	36.5702	0.445897	0.321463	1.38709	0.165415	0.229483	36.5702	-0.183151	0.326698	-0.560613	0.575062	0.653392
ENSDARG00000116587	znf980	FALSE	8.09286	0.52427	0.420247	1.24753	0.212204	0.260255	8.09286	-0.584579	0.46189	-1.26562	0.205648	0.276593	8.09286	-0.684952	0.461736	-1.48343	0.137961	0.201773
ENSDARG00000045822	tnnt2e	FALSE	18.0668	-0.756403	0.422218	-1.7915	0.0732131	0.0993879	18.0668	-2.10748	0.465393	-4.52838	5.94368e-06	2.02316e-05	18.0668	-2.11176	0.461471	-4.57615	4.73613e-06	1.83254e-05
ENSDARG00000086296	si:ch211-209p16.1	FALSE	12.8776	1.75222	0.459534	3.81303	0.000137272	0.000278458	12.8776	0.965364	0.470718	2.05083	0.0402832	0.0670346	12.8776	0.135474	0.483322	0.280297	0.77925	0.828046
ENSDARG00000045687	pdzrn4	FALSE	30.1091	-0.025895	0.310406	-0.083423	0.933515	0.944469	30.1091	0.145984	0.312947	0.466483	0.64087	0.708191	30.1091	0.31828	0.310086	1.02643	0.304691	0.390703
ENSDARG00000098615	si:dkey-146m20.1	FALSE	0.844158	-2.62316	1.95062	-1.34478	0.178696	0.222913	0.844158	-3.94888	2.01907	-1.95579	0.05049	0.0816913	0.844158	-3.09048	2.01907	-1.53064	0.125858	0.186397
ENSDARG00000109358	trhde.1	FALSE	882.034	-2.88163	0.222584	-12.9463	2.46667e-38	4.11761e-37	882.034	-1.5682	0.221172	-7.09042	1.33709e-12	1.0089e-11	882.034	-1.53071	0.221018	-6.92571	4.33785e-12	3.71929e-11
ENSDARG00000045900	agbl5	FALSE	464.408	-0.480938	0.10201	-4.71462	2.42161e-06	5.90978e-06	464.408	-0.0604204	0.101995	-0.592386	0.553592	0.628776	464.408	0.246148	0.101152	2.43344	0.0149562	0.0290649
ENSDARG00000042469	ndufa12	FALSE	485.413	0.907209	0.217724	4.16679	3.08921e-05	6.73707e-05	485.413	0.978866	0.217945	4.49134	7.0776e-06	2.38392e-05	485.413	1.04784	0.217825	4.81047	1.50575e-06	6.2981e-06
ENSDARG00000095275	si:dkey-269p2.1	FALSE	4.6124	-0.121457	0.677237	-0.179341	0.85767	0.879435	4.6124	-1.05949	0.733937	-1.44357	0.148859	0.209518	4.6124	-0.164954	0.68776	-0.239842	0.810453	0.853535
ENSDARG00000096118	ost4	FALSE	69.2536	3.34859	0.218207	15.346	3.76787e-53	1.19454e-51	69.2536	2.42429	0.222385	10.9013	1.13638e-27	2.679e-26	69.2536	2.58583	0.221225	11.6887	1.45636e-31	5.76649e-30
ENSDARG00000113431	si:ch211-276i6.1	FALSE	3.00948	0.368118	0.760641	0.483957	0.628416	0.675156	3.00948	-0.226658	0.798409	-0.283888	0.776497	0.823683	3.00948	0.597451	0.762873	0.783159	0.433534	0.519906
ENSDARG00000026855	NA	FALSE	973.838	-0.140762	0.31557	-0.446056	0.655557	0.700264	973.838	0.678029	0.315462	2.14932	0.0316089	0.0541998	973.838	-0.398455	0.31578	-1.26181	0.207016	0.283727
ENSDARG00000104968	si:ch211-227e10.1	FALSE	12.7793	-0.322963	0.387237	-0.834018	0.404271	0.459206	12.7793	-1.03172	0.414284	-2.49037	0.0127611	0.0239271	12.7793	-0.539957	0.397602	-1.35803	0.174453	0.245786
ENSDARG00000015966	yaf2	FALSE	319.19	0.152399	0.139689	1.09099	0.275278	0.327721	319.19	0.111138	0.140585	0.790536	0.429215	0.511315	319.19	0.0352832	0.140518	0.251094	0.801741	0.846527
ENSDARG00000101459	si:dkey-279j5.1	FALSE	26.3625	0.321244	0.453571	0.708253	0.478788	0.533084	26.3625	-0.0996073	0.459654	-0.2167	0.828442	0.865695	26.3625	-0.0197076	0.457991	-0.0430305	0.965677	0.974906
ENSDARG00000014395	selenoo2	FALSE	438.647	1.32558	0.40526	3.27095	0.00107188	0.00194393	438.647	0.559972	0.405674	1.38035	0.167479	0.231998	438.647	-0.357687	0.406235	-0.880493	0.378592	0.466656
ENSDARG00000115299	si:ch211-227e10.3	FALSE	6.72369	0.451701	0.481303	0.938496	0.34799	0.40322	6.72369	-0.110758	0.504502	-0.219539	0.82623	0.863872	6.72369	-0.276024	0.506477	-0.544988	0.585762	0.663072
ENSDARG00000045790	kics2	FALSE	137.326	0.329	0.160929	2.04438	0.0409157	0.0583183	137.326	0.316992	0.162584	1.94971	0.0512108	0.0826932	137.326	0.445269	0.161619	2.75506	0.00586808	0.0126262
ENSDARG00000059064	rassf3	FALSE	567.755	-1.88047	0.0971554	-19.3553	1.83827e-83	1.54175e-81	567.755	-1.7655	0.0984799	-17.9275	7.18935e-72	1.40127e-69	567.755	-0.767534	0.094679	-8.1067	5.20126e-16	6.63694e-15
ENSDARG00000045691	zcrb1	FALSE	108.353	0.869006	0.183922	4.72486	2.30271e-06	5.63302e-06	108.353	0.561842	0.186555	3.01167	0.00259818	0.00569403	108.353	0.724487	0.185424	3.90719	9.33755e-05	0.000290312
ENSDARG00000099725	si:ch1073-235m9.1	FALSE	0.0665897	-2.94413	4.46011	-0.660102	0.509188	NA	0.0665897	-0.624756	4.41873	-0.141388	0.887563	NA	0.0665897	-2.61724	4.46011	-0.586811	0.557331	NA
ENSDARG00000045692	pphln1	FALSE	394.762	0.574474	0.103378	5.55705	2.74372e-08	8.01796e-08	394.762	0.312852	0.104671	2.98891	0.00279976	0.00609716	394.762	0.243283	0.104587	2.32614	0.0200111	0.0375973
ENSDARG00000096208	si:dkeyp-100h4.8	FALSE	1.35998	-2.50588	1.36343	-1.83793	0.066073	0.0904851	1.35998	-3.49042	1.58746	-2.19874	0.0278965	0.0484738	1.35998	-1.70666	1.28687	-1.32621	0.18477	0.257964
ENSDARG00000089852	si:dkey-51d8.1	FALSE	17.9251	0.251601	0.45143	0.557342	0.577294	0.627785	17.9251	-0.593202	0.466602	-1.27132	0.203614	0.274283	17.9251	-1.5962	0.488248	-3.26925	0.00107835	0.00272735
ENSDARG00000004497	tspan33a	FALSE	13.2442	3.65154	0.58699	6.22079	4.94664e-10	1.65528e-09	13.2442	2.60707	0.595234	4.37991	1.18727e-05	3.87683e-05	13.2442	2.54324	0.594868	4.2753	1.90882e-05	6.70097e-05
ENSDARG00000045527	nr2c1	FALSE	271.082	-0.0458183	0.10749	-0.426255	0.669922	0.713571	271.082	0.0460753	0.108534	0.424523	0.671184	0.734563	271.082	-0.0261321	0.108417	-0.241032	0.80953	0.852856
ENSDARG00000045874	yeats4	FALSE	92.3568	1.20507	0.214067	5.62939	1.80843e-08	5.35716e-08	92.3568	0.649871	0.217435	2.98881	0.00280068	0.00609823	92.3568	0.588656	0.217229	2.70984	0.00673155	0.0142722
ENSDARG00000045873	frs2a	FALSE	85.9576	-0.650696	0.153823	-4.23015	2.3353e-05	5.15424e-05	85.9576	-1.62055	0.169749	-9.54675	1.33825e-21	2.12135e-20	85.9576	-1.42757	0.165114	-8.64597	5.33495e-18	8.0642e-17
ENSDARG00000057468	kcnc2	FALSE	136.009	-1.47848	0.209343	-7.06244	1.63602e-12	6.56711e-12	136.009	-0.599115	0.206764	-2.89758	0.00376048	0.00796258	136.009	-0.541784	0.206033	-2.6296	0.00854849	0.0177
ENSDARG00000022550	gxylt1b	FALSE	39.5704	-0.449686	0.261547	-1.71933	0.0855548	0.114513	39.5704	-1.33627	0.278171	-4.80379	1.55692e-06	5.77084e-06	39.5704	-1.28454	0.275371	-4.66476	3.08982e-06	1.22887e-05
ENSDARG00000008720	lmo3	FALSE	185.391	-1.02231	0.142303	-7.18405	6.76748e-13	2.78436e-12	185.391	0.32318	0.138223	2.33811	0.0193815	0.0349392	185.391	-0.0956682	0.139332	-0.686623	0.492321	0.576589
ENSDARG00000111837	trhde.2	FALSE	670.438	-2.97307	0.213066	-13.9538	2.98424e-44	6.45272e-43	670.438	-1.62745	0.210942	-7.71513	1.2086e-14	1.10434e-13	670.438	-1.42727	0.210493	-6.78059	1.19687e-11	9.78608e-11
ENSDARG00000105245	si:dkey-270b7.3	FALSE	0.248804	-0.588802	1.98588	-0.296495	0.766852	NA	0.248804	-0.600725	2.0531	-0.292594	0.769833	NA	0.248804	1.135	1.85997	0.610225	0.541713	NA
ENSDARG00000104052	si:dkey-270b7.5	FALSE	0.214734	-1.03994	2.46251	-0.422309	0.672799	NA	0.214734	0.751267	2.33149	0.322227	0.747281	NA	0.214734	-0.732947	2.46357	-0.297514	0.766074	NA
ENSDARG00000027316	tcp11l2	FALSE	542.913	0.663865	0.193956	3.42276	0.000619877	0.00116243	542.913	0.80136	0.194144	4.12765	3.6649e-05	0.000111172	542.913	0.771809	0.194088	3.97659	6.99116e-05	0.000222612
ENSDARG00000078520	ikbip	FALSE	66.1186	2.97947	0.257964	11.55	7.38575e-31	8.54222e-30	66.1186	1.49574	0.263543	5.67551	1.38273e-08	6.67534e-08	66.1186	1.12666	0.265053	4.25068	2.13122e-05	7.42893e-05
ENSDARG00000063563	creb3l2	FALSE	292.218	0.403268	0.197774	2.03903	0.041447	0.0590086	292.218	-0.0273532	0.199036	-0.137428	0.890692	0.915773	292.218	-0.0301147	0.19884	-0.151452	0.879619	0.909592
ENSDARG00000045484	dcp1b	FALSE	225.515	-0.391671	0.111707	-3.50623	0.000454504	0.000865629	225.515	-0.692512	0.114976	-6.0231	1.71103e-09	9.16156e-09	225.515	-0.654686	0.114198	-5.73291	9.87222e-09	5.62209e-08
ENSDARG00000100654	si:dkey-238k10.5	FALSE	29.8324	-3.2107	0.665013	-4.82803	1.37894e-06	3.44044e-06	29.8324	-4.34592	0.724516	-5.99838	1.99299e-09	1.05874e-08	29.8324	-3.4931	0.681198	-5.12788	2.93018e-07	1.35798e-06
ENSDARG00000057929	naf1	FALSE	168.668	0.379212	0.26499	1.43105	0.152417	0.193214	168.668	0.227793	0.266078	0.856115	0.391934	0.474999	168.668	0.480405	0.265338	1.81054	0.070212	0.112973
ENSDARG00000101992	si:dkey-238k10.3	FALSE	54.514	-0.211915	0.361309	-0.58652	0.557526	0.609113	54.514	-0.43128	0.364618	-1.18283	0.236878	0.311912	54.514	-0.473314	0.364218	-1.29954	0.19376	0.268404
ENSDARG00000032405	ckap4	FALSE	53.7198	4.3632	0.485861	8.98036	2.69887e-19	1.69958e-18	53.7198	2.14108	0.491085	4.3599	1.30123e-05	4.22305e-05	53.7198	1.96969	0.491375	4.00853	6.10977e-05	0.000196651
ENSDARG00000097583	arfgap3	FALSE	43.7168	0.727863	0.248384	2.93039	0.00338536	0.00573735	43.7168	0.124586	0.25537	0.487865	0.625645	0.695002	43.7168	-0.135876	0.256915	-0.528878	0.59689	0.673082
ENSDARG00000004055	bltp3b	FALSE	2118.08	-1.90651	0.206804	-9.21893	3.00092e-20	1.9932e-19	2118.08	-1.66561	0.206893	-8.05059	8.23961e-16	8.27759e-15	2118.08	-1.52516	0.206768	-7.37617	1.62905e-13	1.62418e-12
ENSDARG00000016968	tmem214	FALSE	536.593	1.42018	0.103909	13.6676	1.5854e-42	3.17276e-41	536.593	0.683704	0.105232	6.4971	8.18835e-11	5.06321e-10	536.593	0.534702	0.105306	5.07761	3.82202e-07	1.74673e-06
ENSDARG00000095159	si:ch211-286j13.1	FALSE	6.52164	-2.03837	0.644339	-3.16351	0.00155879	0.00276608	6.52164	-1.89197	0.662005	-2.85794	0.00426402	0.00892163	6.52164	-2.81287	0.733945	-3.83254	0.00012683	0.000384939
ENSDARG00000093371	si:dkey-13i19.10	FALSE	4.46152	-0.901219	0.676789	-1.33161	0.182989	0.227785	4.46152	-1.56347	0.732073	-2.13568	0.0327057	0.0558556	4.46152	-2.03416	0.760706	-2.67404	0.00749436	0.0157114
ENSDARG00000087206	cct2	FALSE	289.902	2.12872	0.118512	17.962	3.86559e-72	2.36699e-70	289.902	1.69643	0.119769	14.1642	1.52487e-45	9.3165e-44	289.902	1.38357	0.120204	11.5102	1.1725e-30	4.43931e-29
ENSDARG00000039302	terfa	FALSE	220.683	0.207235	0.144521	1.43394	0.151589	0.192288	220.683	-0.00285467	0.146255	-0.0195184	0.984428	0.988284	220.683	-0.092477	0.146202	-0.632528	0.527042	0.60916
ENSDARG00000011769	cpm	FALSE	96.7933	-0.165746	0.435693	-0.380419	0.703634	0.744657	96.7933	-0.186696	0.436694	-0.427521	0.669	0.732752	96.7933	-0.765053	0.438189	-1.74594	0.0808206	0.127544
ENSDARG00000102278	si:dkey-270b7.2	FALSE	0.258744	0.240325	2.6834	0.08956	0.928637	NA	0.258744	0.233395	2.71412	0.0859929	0.931472	NA	0.258744	1.07562	2.65536	0.405074	0.685423	NA
ENSDARG00000022795	golt1ba	FALSE	46.6698	-0.344311	0.211717	-1.62628	0.10389	0.136597	46.6698	-0.487694	0.218223	-2.23485	0.0254275	0.0446065	46.6698	-0.465288	0.216541	-2.14873	0.0316558	0.0562528
ENSDARG00000100987	si:dkey-270b7.1	FALSE	0.0492894	-1.03559	4.4334	-0.233588	0.815305	NA	0.0492894	0	4.46114	0	1	NA	0.0492894	-1.47055	4.46114	-0.329637	0.741675	NA
ENSDARG00000004904	gys2	FALSE	5.37741	-1.94215	0.596474	-3.25605	0.00112974	0.00204205	5.37741	-0.786626	0.550388	-1.42922	0.152941	0.214433	5.37741	-0.719299	0.542085	-1.32691	0.184538	0.257701
ENSDARG00000087597	si:dkey-51d8.3	FALSE	5.85362	1.57209	0.698283	2.25136	0.0243625	0.0361468	5.85362	0.322997	0.723797	0.446254	0.655414	0.720723	5.85362	-0.0433477	0.731036	-0.0592962	0.952716	0.964918
ENSDARG00000099493	si:dkeyp-4c4.1	FALSE	9.07202	1.49196	0.537607	2.77518	0.0055171	0.00903959	9.07202	-0.823012	0.585235	-1.40629	0.159637	0.222572	9.07202	-1.88596	0.633953	-2.97492	0.00293067	0.00675428
ENSDARG00000039350	ssbp1	FALSE	142.281	0.9599	0.191992	4.99968	5.74242e-07	1.4848e-06	142.281	0.856134	0.19329	4.42926	9.45549e-06	3.12216e-05	142.281	0.707522	0.193421	3.65794	0.000254253	0.000728765
ENSDARG00000095132	si:dkey-51d8.2	FALSE	4.00071	0.576159	0.593723	0.970417	0.331839	0.387107	4.00071	-1.02239	0.682783	-1.49739	0.134292	0.191653	4.00071	-1.10755	0.68137	-1.62548	0.10406	0.158612
ENSDARG00000101469	si:dkey-56m15.2	FALSE	20.3498	2.5059	0.637858	3.92862	8.54354e-05	0.000177416	20.3498	1.05301	0.646586	1.62858	0.103403	0.152874	20.3498	1.72614	0.641581	2.69045	0.00713563	0.0150276
ENSDARG00000096147	si:dkey-146n1.4	FALSE	275.484	-4.39334	0.321922	-13.6472	2.09676e-42	4.15703e-41	275.484	-5.56313	0.352652	-15.7751	4.61375e-56	4.60992e-54	275.484	-5.7618	0.355617	-16.2022	4.8624e-59	7.64639e-57
ENSDARG00000116197	si:dkeyp-4c4.2	FALSE	27.282	3.67391	0.439707	8.35535	6.52406e-17	3.54538e-16	27.282	1.63449	0.450691	3.62664	0.000287131	0.000752335	27.282	1.51577	0.450815	3.36229	0.000772999	0.00201548
ENSDARG00000093461	si:dkey-56m15.6	FALSE	4.11955	0.439853	0.681807	0.645128	0.518844	0.571909	4.11955	-1.4928	0.794895	-1.87799	0.0603832	0.095586	4.11955	-0.740176	0.734044	-1.00835	0.313285	0.399888
ENSDARG00000103420	si:dkey-56m15.5	FALSE	61.0572	-0.860733	0.247917	-3.47185	0.000516876	0.000979096	61.0572	-1.18665	0.255229	-4.64934	3.32993e-06	1.17584e-05	61.0572	-1.13518	0.253379	-4.48018	7.45795e-06	2.80035e-05
ENSDARG00000058159	ipo8	FALSE	683.529	0.324942	0.257622	1.26131	0.207196	0.254745	683.529	0.292474	0.257829	1.13437	0.256639	0.333897	683.529	0.135593	0.257857	0.525845	0.598996	0.674852
ENSDARG00000095186	si:dkey-14d8.9	FALSE	8.76511	-1.00065	0.450451	-2.22144	0.0263209	0.038809	8.76511	-0.770917	0.457726	-1.68423	0.0921365	0.138252	8.76511	-0.298711	0.438372	-0.68141	0.495612	0.579793
ENSDARG00000097353	si:dkey-14d8.21	FALSE	26.0831	2.12922	0.336596	6.32572	2.52046e-10	8.6453e-10	26.0831	2.23898	0.33848	6.61482	3.72006e-11	2.38665e-10	26.0831	2.57134	0.335882	7.65549	1.92577e-14	2.10587e-13
ENSDARG00000094254	si:dkey-14d8.19	FALSE	2.23181	-3.55312	1.43268	-2.48005	0.0131363	0.0203409	2.23181	-1.67709	1.20698	-1.3895	0.164682	0.228661	2.23181	-0.271251	1.10983	-0.244408	0.806915	0.850651
ENSDARG00000104262	znf995	FALSE	0.627454	-0.244207	1.35275	-0.180526	0.856739	0.87871	0.627454	-0.0100794	1.37099	-0.00735191	0.994134	0.995933	0.627454	-0.857926	1.468	-0.584417	0.55894	0.638878
ENSDARG00000093058	stmp1	FALSE	325.759	1.46749	0.198538	7.39148	1.45199e-13	6.28604e-13	325.759	0.928875	0.199429	4.65768	3.19795e-06	1.13184e-05	325.759	0.688638	0.199609	3.44994	0.000560716	0.00150421
ENSDARG00000097507	si:dkey-14d8.23	FALSE	53.0177	-1.58438	0.432551	-3.66288	0.000249396	0.000489818	53.0177	-1.08008	0.431799	-2.50136	0.0123718	0.023265	53.0177	-0.62393	0.428051	-1.45761	0.144949	0.210348
ENSDARG00000103281	si:dkey-56m15.9	FALSE	3.96643	1.32577	0.807306	1.64222	0.100545	0.132532	3.96643	-0.317201	0.878491	-0.361075	0.718044	0.774351	3.96643	1.47174	0.810114	1.81671	0.0692618	0.111678
ENSDARG00000045837	si:dkey-14d8.20	FALSE	394.328	1.6939	0.652103	2.59759	0.00938794	0.0148797	394.328	0.545655	0.652481	0.836277	0.402999	0.485856	394.328	-0.0665464	0.652722	-0.101952	0.918795	0.939328
ENSDARG00000104380	si:dkey-238k10.2	FALSE	72.6799	-2.76213	0.497369	-5.55348	2.80033e-08	8.17645e-08	72.6799	-3.64962	0.516626	-7.06435	1.6137e-12	1.20547e-11	72.6799	-3.58033	0.512992	-6.97932	2.96611e-12	2.58316e-11
ENSDARG00000095099	si:dkey-51d8.11	FALSE	1.63591	1.4749	0.852266	1.73056	0.0835294	0.112089	1.63591	1.39383	0.868859	1.6042	0.108669	0.1597	1.63591	-1.53681	1.16224	-1.32228	0.186075	0.259419
ENSDARG00000056859	spx	FALSE	6.41908	0.623282	0.393434	1.58421	0.113146	0.147533	6.41908	-0.441228	0.445334	-0.990781	0.321793	0.403162	6.41908	-0.0265807	0.421766	-0.0630225	0.949749	0.962617
ENSDARG00000099932	si:dkey-56m15.4	FALSE	1.41004	-2.26504	1.25573	-1.80376	0.0712693	0.097006	1.41004	-0.906561	1.14842	-0.789402	0.429877	0.511994	1.41004	-2.30774	1.31691	-1.75239	0.0797069	0.12611
ENSDARG00000104270	si:dkey-56m15.7	FALSE	0.526044	1.31661	1.67737	0.784925	0.432497	0.487248	0.526044	1.20262	1.70901	0.703696	0.481622	0.561582	0.526044	2.22272	1.65279	1.34484	0.178678	0.250699
ENSDARG00000096078	si:dkey-51d8.10	FALSE	1.3463	-0.695703	1.19805	-0.580695	0.561446	0.612714	1.3463	-4.37467	1.61319	-2.71182	0.00669149	0.0134232	1.3463	-3.51627	1.61319	-2.1797	0.0292796	0.0525371
ENSDARG00000098426	si:dkey-56m15.8	FALSE	4.10922	-0.00311545	0.656239	-0.00474743	0.996212	0.997077	4.10922	-0.558091	0.69486	-0.80317	0.421876	0.504454	4.10922	-1.04435	0.717691	-1.45515	0.145627	0.211154
ENSDARG00000099384	si:dkey-238k10.1	FALSE	33.6344	0.535288	0.383132	1.39714	0.162372	0.204524	33.6344	0.691743	0.384653	1.79835	0.0721208	0.111733	33.6344	0.612724	0.384484	1.59363	0.11102	0.167623
ENSDARG00000096986	si:dkey-14d8.22	FALSE	47.5911	-0.82256	0.273349	-3.00919	0.00261947	0.00451566	47.5911	-0.215354	0.271404	-0.79348	0.427498	0.509884	47.5911	0.275422	0.266678	1.03279	0.301704	0.387681
ENSDARG00000100669	si:zfos-2131b9.2	FALSE	8.22214	-0.24367	1.02979	-0.236622	0.81295	0.841405	8.22214	-2.92277	1.11513	-2.62102	0.00876668	0.0171304	8.22214	-2.26772	1.07638	-2.1068	0.0351349	0.0616162
ENSDARG00000078014	pacsin2	FALSE	245.387	2.06997	0.183921	11.2547	2.19633e-29	2.35156e-28	245.387	1.1621	0.185583	6.26189	3.80329e-10	2.1962e-09	245.387	1.03601	0.185622	5.58127	2.38775e-08	1.29074e-07
ENSDARG00000098167	si:dkey-176f19.4	FALSE	0.680989	-0.681551	1.65771	-0.41114	0.68097	0.723354	0.680989	-2.45675	1.9266	-1.27518	0.202247	0.272827	0.680989	-1.68357	1.83823	-0.915867	0.359737	0.447259
ENSDARG00000057921	ccdc136b	FALSE	643.663	-0.403822	0.172761	-2.33747	0.019415	0.0292801	643.663	0.405252	0.172395	2.35071	0.0187375	0.0338574	643.663	0.567454	0.1722	3.29532	0.000983103	0.0025057
ENSDARG00000100961	zgc:174653	FALSE	2.30934	0.624739	0.687325	0.908944	0.36338	0.418732	2.30934	-0.0586787	0.736121	-0.0797134	0.936465	0.951574	2.30934	-0.989231	0.801529	-1.23418	0.217136	0.295127
ENSDARG00000101463	si:dkey-176f19.1	FALSE	5.9386	0.318546	1.03001	0.309264	0.757121	0.792963	5.9386	-0.18716	1.04808	-0.178574	0.858272	0.889711	5.9386	1.55448	1.02024	1.52364	0.127598	0.18868
ENSDARG00000103348	si:dkey-176f19.7	FALSE	4.28938	1.67353	0.51741	3.23443	0.00121887	0.00219127	4.28938	0.634437	0.559344	1.13425	0.256689	0.333931	4.28938	0.566773	0.557763	1.01615	0.309556	0.395961
ENSDARG00000098758	znf1125	FALSE	0.595971	1.11374	1.30515	0.853339	0.393471	0.448522	0.595971	-0.364913	1.48307	-0.246053	0.805641	0.846668	0.595971	-1.08019	1.59924	-0.675439	0.499397	0.583051
ENSDARG00000098677	si:dkeyp-120g4.1	FALSE	0.630546	0.0037095	1.60515	0.002311	0.998156	0.998661	0.630546	-1.41993	1.76326	-0.80529	0.420653	0.503216	0.630546	-1.43218	1.75024	-0.818274	0.413201	0.500225
ENSDARG00000008398	cacna1c	FALSE	650.349	-2.10237	0.150322	-13.9858	1.90362e-44	4.14528e-43	650.349	-1.5003	0.14987	-10.0107	1.36781e-23	2.52044e-22	650.349	-1.30483	0.149259	-8.74209	2.28833e-18	3.57013e-17
ENSDARG00000098409	si:ch211-117l9.1p	FALSE	58.3	-0.832932	0.37472	-2.22281	0.0262284	0.0386767	58.3	-1.0454	0.378741	-2.76019	0.00577671	0.011756	58.3	-0.760222	0.376033	-2.02169	0.0432084	0.0738698
ENSDARG00000104038	si:dkey-176f19.3	FALSE	6.71452	1.19948	0.612739	1.95757	0.0502801	0.0704501	6.71452	0.555849	0.630204	0.882013	0.37777	0.460982	6.71452	1.26972	0.615674	2.06233	0.0391762	0.0677844
ENSDARG00000114908	znf1088	FALSE	4.82831	0.990853	0.900001	1.10095	0.27092	0.323076	4.82831	0.552942	0.911178	0.606843	0.543955	0.619804	4.82831	-0.276878	0.927306	-0.298583	0.765258	0.816596
ENSDARG00000090778	ttll1	FALSE	250.253	0.317848	0.298396	1.06519	0.286791	0.339878	250.253	0.263473	0.298918	0.881424	0.378088	0.461249	250.253	0.287902	0.298755	0.963676	0.335209	0.422745
ENSDARG00000002952	smo	FALSE	126.197	1.83418	0.248909	7.36887	1.72079e-13	7.40459e-13	126.197	0.844741	0.251555	3.35807	0.000784879	0.00190186	126.197	0.625097	0.251904	2.48149	0.0130834	0.0258742
ENSDARG00000022187	usp6nl	FALSE	1013.72	-0.71564	0.108615	-6.58881	4.4338e-11	1.60768e-10	1013.72	0.143286	0.108172	1.32461	0.185301	0.252889	1013.72	-0.170593	0.108362	-1.57429	0.115421	0.173294
ENSDARG00000073963	si:ch211-258f14.2	FALSE	799.663	-0.352674	0.132718	-2.65732	0.00787636	0.01263	799.663	0.71239	0.132153	5.39066	7.02012e-08	3.10179e-07	799.663	0.271073	0.132411	2.0472	0.0406383	0.0700297
ENSDARG00000022165	mgst1.2	FALSE	42.5716	3.25224	0.323839	10.0428	9.88677e-24	7.90856e-23	42.5716	2.64578	0.327194	8.08628	6.15153e-16	6.26171e-15	42.5716	2.57422	0.327041	7.87125	3.51119e-15	4.13704e-14
ENSDARG00000032618	mgst1.1	FALSE	37.2563	2.99242	0.378555	7.90485	2.68251e-15	1.30965e-14	37.2563	2.24757	0.382525	5.87562	4.21267e-09	2.15675e-08	37.2563	2.50093	0.380944	6.56507	5.20096e-11	3.94591e-10
ENSDARG00000079143	si:ch73-278m9.1	FALSE	129.237	0.240954	0.15728	1.53201	0.12552	0.162057	129.237	0.626928	0.157402	3.98299	6.80543e-05	0.000198059	129.237	0.919568	0.155917	5.89782	3.68343e-09	2.22251e-08
ENSDARG00000015278	plxnc1	FALSE	251.953	2.91827	0.207717	14.0492	7.786e-45	1.72533e-43	251.953	1.0601	0.210233	5.04248	4.59546e-07	1.83216e-06	251.953	1.00012	0.210135	4.75939	1.94177e-06	7.98421e-06
ENSDARG00000102878	mapre3b	FALSE	2080.12	-0.810376	0.126698	-6.39612	1.59373e-10	5.55887e-10	2080.12	-0.375247	0.126686	-2.96201	0.00305635	0.00659885	2080.12	-0.158725	0.126549	-1.25425	0.209749	0.286721
ENSDARG00000045528	fgd6	FALSE	257.229	0.138586	0.175979	0.787515	0.430981	0.485718	257.229	-0.395699	0.178014	-2.22285	0.0262257	0.0458614	257.229	-0.361205	0.177625	-2.03353	0.0419992	0.0720742
ENSDARG00000115564	si:ch211-271g18.4	FALSE	2.29642	1.76299	0.829156	2.12625	0.0334827	0.0484423	2.29642	0.22022	0.90861	0.24237	0.808494	0.849113	2.29642	0.0999779	0.909755	0.109895	0.912492	0.93467
ENSDARG00000099255	si:ch211-59m15.2	FALSE	3.30842	1.21816	1.00791	1.2086	0.226818	0.275831	3.30842	0.779569	1.02301	0.762034	0.44604	0.527543	3.30842	1.06109	1.01507	1.04534	0.295867	0.381355
ENSDARG00000069607	zgc:162331	FALSE	1625.78	-1.43464	0.302711	-4.73929	2.14464e-06	5.26357e-06	1625.78	-1.44433	0.302886	-4.76856	1.85546e-06	6.8e-06	1625.78	-0.224974	0.302471	-0.743785	0.457006	0.542454
ENSDARG00000098213	si:ch211-59m15.1	FALSE	0.760303	-0.561013	1.45193	-0.386391	0.699207	0.740802	0.760303	0.754882	1.39225	0.542204	0.587678	0.660809	0.760303	0.589002	1.39529	0.422135	0.672926	0.739042
ENSDARG00000099277	znf1039	FALSE	3.68107	1.80105	0.681808	2.64158	0.00825198	0.0131926	3.68107	1.00727	0.712347	1.41402	0.157355	0.219866	3.68107	1.986	0.683965	2.90366	0.00368829	0.00830668
ENSDARG00000101623	znf992	FALSE	12.6907	2.89849	0.985244	2.9419	0.00326206	0.00554393	12.6907	1.92303	0.990622	1.94124	0.0522295	0.0841076	12.6907	2.06479	0.989252	2.08722	0.0368679	0.0642985
ENSDARG00000100386	si:dkey-157e10.5	FALSE	9.44922	0.67688	0.577012	1.17308	0.240764	0.290912	9.44922	0.372378	0.589088	0.632126	0.527305	0.604741	9.44922	1.17768	0.574654	2.04938	0.0404255	0.0697063
ENSDARG00000111046	NA	FALSE	10.4718	1.11578	0.442974	2.51884	0.0117743	0.0183727	10.4718	0.399513	0.460521	0.867524	0.385655	0.468744	10.4718	0.904532	0.449467	2.01246	0.044172	0.0753496
ENSDARG00000102256	si:dkey-157e10.6	FALSE	4.43833	0.749171	0.607693	1.23281	0.217646	0.266045	4.43833	0.640755	0.619134	1.03492	0.300705	0.381059	4.43833	0.0875443	0.632549	0.138399	0.889925	0.917335
ENSDARG00000101165	si:dkey-157e10.8	FALSE	0.542566	-3.6614	2.8316	-1.29305	0.195993	0.242359	0.542566	-2.26934	2.8316	-0.801434	0.42288	0.505553	0.542566	-2.37272	2.8316	-0.837946	0.402061	0.489416
ENSDARG00000103536	si:dkey-157e10.7	FALSE	0.435592	-0.793367	2.85257	-0.278124	0.780917	0.813729	0.435592	-3.17859	2.99697	-1.0606	0.288872	0.36888	0.435592	-2.32019	2.99697	-0.774177	0.438826	0.524957
ENSDARG00000101997	si:dkey-257e4.2	FALSE	4.12613	-1.53884	0.809272	-1.90151	0.0572346	0.0792953	4.12613	-1.83458	0.858587	-2.13675	0.0326186	0.0557308	4.12613	-1.42979	0.821402	-1.74067	0.0817412	0.128784
ENSDARG00000057714	cmah	FALSE	34.6367	-0.234883	0.545749	-0.430386	0.666915	0.710833	34.6367	-0.755829	0.551558	-1.37035	0.170577	0.235758	34.6367	-0.362114	0.547996	-0.660797	0.508743	0.592114
ENSDARG00000098193	znf998	FALSE	2.45667	0.565877	0.798272	0.708877	0.478401	0.532718	2.45667	-1.21103	0.953029	-1.27072	0.203829	0.27452	2.45667	0.629355	0.807199	0.779678	0.435581	0.52175
ENSDARG00000099152	NA	FALSE	4.23787	0.943543	0.563087	1.67566	0.0938047	0.124448	4.23787	-0.0882102	0.614471	-0.143555	0.885852	0.912118	4.23787	0.35959	0.58926	0.61024	0.541703	0.622595
ENSDARG00000002131	celf2	FALSE	1279.33	-0.659063	0.0874133	-7.53963	4.71313e-14	2.10974e-13	1279.33	-0.407232	0.087584	-4.64962	3.3255e-06	1.17458e-05	1279.33	-0.423596	0.0874868	-4.84182	1.28653e-06	5.44122e-06
ENSDARG00000025576	mkln1	FALSE	661.859	-0.610033	0.160012	-3.81242	0.000137613	0.000279087	661.859	-0.683315	0.160572	-4.25551	2.08577e-05	6.57857e-05	661.859	-0.847943	0.160654	-5.27808	1.30546e-07	6.36309e-07
ENSDARG00000045601	cax1	FALSE	7.53533	-2.71697	0.7745	-3.50803	0.000451431	0.00086019	7.53533	-2.78509	0.812161	-3.42924	0.000605277	0.00149814	7.53533	-2.04904	0.753744	-2.71849	0.00655813	0.0139526
ENSDARG00000063149	tmtc1	FALSE	2303.25	-2.56352	0.188976	-13.5653	6.43211e-42	1.25367e-40	2303.25	-2.10873	0.188944	-11.1606	6.35476e-29	1.61953e-27	2303.25	-1.72595	0.188644	-9.14924	5.73343e-20	1.01851e-18
ENSDARG00000100099	si:dkey-238o14.1	FALSE	0.923651	2.0245	1.24686	1.62368	0.104443	0.137233	0.923651	1.12073	1.30194	0.860817	0.389339	0.472435	0.923651	1.68315	1.26816	1.32724	0.184429	0.257579
ENSDARG00000028192	cradd	FALSE	36.4397	-0.647421	0.251414	-2.57512	0.0100205	0.0158144	36.4397	-0.808078	0.259699	-3.1116	0.00186075	0.00419518	36.4397	-1.10134	0.263125	-4.18564	2.84369e-05	9.72144e-05
ENSDARG00000090769	si:dkey-51d8.6	FALSE	18.2607	0.659556	0.466176	1.41482	0.157121	0.198667	18.2607	0.329767	0.472365	0.698119	0.485103	0.564932	18.2607	-0.0840115	0.475994	-0.176497	0.859904	0.89388
ENSDARG00000098452	si:dkey-151g22.1	FALSE	2.76087	-2.69694	0.953556	-2.82829	0.00467969	0.00776218	2.76087	-2.48952	0.985272	-2.52674	0.0115127	0.021838	2.76087	-2.85262	1.02738	-2.77661	0.00549297	0.0119061
ENSDARG00000005897	dera	FALSE	175.527	1.30313	0.126095	10.3345	4.91924e-25	4.1931e-24	175.527	0.909432	0.128515	7.07645	1.47892e-12	1.10897e-11	175.527	1.11203	0.127436	8.72618	2.63422e-18	4.08674e-17
ENSDARG00000045835	si:dkey-14d8.6	FALSE	0.288943	-1.76453	2.66816	-0.661326	0.508403	NA	0.288943	-3.07154	2.71593	-1.13093	0.258083	NA	0.288943	-1.30005	2.64904	-0.490761	0.623596	NA
ENSDARG00000045224	glipr1a	FALSE	19.6355	1.2981	0.45967	2.82397	0.00474326	0.0078615	19.6355	-1.30361	0.496027	-2.6281	0.00858623	0.0168087	19.6355	-0.554825	0.477842	-1.16111	0.245598	0.326611
ENSDARG00000059311	dpysl5b	FALSE	1308.54	-0.215925	0.149504	-1.44428	0.148661	0.188938	1308.54	0.695444	0.149258	4.65933	3.17234e-06	1.12306e-05	1308.54	0.950375	0.149127	6.37292	1.85466e-10	1.31958e-09
ENSDARG00000007764	klhdc10	FALSE	332.256	-0.195269	0.109258	-1.78723	0.0739002	0.100232	332.256	0.0129897	0.109802	0.1183	0.90583	0.927821	332.256	-0.207838	0.110143	-1.88698	0.0591626	0.0973965
ENSDARG00000045834	si:dkey-14d8.7	FALSE	0.0373323	-1.79744	4.46114	-0.40291	0.687015	NA	0.0373323	-1.36716	4.46114	-0.306461	0.759254	NA	0.0373323	0	4.46114	0	1	NA
ENSDARG00000116216	znf1046	FALSE	17.8448	0.717829	0.550482	1.304	0.192233	0.238136	17.8448	0.147557	0.557869	0.264501	0.791394	0.835912	17.8448	-0.650271	0.566949	-1.14697	0.251396	0.333023
ENSDARG00000045836	mapk11	FALSE	67.423	2.33293	0.185236	12.5944	2.26703e-36	3.41004e-35	67.423	1.43126	0.190767	7.50269	6.25224e-14	5.38572e-13	67.423	1.29719	0.190952	6.79325	1.09632e-11	9.00649e-11
ENSDARG00000104681	si:dkeyp-87d1.1	FALSE	2.01743	1.65933	0.920867	1.80193	0.071557	0.0973641	2.01743	0.877107	0.966579	0.907435	0.364177	0.446937	2.01743	2.2997	0.91343	2.51765	0.011814	0.023646
ENSDARG00000098335	si:dkeyp-87d1.6	FALSE	0.809869	0.931707	1.30947	0.711513	0.476766	0.531068	0.809869	1.20834	1.31857	0.916405	0.359455	0.442122	0.809869	2.06798	1.27042	1.62779	0.103569	0.158063
ENSDARG00000092677	coa6	FALSE	13.7853	-0.128799	0.366392	-0.351533	0.725188	0.764407	13.7853	-0.828915	0.393729	-2.10529	0.0352657	0.0596116	13.7853	-0.259432	0.375026	-0.691769	0.489082	0.573452
ENSDARG00000103473	si:dkeyp-87d1.10	FALSE	4.13476	1.74097	0.657545	2.64767	0.00810477	0.0129782	4.13476	1.1449	0.684034	1.67374	0.0941817	0.140977	4.13476	1.84135	0.661716	2.7827	0.00539093	0.0117134
ENSDARG00000006409	mapk12b	FALSE	0.974971	2.63641	0.977786	2.69631	0.00701124	0.0113314	0.974971	-0.176054	1.19414	-0.147432	0.882791	0.909982	0.974971	0.90173	1.06389	0.84758	0.396672	0.484496
ENSDARG00000020871	ptprz1b	FALSE	1287.24	-0.363702	0.13234	-2.74824	0.00599167	0.00977377	1287.24	-0.83691	0.133001	-6.29252	3.12361e-10	1.82196e-09	1287.24	-0.23485	0.132442	-1.77323	0.0761912	0.12136
ENSDARG00000093254	znf569l	FALSE	21.6344	2.11217	0.320792	6.58421	4.573e-11	1.65599e-10	21.6344	1.02421	0.334063	3.06592	0.00217001	0.00483102	21.6344	1.75994	0.325061	5.41421	6.1561e-08	3.13145e-07
ENSDARG00000096074	si:dkey-51d8.8	FALSE	1.92322	-0.731817	0.768181	-0.952661	0.340762	0.396055	1.92322	-1.83165	0.928455	-1.9728	0.0485189	0.0788525	1.92322	-3.26039	1.22076	-2.6708	0.00756713	0.0158504
ENSDARG00000096217	si:dkey-51d8.9	FALSE	30.801	-0.268484	0.38543	-0.696583	0.486064	0.539883	30.801	-0.715805	0.39334	-1.81981	0.0687876	0.107156	30.801	-1.44874	0.402731	-3.59729	0.000321549	0.000903229
ENSDARG00000105057	si:dkey-220a11.6	FALSE	0.385263	-2.61062	3.52748	-0.740082	0.45925	NA	0.385263	-3.14214	3.52748	-0.89076	0.373058	NA	0.385263	-3.24552	3.52748	-0.920069	0.357537	NA
ENSDARG00000096107	si:ch211-187d1.1	FALSE	37.9783	0.690894	0.373273	1.85091	0.0641829	0.0881102	37.9783	0.486759	0.376314	1.29349	0.19584	0.265219	37.9783	0.0981946	0.378198	0.259638	0.795143	0.840931
ENSDARG00000059053	slc13a4	FALSE	116.217	2.18316	0.756886	2.8844	0.00392156	0.00657681	116.217	0.493939	0.758458	0.651241	0.514891	0.593134	116.217	0.597855	0.758181	0.78854	0.430381	0.517089
ENSDARG00000011246	krr1	FALSE	95.1049	1.51641	0.139512	10.8693	1.61396e-27	1.57398e-26	95.1049	0.849777	0.144484	5.88147	4.0665e-09	2.085e-08	95.1049	0.683063	0.144889	4.71437	2.42455e-06	9.83644e-06
ENSDARG00000103031	znf1029	FALSE	14.9176	1.6835	0.521708	3.22689	0.00125142	0.00224687	14.9176	1.15527	0.529679	2.18107	0.0291779	0.0504282	14.9176	1.84228	0.522653	3.52486	0.000423705	0.00116292
ENSDARG00000102543	si:dkey-220a11.9	FALSE	0.268551	-3.40233	3.72502	-0.913373	0.361046	NA	0.268551	-2.01027	3.72502	-0.539668	0.589426	NA	0.268551	-3.07544	3.72502	-0.825618	0.409021	NA
ENSDARG00000096012	znf1142	FALSE	52.0321	0.0974969	0.338487	0.288037	0.773318	0.807147	52.0321	-0.219201	0.342211	-0.640543	0.52182	0.599793	52.0321	-0.496865	0.343393	-1.44693	0.147917	0.214049
ENSDARG00000088861	znf1021	FALSE	19.8442	1.24021	0.418057	2.96661	0.00301107	0.00514239	19.8442	0.454313	0.427886	1.06176	0.288344	0.368324	19.8442	0.446228	0.426763	1.04561	0.295741	0.381262
ENSDARG00000045557	socs2	FALSE	260.289	-0.00268141	0.219268	-0.0122289	0.990243	0.992251	260.289	-0.607759	0.221148	-2.7482	0.00599229	0.0121545	260.289	-0.734561	0.221203	-3.32076	0.000897728	0.00230893
ENSDARG00000117096	znf1138	FALSE	6.29985	1.52417	0.583299	2.61302	0.00897459	0.0142605	6.29985	1.02006	0.595756	1.71222	0.0868565	0.131356	6.29985	-0.459946	0.636125	-0.723043	0.469653	0.55476
ENSDARG00000097434	si:dkey-202b22.8	FALSE	23.954	-1.86443	0.434571	-4.29028	1.78446e-05	3.9913e-05	23.954	-1.98309	0.446612	-4.44029	8.98381e-06	2.98028e-05	23.954	-2.6273	0.463659	-5.66645	1.45791e-08	8.12207e-08
ENSDARG00000096041	si:ch211-162i8.2	FALSE	4.15145	2.75757	0.636212	4.33435	1.46189e-05	3.30183e-05	4.15145	1.13491	0.673665	1.68468	0.092051	0.138146	4.15145	0.412017	0.698951	0.589479	0.55554	0.635595
ENSDARG00000009252	napepld	FALSE	68.3718	0.435284	0.205907	2.11398	0.0345169	0.0498369	68.3718	0.077943	0.210564	0.370162	0.711261	0.768578	68.3718	0.499642	0.207135	2.41216	0.0158583	0.0305903
ENSDARG00000098430	znf1078	FALSE	5.48841	0.716401	0.528174	1.35637	0.174981	0.218589	5.48841	-0.0640308	0.56448	-0.113433	0.909687	0.930945	5.48841	0.198414	0.550318	0.360545	0.71844	0.777975
ENSDARG00000033757	ncaph2	FALSE	96.4398	0.877719	0.499184	1.75831	0.0786951	0.106205	96.4398	-0.790287	0.503307	-1.57019	0.116371	0.169373	96.4398	-2.0187	0.509603	-3.96132	7.45367e-05	0.000236198
ENSDARG00000105304	si:dkey-220a11.5	FALSE	8.21272	0.426514	0.76757	0.555668	0.578438	0.628774	8.21272	0.624326	0.770121	0.810686	0.417546	0.500083	8.21272	0.95358	0.765319	1.24599	0.212768	0.290174
ENSDARG00000032799	kcnd2	FALSE	584.252	-2.28809	0.184148	-12.4252	1.90683e-35	2.76456e-34	584.252	-1.78044	0.183914	-9.68085	3.63688e-22	6.02021e-21	584.252	-1.52534	0.18315	-8.32835	8.19768e-17	1.11493e-15
ENSDARG00000053127	helb	FALSE	75.2707	1.61693	0.212116	7.62285	2.48136e-14	1.13346e-13	75.2707	0.889443	0.216762	4.10331	4.07289e-05	0.000122741	75.2707	1.18517	0.214711	5.51984	3.39304e-08	1.79834e-07
ENSDARG00000096823	si:dkey-180p18.11	FALSE	0.785353	-4.64765	2.64112	-1.75973	0.0784543	0.105911	0.785353	-4.21738	2.64112	-1.59681	0.110308	0.161825	0.785353	-4.32076	2.64112	-1.63596	0.101849	0.155859
ENSDARG00000062651	zc3hc1	FALSE	155.51	1.17249	0.155783	7.5264	5.21597e-14	2.32805e-13	155.51	0.616316	0.158409	3.89065	9.99743e-05	0.000283171	155.51	0.439729	0.158679	2.77119	0.00558518	0.0120889
ENSDARG00000099670	znf1074	FALSE	2.84039	2.01912	0.661468	3.05249	0.00226951	0.00394804	2.84039	1.06662	0.70099	1.52158	0.128113	0.184121	2.84039	1.08613	0.695814	1.56094	0.118537	0.177268
ENSDARG00000045898	si:ch211-152c2.3	FALSE	691.724	-1.21092	0.260852	-4.64217	3.44775e-06	8.27825e-06	691.724	0.989688	0.259484	3.81406	0.000136701	0.000379334	691.724	1.32273	0.259338	5.10043	3.3889e-07	1.55987e-06
ENSDARG00000100214	znf1031	FALSE	6.17632	1.65462	0.593061	2.78996	0.00527141	0.00867007	6.17632	0.389161	0.620308	0.627368	0.530418	0.607808	6.17632	0.328021	0.619149	0.529794	0.596255	0.67264
ENSDARG00000017386	sobpb	FALSE	79.765	-0.603095	0.260101	-2.31869	0.0204117	0.0306929	79.765	-0.0193897	0.259219	-0.0748005	0.940373	0.954583	79.765	-0.0218905	0.258731	-0.0846071	0.932574	0.949941
ENSDARG00000075215	vezt	FALSE	443.628	-0.419735	0.148371	-2.82896	0.00467	0.00774722	443.628	0.0671877	0.148252	0.453198	0.650406	0.71644	443.628	0.0451967	0.148126	0.305122	0.760273	0.812122
ENSDARG00000111716	si:ch211-162i8.5	FALSE	60.254	0.551506	0.308504	1.78768	0.0738277	0.100147	60.254	-0.308439	0.31446	-0.980852	0.326666	0.408141	60.254	-0.772718	0.317292	-2.43535	0.0148773	0.0289298
ENSDARG00000027424	slc25a3a	FALSE	6242.98	0.004002	0.120566	0.0331935	0.97352	0.978541	6242.98	0.737966	0.120528	6.12279	9.19515e-10	5.08277e-09	6242.98	0.903096	0.120502	7.49447	6.65666e-14	6.91319e-13
ENSDARG00000090033	si:ch211-162i8.8	FALSE	18.4682	0.0283369	0.375645	0.0754354	0.939868	0.949751	18.4682	-1.54378	0.41118	-3.75452	0.000173674	0.000473666	18.4682	-2.16679	0.430402	-5.03434	4.79508e-07	2.15357e-06
ENSDARG00000073965	si:dkey-202b22.6	FALSE	0.874967	1.98333	1.03969	1.90761	0.0564414	0.0783022	0.874967	-1.44112	1.4257	-1.01082	0.312105	0.393178	0.874967	-0.570996	1.23723	-0.461513	0.644431	0.714551
ENSDARG00000011764	ints13	FALSE	294.847	0.271546	0.105058	2.58473	0.00974547	0.015412	294.847	-0.0521016	0.107185	-0.48609	0.626903	0.696092	294.847	-0.00247357	0.106648	-0.0231937	0.981496	0.98637
ENSDARG00000053709	si:ch73-89b15.3	FALSE	9.50842	2.31191	0.491819	4.70072	2.5924e-06	6.30601e-06	9.50842	0.645106	0.519937	1.24074	0.214703	0.286806	9.50842	1.08621	0.508522	2.13601	0.0326783	0.0577927
ENSDARG00000087168	si:ch211-162i8.4	FALSE	5.15644	0.620657	0.724704	0.856429	0.391761	0.446829	5.15644	-0.401805	0.760764	-0.528161	0.597388	0.669633	5.15644	-0.80327	0.773407	-1.03861	0.298985	0.384669
ENSDARG00000101213	si:dkey-77p23.1p	FALSE	4.61512	2.18225	0.647844	3.36849	0.000755815	0.00140121	4.61512	-0.0979036	0.72092	-0.135804	0.891976	0.916494	4.61512	0.0524631	0.707523	0.0741504	0.940891	0.956406
ENSDARG00000098155	si:dkeyp-3b12.11	FALSE	1.56199	-5.2179	1.62939	-3.20236	0.00136308	0.0024366	1.56199	-2.31439	1.39528	-1.65873	0.0971704	0.144848	1.56199	-2.0501	1.33935	-1.53067	0.125852	0.186397
ENSDARG00000016538	ovch1	FALSE	349.972	-1.92299	0.415254	-4.63088	3.64109e-06	8.71979e-06	349.972	-1.1455	0.414725	-2.76207	0.00574354	0.0116911	349.972	-0.617216	0.414073	-1.4906	0.136067	0.199435
ENSDARG00000116226	si:dkeyp-3b12.13	FALSE	0.502146	-3.6851	3.31769	-1.11074	0.26668	0.318636	0.502146	-3.25482	3.31769	-0.98105	0.326568	0.408073	0.502146	-3.35821	3.31769	-1.01221	0.311436	0.397878
ENSDARG00000016526	gata3	FALSE	21.5612	2.46269	0.422275	5.83196	5.47806e-09	1.69064e-08	21.5612	0.707149	0.436507	1.62002	0.105228	0.155216	21.5612	0.278614	0.441008	0.631765	0.52754	0.609507
ENSDARG00000096194	si:ch211-162i8.6	FALSE	0.285929	-1.95982	2.87673	-0.681267	0.495702	NA	0.285929	-3.3496	2.92977	-1.1433	0.252916	NA	0.285929	-1.58533	2.86878	-0.552617	0.580526	NA
ENSDARG00000109749	si:ch211-162i8.7	FALSE	7.66998	4.02191	0.941648	4.27114	1.94475e-05	4.33197e-05	7.66998	1.01377	0.979154	1.03535	0.300506	0.380855	7.66998	1.835	0.959733	1.91199	0.0558777	0.092612
ENSDARG00000045552	si:dkey-202b22.6	FALSE	2.04135	-0.884288	0.836465	-1.05717	0.290433	0.343873	2.04135	-1.80737	0.97784	-1.84833	0.0645545	0.101395	2.04135	-2.20366	1.0254	-2.14908	0.0316279	0.0562069
ENSDARG00000087699	si:dkey-256i11.3	FALSE	0.1931	1.15077	3.07381	0.374377	0.708124	NA	0.1931	-2.50775	3.25743	-0.769855	0.441386	NA	0.1931	-1.64935	3.25743	-0.506334	0.612622	NA
ENSDARG00000032389	tspan12	FALSE	25.3434	0.125219	0.376796	0.332326	0.739643	0.777187	25.3434	-0.323625	0.38525	-0.840038	0.400887	0.483732	25.3434	-0.855994	0.391603	-2.18587	0.0288249	0.0518482
ENSDARG00000096084	si:dkey-256i11.6	FALSE	0.262115	-2.12805	3.28905	-0.647012	0.517624	NA	0.262115	-2.38243	3.32085	-0.717414	0.473119	NA	0.262115	-3.4476	3.32085	-1.03817	0.299192	NA
ENSDARG00000045694	prickle1b	FALSE	573.83	-0.852813	0.11041	-7.72405	1.1269e-14	5.2747e-14	573.83	-0.131055	0.109791	-1.19368	0.232602	0.307056	573.83	0.228334	0.109069	2.09347	0.0363071	0.0634509
ENSDARG00000070441	zdhhc17	FALSE	644.227	-1.08341	0.0922122	-11.7491	7.13745e-32	8.73312e-31	644.227	-0.666174	0.0922056	-7.22487	5.01585e-13	3.9405e-12	644.227	-0.577621	0.0917707	-6.29418	3.09036e-10	2.12978e-09
ENSDARG00000093713	si:dkey-256i11.2	FALSE	3.6609	2.80559	0.612895	4.5776	4.70343e-06	1.1152e-05	3.6609	0.922258	0.666036	1.3847	0.166145	0.230323	3.6609	0.205176	0.699114	0.29348	0.769155	0.819775
ENSDARG00000111237	si:dkeyp-3b12.5	FALSE	10.3204	0.885872	0.634064	1.39713	0.162374	0.204524	10.3204	0.912487	0.638344	1.42946	0.152872	0.214361	10.3204	1.31251	0.632956	2.07362	0.0381147	0.0661779
ENSDARG00000103411	si:dkeyp-3b12.8	FALSE	0.0251886	-2.96106	4.46002	-0.663911	0.506747	NA	0.0251886	-2.53078	4.46002	-0.567438	0.570417	NA	0.0251886	-2.63417	4.46002	-0.590618	0.554776	NA
ENSDARG00000098506	si:ch211-210m1.1	FALSE	0.551747	-2.82785	3.54381	-0.797968	0.424889	0.479751	0.551747	-3.35936	3.54381	-0.947951	0.343154	0.425286	0.551747	-0.238669	3.40219	-0.0701517	0.944073	0.958515
ENSDARG00000000019	ube2h	FALSE	2614.96	0.19806	0.105007	1.88616	0.0592732	0.0818942	2614.96	0.373109	0.10508	3.5507	0.000384203	0.000985046	2614.96	0.323852	0.105062	3.0825	0.00205271	0.00489386
ENSDARG00000101517	si:ch211-210m1.2p	FALSE	28.921	0.886121	0.49336	1.79609	0.0724799	0.098494	28.921	0.373243	0.498089	0.74935	0.453646	0.53478	28.921	0.350968	0.497531	0.70542	0.480549	0.565194
ENSDARG00000103719	si:ch211-210m1.3	FALSE	0.900517	-2.57401	2.35413	-1.0934	0.274218	0.326615	0.900517	0.0843706	2.15236	0.0391991	0.968732	0.976529	0.900517	-0.415969	2.17083	-0.191617	0.848042	0.884151
ENSDARG00000031228	podxl	FALSE	213.434	2.09549	0.298519	7.01963	2.22453e-12	8.82953e-12	213.434	1.25592	0.29955	4.19269	2.75661e-05	8.51883e-05	213.434	0.518573	0.300523	1.72557	0.084425	0.13247
ENSDARG00000097579	si:ch211-95o16.4	FALSE	4.45108	-4.67391	1.16506	-4.01174	6.0272e-05	0.000127233	4.45108	-6.59996	1.41813	-4.65399	3.2557e-06	1.15095e-05	4.45108	-3.85822	1.07163	-3.60031	0.000317833	0.000893515
ENSDARG00000069261	metap2a	FALSE	120.823	-0.783089	0.220528	-3.55097	0.000383819	0.000737757	120.823	0.245865	0.218167	1.12696	0.25976	0.337263	120.823	-0.693862	0.221636	-3.13064	0.00174424	0.00421951
ENSDARG00000006060	crybg1b	FALSE	113.354	0.69536	0.164885	4.21723	2.47319e-05	5.44511e-05	113.354	-0.676289	0.174015	-3.88639	0.000101748	0.000287854	113.354	-0.479784	0.171637	-2.79534	0.00518458	0.0113103
ENSDARG00000045513	taf3	FALSE	735.066	0.427658	0.0807081	5.29883	1.1655e-07	3.21513e-07	735.066	0.602397	0.0810183	7.43532	1.04315e-13	8.78077e-13	735.066	0.434331	0.0811086	5.35493	8.559e-08	4.27363e-07
ENSDARG00000114893	znf1038	FALSE	27.1159	0.255943	0.33063	0.774108	0.438867	0.49342	27.1159	0.235476	0.334479	0.704008	0.481428	0.561385	27.1159	-0.403088	0.340997	-1.18209	0.237172	0.317357
ENSDARG00000102644	si:dkey-109m8.1	FALSE	4.03499	1.19631	0.695483	1.72012	0.0854103	0.114342	4.03499	2.25048	0.682384	3.29796	0.000973888	0.00231348	4.03499	2.13211	0.682603	3.1235	0.00178712	0.00431456
ENSDARG00000098878	si:dkey-27p2.1	FALSE	0.29198	-3.97267	3.71867	-1.0683	0.285383	NA	0.29198	-3.54239	3.71867	-0.952598	0.340794	NA	0.29198	-3.64578	3.71867	-0.9804	0.326889	NA
ENSDARG00000007315	tmpoa	FALSE	210.644	0.740891	0.116339	6.36841	1.91002e-10	6.61458e-10	210.644	0.702831	0.117638	5.97452	2.30774e-09	1.2159e-08	210.644	0.45617	0.118132	3.86153	0.000112681	0.00034533
ENSDARG00000101695	si:dkey-26m3.3	FALSE	24.6213	-0.502537	0.285994	-1.75716	0.0788909	0.106438	24.6213	-0.978189	0.302236	-3.2365	0.00121004	0.0028281	24.6213	-0.948795	0.29919	-3.17121	0.00151806	0.00372311
ENSDARG00000034326	ing3	FALSE	598.992	0.143132	0.0699677	2.04569	0.0407873	0.0581502	598.992	0.133373	0.0708825	1.88161	0.0598885	0.0948843	598.992	0.328655	0.0702091	4.68108	2.85364e-06	1.14067e-05
ENSDARG00000099829	si:ch211-215p11.2p	FALSE	97.1131	-2.57868	0.199501	-12.9257	3.22437e-38	5.35338e-37	97.1131	-2.51681	0.205731	-12.2335	2.05834e-34	7.29432e-33	97.1131	-2.82293	0.209865	-13.4512	3.0305e-41	2.09688e-39
ENSDARG00000104925	si:dkey-26m3.2	FALSE	1.53404	-5.27123	2.01839	-2.6116	0.00901186	0.0143156	1.53404	-2.49316	1.85149	-1.34657	0.178118	0.244533	1.53404	-4.94434	2.01839	-2.44965	0.0142996	0.0279341
ENSDARG00000102848	si:ch211-215p11.5	FALSE	45.4565	0.163134	0.388089	0.420351	0.674229	0.717469	45.4565	0.605345	0.387953	1.56035	0.118676	0.172393	45.4565	-0.0481122	0.390947	-0.123066	0.902055	0.926733
ENSDARG00000101598	si:ch211-215p11.1	FALSE	213.946	-0.925161	0.300849	-3.07516	0.00210389	0.0036754	213.946	-1.14554	0.302294	-3.78949	0.000150958	0.000416142	213.946	-1.54584	0.303213	-5.09819	3.42913e-07	1.57654e-06
ENSDARG00000025859	lmf2b	FALSE	161.279	1.942	0.234399	8.285	1.18113e-16	6.30718e-16	161.279	0.723463	0.237035	3.05214	0.00227219	0.00503704	161.279	0.502693	0.237357	2.11788	0.0341853	0.0601415
ENSDARG00000089005	si:ch211-210m1.4p	FALSE	0.0554091	-1.98235	4.46011	-0.444461	0.656709	NA	0.0554091	-2.51385	4.46011	-0.563631	0.573005	NA	0.0554091	-1.65546	4.46011	-0.37117	0.710511	NA
ENSDARG00000101450	si:ch211-215p11.3	FALSE	6.26803	1.92803	0.496344	3.88446	0.000102556	0.000211053	6.26803	0.363527	0.542289	0.670356	0.502631	0.581601	6.26803	1.38013	0.50945	2.70906	0.00674735	0.0143046
ENSDARG00000101689	si:dkey-31n13.3	FALSE	33.1957	1.94396	0.362432	5.36367	8.1548e-08	2.28211e-07	33.1957	0.666696	0.370603	1.79895	0.0720269	0.111605	33.1957	-0.0744571	0.377035	-0.19748	0.843452	0.880714
ENSDARG00000113022	si:ch211-207e19.15	FALSE	1.3579	1.67758	0.836861	2.00461	0.0450053	0.0635872	1.3579	0.64094	0.906642	0.706938	0.479605	0.559519	1.3579	0.901356	0.88273	1.0211	0.307207	0.393491
ENSDARG00000093427	si:dkey-115f9.2	FALSE	50.656	-0.790442	0.32522	-2.43049	0.0150786	0.0231451	50.656	-0.174825	0.32365	-0.540167	0.589082	0.662146	50.656	0.21061	0.320602	0.65692	0.511232	0.594144
ENSDARG00000104893	si:ch211-207e19.2	FALSE	6.55095	1.54439	0.425144	3.63263	0.00028055	0.000547472	6.55095	0.231923	0.470906	0.492502	0.622364	0.692029	6.55095	0.817759	0.44659	1.83112	0.067083	0.108602
ENSDARG00000096099	si:dkey-9p20.19	FALSE	43.6035	-1.93777	0.24759	-7.82652	5.0155e-15	2.40121e-14	43.6035	-1.68587	0.251313	-6.70826	1.96964e-11	1.30509e-10	43.6035	-1.6372	0.24797	-6.60242	4.04497e-11	3.11412e-10
ENSDARG00000102455	znf1133	FALSE	2.50262	1.18009	0.652379	1.8089	0.0704671	0.0959944	2.50262	0.195239	0.702611	0.277877	0.781107	0.827732	2.50262	-0.243822	0.722689	-0.337382	0.735829	0.79154
ENSDARG00000101312	si:dkey-31n13.4	FALSE	103.718	1.46424	0.280581	5.21859	1.80288e-07	4.88817e-07	103.718	0.54843	0.283506	1.93445	0.0530573	0.0852571	103.718	0.289983	0.284047	1.0209	0.307303	0.393542
ENSDARG00000101351	si:ch211-207e19.11	FALSE	4.92172	1.82715	0.533785	3.42301	0.000619314	0.00116153	4.92172	0.818463	0.564897	1.44887	0.147374	0.207734	4.92172	0.629431	0.567802	1.10854	0.267629	0.350535
ENSDARG00000098569	si:ch211-215p11.4	FALSE	21.6044	-0.3664	0.560729	-0.653435	0.513476	0.566736	21.6044	-2.036	0.589914	-3.45135	0.000557795	0.00138819	21.6044	-1.4513	0.575577	-2.52147	0.0116865	0.0234195
ENSDARG00000110323	znf986	FALSE	10.972	1.19705	0.600468	1.99353	0.0462037	0.0651608	10.972	0.786547	0.608229	1.29317	0.195951	0.265342	10.972	0.93669	0.605343	1.54737	0.121774	0.181201
ENSDARG00000099926	si:dkey-26m3.1	FALSE	0.0712538	-3.23705	4.45871	-0.726007	0.467835	NA	0.0712538	-2.80678	4.45871	-0.629505	0.529018	NA	0.0712538	-2.91017	4.45871	-0.652693	0.513955	NA
ENSDARG00000045514	atp5f1c	FALSE	2026.52	0.70336	0.112863	6.23197	4.60604e-10	1.54485e-09	2026.52	0.746697	0.112981	6.60905	3.86786e-11	2.47573e-10	2026.52	0.773475	0.112935	6.84885	7.44457e-12	6.23429e-11
ENSDARG00000045485	rassf8b	FALSE	289.664	-0.255251	0.216145	-1.18092	0.237634	0.287557	289.664	-0.0891711	0.216539	-0.411801	0.680486	0.742441	289.664	-0.0741243	0.216337	-0.342633	0.731875	0.788451
ENSDARG00000095980	si:ch73-381a20.2	FALSE	0.951394	2.07283	1.09502	1.89296	0.0583626	0.0807368	0.951394	0.103282	1.24417	0.0830131	0.933841	0.949315	0.951394	1.72734	1.11652	1.54708	0.121845	0.181277
ENSDARG00000086259	si:dkey-234l24.9p	FALSE	4.62032	1.5173	0.60189	2.5209	0.0117054	0.0182714	4.62032	2.08488	0.598707	3.48231	0.000497108	0.00124861	4.62032	1.87464	0.600926	3.11958	0.00181107	0.0043678
ENSDARG00000053131	irak3	FALSE	7.36772	3.59296	0.485081	7.40692	1.29264e-13	5.61637e-13	7.36772	1.32638	0.527663	2.51369	0.0119476	0.0225609	7.36772	0.874931	0.540681	1.6182	0.105619	0.160669
ENSDARG00000007405	strap	FALSE	470.121	1.58479	0.113458	13.9682	2.43865e-44	5.28539e-43	470.121	1.17268	0.114373	10.253	1.1468e-24	2.24469e-23	470.121	1.0729	0.114365	9.38139	6.51103e-21	1.23768e-19
ENSDARG00000005547	rint1	FALSE	141.215	0.382678	0.157822	2.42474	0.0153194	0.023477	141.215	0.0968465	0.160578	0.603113	0.546433	0.622218	141.215	0.189649	0.159663	1.1878	0.23491	0.314818
ENSDARG00000105079	si:ch211-157e21.2	FALSE	42.0947	1.57499	0.339125	4.64428	3.41263e-06	8.19748e-06	42.0947	1.72233	0.340327	5.06082	4.17451e-07	1.67349e-06	42.0947	2.15722	0.338087	6.38067	1.76312e-10	1.25898e-09
ENSDARG00000097326	si:dkeyp-14f10.3	FALSE	0.146846	-2.1382	2.99697	-0.713454	0.475565	NA	0.146846	-0.243839	2.88052	-0.0846511	0.932539	NA	0.146846	-1.81131	2.99697	-0.604381	0.54559	NA
ENSDARG00000100959	si:dkey-3p4.7	FALSE	7.09184	1.54202	0.498058	3.09606	0.0019611	0.00343723	7.09184	1.26831	0.508664	2.4934	0.0126524	0.0237395	7.09184	0.928952	0.513519	1.80899	0.0704522	0.113288
ENSDARG00000006029	lta4h	FALSE	174.826	3.78329	0.163733	23.1064	3.99257e-118	8.37139e-116	174.826	1.97395	0.16759	11.7784	5.04227e-32	1.54375e-30	174.826	1.66501	0.168324	9.89167	4.52417e-23	9.98527e-22
ENSDARG00000090957	loc100536109	FALSE	11.0572	2.13934	0.419959	5.09417	3.50274e-07	9.2408e-07	11.0572	1.95768	0.427298	4.58154	4.6157e-06	1.59686e-05	11.0572	2.30908	0.421438	5.47905	4.27616e-08	2.23178e-07
ENSDARG00000096149	NA	FALSE	2.83651	1.73687	1.03988	1.67026	0.0948682	0.125708	2.83651	0.52694	1.07762	0.488987	0.624851	0.694203	2.83651	1.10612	1.05667	1.0468	0.295193	0.380767
ENSDARG00000100896	znf973	FALSE	35.9934	0.167641	0.394608	0.424828	0.670962	0.714446	35.9934	-0.189118	0.399524	-0.473358	0.635958	0.703972	35.9934	-0.490279	0.401238	-1.22192	0.22174	0.300455
ENSDARG00000111731	znf972	FALSE	7.03125	0.510852	0.73165	0.698219	0.48504	0.53907	7.03125	-0.149022	0.75204	-0.198157	0.842922	0.877051	7.03125	0.643444	0.734068	0.876546	0.380733	0.468711
ENSDARG00000100565	si:dkey-29n10.1p	FALSE	2.01084	0.266424	1.16881	0.227945	0.819689	0.846828	2.01084	0.691528	1.16844	0.591838	0.553959	0.629105	2.01084	2.5012	1.11842	2.23637	0.0253276	0.0462731
ENSDARG00000070535	ripply2	FALSE	0.830644	1.96947	1.15743	1.70158	0.088834	0.118507	0.830644	0.127934	1.29555	0.0987492	0.921337	0.939671	0.830644	1.30886	1.19405	1.09616	0.27301	0.356454
ENSDARG00000101254	si:ch211-157e21.22	FALSE	8.75365	3.73806	0.459805	8.12966	4.30503e-16	2.21964e-15	8.75365	2.34115	0.482471	4.85241	1.21971e-06	4.59023e-06	8.75365	2.89799	0.470953	6.15346	7.58098e-10	4.97319e-09
ENSDARG00000097195	si:dkey-202b22.7	FALSE	0.0569269	-1.99309	4.46005	-0.446875	0.654965	NA	0.0569269	-1.56281	4.46005	-0.350403	0.726037	NA	0.0569269	-2.62798	4.46005	-0.589227	0.555709	NA
ENSDARG00000029018	cdkn1ba	FALSE	365.235	0.466485	0.203156	2.2962	0.0216646	0.0324201	365.235	0.740292	0.20329	3.64155	0.000271003	0.000713319	365.235	0.322646	0.203648	1.58433	0.113119	0.17026
ENSDARG00000058042	kitlgb	FALSE	28.3116	1.20151	0.338146	3.55324	0.000380523	0.000731778	28.3116	0.512404	0.346381	1.47931	0.139059	0.197553	28.3116	0.536446	0.345074	1.55459	0.120045	0.179081
ENSDARG00000092083	si:dkey-115f9.1	FALSE	16.7339	-0.449467	0.371629	-1.20945	0.226489	0.275504	16.7339	0.320008	0.365851	0.874694	0.381741	0.464783	16.7339	0.374377	0.363631	1.02955	0.30322	0.38925
ENSDARG00000000018	nrf1	FALSE	784.226	-1.16339	0.0858052	-13.5585	7.0546e-42	1.3721e-40	784.226	-0.670426	0.0856407	-7.82836	4.94286e-15	4.67226e-14	784.226	-1.0222	0.0861865	-11.8603	1.90315e-32	7.89709e-31
ENSDARG00000102342	si:zfos-476e6.3	FALSE	0.162135	-1.70755	3.52913	-0.483845	0.628496	NA	0.162135	-2.92068	3.55852	-0.820757	0.411785	NA	0.162135	-1.15574	3.50841	-0.32942	0.741838	NA
ENSDARG00000098221	st8sia1	FALSE	640.168	-0.283303	0.172281	-1.64443	0.100087	0.131986	640.168	0.112826	0.172294	0.654844	0.512568	0.590876	640.168	-0.0859455	0.172379	-0.498585	0.618072	0.691837
ENSDARG00000094299	si:ch211-161f1.3	FALSE	6.68006	-2.49839	0.662317	-3.77219	0.000161823	0.000325311	6.68006	-3.83124	0.855321	-4.4793	7.48874e-06	2.51171e-05	6.68006	-3.25163	0.758153	-4.28888	1.79575e-05	6.34102e-05
ENSDARG00000045747	cped1	FALSE	29.0548	1.31207	0.505615	2.59499	0.00945925	0.0149782	29.0548	0.0306086	0.513898	0.0595616	0.952505	0.963787	29.0548	-0.259608	0.515521	-0.503583	0.614554	0.688819
ENSDARG00000088044	si:ch73-139j3.4	FALSE	10.0408	-0.249811	0.426749	-0.585382	0.558291	0.609763	10.0408	-0.7415	0.452274	-1.63949	0.101111	0.149938	10.0408	-0.552753	0.442421	-1.24938	0.211525	0.288734
ENSDARG00000109403	si:dkey-234l24.1	FALSE	0.621275	-2.95347	1.85668	-1.59073	0.111671	0.145727	0.621275	-0.343561	1.57722	-0.217826	0.827564	0.865022	0.621275	-1.75455	1.76574	-0.993664	0.320387	0.407338
ENSDARG00000094534	si:dkey-234l24.2p	FALSE	2.68496	0.2861	1.00257	0.285366	0.775364	0.808917	2.68496	0.62969	1.005	0.626555	0.530951	0.608254	2.68496	1.70515	0.97691	1.74545	0.0809064	0.127665
ENSDARG00000100492	si:dkey-256e21.1	FALSE	6.63474	-1.71913	0.70613	-2.43458	0.0149092	0.0229042	6.63474	-1.34591	0.707849	-1.90141	0.0572486	0.0912083	6.63474	-1.17436	0.698103	-1.68222	0.092527	0.143498
ENSDARG00000073766	tnni1d	FALSE	8.19478	5.99071	1.28759	4.65264	3.27708e-06	7.89037e-06	8.19478	4.02732	1.29734	3.10429	0.00190734	0.00429112	8.19478	3.62888	1.30004	2.79135	0.0052488	0.0114396
ENSDARG00000095705	cdpf1	FALSE	193.175	0.393963	0.163762	2.4057	0.0161415	0.0246508	193.175	0.400255	0.164783	2.42899	0.015141	0.0279464	193.175	0.387968	0.164523	2.35813	0.0183672	0.0348613
ENSDARG00000091327	si:dkeyp-86c4.2	FALSE	0.0227085	-2.94412	4.46011	-0.6601	0.50919	NA	0.0227085	-2.51384	4.46011	-0.563629	0.573007	NA	0.0227085	-2.61723	4.46011	-0.586809	0.557332	NA
ENSDARG00000099845	zgc:174275	FALSE	42.1021	0.775322	0.951542	0.814805	0.415184	0.470116	42.1021	0.139294	0.953787	0.146043	0.883888	0.910603	42.1021	0.760708	0.952065	0.799009	0.424285	0.511096
ENSDARG00000113738	si:dkey-234l24.7	FALSE	0.216373	0	3.2748	0	1	NA	0.216373	1.41478	3.10209	0.456074	0.648336	NA	0.216373	0.0315175	3.16711	0.00995152	0.99206	NA
ENSDARG00000098585	si:ch211-237a4.2	FALSE	0.398386	-2.81424	2.55753	-1.10037	0.271171	NA	0.398386	-1.4612	2.4852	-0.587962	0.556558	NA	0.398386	-3.44914	2.55753	-1.34862	0.17746	NA
ENSDARG00000103405	si:dkey-3p4.3	FALSE	20.5853	-0.22691	0.466419	-0.486494	0.626617	0.673562	20.5853	-1.09921	0.482821	-2.27664	0.0228075	0.0404213	20.5853	-0.829418	0.476524	-1.74056	0.0817606	0.128805
ENSDARG00000098179	nlrp12l2	FALSE	12.4006	-1.57671	0.874502	-1.80298	0.0713907	0.0971617	12.4006	-2.98754	0.93414	-3.19817	0.00138302	0.00319515	12.4006	-1.17439	0.872963	-1.34529	0.17853	0.250548
ENSDARG00000005476	nav3	FALSE	1162.31	-0.184029	0.09401	-1.95755	0.0502828	0.0704504	1162.31	-0.825608	0.0951381	-8.678	4.02789e-18	4.90668e-17	1162.31	-0.714518	0.0948359	-7.53425	4.9114e-14	5.1607e-13
ENSDARG00000098530	si:dkeyp-86c4.3	FALSE	0.264482	-2.45279	3.74535	-0.654888	0.51254	NA	0.264482	-2.9843	3.74535	-0.796801	0.425567	NA	0.264482	-3.08768	3.74535	-0.824405	0.40971	NA
ENSDARG00000104476	si:dkey-41c6.3	FALSE	7.92568	1.54572	0.447271	3.45588	0.000548491	0.00103572	7.92568	0.383462	0.477192	0.803581	0.421639	0.504206	7.92568	0.116755	0.482353	0.242053	0.808739	0.852146
ENSDARG00000078749	b4galnt3a	FALSE	1.66734	2.19782	1.13993	1.92802	0.0538521	0.0750334	1.66734	-0.346416	1.24576	-0.278077	0.780953	0.827622	1.66734	-0.108649	1.22094	-0.0889882	0.929091	0.947335
ENSDARG00000013789	sim1b	FALSE	3.43418	-0.740285	0.753792	-0.982081	0.32606	0.381225	3.43418	-0.971266	0.789707	-1.22991	0.218732	0.291401	3.43418	-0.761637	0.770576	-0.988399	0.322957	0.410004
ENSDARG00000097023	si:dkey-234l24.10p	FALSE	1.59027	4.61887	1.18498	3.89783	9.70574e-05	0.000200362	1.59027	1.69302	1.27893	1.32378	0.185575	0.253154	1.59027	0.866647	1.34252	0.645536	0.51858	0.601262
ENSDARG00000093588	si:dkey-234l24.8	FALSE	0.931118	-0.704964	1.4119	-0.499303	0.617566	0.66528	0.931118	1.55948	1.29524	1.204	0.228588	0.302595	0.931118	1.16293	1.30576	0.890619	0.373134	0.461013
ENSDARG00000062808	NA	FALSE	2.98142	-0.386536	1.0099	-0.382745	0.701908	0.743237	2.98142	0.0218469	1.01022	0.0216259	0.982746	0.987026	2.98142	0.629449	0.988514	0.636762	0.52428	0.606398
ENSDARG00000097419	si:dkey-234l24.9p	FALSE	0.918633	1.71777	1.04613	1.64202	0.100586	0.132561	0.918633	1.01511	1.10589	0.917916	0.358663	0.441305	0.918633	1.12501	1.09091	1.03126	0.302419	0.388456
ENSDARG00000091656	lsm8	FALSE	172.137	0.858019	0.133892	6.40827	1.4718e-10	5.1485e-10	172.137	0.914644	0.134904	6.77998	1.20196e-11	8.18166e-11	172.137	0.565871	0.135746	4.1686	3.06482e-05	0.000104118
ENSDARG00000092341	si:rp71-3c13.3	FALSE	23.8125	-2.20852	0.387873	-5.69393	1.24149e-08	3.72393e-08	23.8125	-2.4368	0.408302	-5.96814	2.39977e-09	1.26175e-08	23.8125	-2.54285	0.408373	-6.22679	4.76103e-10	3.20923e-09
ENSDARG00000098958	znf1100	FALSE	1.63106	1.48224	0.717576	2.06562	0.0388641	0.0556491	1.63106	0.134661	0.837192	0.160848	0.872213	0.901495	1.63106	1.68849	0.721876	2.33903	0.019334	0.0365061
ENSDARG00000045516	itih2	FALSE	18.371	-1.12981	0.445295	-2.53722	0.0111738	0.0175097	18.371	0.705345	0.42381	1.6643	0.096053	0.143344	18.371	0.0315877	0.43014	0.073436	0.941459	0.956668
ENSDARG00000034700	vegfab	FALSE	128.038	1.28674	0.283062	4.54578	5.47316e-06	1.29019e-05	128.038	1.32272	0.283703	4.66235	3.12618e-06	1.10757e-05	128.038	1.25916	0.283623	4.43957	9.01389e-06	3.34107e-05
ENSDARG00000008986	e2f7	FALSE	41.261	1.58994	0.211824	7.50596	6.09795e-14	2.70991e-13	41.261	0.561024	0.222128	2.52568	0.0115476	0.0218966	41.261	0.127915	0.226161	0.565593	0.571671	0.650444
ENSDARG00000105570	crestin	FALSE	3.85558	0.317309	0.605623	0.523938	0.600322	0.649078	3.85558	-0.676865	0.659155	-1.02687	0.304482	0.38503	3.85558	-1.13315	0.681531	-1.66265	0.0963829	0.148579
ENSDARG00000093247	si:dkey-98l9.2	FALSE	3.60432	0.0854443	0.759444	0.112509	0.91042	0.92489	3.60432	-0.341771	0.794674	-0.430077	0.667139	0.731181	3.60432	0.365384	0.760484	0.480462	0.630899	0.703068
ENSDARG00000019328	plxna4	FALSE	1386.24	-1.87105	0.148002	-12.642	1.23801e-36	1.88889e-35	1386.24	-1.29073	0.147829	-8.73128	2.51804e-18	3.128e-17	1386.24	-0.881718	0.147409	-5.98145	2.21161e-09	1.37429e-08
ENSDARG00000104932	si:ch211-261d9.1	FALSE	4.22617	-1.6098	0.81593	-1.97296	0.0484997	0.0681695	4.22617	-2.22807	0.887195	-2.51136	0.0120266	0.0226853	4.22617	-1.55364	0.829706	-1.87251	0.0611357	0.100181
ENSDARG00000045515	kin	FALSE	69.9453	2.02612	0.160483	12.6252	1.53446e-36	2.32708e-35	69.9453	1.12576	0.167081	6.73779	1.60817e-11	1.07666e-10	69.9453	1.06081	0.166787	6.36026	2.01415e-10	1.42426e-09
ENSDARG00000031777	pparaa	FALSE	496.489	-1.50852	0.185906	-8.1144	4.88175e-16	2.50998e-15	496.489	-0.94184	0.185619	-5.07405	3.89432e-07	1.56684e-06	496.489	-0.685703	0.185055	-3.70541	0.000211049	0.000614345
ENSDARG00000102475	si:dkey-3p4.1	FALSE	31.6321	1.0813	0.457531	2.36333	0.0181117	0.0274553	31.6321	0.0680961	0.465264	0.14636	0.883637	0.910495	31.6321	0.213445	0.46331	0.460695	0.645017	0.715058
ENSDARG00000099444	znf1122	FALSE	16.5626	0.864997	0.538721	1.60565	0.108351	0.141861	16.5626	0.421683	0.545215	0.773424	0.439271	0.521432	16.5626	0.159337	0.546871	0.291362	0.770775	0.82109
ENSDARG00000099850	iqsec3a	FALSE	3361.19	-2.46008	0.12389	-19.8571	9.57197e-88	9.42788e-86	3361.19	-1.42161	0.123494	-11.5116	1.15363e-30	3.25474e-29	3361.19	-1.03484	0.123283	-8.39404	4.6973e-17	6.54288e-16
ENSDARG00000103946	si:dkey-124l13.1	FALSE	80.7821	-0.710478	0.291058	-2.44102	0.0146459	0.0225234	80.7821	-0.297927	0.29106	-1.02359	0.306028	0.386755	80.7821	-0.664879	0.292442	-2.27354	0.0229936	0.0425227
ENSDARG00000098986	znf1040	FALSE	10.8661	2.3557	0.373088	6.31405	2.71823e-10	9.29138e-10	10.8661	1.22071	0.3933	3.10376	0.00191075	0.00429846	10.8661	0.894059	0.398247	2.24498	0.0247691	0.0453817
ENSDARG00000099046	si:ch211-227p7.5	FALSE	5.44699	1.73234	0.707361	2.44902	0.0143244	0.0220636	5.44699	0.579494	0.731586	0.792107	0.428298	0.510531	5.44699	1.00437	0.720438	1.39411	0.163285	0.232435
ENSDARG00000094973	wnt16	FALSE	7.28769	2.65964	0.655206	4.05924	4.92334e-05	0.00010485	7.28769	0.7234	0.6854	1.05544	0.291223	0.371334	7.28769	1.30137	0.671399	1.9383	0.0525867	0.0879368
ENSDARG00000030614	syt1a	FALSE	10228.2	-0.985252	0.11724	-8.40374	4.32475e-17	2.37728e-16	10228.2	-0.126876	0.117192	-1.08264	0.278968	0.358167	10228.2	0.0590303	0.117168	0.50381	0.614395	0.688697
ENSDARG00000098884	si:dkeyp-33c10.5	FALSE	0.687357	-2.37308	2.27735	-1.04203	0.297396	0.351378	0.687357	-1.08052	2.20569	-0.48988	0.624219	0.69364	0.687357	0.438026	2.03593	0.215148	0.829652	0.869092
ENSDARG00000113769	znf1139	FALSE	10.8059	-0.0944802	0.47353	-0.199523	0.841853	0.866202	10.8059	-0.454926	0.488099	-0.932036	0.351318	0.433714	10.8059	-1.02172	0.500953	-2.03956	0.0413941	0.0711726
ENSDARG00000103119	si:dkeyp-33c10.7	FALSE	4.94364	1.91103	0.758959	2.51796	0.0118036	0.0184175	4.94364	0.235034	0.793518	0.296193	0.767083	0.816309	4.94364	0.439595	0.784935	0.56004	0.575452	0.653729
ENSDARG00000063054	shank3b	FALSE	92.0072	-0.154492	0.292776	-0.527681	0.597721	0.64662	92.0072	-0.15879	0.294282	-0.539583	0.589485	0.662491	92.0072	-0.358945	0.294688	-1.21805	0.223205	0.302026
ENSDARG00000063255	btbd11a	FALSE	973.019	-1.33566	0.112487	-11.8739	1.61726e-32	2.03644e-31	973.019	-0.512618	0.11193	-4.57982	4.6538e-06	1.60904e-05	973.019	-0.479445	0.111774	-4.28942	1.79144e-05	6.32902e-05
ENSDARG00000045658	msrb3	FALSE	390.58	-0.75587	0.29486	-2.56349	0.0103627	0.0163172	390.58	-1.8445	0.297171	-6.20689	5.40432e-10	3.0701e-09	390.58	-1.63302	0.296467	-5.50826	3.62394e-08	1.91302e-07
ENSDARG00000094457	si:dkey-222f8.6	FALSE	8.52891	-1.53321	0.91837	-1.66949	0.0950209	0.125892	8.52891	-1.53435	0.928575	-1.65237	0.0984587	0.146555	8.52891	-1.45738	0.923746	-1.57769	0.114638	0.172333
ENSDARG00000104018	mtpn	FALSE	1476.22	0.831259	0.0913657	9.09815	9.18854e-20	5.93908e-19	1476.22	0.608149	0.0917032	6.63171	3.31822e-11	2.14375e-10	1476.22	0.558889	0.0916669	6.09695	1.08108e-09	6.95398e-09
ENSDARG00000113660	si:ch211-196f19.1	FALSE	30.2857	2.83747	0.537802	5.27605	1.31997e-07	3.6214e-07	30.2857	1.14176	0.544479	2.09699	0.0359948	0.0606605	30.2857	0.354367	0.549675	0.644684	0.519132	0.601777
ENSDARG00000114124	si:dkey-3p4.8	FALSE	3.77153	1.43012	0.806811	1.77256	0.0763018	0.103206	3.77153	0.202499	0.860157	0.235421	0.813882	0.853833	3.77153	1.94551	0.803344	2.42176	0.0154455	0.029894
ENSDARG00000024465	mrps18a	FALSE	156.503	0.889077	0.132003	6.73527	1.63623e-11	6.11228e-11	156.503	0.675432	0.134096	5.03694	4.7304e-07	1.88216e-06	156.503	0.617746	0.133905	4.61331	3.96307e-06	1.55077e-05
ENSDARG00000103417	si:dkey-269o24.6	FALSE	6.00785	0.526268	0.656446	0.801692	0.422731	0.477646	6.00785	-0.672447	0.703812	-0.955436	0.339357	0.421316	6.00785	0.533722	0.661977	0.806255	0.420096	0.506821
ENSDARG00000022858	wnt7ba	FALSE	65.8998	-1.61705	0.207896	-7.77816	7.35878e-15	3.48928e-14	65.8998	-1.54629	0.213055	-7.25769	3.9375e-13	3.12975e-12	65.8998	-1.78747	0.215399	-8.2984	1.05522e-16	1.42396e-15
ENSDARG00000101688	si:dkey-207l24.2	FALSE	0.899722	-2.54407	1.91115	-1.33117	0.183131	0.227922	0.899722	-3.4446	2.06509	-1.66801	0.095313	0.142438	0.899722	-2.01919	1.8837	-1.07193	0.283753	0.368395
ENSDARG00000041205	slc6a1l	FALSE	1291.01	-1.87012	0.135908	-13.7602	4.42149e-43	9.07144e-42	1291.01	-0.698036	0.135104	-5.16667	2.38297e-07	9.84966e-07	1291.01	-0.540895	0.13491	-4.00931	6.08973e-05	0.000196074
ENSDARG00000104704	si:ch211-271g18.1	FALSE	4.84148	2.20347	0.623797	3.53236	0.000411872	0.000788285	4.84148	1.43028	0.643769	2.22173	0.0263018	0.04598	4.84148	0.985544	0.653015	1.50922	0.131242	0.193326
ENSDARG00000098612	chrm2a	FALSE	218.16	-1.80962	0.220989	-8.18873	2.64001e-16	1.37682e-15	218.16	-0.958088	0.219245	-4.36994	1.2428e-05	4.04386e-05	218.16	-0.560588	0.217787	-2.57402	0.0100524	0.0204379
ENSDARG00000100341	si:ch211-196h24.2	FALSE	3.8503	2.47597	0.589238	4.20198	2.64588e-05	5.80731e-05	3.8503	1.25743	0.627143	2.00502	0.0449611	0.0738203	3.8503	1.26226	0.623179	2.02552	0.0428142	0.0733
ENSDARG00000102157	si:ch211-117i20.2	FALSE	41.8547	-2.67521	0.296148	-9.03336	1.66484e-19	1.06023e-18	41.8547	-1.70455	0.282292	-6.03826	1.55785e-09	8.3819e-09	41.8547	-1.48919	0.276076	-5.39413	6.88566e-08	3.48081e-07
ENSDARG00000008439	atxn10	FALSE	96.1072	-0.0361312	0.139967	-0.258141	0.796298	0.827011	96.1072	-0.390114	0.145878	-2.67424	0.00748984	0.0148674	96.1072	-0.431782	0.145281	-2.97205	0.00295819	0.00681148
ENSDARG00000069780	pus7l	FALSE	37.0329	0.780936	0.312108	2.50213	0.0123448	0.0192078	37.0329	0.723152	0.315373	2.29301	0.0218477	0.0388985	37.0329	1.17005	0.311645	3.75443	0.000173735	0.00051378
ENSDARG00000098928	si:ch211-196h24.1	FALSE	15.3079	0.697598	0.501384	1.39135	0.164121	0.206434	15.3079	-0.395305	0.517261	-0.764227	0.444732	0.526402	15.3079	-0.79419	0.522682	-1.51945	0.128649	0.190082
ENSDARG00000095106	si:dkey-28k24.2	FALSE	9.43003	1.63955	0.531675	3.08375	0.0020441	0.00357682	9.43003	0.547297	0.5519	0.991661	0.321363	0.402679	9.43003	0.651042	0.547755	1.18857	0.234611	0.314462
ENSDARG00000008235	cog5	FALSE	288.67	0.349988	0.091179	3.83847	0.000123805	0.000252416	288.67	0.319227	0.092578	3.44819	0.00056435	0.00140312	288.67	0.283945	0.0923314	3.07528	0.00210308	0.00500145
ENSDARG00000112648	si:dkeyp-82b4.2	FALSE	5.99619	3.35134	0.740163	4.52785	5.95878e-06	1.39823e-05	5.99619	0.329133	0.811109	0.405782	0.684903	0.746037	5.99619	1.98623	0.756563	2.62533	0.00865652	0.0178916
ENSDARG00000101245	znf1063	FALSE	7.87616	1.99921	0.688204	2.90497	0.00367293	0.00618833	7.87616	1.40419	0.69755	2.01303	0.0441116	0.0725718	7.87616	1.42847	0.695959	2.05252	0.0401192	0.0692413
ENSDARG00000103103	si:dkey-269o24.2	FALSE	28.3293	-1.00172	0.334171	-2.99764	0.00272078	0.00468011	28.3293	-1.47195	0.349397	-4.21284	2.52184e-05	7.84411e-05	28.3293	-1.18258	0.341554	-3.46236	0.000535463	0.00144248
ENSDARG00000004592	gpr22a	FALSE	342.494	-1.22468	0.162254	-7.54794	4.42201e-14	1.98328e-13	342.494	-0.00988233	0.160345	-0.0616317	0.950856	0.962647	342.494	-0.255456	0.160608	-1.59055	0.11171	0.168536
ENSDARG00000100655	si:dkey-28k24.1p	FALSE	6.23303	-0.301646	0.468387	-0.644009	0.519569	0.572548	6.23303	-0.926819	0.507859	-1.82495	0.0680081	0.106115	6.23303	-0.440932	0.482521	-0.913808	0.360818	0.448301
ENSDARG00000116992	znf1051	FALSE	19.2741	0.889836	0.389524	2.28442	0.0223471	0.0333801	19.2741	0.373576	0.399012	0.936253	0.349143	0.431452	19.2741	0.496181	0.39612	1.2526	0.21035	0.287391
ENSDARG00000113548	si:dkeyp-82b4.4	FALSE	2.2215	1.24811	0.870131	1.4344	0.151459	0.192132	2.2215	2.69057	0.844174	3.18722	0.00143646	0.00330867	2.2215	1.67261	0.866389	1.93056	0.053538	0.0892525
ENSDARG00000092000	znf1020	FALSE	12.2008	1.90285	0.392994	4.84193	1.28584e-06	3.21774e-06	12.2008	0.764048	0.41176	1.85556	0.0635156	0.0999274	12.2008	0.63645	0.412204	1.54402	0.122584	0.182191
ENSDARG00000094597	si:dkey-207j16.5	FALSE	0.366672	0.263636	2.01709	0.130701	0.896012	NA	0.366672	-1.35935	2.21561	-0.613535	0.539522	NA	0.366672	-0.761085	2.11672	-0.359559	0.719177	NA
ENSDARG00000100865	si:dkey-269o24.1	FALSE	4.39252	2.48031	0.547843	4.52741	5.97121e-06	1.40077e-05	4.39252	1.39362	0.580869	2.3992	0.016431	0.0300887	4.39252	1.65798	0.569577	2.9109	0.00360389	0.00814509
ENSDARG00000045748	stab2	FALSE	34.4069	1.95458	0.447746	4.36538	1.26901e-05	2.88433e-05	34.4069	1.01823	0.452525	2.25011	0.0244422	0.0430554	34.4069	0.295532	0.456687	0.647122	0.517553	0.600248
ENSDARG00000102340	ptn	FALSE	1322.32	-0.604638	0.121957	-4.95782	7.12903e-07	1.82542e-06	1322.32	-0.357198	0.12208	-2.92594	0.00343418	0.00732659	1322.32	0.0133801	0.121757	0.109892	0.912495	0.93467
ENSDARG00000101664	si:dkey-269o24.7	FALSE	0.470361	1.24215	1.29945	0.955902	0.339122	0.394447	0.470361	0.409238	1.38994	0.294429	0.76843	0.817366	0.470361	0.291903	1.3913	0.209805	0.83382	0.872599
ENSDARG00000101137	znf999	FALSE	9.15848	-2.08004	0.764744	-2.71992	0.00652973	0.0106002	9.15848	-3.32318	0.862167	-3.85445	0.000115992	0.000325028	9.15848	-1.88523	0.768797	-2.45219	0.0141991	0.0277718
ENSDARG00000045486	pawr	FALSE	189.733	1.40672	0.15577	9.03075	1.70505e-19	1.08484e-18	189.733	0.150273	0.159825	0.940235	0.347097	0.429326	189.733	0.177203	0.159312	1.1123	0.26601	0.34886
ENSDARG00000029071	creld2	FALSE	114.797	0.16757	0.306468	0.546778	0.584531	0.634459	114.797	-0.93089	0.311204	-2.99126	0.0027783	0.00605567	114.797	-1.38123	0.313153	-4.41072	1.03027e-05	3.78081e-05
ENSDARG00000017355	rsph9	FALSE	4.24851	-1.51406	0.774589	-1.95467	0.0506221	0.0708648	4.24851	-2.7607	0.899588	-3.06885	0.00214885	0.00478739	4.24851	-3.63194	1.01191	-3.58918	0.000331716	0.00092877
ENSDARG00000096172	znf1113	FALSE	23.1997	1.03938	0.343962	3.0218	0.00251279	0.00434313	23.1997	0.413109	0.352785	1.17099	0.241602	0.317	23.1997	-0.146616	0.359016	-0.408384	0.682992	0.747604
ENSDARG00000075501	cdnf	FALSE	4.14089	0.214885	0.493878	0.435097	0.663492	0.707675	4.14089	-0.841741	0.572199	-1.47106	0.141274	0.200371	4.14089	0.179676	0.506861	0.354487	0.722974	0.781478
ENSDARG00000103400	si:ch211-161m3.1	FALSE	3.64678	0.768068	0.563129	1.36393	0.17259	0.21588	3.64678	-0.187103	0.614451	-0.304505	0.760743	0.811059	3.64678	0.119454	0.594281	0.201007	0.840693	0.878497
ENSDARG00000098621	si:dkeyp-82b4.5	FALSE	6.73227	0.317156	0.73228	0.433108	0.664936	0.708997	6.73227	1.2107	0.725625	1.66849	0.095218	0.142305	6.73227	1.05709	0.726201	1.45564	0.145491	0.211007
ENSDARG00000100653	si:dkeyp-82b4.6	FALSE	0.117587	-3.44622	4.45786	-0.773065	0.439484	NA	0.117587	-3.01595	4.45786	-0.676546	0.498694	NA	0.117587	-3.11933	4.45786	-0.699737	0.484091	NA
ENSDARG00000087645	znf1064	FALSE	39.6029	0.479908	0.296273	1.61981	0.105272	0.138217	39.6029	0.498262	0.298794	1.66758	0.0953997	0.142538	39.6029	0.319245	0.299343	1.06649	0.286204	0.371176
ENSDARG00000101760	znf1016	FALSE	1.35942	2.44911	0.840823	2.91276	0.00358253	0.00604706	1.35942	0.0364146	1.03455	0.0351985	0.971921	0.979032	1.35942	1.43642	0.892533	1.60937	0.107534	0.163171
ENSDARG00000034717	def6c	FALSE	18.7939	2.40829	0.309355	7.78489	6.97751e-15	3.31417e-14	18.7939	1.26413	0.323834	3.90363	9.47598e-05	0.000269489	18.7939	1.10702	0.324625	3.41016	0.000649252	0.0017189
ENSDARG00000039346	ndufa5	FALSE	444.064	1.07349	0.140253	7.65394	1.94914e-14	8.96121e-14	444.064	1.2105	0.140544	8.61297	7.1189e-18	8.50366e-17	444.064	1.32067	0.140311	9.41247	4.84631e-21	9.32764e-20
ENSDARG00000100777	si:ch211-238e22.7	FALSE	1.12513	2.00872	0.987956	2.03321	0.0420317	0.0597489	1.12513	-0.396877	1.15866	-0.342531	0.731951	0.786263	1.12513	-0.777774	1.19704	-0.649747	0.515856	0.598609
ENSDARG00000093041	si:ch211-234c11.2	FALSE	7.00661	1.46701	0.765743	1.91581	0.0553899	0.0769398	7.00661	0.368036	0.783309	0.469848	0.638463	0.706152	7.00661	-0.436849	0.799832	-0.546176	0.584945	0.662283
ENSDARG00000093615	si:ch211-234c11.3	FALSE	3.08314	0.692365	0.662142	1.04564	0.295725	0.349613	3.08314	-0.349756	0.718955	-0.486478	0.626628	0.695843	3.08314	-0.0179895	0.696225	-0.0258386	0.979386	0.984873
ENSDARG00000094443	znf1036	FALSE	5.33826	1.43394	0.55114	2.60177	0.00927439	0.0147057	5.33826	0.561271	0.577532	0.971845	0.331128	0.412643	5.33826	0.659437	0.571772	1.15332	0.248779	0.330205
ENSDARG00000100229	si:ch211-238e22.5	FALSE	9.71593	1.26147	0.424876	2.96904	0.0029873	0.00510463	9.71593	0.0325745	0.453678	0.0718009	0.94276	0.956365	9.71593	-0.0650729	0.453483	-0.143496	0.885899	0.914343
ENSDARG00000069431	slc26a4	FALSE	11.7679	-0.156356	0.386841	-0.404187	0.686075	0.728198	11.7679	-0.581653	0.404416	-1.43826	0.150361	0.211364	11.7679	-1.30744	0.424825	-3.07759	0.00208684	0.00496582
ENSDARG00000112450	si:ch211-238e22.2	FALSE	5.85051	1.96526	0.450728	4.36018	1.29955e-05	2.9501e-05	5.85051	0.956268	0.482286	1.98278	0.0473921	0.0772616	5.85051	0.873467	0.481573	1.81378	0.0697118	0.112296
ENSDARG00000094500	si:ch211-238e22.4	FALSE	2.14901	1.0218	0.827015	1.23552	0.216636	0.264997	2.14901	-1.03067	0.946353	-1.0891	0.276111	0.35501	2.14901	-0.576462	0.901495	-0.639451	0.52253	0.604727
ENSDARG00000096014	znf1146	FALSE	0.368856	1.91847	2.03892	0.940924	0.346744	NA	0.368856	-0.123084	2.18341	-0.0563723	0.955045	NA	0.368856	-0.69915	2.24846	-0.310947	0.755841	NA
ENSDARG00000115628	si:dkey-40n15.3	FALSE	0.391903	-1.31816	2.86127	-0.460691	0.64502	NA	0.391903	-0.337265	2.81983	-0.119605	0.904796	NA	0.391903	-0.887078	2.85103	-0.311143	0.755692	NA
ENSDARG00000099355	si:ch211-238e22.1	FALSE	151.203	0.39987	0.181179	2.20704	0.0273114	0.0401646	151.203	0.0972809	0.183495	0.530156	0.596004	0.668406	151.203	0.580122	0.181513	3.19603	0.00139333	0.00345085
ENSDARG00000031956	tmem63a	FALSE	163.972	0.616068	0.104232	5.91056	3.4094e-09	1.07205e-08	163.972	-0.219563	0.110617	-1.9849	0.0471561	0.0769449	163.972	0.00238457	0.10843	0.0219918	0.982455	0.987055
ENSDARG00000116117	si:dkey-40n15.1	FALSE	2.52829	0.472367	0.982641	0.480712	0.630721	0.677369	2.52829	0.600614	0.990443	0.606409	0.544243	0.620081	2.52829	0.932284	0.979103	0.952182	0.341005	0.428629
ENSDARG00000010784	ppp1r12a	FALSE	2181.02	-1.39562	0.0766742	-18.2019	4.9819e-74	3.22159e-72	2181.02	-1.29161	0.0769997	-16.7743	3.76487e-63	4.98566e-61	2181.02	-1.27929	0.0768672	-16.6429	3.4094e-62	6.16745e-60
ENSDARG00000019420	etnk1	FALSE	4684.9	-0.880138	0.0607261	-14.4936	1.33029e-47	3.27858e-46	4684.9	-0.737453	0.0608576	-12.1177	8.51377e-34	2.88416e-32	4684.9	-0.367156	0.0606401	-6.05468	1.40701e-09	8.93982e-09
ENSDARG00000104804	si:ch211-238e22.8	FALSE	3.75017	4.31013	0.799824	5.38884	7.09132e-08	1.99397e-07	3.75017	1.69584	0.889376	1.90678	0.0565497	0.0902454	3.75017	4.32676	0.802779	5.38973	7.05644e-08	3.56259e-07
ENSDARG00000098987	znf1071	FALSE	0.0760547	-0.169435	4.37606	-0.0387187	0.969115	NA	0.0760547	-1.36717	4.46114	-0.306463	0.759252	NA	0.0760547	0	4.46114	0	1	NA
ENSDARG00000096215	si:ch211-197e10.1	FALSE	0.346169	-3.90929	2.75671	-1.4181	0.156161	NA	0.346169	-1.00683	2.6254	-0.383497	0.701351	NA	0.346169	-2.62061	2.75671	-0.95063	0.341792	NA
ENSDARG00000101223	si:ch211-229l10.11	FALSE	0.948267	-1.05231	1.34502	-0.782379	0.433992	0.488673	0.948267	-2.36791	1.59408	-1.48544	0.137427	0.195555	0.948267	0.24098	1.28614	0.187366	0.851373	0.886945
ENSDARG00000109844	si:dkey-153k10.6	FALSE	19.0622	0.980763	0.281692	3.48168	0.000498277	0.000945418	19.0622	1.61609	0.27906	5.79117	6.9896e-09	3.49127e-08	19.0622	1.67255	0.277317	6.0312	1.62748e-09	1.02877e-08
ENSDARG00000112541	znf1093	FALSE	11.5475	1.62161	0.560496	2.89317	0.00381375	0.00640921	11.5475	-0.154811	0.588512	-0.263054	0.792509	0.836939	11.5475	1.15172	0.566224	2.03404	0.0419479	0.0720056
ENSDARG00000041199	alg12	FALSE	146.575	-0.173427	0.196017	-0.884757	0.376288	0.431708	146.575	-0.395525	0.198383	-1.99375	0.0461797	0.0756017	146.575	-0.466707	0.198228	-2.3544	0.0185529	0.0351655
ENSDARG00000058030	hspa14	FALSE	224.61	2.16574	0.145722	14.8621	5.80535e-50	1.61158e-48	224.61	1.13979	0.148155	7.69324	1.43455e-14	1.3022e-13	224.61	0.867837	0.148622	5.83923	5.24416e-09	3.09869e-08
ENSDARG00000086130	si:ch211-42i6.2	FALSE	22.6693	2.26865	0.361507	6.27554	3.48413e-10	1.18015e-09	22.6693	0.0607539	0.383884	0.158261	0.874251	0.903197	22.6693	-0.670735	0.397746	-1.68634	0.0917307	0.142415
ENSDARG00000100221	si:ch211-22k7.1	FALSE	1.23166	1.24799	0.921375	1.35448	0.175582	0.219266	1.23166	0.667443	0.970528	0.687711	0.491635	0.570859	1.23166	1.24009	0.933889	1.32788	0.184217	0.257335
ENSDARG00000018688	elk3	FALSE	211.36	0.0631054	0.207797	0.303687	0.761366	0.796655	211.36	-1.29018	0.212885	-6.06047	1.35724e-09	7.36519e-09	211.36	-1.23388	0.212128	-5.81669	6.00241e-09	3.51818e-08
ENSDARG00000098727	si:dkey-241h1.11	FALSE	0.0689218	-3.10337	4.45931	-0.695929	0.486473	NA	0.0689218	-1.71131	4.45931	-0.383761	0.701155	NA	0.0689218	-2.77648	4.45931	-0.622625	0.533531	NA
ENSDARG00000096105	si:ch211-197e7.8	FALSE	4.99067	0.317581	0.665055	0.477526	0.632988	0.679487	4.99067	0.716751	0.665361	1.07724	0.281375	0.360738	4.99067	-0.53032	0.697844	-0.75994	0.44729	0.532958
ENSDARG00000098357	si:ch211-229l10.4	FALSE	4.42563	2.24297	0.765301	2.93084	0.00338052	0.00572984	4.42563	1.48618	0.781668	1.9013	0.057263	0.091226	4.42563	1.51445	0.779087	1.94388	0.05191	0.0869787
ENSDARG00000011661	twf1b	FALSE	669.515	0.842094	0.112371	7.49388	6.68659e-14	2.96198e-13	669.515	1.41048	0.112235	12.5672	3.19915e-36	1.2613e-34	669.515	1.1313	0.112387	10.0662	7.79372e-24	1.82339e-22
ENSDARG00000102273	si:ch211-229l10.9	FALSE	0.15018	0.909444	4.33767	0.209662	0.833932	NA	0.15018	0	4.46114	0	1	NA	0.15018	-0.612935	4.4253	-0.138507	0.88984	NA
ENSDARG00000033179	tmem243b	FALSE	176.586	0.591949	0.10293	5.75097	8.87342e-09	2.69317e-08	176.586	0.699419	0.104213	6.71142	1.92742e-11	1.27834e-10	176.586	0.662675	0.103908	6.3775	1.79999e-10	1.28398e-09
ENSDARG00000104124	znf1069	FALSE	18.6952	0.184218	0.516506	0.356661	0.721345	0.76111	18.6952	-0.0953587	0.522895	-0.182367	0.855295	0.887289	18.6952	-0.909042	0.533353	-1.70439	0.0883084	0.137805
ENSDARG00000103721	si:dkey-122c11.7	FALSE	4.59648	0.783777	0.764892	1.02469	0.30551	0.359797	4.59648	0.70775	0.77439	0.913945	0.360746	0.443493	4.59648	1.09165	0.764908	1.42716	0.153533	0.22094
ENSDARG00000103597	si:dkey-40j3.3	FALSE	3.72783	-0.894886	0.752124	-1.18981	0.23412	0.283676	3.72783	-1.30039	0.793859	-1.63807	0.101408	0.150318	3.72783	-1.90002	0.831241	-2.28577	0.0222679	0.0412965
ENSDARG00000101565	si:dkey-14d8.23	FALSE	15.8416	0.000276701	0.311681	0.000887771	0.999292	0.999544	15.8416	-0.224258	0.325434	-0.689104	0.490758	0.570055	15.8416	0.330541	0.31143	1.06136	0.288524	0.373695
ENSDARG00000103636	zgc:174703	FALSE	6.12003	1.91763	0.596619	3.21416	0.00130826	0.00234391	6.12003	0.833914	0.618809	1.34761	0.177783	0.244133	6.12003	0.649017	0.620728	1.04557	0.295758	0.381262
ENSDARG00000045705	meig1	FALSE	169.547	0.260273	0.159081	1.63611	0.101817	0.134063	169.547	1.0894	0.157731	6.90665	4.96228e-12	3.50897e-11	169.547	1.54633	0.156412	9.88622	4.77734e-23	1.05189e-21
ENSDARG00000104884	si:dkey-40j3.4	FALSE	0.75047	-0.990637	1.40871	-0.703224	0.481916	0.53605	0.75047	-0.745184	1.42605	-0.522549	0.601288	0.673023	0.75047	-3.02116	1.72952	-1.74682	0.0806688	0.12737
ENSDARG00000045704	dclre1c	FALSE	205.763	0.188402	0.125945	1.4959	0.134679	0.172762	205.763	0.32045	0.126906	2.5251	0.0115666	0.0219237	205.763	0.430189	0.126159	3.4099	0.000649865	0.00172021
ENSDARG00000018149	slc38a4	FALSE	1107.16	-0.497447	0.324182	-1.53447	0.124914	0.16135	1107.16	-0.474796	0.324316	-1.46399	0.143197	0.202652	1107.16	0.244502	0.324068	0.754478	0.450562	0.536212
ENSDARG00000110426	si:dkey-153k10.7	FALSE	18.3975	0.694744	0.387357	1.79355	0.0728854	0.0989819	18.3975	1.0916	0.387574	2.8165	0.00485503	0.0100286	18.3975	1.6967	0.381023	4.453	8.46784e-06	3.14752e-05
ENSDARG00000097044	si:dkey-14d8.24	FALSE	35.1577	0.330336	0.355345	0.929618	0.352569	0.40774	35.1577	0.888187	0.354343	2.50657	0.0121907	0.0229729	35.1577	1.18526	0.352007	3.36715	0.000759502	0.00198309
ENSDARG00000079470	cdk17	FALSE	1117.77	-1.47977	0.200892	-7.366	1.75829e-13	7.55889e-13	1117.77	-1.33121	0.201109	-6.61933	3.6082e-11	2.31865e-10	1117.77	-1.13036	0.20086	-5.62761	1.82728e-08	1.00365e-07
ENSDARG00000110670	znf1092	FALSE	4.35533	1.96658	0.55186	3.56355	0.000365871	0.000704971	4.35533	1.37859	0.575764	2.39437	0.0166487	0.0304512	4.35533	1.5484	0.567632	2.72782	0.00637542	0.0136036
ENSDARG00000099656	si:ch211-229l10.1p	FALSE	1.14184	1.99064	1.07844	1.84585	0.064914	0.0890079	1.14184	0.412011	1.16523	0.353588	0.723648	0.779285	1.14184	0.899477	1.12704	0.798089	0.424819	0.511583
ENSDARG00000003615	slc26a3.2	FALSE	9.63719	-1.15507	0.450674	-2.56299	0.0103776	0.0163371	9.63719	-1.2786	0.471876	-2.70961	0.00673615	0.0134972	9.63719	-1.64577	0.484873	-3.39423	0.000688211	0.00181302
ENSDARG00000101977	si:ch211-209n20.59	FALSE	0.664416	1.10658	1.41076	0.784386	0.432814	0.487525	0.664416	0.0852458	1.50696	0.0565679	0.954889	0.965777	0.664416	0.0842451	1.4967	0.0562872	0.955113	0.966391
ENSDARG00000097990	si:ch211-197e7.7	FALSE	0.835428	-0.961778	2.4936	-0.385698	0.69972	0.741232	0.835428	-2.33092	2.65377	-0.878344	0.379757	0.462775	0.835428	0.665063	2.42508	0.274244	0.783897	0.831675
ENSDARG00000110745	znf994	FALSE	0.372289	1.68524	1.69781	0.9926	0.320905	NA	0.372289	0.236678	1.80499	0.131124	0.895677	NA	0.372289	-2.73252	2.03162	-1.345	0.178626	NA
ENSDARG00000113527	si:ch211-209n20.3	FALSE	8.88253	-0.696897	0.456127	-1.52786	0.126548	0.163316	8.88253	-2.28567	0.557951	-4.09654	4.19376e-05	0.000126095	8.88253	-1.55877	0.501178	-3.11022	0.0018695	0.00449541
ENSDARG00000015824	lemd3	FALSE	849.268	-0.419454	0.134703	-3.11393	0.00184615	0.00324645	849.268	0.350977	0.134398	2.61147	0.00901536	0.0175606	849.268	-0.0575819	0.13465	-0.427642	0.668912	0.735567
ENSDARG00000011582	sox5	FALSE	2127.23	-1.19398	0.1178	-10.1356	3.83852e-24	3.12927e-23	2127.23	-0.398643	0.117588	-3.39017	0.000698493	0.00170855	2127.23	-0.487521	0.11758	-4.1463	3.37888e-05	0.000113773
ENSDARG00000116211	NA	FALSE	23.8744	0.0376836	0.341178	0.110452	0.912051	0.926275	23.8744	-0.296777	0.349964	-0.848021	0.396426	0.479415	23.8744	-0.521489	0.351813	-1.48229	0.138263	0.202106
ENSDARG00000045768	cry1a	FALSE	2708.27	-0.611589	0.191264	-3.19762	0.00138566	0.00247553	2708.27	-1.35199	0.191595	-7.05653	1.70706e-12	1.27075e-11	2708.27	-1.21698	0.191502	-6.3549	2.08561e-10	1.46917e-09
ENSDARG00000006567	dus4l	FALSE	45.7069	1.89568	0.222739	8.51077	1.72786e-17	9.73771e-17	45.7069	1.2771	0.228579	5.58711	2.3088e-08	1.0849e-07	45.7069	1.16051	0.22867	5.07504	3.8741e-07	1.76849e-06
ENSDARG00000116855	si:dkey-207j16.8	FALSE	5.43482	0.0462533	0.47994	0.096373	0.923224	0.935734	5.43482	0.851702	0.467571	1.82155	0.068524	0.106811	5.43482	1.02758	0.460182	2.23299	0.0255494	0.0466015
ENSDARG00000095446	si:dkey-207j16.4	FALSE	10.0696	0.0166536	0.507673	0.0328038	0.973831	0.978818	10.0696	0.886464	0.500569	1.77091	0.0765749	0.11771	10.0696	0.686212	0.501887	1.36726	0.171543	0.242395
ENSDARG00000097175	si:dkey-207j16.11	FALSE	12.6707	-0.0627489	0.393796	-0.159344	0.873398	0.892948	12.6707	-0.527917	0.413737	-1.27597	0.201966	0.272514	12.6707	0.0767364	0.396879	0.19335	0.846685	0.883025
ENSDARG00000111380	si:dkey-207j16.7	FALSE	3.32432	-0.628869	0.807649	-0.778642	0.436191	0.490774	3.32432	0.357853	0.782059	0.457579	0.647255	0.713794	3.32432	0.694145	0.767625	0.904277	0.365849	0.453573
ENSDARG00000024306	zbed4	FALSE	504.932	-0.257424	0.116005	-2.21908	0.0264816	0.0390293	504.932	-0.28923	0.11679	-2.4765	0.0132678	0.0247798	504.932	-0.513024	0.117042	-4.38326	1.16918e-05	4.25277e-05
ENSDARG00000013596	brd1a	FALSE	697.625	-0.814555	0.0680581	-11.9685	5.19508e-33	6.68453e-32	697.625	-0.669946	0.0688061	-9.73672	2.10234e-22	3.53287e-21	697.625	-0.652316	0.0684521	-9.52952	1.58008e-21	3.11703e-20
ENSDARG00000114577	si:dkey-159n16.2	FALSE	395.824	0.512378	0.360989	1.41937	0.155791	0.197148	395.824	0.676267	0.361112	1.87273	0.0611053	0.0966021	395.824	-0.0260633	0.361513	-0.0720951	0.942526	0.957541
ENSDARG00000045517	itih5	FALSE	33.9523	0.699694	0.504691	1.38638	0.165631	0.208097	33.9523	-0.0703895	0.510491	-0.137886	0.890331	0.915469	33.9523	-0.1709	0.510456	-0.3348	0.737776	0.793049
ENSDARG00000016231	bcap29	FALSE	297.233	-0.10431	0.183639	-0.568016	0.570024	0.620928	297.233	-0.438804	0.185086	-2.37081	0.0177489	0.0322715	297.233	-0.435367	0.184826	-2.35555	0.0184954	0.0350736
ENSDARG00000069160	tafa5a	FALSE	176.284	-1.35139	0.180863	-7.47188	7.90561e-14	3.48524e-13	176.284	-0.809094	0.180217	-4.48957	7.13684e-06	2.40212e-05	176.284	-0.570049	0.178719	-3.18964	0.0014245	0.00351796
ENSDARG00000059003	strip2	FALSE	402.733	-1.28979	0.228796	-5.63728	1.72754e-08	5.12906e-08	402.733	0.256346	0.227143	1.12857	0.259081	0.336568	402.733	0.203174	0.227094	0.894669	0.370964	0.458622
ENSDARG00000099382	si:ch211-209n20.1	FALSE	6.17361	4.45549	0.697787	6.38517	1.71208e-10	5.96039e-10	6.17361	2.32685	0.726038	3.20486	0.0013513	0.00312891	6.17361	1.37073	0.752447	1.8217	0.0685007	0.110632
ENSDARG00000005541	wif1	FALSE	25.5573	-1.66745	0.296908	-5.61606	1.95366e-08	5.77503e-08	25.5573	-1.23366	0.296654	-4.15858	3.20233e-05	9.81733e-05	25.5573	-0.809189	0.285127	-2.838	0.00453975	0.0100269
ENSDARG00000098127	si:ch211-209n20.60	FALSE	2.06894	1.43937	0.887217	1.62234	0.104731	0.137558	2.06894	-0.830708	1.0428	-0.79661	0.425677	0.508129	2.06894	-0.327114	0.982482	-0.332946	0.739175	0.794306
ENSDARG00000105096	teni.1	FALSE	4.69513	2.59307	1.31718	1.96866	0.0489919	0.0687915	4.69513	-1.03793	1.39145	-0.745933	0.455708	0.536708	4.69513	-4.31996	1.76338	-2.44982	0.0142929	0.0279229
ENSDARG00000070220	pou3f2a	FALSE	1.82096	-3.69936	1.47957	-2.5003	0.012409	0.019301	1.82096	-1.23278	1.16802	-1.05545	0.291222	0.371334	1.82096	-1.50803	1.1823	-1.27551	0.20213	0.277994
ENSDARG00000092304	si:dkey-59l11.7	FALSE	0.0402442	0	4.46114	0	1	NA	0.0402442	0	4.46114	0	1	NA	0.0402442	-0.563507	4.42123	-0.127455	0.898581	NA
ENSDARG00000104976	teni.2	FALSE	5.27666	4.12642	0.713515	5.78323	7.32804e-09	2.2391e-08	5.27666	-0.876045	0.924414	-0.947677	0.343294	0.425383	5.27666	-1.54673	1.01243	-1.52774	0.126578	0.187372
ENSDARG00000086740	phyh	FALSE	807.68	0.228413	0.147803	1.54538	0.122253	0.158179	807.68	-0.349325	0.148605	-2.35069	0.0187386	0.0338574	807.68	-0.175898	0.148321	-1.18593	0.235651	0.315643
ENSDARG00000075956	faxca	FALSE	418.79	-1.32963	0.172773	-7.69584	1.40571e-14	6.54319e-14	418.79	-0.792901	0.172501	-4.5965	4.29643e-06	1.49369e-05	418.79	-0.505612	0.171778	-2.9434	0.00324624	0.00740512
ENSDARG00000009607	ccnc	FALSE	443.966	0.547662	0.128507	4.26174	2.02843e-05	4.50894e-05	443.966	0.410788	0.129262	3.17794	0.00148325	0.00340936	443.966	0.334964	0.129214	2.59233	0.00953292	0.019489
ENSDARG00000091957	si:dkey-172o10.8	FALSE	0.425542	0.631704	1.77094	0.356705	0.721313	0.761104	0.425542	-0.655832	1.90035	-0.345112	0.73001	0.784641	0.425542	-0.750142	1.89906	-0.395007	0.692838	0.756042
ENSDARG00000062797	nell2b	FALSE	2468.23	-0.387433	0.129688	-2.98743	0.00281333	0.00482521	2468.23	0.0331872	0.129684	0.255908	0.798022	0.840884	2468.23	0.322426	0.12957	2.48844	0.0128305	0.0254391
ENSDARG00000007371	slc26a3.1	FALSE	5.16587	-1.14885	0.584103	-1.96687	0.0491981	0.0690635	5.16587	-1.29993	0.615376	-2.11242	0.0346507	0.0587028	5.16587	-1.14676	0.600024	-1.9112	0.0559792	0.0927357
ENSDARG00000095920	si:ch211-132p20.5	FALSE	0.392919	-1.03288	2.91776	-0.353998	0.723341	NA	0.392919	-2.16487	3.03921	-0.712312	0.476271	NA	0.392919	-3.23004	3.03921	-1.06279	0.287877	NA
ENSDARG00000045518	tmem110l	FALSE	126.013	0.886178	0.278979	3.1765	0.00149062	0.0026531	126.013	0.523233	0.280522	1.86521	0.0621514	0.0980318	126.013	0.0373013	0.281637	0.132445	0.894633	0.921193
ENSDARG00000016815	dnai7	FALSE	11.5553	-1.82734	0.440143	-4.1517	3.30014e-05	7.17108e-05	11.5553	-1.92169	0.463495	-4.14609	3.38208e-05	0.000103215	11.5553	-2.1653	0.471113	-4.59613	4.30409e-06	1.67545e-05
ENSDARG00000093478	si:ch211-197e7.3	FALSE	7.3877	0.435966	0.515773	0.845268	0.397961	0.452782	7.3877	0.489871	0.52261	0.937354	0.348576	0.430867	7.3877	-0.648921	0.553732	-1.17191	0.241235	0.321689
ENSDARG00000032919	chchd3a	FALSE	1334.59	-0.0827818	0.11232	-0.737015	0.461113	0.515875	1334.59	0.485486	0.112222	4.32612	1.51761e-05	4.88691e-05	1334.59	0.749227	0.112029	6.6878	2.26557e-11	1.79617e-10
ENSDARG00000034095	si:dkey-59l11.10	FALSE	5.87084	0.0549725	0.607133	0.0905444	0.927855	0.93967	5.87084	-0.252193	0.627206	-0.40209	0.687618	0.748464	5.87084	0.758461	0.599628	1.26489	0.205912	0.282336
ENSDARG00000097713	si:dkey-159n16.3	FALSE	0.0196521	0	4.46114	0	1	NA	0.0196521	0	4.46114	0	1	NA	0.0196521	-1.47054	4.46114	-0.329634	0.741676	NA
ENSDARG00000103208	il17ra1b	FALSE	4.28741	2.0473	0.781222	2.62063	0.00877666	0.0139765	4.28741	1.28264	0.797717	1.60789	0.10786	0.15863	4.28741	0.750027	0.807746	0.928543	0.353126	0.440623
ENSDARG00000027799	ucmaa	FALSE	8.77541	2.15117	0.593256	3.62604	0.000287798	0.000560785	8.77541	2.39476	0.594825	4.02599	5.67367e-05	0.000167053	8.77541	2.09145	0.596897	3.50386	0.000458559	0.00125015
ENSDARG00000045815	mcm10	FALSE	18.356	3.69612	0.401164	9.21347	3.15746e-20	2.09215e-19	18.356	1.1384	0.424761	2.68011	0.00735981	0.0146324	18.356	0.440011	0.43794	1.00473	0.315027	0.401761
ENSDARG00000096967	si:dkey-207j16.10	FALSE	7.73378	-0.625056	1.11787	-0.559151	0.576059	0.626615	7.73378	-1.4293	1.13802	-1.25595	0.209133	0.280395	7.73378	-7.09743	1.61333	-4.39925	1.08625e-05	3.97255e-05
ENSDARG00000045510	tbc1d22a	FALSE	298.15	-0.733852	0.162152	-4.5257	6.01955e-06	1.41177e-05	298.15	-0.963843	0.163936	-5.87939	4.11783e-09	2.11015e-08	298.15	-0.999934	0.163704	-6.10817	1.00779e-09	6.51695e-09
ENSDARG00000045886	slc38a2	FALSE	5602.29	-0.488635	0.11328	-4.31353	1.60666e-05	3.61348e-05	5602.29	0.099053	0.113251	0.874635	0.381772	0.464801	5602.29	-0.0454948	0.113257	-0.401697	0.687907	0.751855
ENSDARG00000004336	exoc4	FALSE	714.189	-0.629254	0.0874745	-7.19357	6.31169e-13	2.60341e-12	714.189	-0.407538	0.0878342	-4.63986	3.48653e-06	1.22691e-05	714.189	-0.439514	0.0876911	-5.01207	5.38476e-07	2.40068e-06
ENSDARG00000093014	si:dkey-207j16.3	FALSE	1.8857	1.28049	0.748148	1.71154	0.0869807	0.116219	1.8857	0.00745751	0.831947	0.00896393	0.992848	0.994933	1.8857	0.716221	0.780708	0.917399	0.358934	0.446401
ENSDARG00000095994	si:dkey-207j16.9	FALSE	3.57449	-5.02791	1.57926	-3.18372	0.00145393	0.00259065	3.57449	-4.42868	1.54366	-2.86895	0.00411831	0.0086442	3.57449	-5.46023	1.65914	-3.29101	0.000998286	0.00254182
ENSDARG00000114236	znf974	FALSE	25.4273	-0.131314	0.459	-0.286087	0.774811	0.808432	25.4273	-0.850212	0.469557	-1.81067	0.0701925	0.109092	25.4273	-1.10124	0.471595	-2.33513	0.0195367	0.0368332
ENSDARG00000088000	znf1057	FALSE	11.988	1.02953	0.373887	2.75358	0.00589468	0.0096235	11.988	-0.247974	0.402112	-0.616679	0.537446	0.614205	11.988	-0.205463	0.398274	-0.515885	0.605935	0.680923
ENSDARG00000094584	si:ch211-92l17.1	FALSE	1.66953	1.16682	1.14478	1.01925	0.308085	0.362429	1.66953	-0.104626	1.19522	-0.0875375	0.930244	0.946453	1.66953	-2.23979	1.39889	-1.60112	0.109351	0.165539
ENSDARG00000104362	si:ch211-203o8.5	FALSE	1.95321	-2.93335	1.32292	-2.21733	0.0266007	0.0391861	1.95321	-5.48973	1.63079	-3.36629	0.00076186	0.00185111	1.95321	-5.59311	1.63079	-3.42969	0.000604273	0.00160982
ENSDARG00000110433	znf997	FALSE	3.19912	1.35708	0.542621	2.50097	0.0123854	0.0192666	3.19912	0.601143	0.59173	1.01591	0.309674	0.390649	3.19912	1.11284	0.561681	1.98126	0.0475616	0.080418
ENSDARG00000092926	si:dkey-66k12.3	FALSE	0.055152	-1.98235	4.46011	-0.444461	0.656709	NA	0.055152	-2.51385	4.46011	-0.563631	0.573005	NA	0.055152	-1.65546	4.46011	-0.37117	0.710511	NA
ENSDARG00000097427	si:dkey-66d18.2	FALSE	1.21496	0.586496	1.25214	0.468393	0.639504	0.685365	1.21496	0.373432	1.27826	0.292141	0.770179	0.818625	1.21496	0.70319	1.25905	0.558506	0.576499	0.654676
ENSDARG00000092717	si:ch211-91g3.4	FALSE	23.6094	2.13926	0.941094	2.27317	0.0230161	0.0343073	23.6094	2.01412	0.942367	2.1373	0.0325735	0.0556676	23.6094	2.21502	0.941582	2.35244	0.0186506	0.0353339
ENSDARG00000097775	si:dkey-159n16.1	FALSE	0.383673	-3.71715	2.79307	-1.33085	0.183239	NA	0.383673	-3.28688	2.79307	-1.1768	0.239277	NA	0.383673	-3.39026	2.79307	-1.21381	0.224819	NA
ENSDARG00000097604	si:dkey-5i16.2	FALSE	0.0935104	-3.23385	4.45872	-0.725287	0.468276	NA	0.0935104	-1.8418	4.45872	-0.413078	0.67955	NA	0.0935104	-2.90697	4.45872	-0.651973	0.514419	NA
ENSDARG00000069169	cerk	FALSE	855.196	-1.08639	0.102326	-10.6169	2.48708e-26	2.27328e-25	855.196	-0.860942	0.102654	-8.3868	4.99539e-17	5.59974e-16	855.196	-0.354229	0.10172	-3.48239	0.000496959	0.00134783
ENSDARG00000097139	si:dkey-5i16.3	FALSE	2.01392	-5.70671	1.71447	-3.32856	0.000872953	0.00160526	2.01392	-3.3849	1.60267	-2.11205	0.0346824	0.0587457	2.01392	-2.8977	1.49231	-1.94175	0.0521668	0.087356
ENSDARG00000016749	slco1c1	FALSE	713.504	-0.193872	0.140485	-1.38003	0.167579	0.210296	713.504	-0.132227	0.140833	-0.938893	0.347786	0.430024	713.504	-0.335081	0.140945	-2.37739	0.0174357	0.0332875
ENSDARG00000029830	myf6	FALSE	7.0692	1.97572	0.946555	2.08727	0.0368638	0.0529877	7.0692	1.43035	0.953957	1.49939	0.133773	0.190982	7.0692	1.55194	0.951739	1.63064	0.102966	0.157302
ENSDARG00000100257	zgc:174314	FALSE	5.53233	2.5796	0.666359	3.87118	0.000108309	0.000222362	5.53233	1.13609	0.693651	1.63785	0.101454	0.150366	5.53233	1.17385	0.69016	1.70084	0.088973	0.138722
ENSDARG00000093747	si:dkey-122c11.1	FALSE	0.06192	-2.94413	4.46011	-0.660102	0.509188	NA	0.06192	-0.77595	4.43146	-0.1751	0.861001	NA	0.06192	-2.61724	4.46011	-0.586811	0.557331	NA
ENSDARG00000078613	vhll	FALSE	18.0895	-0.675797	0.351335	-1.92351	0.0544162	0.0757432	18.0895	-1.77208	0.388296	-4.56373	5.02531e-06	1.72928e-05	18.0895	-1.49715	0.375567	-3.98637	6.70919e-05	0.000214373
ENSDARG00000098244	si:dkey-19h16.7	FALSE	1.49709	-3.85923	2.52711	-1.52713	0.126729	0.163534	1.49709	-5.09116	2.57034	-1.98074	0.0476208	0.0775979	1.49709	-5.19455	2.57034	-2.02096	0.0432839	0.0739944
ENSDARG00000103091	si:dkey-19h16.8	FALSE	0.265072	-3.71853	3.97591	-0.935264	0.349652	NA	0.265072	-0.755332	3.88243	-0.194551	0.845744	NA	0.265072	-3.39164	3.97591	-0.853047	0.393633	NA
ENSDARG00000087070	znf977	FALSE	25.0331	-3.01454	0.951625	-3.16778	0.00153606	0.00272837	25.0331	-3.95077	0.989377	-3.99319	6.51912e-05	0.000190146	25.0331	-3.84212	0.980949	-3.91674	8.97551e-05	0.000279904
ENSDARG00000007277	myf5	FALSE	4.53237	0.152315	0.730571	0.208488	0.834848	0.860232	4.53237	0.158239	0.7407	0.213634	0.830833	0.86757	4.53237	0.65502	0.726678	0.90139	0.367381	0.455067
ENSDARG00000015222	cbll1	FALSE	135.689	0.28822	0.207384	1.38979	0.164592	0.20697	135.689	0.338996	0.208412	1.62657	0.103829	0.153426	135.689	0.161243	0.20865	0.772793	0.439645	0.525754
ENSDARG00000115506	si:dkey-122c11.8	FALSE	0.382856	-0.667563	2.01358	-0.33153	0.740244	NA	0.382856	-1.04727	2.08741	-0.501711	0.615871	NA	0.382856	-3.55255	2.24282	-1.58397	0.113202	NA
ENSDARG00000014361	tmbim4	FALSE	1470.43	-0.12682	0.0837878	-1.51358	0.130133	0.167421	1470.43	0.0577161	0.0839645	0.687387	0.491839	0.571	1470.43	0.0250581	0.0839048	0.29865	0.765207	0.816573
ENSDARG00000078728	znf1068	FALSE	8.33634	-1.65745	0.450117	-3.68227	0.000231163	0.000456081	8.33634	-2.17273	0.502987	-4.31966	1.56271e-05	5.02219e-05	8.33634	-2.59169	0.527962	-4.90886	9.16075e-07	3.95974e-06
ENSDARG00000087788	si:ch211-22k7.9	FALSE	14.8673	1.39473	0.556913	2.50439	0.0122662	0.0190907	14.8673	0.565139	0.569199	0.992868	0.320774	0.40205	14.8673	1.96271	0.555404	3.53384	0.000409568	0.00112837
ENSDARG00000086615	si:dkey-196n19.1p	FALSE	31.2233	0.367587	0.285687	1.28668	0.198206	0.244899	31.2233	0.0650723	0.292203	0.222696	0.823772	0.861988	31.2233	-0.0545886	0.292371	-0.18671	0.851888	0.887307
ENSDARG00000016613	mcat	FALSE	15.3757	0.669509	0.317581	2.10815	0.0350179	0.0505102	15.3757	0.251874	0.330507	0.762085	0.446009	0.52753	15.3757	0.0226294	0.333102	0.0679355	0.945837	0.959918
ENSDARG00000039343	ahcyl2b	FALSE	2479.45	0.00899673	0.122677	0.0733369	0.941538	0.951099	2479.45	-0.134749	0.12286	-1.09677	0.272744	0.351381	2479.45	0.284777	0.122685	2.32121	0.0202756	0.0380608
ENSDARG00000090734	NA	FALSE	13.4633	-0.544945	0.479451	-1.1366	0.255705	0.307074	13.4633	-0.811018	0.492103	-1.64807	0.0993392	0.147662	13.4633	-1.22457	0.499956	-2.44936	0.0143111	0.0279527
ENSDARG00000045549	bik	FALSE	26.4875	1.10385	0.258505	4.27014	1.95352e-05	4.34976e-05	26.4875	0.182028	0.272167	0.668812	0.503615	0.582521	26.4875	-0.360371	0.279874	-1.28762	0.197879	0.273207
ENSDARG00000100723	znf1097	FALSE	5.8768	1.4755	0.759357	1.94309	0.0520055	0.072658	5.8768	1.28925	0.767709	1.67935	0.0930847	0.139531	5.8768	1.06594	0.769789	1.38471	0.166141	0.235967
ENSDARG00000013414	lin7a	FALSE	1736.24	-0.156063	0.116763	-1.33658	0.181359	0.225971	1736.24	0.713149	0.116555	6.11854	9.44343e-10	5.21064e-09	1736.24	0.773168	0.116495	6.63692	3.20301e-11	2.49788e-10
ENSDARG00000058366	si:dkey-222f8.3	FALSE	91.7437	3.73739	0.269229	13.8818	8.16163e-44	1.73361e-42	91.7437	1.64547	0.27469	5.99029	2.09466e-09	1.10933e-08	91.7437	1.33084	0.275712	4.82693	1.38652e-06	5.83112e-06
ENSDARG00000104697	si:dkey-57k17.1	FALSE	39.5017	1.3617	0.41617	3.27198	0.00106796	0.00193746	39.5017	0.308867	0.422262	0.731458	0.464499	0.545044	39.5017	0.122908	0.422806	0.290695	0.771285	0.821475
ENSDARG00000105266	si:dkey-16p6.1	FALSE	11.8363	1.865	0.409918	4.54969	5.37242e-06	1.2673e-05	11.8363	0.200986	0.437606	0.459285	0.646029	0.712897	11.8363	0.0905206	0.437748	0.206787	0.836176	0.87447
ENSDARG00000045519	sfmbt2	FALSE	577.402	-1.81394	0.165796	-10.9408	7.35221e-28	7.29606e-27	577.402	-1.80015	0.166744	-10.7959	3.59979e-27	8.28192e-26	577.402	-1.71533	0.166259	-10.3172	5.89302e-25	1.4936e-23
ENSDARG00000032242	tnnt2c	FALSE	5.91092	2.24262	0.665753	3.36855	0.000755645	0.00140099	5.91092	1.17003	0.683607	1.71156	0.0869786	0.131518	5.91092	-2.16099	0.883408	-2.44619	0.0144374	0.0281616
ENSDARG00000103381	si:ch211-199m9.2	FALSE	17.6872	1.39486	0.43967	3.17252	0.0015112	0.00268681	17.6872	0.684281	0.448991	1.52404	0.127498	0.183418	17.6872	1.08478	0.443919	2.44363	0.0145402	0.0283461
ENSDARG00000094119	si:dkey-196n19.3p	FALSE	5.47012	1.03039	0.787601	1.30827	0.190782	0.236572	5.47012	0.550448	0.801128	0.687092	0.492025	0.571167	5.47012	0.716679	0.796125	0.900209	0.368009	0.455722
ENSDARG00000069171	gramd4a	FALSE	1072.64	-0.80774	0.0750625	-10.7609	5.26532e-27	4.98557e-26	1072.64	-0.987734	0.0760965	-12.98	1.58859e-38	7.09152e-37	1072.64	-0.890849	0.0756972	-11.7686	5.66707e-32	2.29982e-30
ENSDARG00000092784	znf1109	FALSE	2.37003	-0.0409198	0.869884	-0.0470405	0.962481	0.969063	2.37003	-1.77031	1.03796	-1.70557	0.0880891	0.132943	2.37003	-0.518876	0.90833	-0.571242	0.567836	0.646882
ENSDARG00000095998	si:ch211-178j18.3	FALSE	7.87496	0.312269	0.574305	0.543733	0.586625	0.636382	7.87496	0.22558	0.583723	0.38645	0.699163	0.758615	7.87496	0.270807	0.580568	0.466452	0.640892	0.711618
ENSDARG00000115017	znf1033	FALSE	17.9174	-1.59228	0.462297	-3.44429	0.000572572	0.00107818	17.9174	-1.88426	0.47981	-3.92709	8.59796e-05	0.000246367	17.9174	-1.14361	0.459745	-2.48749	0.0128649	0.0254949
ENSDARG00000096144	si:dkey-196n19.8	FALSE	2.42571	-3.67772	1.06801	-3.44354	0.000574154	0.00108094	2.42571	-5.74687	1.36561	-4.20828	2.57327e-05	7.98434e-05	2.42571	-3.40783	1.08218	-3.14905	0.001638	0.00398513
ENSDARG00000018744	prl2	FALSE	36.7902	-0.891151	0.325983	-2.73373	0.0062621	0.0101897	36.7902	-0.51012	0.326332	-1.56319	0.118007	0.171512	36.7902	-1.38181	0.336581	-4.10543	4.03566e-05	0.000133956
ENSDARG00000096024	si:ch211-178j18.4	FALSE	0.203907	-2.14887	4.45928	-0.481887	0.629886	NA	0.203907	-2.68038	4.45928	-0.601079	0.547788	NA	0.203907	-2.78376	4.45928	-0.624263	0.532455	NA
ENSDARG00000032218	acss3	FALSE	234.28	0.0485555	0.17021	0.285269	0.775438	0.808949	234.28	-0.431238	0.172469	-2.50039	0.0124058	0.023321	234.28	-0.535926	0.172466	-3.10743	0.00188723	0.00453569
ENSDARG00000101301	si:dkey-261o4.1	FALSE	4.46909	0.936681	0.749061	1.25047	0.211127	0.25914	4.46909	0.536976	0.766405	0.700643	0.483526	0.5634	4.46909	1.02807	0.75282	1.36562	0.172058	0.242925
ENSDARG00000020086	nuak1a	FALSE	185.759	0.606151	0.239331	2.53269	0.011319	0.0177202	185.759	0.0251062	0.2412	0.104089	0.917099	0.936487	185.759	0.00465659	0.240985	0.0193231	0.984583	0.988871
ENSDARG00000102358	si:dkey-261o4.9	FALSE	1.03487	1.25892	1.1271	1.11695	0.264015	0.315834	1.03487	0.247995	1.20602	0.205631	0.837079	0.87231	1.03487	-3.5414	1.59647	-2.21826	0.026537	0.0481647
ENSDARG00000094001	si:dkey-6a5.3	FALSE	1.4495	0.941059	0.962215	0.978014	0.328068	0.383232	1.4495	0.30858	1.01583	0.303772	0.761302	0.811529	1.4495	1.01885	0.971266	1.04899	0.294183	0.379763
ENSDARG00000103045	si:dkey-261o4.8	FALSE	4.75146	-6.07805	1.41851	-4.28481	1.82895e-05	4.08422e-05	4.75146	-6.60957	1.41851	-4.65951	3.16961e-06	1.12224e-05	4.75146	-5.75116	1.41851	-4.05436	5.02708e-05	0.000164074
ENSDARG00000097457	si:dkey-6a5.11	FALSE	4.69611	3.12663	0.63966	4.88796	1.01886e-06	2.57266e-06	4.69611	2.77092	0.651752	4.25149	2.12351e-05	6.68857e-05	4.69611	3.14054	0.643587	4.87975	1.06222e-06	4.54462e-06
ENSDARG00000102927	si:dkey-261o4.6	FALSE	3.76422	0.299735	0.687579	0.435927	0.662889	0.707223	3.76422	-0.112947	0.715119	-0.157942	0.874503	0.903322	3.76422	0.574413	0.688522	0.83427	0.404129	0.491348
ENSDARG00000045574	lrmp	FALSE	2693.21	-1.03078	0.288672	-3.57078	0.000355925	0.000686572	2693.21	0.149772	0.288559	0.519035	0.603736	0.675223	2693.21	-0.73222	0.288673	-2.5365	0.0111967	0.0225523
ENSDARG00000101524	znf1080	FALSE	2.91116	1.18172	0.594306	1.98841	0.0467663	0.0658736	2.91116	-0.256057	0.673788	-0.380026	0.703926	0.762378	2.91116	-0.35068	0.673145	-0.520958	0.602396	0.677827
ENSDARG00000096496	si:dkey-261e22.5	FALSE	7.73716	-1.5565	1.01404	-1.53495	0.124796	0.161223	7.73716	-6.15407	1.53482	-4.00963	6.08149e-05	0.000178227	7.73716	-3.52996	1.12275	-3.14403	0.00166637	0.00404935
ENSDARG00000045885	scaf11	FALSE	1018.63	1.00691	0.208667	4.82545	1.39684e-06	3.48417e-06	1018.63	0.878943	0.208841	4.20867	2.56873e-05	7.97204e-05	1018.63	0.890109	0.208798	4.26303	2.01678e-05	7.05133e-05
ENSDARG00000092161	si:dkey-261e22.4	FALSE	12.8505	-0.968552	0.356162	-2.71941	0.00653985	0.0106154	12.8505	-1.00498	0.370684	-2.71114	0.00670517	0.0134419	12.8505	-1.31482	0.37861	-3.47275	0.000515161	0.0013928
ENSDARG00000099036	si:dkey-248e17.7	FALSE	0.134928	-0.0409565	3.49961	-0.0117032	0.990662	NA	0.134928	-1.35454	3.61227	-0.374981	0.707674	NA	0.134928	-0.00925027	3.51721	-0.00263001	0.997902	NA
ENSDARG00000103439	si:dkey-248e17.5	FALSE	0.705514	-0.723497	1.40232	-0.515929	0.605904	0.654347	0.705514	-1.18776	1.48823	-0.798098	0.424814	0.507399	0.705514	-1.22316	1.47971	-0.82662	0.408452	0.495517
ENSDARG00000103343	si:dkey-248e17.4	FALSE	1.20312	1.36959	1.09095	1.25541	0.209329	0.257162	1.20312	0.573845	1.14988	0.499046	0.617747	0.687774	1.20312	1.27915	1.1056	1.15697	0.247284	0.328492
ENSDARG00000102917	si:ch211-199m9.3	FALSE	14.0859	-3.47841	0.521133	-6.6747	2.47737e-11	9.14338e-11	14.0859	-4.82177	0.719185	-6.70449	2.02108e-11	1.33853e-10	14.0859	-6.50438	1.09946	-5.91599	3.29886e-09	2.00621e-08
ENSDARG00000112070	si:dkey-248e17.3	FALSE	6.17744	-0.122063	0.556675	-0.219271	0.826439	0.852879	6.17744	-0.795957	0.594825	-1.33814	0.180852	0.247708	6.17744	-0.0999774	0.564419	-0.177133	0.859404	0.893475
ENSDARG00000110637	si:ch211-212k5.1	FALSE	15.8968	1.51107	0.463068	3.26317	0.00110175	0.0019947	15.8968	1.21641	0.468971	2.5938	0.00949223	0.0183911	15.8968	1.54755	0.465003	3.32803	0.000874618	0.00225599
ENSDARG00000098095	si:ch211-212k5.2	FALSE	3.53551	-0.14573	0.808046	-0.180349	0.856879	0.87882	3.53551	-0.611228	0.836694	-0.730528	0.465068	0.545618	3.53551	-0.473254	0.827092	-0.57219	0.567193	0.646229
ENSDARG00000004227	pde3a	FALSE	911.807	-1.21904	0.111069	-10.9756	5.00983e-28	5.00929e-27	911.807	-0.881985	0.111186	-7.93253	2.14721e-15	2.07719e-14	911.807	-0.572539	0.11061	-5.17618	2.26478e-07	1.0653e-06
ENSDARG00000104523	si:dkey-248e17.2	FALSE	1.90049	0.420891	0.776955	0.541718	0.588013	0.637513	1.90049	0.123102	0.813686	0.15129	0.879747	0.907554	1.90049	-0.625882	0.863773	-0.724591	0.468703	0.554063
ENSDARG00000104423	NA	FALSE	0.466161	0.366698	1.88402	0.194636	0.845678	0.86962	0.466161	-0.911534	2.06328	-0.441788	0.658642	0.723526	0.466161	1.55751	1.84518	0.844096	0.398616	0.486248
ENSDARG00000105144	znf1130	FALSE	73.8692	-0.047963	0.209154	-0.229319	0.818621	0.846104	73.8692	-0.139534	0.212323	-0.657176	0.511068	0.58949	73.8692	-0.0638367	0.211067	-0.302448	0.762311	0.814016
ENSDARG00000101272	si:dkey-190j3.10	FALSE	16.1675	-0.982836	0.557896	-1.76168	0.0781229	0.105494	16.1675	-2.18752	0.59449	-3.67965	0.000233554	0.000622624	16.1675	-1.96579	0.583741	-3.36757	0.000758334	0.00198023
ENSDARG00000045750	syt10	FALSE	326.456	-1.25545	0.247779	-5.06683	4.04487e-07	1.05973e-06	326.456	-0.598983	0.247316	-2.42193	0.0154382	0.0284382	326.456	-0.0690227	0.246422	-0.280099	0.779402	0.828144
ENSDARG00000069185	celsr1a	FALSE	359.745	0.374174	0.124854	2.99689	0.00272751	0.00469023	359.745	-0.0923823	0.126543	-0.730046	0.465362	0.545894	359.745	-0.23281	0.126633	-1.83846	0.0659948	0.107084
ENSDARG00000069698	lrguk	FALSE	52.7201	-1.78178	0.523009	-3.40678	0.000657342	0.00122762	52.7201	-0.64522	0.518422	-1.24458	0.213285	0.285173	52.7201	-0.707188	0.518212	-1.36467	0.172357	0.243309
ENSDARG00000104335	si:ch211-212k5.4	FALSE	1.12848	0.669197	1.06071	0.630898	0.528107	0.580837	1.12848	0.858028	1.07386	0.799013	0.424283	0.506879	1.12848	1.30903	1.04515	1.25249	0.210392	0.287428
ENSDARG00000100699	si:dkey-54i3.2	FALSE	2.75328	-1.9002	1.48394	-1.28051	0.200367	0.247282	2.75328	-1.30888	1.47636	-0.88656	0.375316	0.458615	2.75328	-1.85732	1.49726	-1.24048	0.214799	0.292453
ENSDARG00000103755	si:dkey-23a17.1	FALSE	5.14526	2.97713	0.801452	3.71467	0.000203466	0.000404463	5.14526	0.821434	0.845008	0.972102	0.331	0.412513	5.14526	1.4019	0.82548	1.69828	0.0894551	0.139398
ENSDARG00000096135	si:dkey-6a5.10	FALSE	16.1674	1.86192	0.395927	4.70268	2.56773e-06	6.24874e-06	16.1674	1.41259	0.404489	3.4923	0.000478889	0.00120591	16.1674	1.80145	0.398997	4.51494	6.33352e-06	2.40329e-05
ENSDARG00000099466	si:dkey-190j3.2	FALSE	0.595378	1.80745	1.26105	1.43329	0.151775	0.192515	0.595378	1.1089	1.32151	0.839116	0.401404	0.48425	0.595378	0.997367	1.32204	0.754417	0.450599	0.536212
ENSDARG00000113391	NA	FALSE	6.78832	2.61061	0.55948	4.66614	3.06913e-06	7.40773e-06	6.78832	1.17596	0.583627	2.01492	0.0439131	0.0723141	6.78832	0.392386	0.602977	0.650749	0.515209	0.598005
ENSDARG00000034173	prkcq	FALSE	15.6833	3.02863	0.414072	7.31427	2.58792e-13	1.09856e-12	15.6833	-0.0814574	0.45761	-0.178006	0.858718	0.890107	15.6833	0.2682	0.445178	0.602456	0.546871	0.627466
ENSDARG00000103371	si:dkey-190j3.6	FALSE	4.51645	-1.57406	0.975878	-1.61297	0.106752	0.139987	4.51645	-2.2808	1.04007	-2.19293	0.0283125	0.0491048	4.51645	-1.69696	0.995467	-1.70468	0.0882537	0.137728
ENSDARG00000112027	si:dkey-190j3.8	FALSE	9.23062	-0.943879	0.62521	-1.5097	0.13112	0.168533	9.23062	-1.38214	0.648018	-2.13288	0.032935	0.0561882	9.23062	-2.32667	0.686497	-3.38919	0.000700998	0.0018446
ENSDARG00000096127	si:dkey-149m13.1	FALSE	0.408487	-1.82041	2.36156	-0.77085	0.440796	NA	0.408487	-1.2118	2.33741	-0.518436	0.604154	NA	0.408487	0.257568	2.18324	0.117975	0.906087	NA
ENSDARG00000101382	si:dkey-25i10.3p	FALSE	1.80742	1.91047	0.718647	2.65842	0.00785077	0.0125934	1.80742	-0.371632	0.877521	-0.423501	0.671929	0.735262	1.80742	1.1249	0.754431	1.49106	0.135945	0.199319
ENSDARG00000013000	ppfia2	FALSE	1209.44	-1.58243	0.209815	-7.54206	4.62618e-14	2.07116e-13	1209.44	-0.612055	0.209452	-2.92217	0.003476	0.0074118	1209.44	-0.573691	0.209379	-2.73996	0.0061447	0.0131621
ENSDARG00000101304	si:dkey-28i19.2	FALSE	0.119889	-2.40923	4.45815	-0.540409	0.588915	NA	0.119889	-2.94074	4.45815	-0.659631	0.509491	NA	0.119889	-3.04412	4.45815	-0.682821	0.49472	NA
ENSDARG00000089934	si:ch211-64i20.3	FALSE	3.44773	0.269446	0.730321	0.368941	0.712171	0.752693	3.44773	-0.625551	0.775757	-0.806375	0.420027	0.502576	3.44773	-0.833036	0.781205	-1.06635	0.286267	0.371222
ENSDARG00000102853	si:dkey-190j3.5	FALSE	0.183564	-1.88771	4.31031	-0.437953	0.66142	NA	0.183564	-3.09421	4.33391	-0.713952	0.475257	NA	0.183564	-2.23581	4.33391	-0.515888	0.605933	NA
ENSDARG00000095198	znf1132	FALSE	0.143288	-3.38139	3.58322	-0.943675	0.345336	NA	0.143288	-2.95112	3.58322	-0.823594	0.41017	NA	0.143288	-1.18616	3.53346	-0.335694	0.737101	NA
ENSDARG00000104416	si:dkey-211i20.1	FALSE	11.3465	1.82097	0.702687	2.59144	0.00955764	0.015128	11.3465	1.45814	0.707559	2.06081	0.0393215	0.0656116	11.3465	1.19793	0.708881	1.68989	0.0910499	0.141493
ENSDARG00000093220	znf1127	FALSE	1.4978	1.36741	0.890922	1.53482	0.124828	0.161246	1.4978	0.807603	0.934317	0.864377	0.387381	0.470428	1.4978	0.72589	0.932969	0.778043	0.436544	0.522633
ENSDARG00000007413	arid2	FALSE	1234.43	-0.472372	0.0806298	-5.85853	4.66986e-09	1.45141e-08	1234.43	-0.124396	0.0806989	-1.54148	0.123199	0.17802	1234.43	-0.280374	0.0807551	-3.4719	0.000516783	0.00139664
ENSDARG00000104888	si:dkey-28i19.1	FALSE	2.25738	-2.765	1.41748	-1.95064	0.0510997	0.0714828	2.25738	-3.40866	1.59874	-2.13209	0.0329995	0.0562775	2.25738	-1.15112	1.30879	-0.879528	0.379115	0.467217
ENSDARG00000100165	si:dkey-23a17.3	FALSE	0.0853661	-2.95487	4.46005	-0.662519	0.507638	NA	0.0853661	-2.5246	4.46005	-0.566047	0.571362	NA	0.0853661	-0.157422	4.38011	-0.0359402	0.97133	NA
ENSDARG00000095990	si:ch211-64i20.5_2	FALSE	0.045417	-3.09437	4.45936	-0.693904	0.487742	NA	0.045417	-2.66409	4.45936	-0.597417	0.550229	NA	0.045417	-2.76748	4.45936	-0.620601	0.534862	NA
ENSDARG00000103955	si:dkey-28i19.4	FALSE	2.23896	1.53018	0.670724	2.28139	0.0225252	0.0336222	2.23896	0.60647	0.739463	0.82015	0.412131	0.49502	2.23896	1.84401	0.670822	2.74888	0.00597988	0.0128418
ENSDARG00000054321	ngs	FALSE	0.925424	1.1289	0.92883	1.2154	0.224214	0.273075	0.925424	0.0216816	1.0425	0.0207977	0.983407	0.98751	0.925424	0.643397	0.975265	0.659715	0.509437	0.59273
ENSDARG00000098536	si:dkey-25i10.1	FALSE	0.185483	-0.183725	2.72735	-0.0673639	0.946292	NA	0.185483	-2.51821	2.8747	-0.875991	0.381035	NA	0.185483	0.543307	2.70131	0.201127	0.840599	NA
ENSDARG00000075025	cdc123	FALSE	172.689	0.879753	0.113234	7.76934	7.88977e-15	3.72955e-14	172.689	0.580023	0.115921	5.00362	5.6265e-07	2.21798e-06	172.689	0.822175	0.114458	7.18321	6.80924e-13	6.37333e-12
ENSDARG00000096999	si:dkey-231a18.2	FALSE	126.58	-3.15136	0.434665	-7.25009	4.16495e-13	1.74234e-12	126.58	-2.35243	0.431734	-5.4488	5.07108e-08	2.27402e-07	126.58	-2.19335	0.430121	-5.09937	3.40786e-07	1.56755e-06
ENSDARG00000008867	rap1b	FALSE	779.705	1.53326	0.137491	11.1517	7.02565e-29	7.28546e-28	779.705	0.478627	0.138383	3.45871	0.000542772	0.00135385	779.705	0.113849	0.138657	0.821083	0.411599	0.498636
ENSDARG00000100647	si:dkey-211i20.4	FALSE	1.78093	1.80763	1.11893	1.6155	0.106202	0.139339	1.78093	2.81797	1.10254	2.55589	0.0105916	0.020284	1.78093	3.07326	1.09535	2.80573	0.00502028	0.010983
ENSDARG00000095981	si:ch211-161n3.5	FALSE	1.60363	1.46668	0.916167	1.60088	0.109403	0.143036	1.60363	-0.70244	1.08906	-0.644999	0.518928	0.596915	1.60363	0.771038	0.953634	0.808526	0.418788	0.50564
ENSDARG00000103003	si:dkey-211i20.2	FALSE	13.4758	1.26917	0.427434	2.96928	0.00298501	0.00510133	13.4758	0.548127	0.440035	1.24564	0.212895	0.284755	13.4758	0.305442	0.442313	0.690557	0.489844	0.57415
ENSDARG00000099597	si:dkey-211i20.5	FALSE	1.73606	0.466515	0.963654	0.48411	0.628308	0.675117	1.73606	-0.223582	1.02644	-0.217823	0.827567	0.865022	1.73606	-0.0119578	1.00385	-0.011912	0.990496	0.993579
ENSDARG00000109211	znf979	FALSE	1.61875	1.37002	0.719159	1.90503	0.0567763	0.0787155	1.61875	0.269004	0.808504	0.332718	0.739347	0.79243	1.61875	1.01521	0.748625	1.35611	0.175065	0.24649
ENSDARG00000094799	plxnb2a.1	FALSE	18.4858	-0.519703	0.362299	-1.43446	0.151442	0.192119	18.4858	-1.5202	0.394097	-3.85744	0.000114582	0.00032137	18.4858	-0.693856	0.370176	-1.8744	0.0608755	0.0998017
ENSDARG00000003811	plxnb2a.1	FALSE	540.927	0.880688	0.0913868	9.63693	5.58321e-22	4.09341e-21	540.927	0.00634401	0.0934833	0.0678625	0.945895	0.958641	540.927	0.200678	0.0928222	2.16196	0.0306209	0.0546278
ENSDARG00000045752	si:ch211-161n3.4	FALSE	2.65708	1.16425	0.780863	1.49098	0.135968	0.174206	2.65708	0.248589	0.828789	0.299943	0.764221	0.813826	2.65708	-0.080432	0.841698	-0.0955592	0.923871	0.943402
ENSDARG00000088301	si:dkey-254e13.6	FALSE	7.71771	-0.0549847	0.453367	-0.121281	0.903469	0.91857	7.71771	-0.0286678	0.463841	-0.0618053	0.950718	0.962578	7.71771	-0.154049	0.464475	-0.331664	0.740143	0.7951
ENSDARG00000045753	tmtc2a	FALSE	392.592	1.20898	0.27959	4.32411	1.53148e-05	3.45338e-05	392.592	1.03183	0.279972	3.68548	0.000228274	0.000610016	392.592	1.60245	0.279544	5.73236	9.90415e-09	5.63911e-08
ENSDARG00000104850	si:dkey-199k11.5	FALSE	9.65875	0.784817	0.451233	1.73927	0.0819866	0.110217	9.65875	-0.438414	0.484057	-0.905707	0.365091	0.44788	9.65875	-0.573508	0.485058	-1.18235	0.237067	0.317247
ENSDARG00000092989	si:ch211-161n3.3	FALSE	21.454	-0.39076	0.350277	-1.11557	0.264605	0.316405	21.454	0.941185	0.337212	2.79108	0.00525326	0.0107763	21.454	1.22049	0.333659	3.65791	0.000254284	0.00072878
ENSDARG00000097341	si:ch211-203h15.7	FALSE	53.669	-1.20217	0.189446	-6.3457	2.2142e-10	7.62029e-10	53.669	-0.368456	0.183672	-2.00605	0.0448505	0.0736561	53.669	-0.109529	0.179648	-0.609685	0.542071	0.622914
ENSDARG00000006038	aebp2	FALSE	305.913	0.236503	0.155586	1.52008	0.128492	0.165569	305.913	0.470639	0.155878	3.01927	0.00253382	0.00556664	305.913	-0.0558257	0.156728	-0.356194	0.721695	0.780553
ENSDARG00000045880	gas2l3	FALSE	1087.77	-1.79942	0.124559	-14.4463	2.64445e-47	6.45989e-46	1087.77	-1.16151	0.12423	-9.34968	8.79121e-21	1.30884e-19	1087.77	-0.939353	0.123833	-7.58564	3.30853e-14	3.54237e-13
ENSDARG00000090824	si:dkey-190j3.1	FALSE	0.748087	1.38051	0.947801	1.45654	0.145243	0.184954	0.748087	-0.63115	1.20967	-0.521754	0.601841	0.673583	0.748087	0.486852	1.03307	0.471267	0.63745	0.708514
ENSDARG00000043734	trmu	FALSE	89.7153	0.566099	0.151629	3.73346	0.000188868	0.000376905	89.7153	-0.10703	0.158225	-0.676442	0.49876	0.577823	89.7153	-0.231536	0.158394	-1.46178	0.143802	0.208881
ENSDARG00000074905	camk1da	FALSE	950.692	-1.31188	0.137974	-9.50814	1.94109e-21	1.37647e-20	950.692	-0.77544	0.137827	-5.6262	1.84225e-08	8.76686e-08	950.692	-0.685505	0.137619	-4.98118	6.31981e-07	2.79102e-06
ENSDARG00000015053	grip1	FALSE	1666.54	-1.63863	0.155345	-10.5483	5.17012e-26	4.6474e-25	1666.54	-0.755438	0.155034	-4.87274	1.10063e-06	4.16717e-06	1666.54	-0.697932	0.154947	-4.50432	6.6587e-06	2.51869e-05
ENSDARG00000095418	si:dkey-254e13.11	FALSE	0.666506	-3.27158	1.61723	-2.02296	0.0430772	0.0610877	0.666506	-1.42968	1.39852	-1.02229	0.306646	0.387359	0.666506	-1.03897	1.32088	-0.786572	0.431532	0.518135
ENSDARG00000095155	si:dkey-254e13.8	FALSE	2.16493	-2.66657	1.20661	-2.20997	0.027107	0.039881	2.16493	-3.71054	1.45713	-2.54647	0.0108819	0.0207622	2.16493	-2.23529	1.19485	-1.87077	0.0613765	0.100516
ENSDARG00000092080	znf1044	FALSE	1.81842	-0.957798	1.19783	-0.799611	0.423936	0.478792	1.81842	-1.47558	1.28042	-1.15242	0.249148	0.325283	1.81842	-2.85446	1.49929	-1.90387	0.0569268	0.0941084
ENSDARG00000094223	si:dkey-204l2.2	FALSE	0.370513	-3.81147	3.49828	-1.08952	0.275923	NA	0.370513	-3.38119	3.49828	-0.966528	0.33378	NA	0.370513	-3.48458	3.49828	-0.996082	0.31921	NA
ENSDARG00000093803	si:dkey-204l2.3	FALSE	15.3564	-1.79436	0.597019	-3.00553	0.00265118	0.00456691	15.3564	-2.23592	0.622849	-3.58983	0.000330898	0.000856794	15.3564	-0.937787	0.586693	-1.59843	0.109948	0.166303
ENSDARG00000096009	si:dkey-153k10.14	FALSE	0.270693	-2.13542	3.77556	-0.56559	0.571673	NA	0.270693	-0.173178	3.67943	-0.0470666	0.96246	NA	0.270693	-2.77032	3.77556	-0.73375	0.463101	NA
ENSDARG00000094428	si:dkey-31f5.8	FALSE	10.5568	4.86437	0.585156	8.31295	9.3354e-17	5.01895e-16	10.5568	2.31332	0.610876	3.7869	0.00015254	0.000420168	10.5568	2.33991	0.608355	3.84629	0.000119921	0.000365294
ENSDARG00000101555	si:ch211-211k8.3	FALSE	1.13774	0.616486	0.925655	0.666	0.505411	0.558726	1.13774	-0.623033	1.04653	-0.59533	0.551623	0.627018	1.13774	-0.727213	1.04659	-0.694841	0.487155	0.571531
ENSDARG00000102839	si:ch211-211k8.4	FALSE	2.37183	-6.04952	1.69805	-3.56263	0.00036716	0.000707308	2.37183	-3.74416	1.58875	-2.35667	0.0184397	0.0333802	2.37183	-4.76084	1.69805	-2.80371	0.00505186	0.0110478
ENSDARG00000093135	col7a1l	FALSE	6.2995	-2.09815	0.682206	-3.07554	0.00210124	0.003671	6.2995	-0.0993339	0.60984	-0.162885	0.870609	0.900241	6.2995	-0.345832	0.613836	-0.563395	0.573166	0.65164
ENSDARG00000092944	si:dkey-117n7.3	FALSE	2.03379	-0.344796	0.891849	-0.386608	0.699046	0.740659	2.03379	0.518522	0.863414	0.600548	0.548141	0.623794	2.03379	1.65063	0.815185	2.02486	0.042882	0.0734025
ENSDARG00000113582	NA	FALSE	11.1136	-3.5068	0.582083	-6.02457	1.69561e-09	5.46452e-09	11.1136	-2.7234	0.554639	-4.91023	9.09713e-07	3.48158e-06	11.1136	-3.23087	0.586565	-5.50811	3.62697e-08	1.91389e-07
ENSDARG00000069692	col7a1l	FALSE	63.6253	-0.986039	0.389979	-2.52844	0.0114571	0.0179141	63.6253	-0.424143	0.389123	-1.09	0.275714	0.354631	63.6253	0.210532	0.38595	0.545491	0.585416	0.662708
ENSDARG00000105111	si:ch211-64i20.5	FALSE	0.226636	-3.6243	3.39077	-1.06887	0.285126	NA	0.226636	-0.818183	3.29207	-0.248531	0.803723	NA	0.226636	-3.29742	3.39077	-0.972469	0.330818	NA
ENSDARG00000095126	si:dkey-82i20.2	FALSE	22.2875	0.961004	0.497965	1.92986	0.0536238	0.0747469	22.2875	0.679174	0.502823	1.35072	0.176785	0.243015	22.2875	1.17391	0.498495	2.35491	0.0185272	0.0351217
ENSDARG00000097347	si:dkey-204l2.4	FALSE	0.0950762	-3.25736	4.45862	-0.730576	0.465038	NA	0.0950762	-1.86531	4.45862	-0.41836	0.675684	NA	0.0950762	-2.93048	4.45862	-0.65726	0.511014	NA
ENSDARG00000100571	si:ch211-64i20.6	FALSE	1.38847	-2.86188	1.61743	-1.7694	0.0768275	0.103866	1.38847	-1.44114	1.45776	-0.988598	0.32286	0.40428	1.38847	-2.60493	1.63223	-1.59594	0.110503	0.16694
ENSDARG00000094304	si:dkey-9p20.1	FALSE	3.62824	-5.72364	1.33911	-4.27422	1.91807e-05	4.27566e-05	3.62824	-4.40926	1.20564	-3.65719	0.000254996	0.000674716	3.62824	-6.35854	1.33911	-4.74835	2.05088e-06	8.39429e-06
ENSDARG00000101842	znf1086	FALSE	4.388	1.70476	0.50307	3.38872	0.000702193	0.00130732	4.388	-0.160449	0.58348	-0.274986	0.783327	0.829385	4.388	0.193672	0.557273	0.347535	0.728189	0.785612
ENSDARG00000025824	dmtf1	FALSE	292.37	0.0676052	0.0824716	0.819739	0.412365	0.467383	292.37	0.149163	0.0837475	1.7811	0.074896	0.115443	292.37	0.315024	0.0826981	3.80932	0.000139348	0.000419986
ENSDARG00000076255	znf1084	FALSE	4.68091	2.45638	0.6183	3.9728	7.10338e-05	0.000148737	4.68091	0.991347	0.653255	1.51755	0.129128	0.185338	4.68091	1.38247	0.639519	2.16173	0.0306387	0.0546559
ENSDARG00000096100	si:dkey-254e13.13	FALSE	2.19242	-0.596777	0.985393	-0.605623	0.544765	0.597151	2.19242	-0.884955	1.03557	-0.854557	0.392796	0.475852	2.19242	-0.653276	1.009	-0.647449	0.517341	0.600027
ENSDARG00000095571	si:dkey-9a20.8	FALSE	0.20052	-2.57596	3.51212	-0.733448	0.463285	NA	0.20052	-2.14568	3.51212	-0.610936	0.541242	NA	0.20052	-2.24907	3.51212	-0.640374	0.52193	NA
ENSDARG00000077697	si:dkey-105i14.1	FALSE	9.17577	2.51073	0.515169	4.87361	1.09578e-06	2.75833e-06	9.17577	1.24287	0.532364	2.33463	0.0195625	0.0352288	9.17577	0.707242	0.540847	1.30766	0.19099	0.265084
ENSDARG00000055360	llph	FALSE	182.044	3.70668	0.187477	19.7714	5.24861e-87	4.99195e-85	182.044	2.6103	0.189463	13.7774	3.48693e-43	1.94572e-41	182.044	2.43893	0.189605	12.8632	7.24839e-38	4.13853e-36
ENSDARG00000077090	plxnb2a.2	FALSE	6.26359	-2.99774	1.6937	-1.76994	0.0767378	0.10375	6.26359	-1.3507	1.65487	-0.816198	0.414387	0.497182	6.26359	-0.620745	1.64202	-0.378039	0.705402	0.766797
ENSDARG00000092064	si:dkey-117n7.4	FALSE	2.14894	1.79084	0.825941	2.16824	0.0301405	0.0439445	2.14894	2.10734	0.82992	2.53921	0.0111103	0.0211544	2.14894	3.19413	0.796986	4.00776	6.12975e-05	0.000197248
ENSDARG00000026052	ccdc3a	FALSE	16.7947	0.0014241	0.468402	0.00304033	0.997574	0.998259	16.7947	-0.20867	0.476406	-0.438009	0.66138	0.725986	16.7947	0.107102	0.470651	0.227562	0.819987	0.861086
ENSDARG00000096210	znf1050	FALSE	4.44955	1.03503	0.555862	1.86202	0.0626005	0.086083	4.44955	0.172255	0.590253	0.291832	0.770415	0.81869	4.44955	0.370158	0.579415	0.638848	0.522922	0.605112
ENSDARG00000091062	si:dkey-199k11.6	FALSE	1.7544	0.898483	0.879141	1.022	0.30678	0.361063	1.7544	-0.00915167	0.962258	-0.00951062	0.992412	0.994676	1.7544	2.11686	0.851805	2.48515	0.0129497	0.0256446
ENSDARG00000053917	alg10	FALSE	126.655	-0.117982	0.168223	-0.701344	0.483088	0.537202	126.655	-0.0929005	0.170052	-0.546305	0.584856	0.658144	126.655	-0.1254	0.169674	-0.739064	0.459868	0.545344
ENSDARG00000096045	srr	FALSE	17.4687	2.70647	0.512496	5.28096	1.28512e-07	3.52895e-07	17.4687	1.03137	0.525491	1.96268	0.0496836	0.0805561	17.4687	0.352426	0.533624	0.660439	0.508972	0.592278
ENSDARG00000014941	tprkb	FALSE	9.79751	1.12949	0.353726	3.19312	0.00140745	0.0025117	9.79751	1.21105	0.359885	3.3651	0.000765152	0.00185764	9.79751	1.09282	0.360165	3.03422	0.0024116	0.00566989
ENSDARG00000101731	si:dkey-199k11.8	FALSE	1.81875	-1.14278	1.19728	-0.954481	0.33984	0.39515	1.81875	-1.62378	1.27649	-1.27206	0.203351	0.274022	1.81875	-1.70127	1.27346	-1.33595	0.181566	0.254161
ENSDARG00000001953	pfkfb3	FALSE	4900.54	-0.569153	0.101407	-5.61257	1.99345e-08	5.88698e-08	4900.54	-0.670821	0.10153	-6.60711	3.91904e-11	2.50733e-10	4900.54	-1.11087	0.101638	-10.9297	8.30826e-28	2.5895e-26
ENSDARG00000101817	si:dkey-238g7.2	FALSE	9.65726	0.0821093	0.44378	0.185022	0.853211	0.875708	9.65726	-0.186846	0.457873	-0.408074	0.683219	0.744555	9.65726	-0.0353757	0.451864	-0.0782883	0.937599	0.953936
ENSDARG00000088915	si:ch211-241n15.3	FALSE	14.9785	-0.119266	0.436434	-0.273274	0.784642	0.816747	14.9785	-0.927976	0.45646	-2.03298	0.0420542	0.069605	14.9785	-1.28915	0.463076	-2.78388	0.00537124	0.011677
ENSDARG00000109840	znf993	FALSE	4.09808	-0.295496	0.606167	-0.487483	0.625916	0.672973	4.09808	-0.7053	0.642618	-1.09754	0.272405	0.351027	4.09808	0.429908	0.594082	0.72365	0.46928	0.554511
ENSDARG00000105161	si:dkey-238g7.1	FALSE	8.78274	1.778	0.662895	2.68217	0.00731455	0.0117941	8.78274	1.64687	0.667376	2.46768	0.0135993	0.0253222	8.78274	0.955161	0.674474	1.41616	0.15673	0.224804
ENSDARG00000100930	si:ch211-211k8.2	FALSE	0.160634	-2.51514	3.55894	-0.706709	0.479747	NA	0.160634	-3.04665	3.55894	-0.856055	0.391967	NA	0.160634	-2.18825	3.55894	-0.614859	0.538648	NA
ENSDARG00000113038	NA	FALSE	0.0227085	-2.94412	4.46011	-0.6601	0.50919	NA	0.0227085	-2.51384	4.46011	-0.563629	0.573007	NA	0.0227085	-2.61723	4.46011	-0.586809	0.557332	NA
ENSDARG00000029524	impdh1b	FALSE	789.647	0.567954	0.25177	2.25584	0.0240804	0.0357646	789.647	1.13016	0.251718	4.4898	7.12909e-06	2.40009e-05	789.647	0.529165	0.25191	2.10061	0.0356754	0.0624691
ENSDARG00000039340	tmem209	FALSE	190.247	1.4411	0.182043	7.91629	2.44705e-15	1.19829e-14	190.247	0.830096	0.183912	4.51356	6.37482e-06	2.15877e-05	190.247	0.747887	0.183853	4.06785	4.74484e-05	0.000155633
ENSDARG00000096026	si:dkey-4e4.1	FALSE	2.59972	-2.44329	1.06518	-2.29378	0.021803	0.0326062	2.59972	-2.89256	1.16771	-2.47714	0.0132441	0.0247438	2.59972	-1.02504	0.99368	-1.03156	0.302281	0.388296
ENSDARG00000045568	bcat1	FALSE	1019.34	-0.266455	0.181426	-1.46867	0.141923	0.181155	1019.34	0.520305	0.181234	2.87091	0.00409293	0.00859811	1019.34	0.452806	0.181217	2.4987	0.012465	0.0248018
ENSDARG00000094195	si:dkey-149m13.3	FALSE	1.17264	-2.2863	1.54964	-1.47538	0.140111	0.17905	1.17264	-2.43219	1.66076	-1.46451	0.143055	0.202493	1.17264	-3.36353	1.74777	-1.92447	0.0542962	0.0903913
ENSDARG00000109864	si:dkey-22h13.1	FALSE	0.474067	-0.494108	1.49706	-0.330052	0.74136	0.778706	0.474067	-0.0848409	1.49817	-0.0566296	0.95484	0.965762	0.474067	0.111383	1.47126	0.0757058	0.939653	0.955573
ENSDARG00000079892	plxnb2a.3	FALSE	4.4999	-1.43735	0.66567	-2.15925	0.030831	0.044878	4.4999	-1.35404	0.687625	-1.96916	0.0489347	0.0794536	4.4999	-0.950214	0.656441	-1.44752	0.14775	0.213819
ENSDARG00000077794	si:ch211-108c17.3p	FALSE	6.06452	1.08993	0.53665	2.03098	0.0422568	0.0600319	6.06452	0.436931	0.558291	0.782622	0.433849	0.515969	6.06452	0.891895	0.545086	1.63625	0.101788	0.155809
ENSDARG00000101728	si:dkeyp-80d11.12	FALSE	4.20544	-0.488291	0.58251	-0.838254	0.401888	0.456748	4.20544	-0.527532	0.605865	-0.870709	0.383913	0.467058	4.20544	0.0635889	0.573033	0.110969	0.911641	0.934327
ENSDARG00000105279	si:ch211-108c17.2	FALSE	287.105	-0.392335	0.174515	-2.24815	0.0245668	0.0364304	287.105	-0.0974785	0.174768	-0.557758	0.57701	0.650796	287.105	0.031036	0.174283	0.178078	0.858661	0.893033
ENSDARG00000093633	si:dkey-9p20.17	FALSE	1.12193	1.33592	1.19612	1.11687	0.264049	0.315861	1.12193	0.16762	1.2706	0.131922	0.895046	0.919016	1.12193	0.719187	1.23029	0.584567	0.558839	0.638815
ENSDARG00000092940	si:dkey-9p20.24	FALSE	1.67524	-0.296118	0.911321	-0.324932	0.745232	0.782198	1.67524	0.0950998	0.91317	0.104142	0.917056	0.936478	1.67524	-0.0101044	0.913217	-0.0110646	0.991172	0.994117
ENSDARG00000045870	plekha5	FALSE	2317.67	-1.32087	0.186399	-7.08622	1.37828e-12	5.55669e-12	2317.67	-0.618164	0.186296	-3.31818	0.000906051	0.00216702	2317.67	-0.40864	0.186206	-2.19456	0.0281951	0.0508143
ENSDARG00000093576	si:dkey-9p20.19	FALSE	10.8056	1.27653	0.555714	2.2971	0.0216132	0.032345	10.8056	1.58392	0.556749	2.84494	0.00444205	0.0092431	10.8056	1.60284	0.555544	2.88518	0.00391189	0.00874905
ENSDARG00000094615	si:dkey-9p20.18	FALSE	5.12643	1.83239	0.784969	2.33434	0.0195778	0.0295128	5.12643	2.40485	0.782726	3.0724	0.00212343	0.00473647	5.12643	2.82399	0.7768	3.63541	0.000277536	0.000789209
ENSDARG00000096467	si:ch211-246n15.2	FALSE	1.21264	-1.20901	1.505	-0.803328	0.421785	0.476766	1.21264	-1.55536	1.59626	-0.974378	0.329869	0.411474	1.21264	-0.275564	1.45746	-0.189072	0.850037	0.885686
ENSDARG00000100950	si:dkeyp-80d11.2	FALSE	2.01012	-4.13826	1.89431	-2.18457	0.0289206	0.0423265	2.01012	-5.40046	1.95662	-2.76009	0.00577854	0.0117589	2.01012	-5.50385	1.95662	-2.81293	0.00490923	0.0107622
ENSDARG00000099571	si:dkeyp-80d11.7	FALSE	3.1957	-4.46123	1.49571	-2.98268	0.00285732	0.00489642	3.1957	-4.90381	1.60279	-3.05955	0.00221672	0.00492433	3.1957	-5.0072	1.60279	-3.12405	0.00178379	0.00430765
ENSDARG00000101087	si:dkeyp-80d11.1	FALSE	16.6452	-1.88016	1.4789	-1.27132	0.203614	0.250842	16.6452	-0.625048	1.47315	-0.424292	0.671353	0.734689	16.6452	-1.40519	1.47747	-0.951085	0.341561	0.429193
ENSDARG00000101071	si:dkeyp-80d11.14	FALSE	3.95193	1.25262	0.547657	2.28724	0.022182	0.0331479	3.95193	0.67601	0.577674	1.17023	0.241909	0.317328	3.95193	1.09464	0.559548	1.95629	0.0504307	0.0848029
ENSDARG00000102673	si:dkey-26i24.1	FALSE	5.7211	2.28082	0.573772	3.97514	7.03389e-05	0.000147415	5.7211	0.634011	0.608596	1.04176	0.297523	0.377748	5.7211	0.202459	0.619807	0.326648	0.743934	0.798041
ENSDARG00000104787	si:ch211-127b6.1	FALSE	0.877376	0.404516	1.11997	0.361184	0.717962	0.758002	0.877376	-3.80083	1.57754	-2.40934	0.0159814	0.0293509	0.877376	0.261596	1.1451	0.228448	0.819298	0.860493
ENSDARG00000002663	optn	FALSE	403.291	1.31466	0.255898	5.13744	2.78501e-07	7.41518e-07	403.291	1.17784	0.256229	4.59684	4.28946e-06	1.49145e-05	403.291	1.10256	0.256207	4.30341	1.68188e-05	5.97247e-05
ENSDARG00000100421	znf1129	FALSE	52.4371	-0.245525	0.269014	-0.912688	0.361407	0.416725	52.4371	-0.605353	0.275223	-2.1995	0.0278426	0.0484014	52.4371	-0.846549	0.276683	-3.05964	0.00221604	0.00524666
ENSDARG00000096083	si:dkey-21h14.8	FALSE	30.1847	0.60786	0.438863	1.38508	0.166028	0.208527	30.1847	0.165445	0.444595	0.372124	0.7098	0.767389	30.1847	0.628111	0.440428	1.42614	0.153829	0.221308
ENSDARG00000101421	si:dkeyp-80d11.10	FALSE	11.9376	1.03584	0.673072	1.53898	0.123809	0.160087	11.9376	0.77371	0.679139	1.13925	0.254599	0.331617	11.9376	1.54289	0.671744	2.29684	0.0216279	0.0402688
ENSDARG00000045754	mettl25	FALSE	89.3889	0.269714	0.369724	0.729501	0.465695	0.520286	89.3889	-0.241764	0.372422	-0.649167	0.51623	0.594331	89.3889	0.00407358	0.37119	0.0109744	0.991244	0.994153
ENSDARG00000099594	si:dkeyp-80d11.8p	FALSE	3.89529	-0.139158	0.796654	-0.174678	0.861333	0.88257	3.89529	-0.385394	0.818293	-0.470973	0.63766	0.705405	3.89529	-0.0295659	0.802272	-0.0368526	0.970602	0.978415
ENSDARG00000103324	si:ch211-127b6.2	FALSE	34.5275	-0.801598	0.262618	-3.05233	0.00227074	0.00394993	34.5275	-1.18141	0.275683	-4.28537	1.82434e-05	5.80036e-05	34.5275	-0.920773	0.268885	-3.42441	0.000616133	0.00163888
ENSDARG00000094653	si:dkey-149m13.5	FALSE	10.5147	2.12005	0.432995	4.89624	9.76871e-07	2.4707e-06	10.5147	0.976884	0.452687	2.15797	0.0309305	0.053165	10.5147	1.18565	0.446949	2.65277	0.00798337	0.0166345
ENSDARG00000114536	si:dkey-149m13.4	FALSE	3.93894	2.43013	0.758387	3.20434	0.00135374	0.00242162	3.93894	1.26145	0.789264	1.59826	0.109984	0.161402	3.93894	1.8713	0.771298	2.42617	0.015259	0.0295787
ENSDARG00000045755	ccdc59	FALSE	5.98713	0.431	0.451191	0.955249	0.339452	0.394748	5.98713	-0.353254	0.486628	-0.725922	0.467886	0.548414	5.98713	-1.14471	0.52219	-2.19213	0.0283699	0.0511094
ENSDARG00000104897	si:dkeyp-80d11.13	FALSE	7.35033	0.82746	0.90014	0.919257	0.357961	0.4132	7.35033	-0.382113	0.920421	-0.41515	0.678032	0.740359	7.35033	-0.0774202	0.913039	-0.084794	0.932425	0.949859
ENSDARG00000099698	si:dkeyp-80d11.11p	FALSE	8.15537	1.05873	0.765269	1.38347	0.166521	0.209073	8.15537	0.27908	0.77938	0.35808	0.720284	0.776327	8.15537	0.969539	0.768762	1.26117	0.207248	0.283977
ENSDARG00000100335	znf1104	FALSE	8.51689	-0.547328	0.567085	-0.965161	0.334464	0.389832	8.51689	-0.719126	0.583155	-1.23316	0.217515	0.289946	8.51689	-0.708293	0.579501	-1.22225	0.221615	0.300315
ENSDARG00000101756	im:7141269	FALSE	50.0578	-1.39401	0.312541	-4.46024	8.18689e-06	1.89646e-05	50.0578	-1.43757	0.317778	-4.52382	6.07333e-06	2.06577e-05	50.0578	-1.32797	0.31513	-4.21402	2.50865e-05	8.65842e-05
ENSDARG00000012729	hcls1	FALSE	123.975	4.49536	0.254152	17.6877	5.21886e-70	2.99673e-68	123.975	1.98331	0.259341	7.64748	2.04955e-14	1.83222e-13	123.975	1.62022	0.260496	6.21974	4.97994e-10	3.34945e-09
ENSDARG00000103254	si:dkeyp-80d11.4	FALSE	2.48349	-0.0922113	0.911895	-0.101121	0.919455	0.932415	2.48349	-2.27022	1.08488	-2.0926	0.0363852	0.0612514	2.48349	-1.91083	1.03116	-1.8531	0.0638684	0.104037
ENSDARG00000104006	znf1082	FALSE	5.58252	0.127328	0.67941	0.187409	0.85134	0.874241	5.58252	-0.310554	0.698686	-0.444482	0.656694	0.721628	5.58252	-0.958568	0.7179	-1.33524	0.181798	0.254418
ENSDARG00000100329	znf1056	FALSE	6.0038	2.53847	0.563518	4.50469	6.64695e-06	1.55221e-05	6.0038	0.736933	0.61127	1.20558	0.227981	0.30192	6.0038	1.9852	0.574587	3.45501	0.000550267	0.00147919
ENSDARG00000098094	si:dkey-146c18.5	FALSE	13.3033	-1.68238	0.627224	-2.68227	0.00731248	0.0117914	13.3033	-1.62301	0.635433	-2.55417	0.010644	0.0203702	13.3033	-2.60773	0.666028	-3.91534	9.02754e-05	0.0002814
ENSDARG00000093287	si:ch211-260p3.6	FALSE	4.36406	-2.43943	0.781366	-3.12201	0.0017962	0.00316304	4.36406	-3.11137	0.914082	-3.40382	0.000664512	0.00163196	4.36406	-2.1856	0.787553	-2.77518	0.0055171	0.0119556
ENSDARG00000029944	parpbp	FALSE	24.5953	4.03464	0.391066	10.317	5.90102e-25	5.00682e-24	24.5953	1.93805	0.403432	4.80392	1.5559e-06	5.76783e-06	24.5953	0.58207	0.423322	1.375	0.16913	0.23945
ENSDARG00000112725	si:dkey-22h13.2	FALSE	4.84107	2.44675	0.762235	3.20996	0.00132752	0.00237693	4.84107	1.39733	0.78145	1.78812	0.0737561	0.11394	4.84107	1.44151	0.778513	1.85162	0.0640798	0.104362
ENSDARG00000103809	si:dkey-146c18.3p	FALSE	0.710808	2.24656	2.03013	1.10661	0.268463	0.32049	0.710808	1.6687	2.06016	0.809987	0.417948	0.500456	0.710808	2.20958	2.03836	1.084	0.278365	0.362351
ENSDARG00000094191	nup37	FALSE	181.153	-0.436091	0.155955	-2.79626	0.00516984	0.00851933	181.153	-0.195369	0.156584	-1.24769	0.212144	0.283935	181.153	-0.659094	0.158141	-4.16776	3.07606e-05	0.000104474
ENSDARG00000040610	si:ch73-352p4.8	FALSE	72.8036	2.32096	0.285472	8.13024	4.28434e-16	2.21008e-15	72.8036	2.01599	0.287238	7.01853	2.24217e-12	1.6465e-11	72.8036	1.83254	0.287487	6.37433	1.83765e-10	1.30915e-09
ENSDARG00000076272	znf1041	FALSE	53.7944	0.594981	0.206527	2.88089	0.00396559	0.00664528	53.7944	0.199082	0.212518	0.936777	0.348873	0.431196	53.7944	0.277414	0.210873	1.31555	0.188325	0.262108
ENSDARG00000077488	si:ch73-289h5.4	FALSE	2.53256	3.31709	0.853752	3.88531	0.000102201	0.000210415	2.53256	-0.676961	1.06293	-0.636884	0.524201	0.601879	2.53256	0.899133	0.916744	0.98079	0.326696	0.413744
ENSDARG00000112874	znf1067	FALSE	15.5839	2.21752	0.309586	7.16286	7.90121e-13	3.23542e-12	15.5839	0.670913	0.333909	2.00927	0.0445085	0.073164	15.5839	0.721541	0.330682	2.18198	0.0291109	0.0522675
ENSDARG00000075820	si:ch73-289h5.1p	FALSE	7.60861	-1.07368	0.663858	-1.61733	0.105807	0.138866	7.60861	-1.08672	0.678905	-1.60069	0.109446	0.160732	7.60861	-0.796987	0.664965	-1.19854	0.230707	0.310205
ENSDARG00000073959	pmch	FALSE	0.0569732	-1.99309	4.46005	-0.446875	0.654965	NA	0.0569732	-2.5246	4.46005	-0.566046	0.571362	NA	0.0569732	-1.6662	4.46005	-0.373583	0.708714	NA
ENSDARG00000094132	igf1	FALSE	324.831	-1.95946	0.214633	-9.12934	6.8917e-20	4.48698e-19	324.831	0.128207	0.210717	0.608433	0.542901	0.618883	324.831	-0.454136	0.211422	-2.14801	0.0317132	0.0563331
ENSDARG00000095777	si:ch211-218h8.3	FALSE	1.72118	1.00064	0.964968	1.03697	0.299751	0.353783	1.72118	-0.99276	1.13024	-0.87836	0.379749	0.462775	1.72118	0.0555574	1.02117	0.0544057	0.956612	0.967448
ENSDARG00000091026	si:ch211-218h8.1	FALSE	9.51579	1.79808	0.591877	3.03793	0.00238208	0.00412984	9.51579	0.688216	0.611274	1.12587	0.260219	0.337682	9.51579	1.55495	0.596748	2.6057	0.00916855	0.0188136
ENSDARG00000096497	si:dkey-22h13.3	FALSE	8.37178	0.845856	0.476299	1.77589	0.0757507	0.102536	8.37178	0.182208	0.498498	0.365515	0.714727	0.7716	8.37178	0.238425	0.494132	0.482513	0.629442	0.701868
ENSDARG00000104004	si:dkey-146c18.2	FALSE	37.9667	1.79282	1.24452	1.44057	0.149705	0.190116	37.9667	2.14585	1.24462	1.72411	0.0846889	0.128463	37.9667	3.52142	1.243	2.833	0.00461139	0.0101713
ENSDARG00000061951	golgb1	FALSE	2071.64	0.34666	0.076188	4.55006	5.36298e-06	1.26518e-05	2071.64	0.441692	0.0763541	5.78478	7.26076e-09	3.61953e-08	2071.64	0.522329	0.076252	6.85004	7.38271e-12	6.18436e-11
ENSDARG00000074547	si:ch211-240l19.8	FALSE	0.701526	-1.2629	1.97937	-0.63803	0.523454	0.576278	0.701526	-3.77137	2.19279	-1.71989	0.0854516	0.129478	0.701526	-2.91296	2.19279	-1.32843	0.184037	0.257109
ENSDARG00000101682	si:dkey-146c18.6	FALSE	5.97384	-1.31623	0.477242	-2.75799	0.00581579	0.00949919	5.97384	-2.38447	0.592132	-4.02692	5.65111e-05	0.000166478	5.97384	-1.1315	0.48432	-2.33626	0.0194775	0.036742
ENSDARG00000096478	si:dkey-22h13.6	FALSE	1.31546	-3.28927	1.975	-1.66546	0.0958212	0.126862	1.31546	-3.02791	2.00131	-1.51296	0.130289	0.186782	1.31546	-5.05516	2.09713	-2.41052	0.0159299	0.0307135
ENSDARG00000096434	si:dkey-22h13.4	FALSE	0.0812489	-0.772215	4.3993	-0.175531	0.860662	NA	0.0812489	-2.51386	4.46011	-0.563632	0.573004	NA	0.0812489	-1.65546	4.46011	-0.371171	0.71051	NA
ENSDARG00000096486	si:dkey-22h13.7	FALSE	0.242357	-3.61228	4.45727	-0.810423	0.417697	NA	0.242357	-3.182	4.45727	-0.713891	0.475295	NA	0.242357	-3.28539	4.45727	-0.737086	0.46107	NA
ENSDARG00000076313	si:ch211-240l19.7	FALSE	0.182266	-0.484662	2.33976	-0.207142	0.835899	NA	0.182266	-1.95338	2.51726	-0.775993	0.437753	NA	0.182266	-3.01856	2.51726	-1.19914	0.230472	NA
ENSDARG00000074613	si:ch211-240l19.6	FALSE	1.24	0.0532962	0.951664	0.0560031	0.955339	0.963096	1.24	-1.0666	1.08862	-0.979772	0.327199	0.40864	1.24	-1.46108	1.13149	-1.29129	0.196605	0.271718
ENSDARG00000039393	si:ch211-240l19.5	FALSE	20.8203	-0.82964	0.375737	-2.20803	0.0272418	0.040073	20.8203	-1.30163	0.392742	-3.31422	0.000918984	0.00219511	20.8203	-1.40204	0.392636	-3.57085	0.000355826	0.000991462
ENSDARG00000045706	tspan9b	FALSE	394.359	-0.275691	0.112321	-2.45449	0.0141086	0.0217455	394.359	-0.220326	0.113164	-1.94697	0.0515388	0.0831646	394.359	-0.28172	0.113049	-2.49201	0.0127023	0.0252123
ENSDARG00000074009	znf1059	FALSE	41.6063	0.272199	0.16983	1.60277	0.108986	0.142599	41.6063	-0.047052	0.178956	-0.262925	0.792609	0.837004	41.6063	-0.0152404	0.176953	-0.0861267	0.931366	0.94906
ENSDARG00000094732	mical3b	FALSE	1684.1	-1.56773	0.356993	-4.39148	1.12581e-05	2.573e-05	1684.1	-0.230971	0.356735	-0.647458	0.517335	0.595429	1684.1	0.444316	0.356615	1.24592	0.212792	0.290178
ENSDARG00000003200	foxm1	FALSE	40.359	4.36331	0.357327	12.211	2.71634e-34	3.72363e-33	40.359	2.91581	0.362598	8.04142	8.88007e-16	8.8791e-15	40.359	2.05219	0.36756	5.58329	2.36012e-08	1.27655e-07
ENSDARG00000010454	guca1aa	FALSE	4849.44	-0.363079	0.370841	-0.97907	0.327546	0.382784	4849.44	0.284738	0.37083	0.76784	0.442582	0.52444	4849.44	-2.58543	0.371194	-6.96517	3.2801e-12	2.84677e-11
ENSDARG00000089318	si:dkey-69c19.1	FALSE	183.089	0.549029	0.920416	0.596501	0.550841	0.602784	183.089	1.08376	0.920358	1.17754	0.238979	0.31436	183.089	1.38892	0.9202	1.50936	0.131206	0.193293
ENSDARG00000004386	elapor2b	FALSE	2212.93	-0.760439	0.0904077	-8.41121	4.05793e-17	2.23505e-16	2212.93	0.244088	0.0900752	2.70983	0.00673182	0.0134895	2212.93	0.191668	0.0900515	2.12843	0.0333012	0.0587355
ENSDARG00000039392	wnk1b	FALSE	5081.58	-0.538682	0.0757284	-7.11333	1.13273e-12	4.59014e-12	5081.58	-0.682862	0.0759056	-8.9962	2.33668e-19	3.164e-18	5081.58	-0.617319	0.0758436	-8.13936	3.9736e-16	5.13016e-15
ENSDARG00000079222	zgc:174315	FALSE	29.2713	1.59384	0.232027	6.8692	6.45635e-12	2.48322e-11	29.2713	0.966696	0.241051	4.01034	6.06325e-05	0.00017773	29.2713	0.954587	0.239979	3.97779	6.95579e-05	0.000221589
ENSDARG00000103527	si:dkeyp-35e5.9	FALSE	1.77209	0.422973	1.09885	0.384922	0.700295	0.741755	1.77209	-0.566165	1.16435	-0.486249	0.626791	0.695995	1.77209	-0.965816	1.18735	-0.813424	0.415975	0.502968
ENSDARG00000088214	si:dkey-23a23.3	FALSE	53.0756	0.980031	0.210465	4.6565	3.21624e-06	7.74926e-06	53.0756	0.159106	0.218676	0.727588	0.466866	0.547379	53.0756	0.441539	0.215352	2.05031	0.0403338	0.0695613
ENSDARG00000017841	cand1	FALSE	1692.29	0.430208	0.0685737	6.27365	3.52683e-10	1.19388e-09	1692.29	0.230309	0.0690051	3.33756	0.000845166	0.00203141	1692.29	0.187322	0.0689523	2.7167	0.00659371	0.0140229
ENSDARG00000070203	si:dkey-13e3.1	FALSE	0.0462133	-2.95486	4.46005	-0.662518	0.50764	NA	0.0462133	-1.56281	4.46005	-0.350402	0.726037	NA	0.0462133	-2.62798	4.46005	-0.589226	0.55571	NA
ENSDARG00000057334	cmasa	FALSE	193.636	1.4208	0.193028	7.36059	1.83094e-13	7.86635e-13	193.636	1.25584	0.193979	6.47413	9.53595e-11	5.85462e-10	193.636	1.21801	0.193847	6.28335	3.31353e-10	2.27396e-09
ENSDARG00000093846	si:dkey-57c22.1	FALSE	3.94945	0.888936	0.616599	1.44168	0.149393	0.189772	3.94945	-0.129086	0.657016	-0.196473	0.84424	0.877993	3.94945	-0.106756	0.65176	-0.163797	0.869891	0.901776
ENSDARG00000104026	si:dkeyp-35e5.5	FALSE	12.7174	3.18056	0.491564	6.47029	9.78143e-11	3.45836e-10	12.7174	1.02692	0.517345	1.98498	0.0471471	0.0769393	12.7174	1.44298	0.508094	2.83998	0.00451168	0.00996885
ENSDARG00000045669	si:dkey-39a18.1	FALSE	1.68792	0.00107393	0.874562	0.00122796	0.99902	0.999345	1.68792	-2.31023	1.16356	-1.98548	0.0470913	0.0768755	1.68792	-1.41622	1.0039	-1.41071	0.158329	0.226627
ENSDARG00000089831	si:dkey-207m2.4	FALSE	14.3985	-0.795159	0.592985	-1.34094	0.179939	0.224312	14.3985	-1.06672	0.60405	-1.76595	0.0774039	0.118806	14.3985	-0.850431	0.59823	-1.42158	0.155148	0.222893
ENSDARG00000045589	kcnj8	FALSE	7.72226	1.96927	0.553604	3.55718	0.000374861	0.000721591	7.72226	1.3221	0.56632	2.33454	0.0195676	0.0352356	7.72226	0.824686	0.57382	1.43719	0.150665	0.217366
ENSDARG00000015985	abcc9	FALSE	593.712	-1.41651	0.165204	-8.57427	9.97143e-18	5.70087e-17	593.712	-0.868707	0.164982	-5.26546	1.39835e-07	5.94688e-07	593.712	-1.09126	0.165172	-6.60679	3.92737e-11	3.03053e-10
ENSDARG00000017757	pik3cg	FALSE	170.728	1.79375	0.149925	11.9643	5.46534e-33	7.02248e-32	170.728	0.466286	0.154485	3.01833	0.00254168	0.00558348	170.728	0.641689	0.153347	4.18456	2.85722e-05	9.76289e-05
ENSDARG00000107425	si:dkeyp-35e5.10	FALSE	1.90507	1.24149	0.970968	1.27861	0.201033	0.248005	1.90507	-0.518344	1.05044	-0.493454	0.621692	0.691443	1.90507	-1.35377	1.11336	-1.21593	0.22401	0.302879
ENSDARG00000099346	znf1079	FALSE	13.7975	-0.252823	0.420218	-0.601649	0.547408	0.599573	13.7975	-0.824172	0.439481	-1.87533	0.0607474	0.0961076	13.7975	-1.80588	0.470219	-3.8405	0.000122784	0.000373521
ENSDARG00000100911	si:dkeyp-35e5.3	FALSE	1.1853	-4.77653	2.12634	-2.24637	0.0246805	0.0365832	1.1853	-4.34625	2.12634	-2.04401	0.0409524	0.0679969	1.1853	-2.54801	2.03554	-1.25176	0.210656	0.287705
ENSDARG00000116692	si:ch211-79g12.1	FALSE	8.81521	2.27758	0.815763	2.79196	0.00523896	0.00862266	8.81521	1.44141	0.825451	1.74622	0.0807736	0.123211	8.81521	2.16575	0.818141	2.64716	0.00811719	0.0168942
ENSDARG00000099544	si:dkey-165b20.3	FALSE	3.57554	-3.0181	1.15383	-2.61572	0.0089039	0.0141588	3.57554	-4.27784	1.4321	-2.98711	0.00281632	0.00612841	3.57554	-3.77392	1.30071	-2.90142	0.00371472	0.0083552
ENSDARG00000099812	prrt4b	FALSE	262.872	-0.964994	0.169549	-5.69154	1.259e-08	3.77522e-08	262.872	-0.273779	0.168751	-1.62238	0.104722	0.154564	262.872	-0.201691	0.168315	-1.1983	0.230802	0.310303
ENSDARG00000096010	si:dkey-21h14.15	FALSE	0.258843	-0.552551	3.0668	-0.180172	0.857018	NA	0.258843	-2.64724	3.1826	-0.831787	0.405529	NA	0.258843	-0.275926	3.06924	-0.0899005	0.928366	NA
ENSDARG00000023036	si:dkey-23a23.2	FALSE	66.5091	1.27023	0.312554	4.06404	4.82313e-05	0.000102827	66.5091	0.639344	0.316099	2.0226	0.0431139	0.0711716	66.5091	0.816172	0.314879	2.59202	0.00954154	0.0195052
ENSDARG00000116367	si:dkey-165b20.1	FALSE	6.78035	-1.29468	0.509815	-2.53952	0.0111005	0.0174019	6.78035	-1.28781	0.529287	-2.4331	0.0149702	0.0276644	6.78035	-2.08013	0.574038	-3.62368	0.000290438	0.000823446
ENSDARG00000079824	ninj2	FALSE	27.3126	-0.67143	0.418651	-1.6038	0.108759	0.142349	27.3126	0.0292491	0.415859	0.0703341	0.943928	0.957208	27.3126	0.18235	0.41376	0.440715	0.659419	0.72744
ENSDARG00000098077	si:dkey-238o14.3	FALSE	45.6236	-2.86069	1.12563	-2.54141	0.0110408	0.0173219	45.6236	-0.270934	1.11387	-0.243237	0.807822	0.848568	45.6236	0.386862	1.11249	0.347745	0.728031	0.785479
ENSDARG00000096184	si:dkey-21h14.14	FALSE	2.81042	-1.69594	0.889707	-1.90618	0.0566273	0.0785364	2.81042	-0.312035	0.81832	-0.381312	0.702972	0.761583	2.81042	-0.954943	0.853441	-1.11893	0.263169	0.345799
ENSDARG00000100110	si:ch211-79g12.2	FALSE	7.48717	0.383839	0.704687	0.544694	0.585964	0.635822	7.48717	-0.116829	0.721964	-0.161821	0.871447	0.900973	7.48717	0.763342	0.703734	1.0847	0.278054	0.362013
ENSDARG00000070408	ccnd2b	FALSE	48.628	0.113508	0.263313	0.431074	0.666414	0.710436	48.628	-1.24747	0.279746	-4.45928	8.22373e-06	2.74326e-05	48.628	-1.31439	0.279162	-4.70833	2.4975e-06	1.01057e-05
ENSDARG00000104822	znf1131	FALSE	13.715	-4.15447	1.06933	-3.88513	0.000102276	0.000210539	13.715	-3.648	1.06398	-3.42862	0.000606652	0.00150101	13.715	-2.25432	1.00716	-2.2383	0.0252018	0.0460689
ENSDARG00000110878	si:dkey-165b20.2	FALSE	14.8864	0.438861	0.390351	1.12427	0.260897	0.312591	14.8864	-0.32133	0.408929	-0.785785	0.431993	0.514204	14.8864	-0.415285	0.408687	-1.01614	0.309561	0.395961
ENSDARG00000097728	NA	FALSE	1.54532	2.96181	1.08465	2.73066	0.00632081	0.0102798	1.54532	2.58101	1.10728	2.33095	0.0197558	0.0355387	1.54532	3.04659	1.08987	2.79538	0.00518395	0.0113098
ENSDARG00000096684	si:dkeyp-122d12.1	FALSE	6.17514	3.51758	0.688357	5.11011	3.2197e-07	8.52172e-07	6.17514	3.89013	0.68873	5.64827	1.62068e-08	7.76047e-08	6.17514	2.69501	0.703548	3.8306	0.00012783	0.000387719
ENSDARG00000094824	si:dkey-23a23.1	FALSE	0.0569297	-1.79744	4.46114	-0.402911	0.687014	NA	0.0569297	-0.439852	4.41977	-0.0995193	0.920726	NA	0.0569297	0	4.46114	0	1	NA
ENSDARG00000089640	si:dkey-117n7.5	FALSE	4.51704	0.593098	0.528769	1.12166	0.262007	0.313761	4.51704	0.930509	0.531533	1.75061	0.0800125	0.122274	4.51704	1.31342	0.517519	2.53791	0.0111516	0.0224697
ENSDARG00000045548	lepb	FALSE	53.9775	6.09409	0.426597	14.2853	2.70078e-46	6.32399e-45	53.9775	-0.0636211	0.495406	-0.128422	0.897815	0.921112	53.9775	0.454774	0.472193	0.963112	0.335492	0.423025
ENSDARG00000094118	si:dkey-21o22.2	FALSE	0.50471	0.384423	1.79543	0.214112	0.83046	0.856517	0.50471	0.105712	1.8401	0.057449	0.954188	0.965208	0.50471	0.573533	1.80181	0.31831	0.75025	0.8034
ENSDARG00000087241	ucn3l	FALSE	7.51387	-2.3002	0.634699	-3.62407	0.000290003	0.000564842	7.51387	-0.700533	0.580063	-1.20768	0.227168	0.300959	7.51387	-0.665712	0.575843	-1.15607	0.247654	0.32895
ENSDARG00000021579	orc5	FALSE	67.6416	0.535666	0.207045	2.5872	0.00967604	0.0153048	67.6416	0.188525	0.210957	0.893662	0.371503	0.454497	67.6416	-1.02839	0.221667	-4.63932	3.49553e-06	1.37893e-05
ENSDARG00000109327	znf1140	FALSE	24.1105	-0.00362885	0.24854	-0.0146007	0.988351	0.990713	24.1105	-0.739739	0.268729	-2.75273	0.00591006	0.0119948	24.1105	-0.511248	0.261365	-1.95607	0.0504568	0.0848416
ENSDARG00000045858	tigarb	FALSE	65.1459	0.977866	0.215107	4.54595	5.46867e-06	1.28924e-05	65.1459	0.879816	0.217513	4.0449	5.23458e-05	0.000154933	65.1459	0.496436	0.21921	2.26466	0.0235337	0.0434054
ENSDARG00000088082	si:ch211-214c20.1	FALSE	2.75065	0.0406652	0.800429	0.0508042	0.959482	0.966571	2.75065	-0.280729	0.82698	-0.339462	0.734262	0.7882	2.75065	-1.34244	0.886289	-1.51468	0.129854	0.191566
ENSDARG00000096047	si:dkey-21h14.3	FALSE	1.91956	-2.01645	1.18615	-1.69999	0.0891326	0.118859	1.91956	-3.06667	1.44283	-2.12546	0.033548	0.0570968	1.91956	-2.12877	1.24089	-1.71552	0.0862501	0.135
ENSDARG00000101902	si:ch211-205a14.5	FALSE	4.95775	-0.209401	0.438189	-0.477879	0.632737	0.67927	4.95775	-0.796875	0.489354	-1.62842	0.103435	0.15291	4.95775	-0.614463	0.47177	-1.30246	0.192758	0.267189
ENSDARG00000100240	si:dkey-193i10.3	FALSE	2.66133	-2.01125	1.02427	-1.96359	0.0495779	0.0695507	2.66133	-3.53184	1.35746	-2.6018	0.00927359	0.0180217	2.66133	-1.4257	1.00114	-1.42407	0.154425	0.221993
ENSDARG00000102713	si:ch211-205a14.1	FALSE	19.0761	-0.606093	0.542894	-1.11641	0.264246	0.316056	19.0761	-1.19185	0.55653	-2.14158	0.0322275	0.0551614	19.0761	-1.34773	0.557494	-2.41748	0.0156284	0.0302099
ENSDARG00000116086	si:dkey-193i10.4	FALSE	15.8597	0.216402	0.567862	0.381082	0.703142	0.74423	15.8597	-0.0319826	0.574667	-0.0556542	0.955617	0.966371	15.8597	0.306628	0.569771	0.53816	0.590467	0.667334
ENSDARG00000091381	NA	FALSE	8.31894	2.41883	0.660652	3.66127	0.000250967	0.000492764	8.31894	1.11634	0.678231	1.64596	0.0997726	0.148229	8.31894	0.603496	0.686331	0.879308	0.379234	0.467294
ENSDARG00000101403	si:ch211-205a14.6	FALSE	3.81553	-2.0314	0.788533	-2.57617	0.00999017	0.0157693	3.81553	-0.991166	0.747926	-1.32522	0.185098	0.252649	3.81553	-1.78912	0.794958	-2.25059	0.0244118	0.0448159
ENSDARG00000102225	si:ch211-205a14.7	FALSE	2.30931	2.90034	0.892353	3.25022	0.00115316	0.00208139	2.30931	1.84388	0.930538	1.98152	0.047533	0.0774823	2.30931	2.29028	0.911763	2.51193	0.0120073	0.0239792
ENSDARG00000100509	si:dkey-217g21.2	FALSE	0.171734	0.274991	4.11649	0.0668022	0.946739	NA	0.171734	-1.75501	4.23979	-0.413937	0.67892	NA	0.171734	-2.82017	4.23979	-0.665168	0.505943	NA
ENSDARG00000102638	si:ch211-205a14.4	FALSE	3.32361	2.3867	0.648103	3.6826	0.000230868	0.000455596	3.32361	1.20412	0.695774	1.73062	0.0835202	0.126892	3.32361	1.9473	0.664541	2.9303	0.00338632	0.00769864
ENSDARG00000100464	si:dkey-193i10.1	FALSE	19.8216	0.351449	0.655982	0.53576	0.592125	0.64133	19.8216	-0.418919	0.664345	-0.630575	0.528319	0.605803	19.8216	-0.266698	0.66191	-0.402921	0.687006	0.751107
ENSDARG00000091640	rhno1	FALSE	27.8551	2.82817	0.280908	10.068	7.65437e-24	6.1638e-23	27.8551	1.44153	0.292683	4.92524	8.42553e-07	3.2379e-06	27.8551	1.05814	0.29611	3.57345	0.000352303	0.000982436
ENSDARG00000100460	si:dkey-217g21.3	FALSE	2.58293	2.57778	0.745584	3.4574	0.000545405	0.00103025	2.58293	0.943263	0.805895	1.17045	0.241818	0.317225	2.58293	-0.0619955	0.869757	-0.0712791	0.943176	0.95792
ENSDARG00000034823	copg2	FALSE	1323.1	0.905298	0.115479	7.83953	4.52227e-15	2.17335e-14	1323.1	0.755498	0.115733	6.52796	6.66708e-11	4.15316e-10	1323.1	0.651582	0.115732	5.63011	1.80094e-08	9.89964e-08
ENSDARG00000096063	si:dkey-191j3.1	FALSE	5.21882	1.35398	0.50601	2.6758	0.00745521	0.0119999	5.21882	0.88514	0.532326	1.66278	0.096357	0.14372	5.21882	1.77732	0.503716	3.52841	0.000418061	0.00114914
ENSDARG00000073858	pex26	FALSE	157.94	0.605564	0.186215	3.25196	0.00114611	0.00206947	157.94	0.585445	0.187402	3.12401	0.00178405	0.00403804	157.94	0.901593	0.186241	4.841	1.29187e-06	5.46046e-06
ENSDARG00000094603	si:dkey-21h14.12	FALSE	4.85685	-0.975805	0.619259	-1.57576	0.11508	0.149759	4.85685	0.330157	0.585414	0.563971	0.572774	0.646757	4.85685	-0.147035	0.597462	-0.246099	0.805606	0.849595
ENSDARG00000116181	znf1119	FALSE	40.3364	0.849815	0.212986	3.99001	6.60706e-05	0.000138943	40.3364	0.153927	0.223151	0.689786	0.490329	0.56969	40.3364	0.443088	0.218689	2.02611	0.0427534	0.0732186
ENSDARG00000099180	si:ch211-145h19.1	FALSE	0.253812	-3.8775	3.8394	-1.00992	0.312532	NA	0.253812	-3.44723	3.8394	-0.897856	0.369262	NA	0.253812	-3.55062	3.8394	-0.924784	0.355078	NA
ENSDARG00000099669	si:ch211-145h19.2	FALSE	0.0227085	-2.94412	4.46011	-0.6601	0.50919	NA	0.0227085	-2.51384	4.46011	-0.563629	0.573007	NA	0.0227085	-2.61723	4.46011	-0.586809	0.557332	NA
ENSDARG00000088078	usp18	FALSE	23.4072	0.181728	0.276275	0.65778	0.51068	0.563942	23.4072	-0.487432	0.291644	-1.67133	0.0946566	0.141609	23.4072	-1.12788	0.30411	-3.70879	0.000208253	0.000606973
ENSDARG00000105119	si:ch211-258f1.3	FALSE	5.07352	3.431	0.577232	5.94389	2.7833e-09	8.8159e-09	5.07352	1.65613	0.616289	2.68726	0.00720398	0.0143494	5.07352	1.82653	0.60783	3.005	0.00265582	0.00618786
ENSDARG00000111518	si:dkeyp-15a6.2	FALSE	9.55543	-0.383485	0.500851	-0.765668	0.443874	0.498321	9.55543	-0.767299	0.519895	-1.47587	0.139978	0.198767	9.55543	-0.384658	0.507146	-0.758476	0.448166	0.533891
ENSDARG00000110769	znf1098	FALSE	5.06834	0.638783	0.578249	1.10469	0.269296	0.321374	5.06834	0.220122	0.59676	0.368862	0.71223	0.769354	5.06834	-0.18859	0.606416	-0.310991	0.755807	0.808375
ENSDARG00000038384	th2	FALSE	0.119237	0.154826	3.53094	0.0438484	0.965025	NA	0.119237	-1.54293	3.66137	-0.421407	0.673458	NA	0.119237	-2.6081	3.66137	-0.712329	0.476261	NA
ENSDARG00000094903	si:ch211-231i17.4	FALSE	0.807225	0.242959	1.05525	0.230238	0.817907	0.845587	0.807225	-0.789924	1.20191	-0.657225	0.511036	0.589479	0.807225	0.282011	1.0742	0.26253	0.792913	0.838989
ENSDARG00000100090	si:dkeyp-15a6.1	FALSE	0.215981	-3.11065	4.45928	-0.697568	0.485447	NA	0.215981	-2.68038	4.45928	-0.601079	0.547788	NA	0.215981	-1.82198	4.45928	-0.408582	0.682846	NA
ENSDARG00000069402	lrrc4.1	FALSE	2282.11	-1.26046	0.117375	-10.7388	6.69266e-27	6.29829e-26	2282.11	0.114716	0.116912	0.981211	0.326488	0.407993	2282.11	-0.315125	0.117035	-2.69257	0.0070903	0.0149469
ENSDARG00000093831	znf1121	FALSE	15.4616	-0.175856	0.367596	-0.478395	0.632369	0.678981	15.4616	-0.5814	0.382786	-1.51887	0.128796	0.184953	15.4616	-0.264796	0.374006	-0.707999	0.478946	0.563708
ENSDARG00000045856	fgf6b	FALSE	16.772	-2.42913	0.52562	-4.62146	3.8104e-06	9.115e-06	16.772	-1.64041	0.514621	-3.1876	0.00143457	0.00330458	16.772	-1.77563	0.515432	-3.44493	0.000571213	0.00153074
ENSDARG00000110852	znf1111	FALSE	19.2094	0.328261	0.314524	1.04367	0.296636	0.350585	19.2094	-0.241982	0.330119	-0.733015	0.463549	0.544068	19.2094	0.170827	0.320722	0.532633	0.594288	0.670858
ENSDARG00000092968	znf1128	FALSE	32.3211	1.05231	1.15403	0.911862	0.361841	0.417122	32.3211	0.863977	1.15505	0.748001	0.454459	0.535586	32.3211	0.514783	1.1556	0.445468	0.655982	0.724456
ENSDARG00000043792	si:rp71-7l19.2	FALSE	7.52857	-0.167599	0.73472	-0.228113	0.819559	0.846788	7.52857	-2.74127	0.862774	-3.17728	0.00148664	0.0034163	7.52857	-1.4295	0.773319	-1.84852	0.0645266	0.10501
ENSDARG00000091994	znf1048	FALSE	4.66033	1.13695	0.595402	1.90956	0.05619	0.0779691	4.66033	0.603243	0.61414	0.982257	0.325973	0.407496	4.66033	-0.27066	0.640541	-0.422549	0.672625	0.738877
ENSDARG00000101946	si:dkey-92j16.2	FALSE	10.4051	1.20724	0.35822	3.37011	0.000751379	0.00139336	10.4051	0.213235	0.387334	0.550521	0.581962	0.655474	10.4051	0.269917	0.382569	0.705537	0.480476	0.565132
ENSDARG00000103100	si:dkeyp-123a12.3	FALSE	1.02207	-2.60091	2.3487	-1.10738	0.26813	0.320148	1.02207	-3.61392	2.48683	-1.45322	0.146162	0.206236	1.02207	-3.7173	2.48683	-1.4948	0.134967	0.198054
ENSDARG00000115029	si:dkeyp-123a12.2	FALSE	6.04032	1.22288	0.504382	2.42451	0.0153289	0.023489	6.04032	-0.215444	0.551964	-0.390323	0.696298	0.75595	6.04032	-0.370886	0.554236	-0.669185	0.503378	0.586931
ENSDARG00000102031	si:dkeyp-123a12.1	FALSE	0.123106	1.05121	4.33442	0.242526	0.808372	NA	0.123106	0	4.46114	0	1	NA	0.123106	0	4.46114	0	1	NA
ENSDARG00000098087	si:dkey-30f3.2	FALSE	2.56686	3.82765	0.94099	4.06768	4.74829e-05	0.000101364	2.56686	1.79792	0.990861	1.8145	0.0696011	0.108277	2.56686	1.62015	0.993944	1.63002	0.103097	0.15748
ENSDARG00000094212	si:dkey-179k24.1	FALSE	0.948966	-1.31019	1.70319	-0.769255	0.441742	0.496229	0.948966	-1.60928	1.77759	-0.905315	0.365298	0.448063	0.948966	-4.22515	1.97122	-2.14342	0.0320794	0.056885
ENSDARG00000088870	NA	FALSE	35.7378	0.333751	0.394219	0.846613	0.397211	0.452165	35.7378	-1.18653	0.411247	-2.8852	0.00391161	0.00825605	35.7378	-0.796051	0.404625	-1.96738	0.0491396	0.0828431
ENSDARG00000099055	si:dkey-179k24.7p	FALSE	0.0130485	-1.79743	4.46114	-0.402909	0.687015	NA	0.0130485	0	4.46114	0	1	NA	0.0130485	0	4.46114	0	1	NA
ENSDARG00000112369	si:dkey-179k24.2	FALSE	1.19751	-0.125482	1.2879	-0.0974318	0.922383	0.934984	1.19751	-0.752673	1.39022	-0.541405	0.588229	0.661268	1.19751	0.164354	1.28962	0.127444	0.898589	0.924235
ENSDARG00000020143	pah	FALSE	8.8661	2.63046	0.739934	3.555	0.000377978	0.000727288	8.8661	1.10115	0.757166	1.45431	0.145861	0.205864	8.8661	1.7391	0.747833	2.32552	0.0200441	0.0376544
ENSDARG00000099643	si:ch211-76m11.9	FALSE	0.197683	-0.340543	2.76363	-0.123223	0.90193	NA	0.197683	-1.52586	2.89575	-0.526932	0.598241	NA	0.197683	0.589941	2.72284	0.216663	0.828471	NA
ENSDARG00000099560	lyrm5a	FALSE	118.817	0.896296	0.230911	3.88157	0.000103784	0.000213469	118.817	0.190601	0.234112	0.814145	0.415562	0.498332	118.817	0.241288	0.233506	1.03333	0.301451	0.387427
ENSDARG00000087120	slc5a8	FALSE	12.2935	0.574201	0.408992	1.40394	0.160336	0.202225	12.2935	0.425287	0.417326	1.01908	0.308166	0.389014	12.2935	0.306745	0.417567	0.7346	0.462583	0.547906
ENSDARG00000100434	znf1091	FALSE	3.65335	1.15889	0.656352	1.76565	0.0774539	0.104659	3.65335	0.468573	0.685672	0.683378	0.494368	0.573599	3.65335	-0.208165	0.711279	-0.292663	0.76978	0.820251
ENSDARG00000117113	zgc:173607	FALSE	4.53372	-2.22541	0.951332	-2.33926	0.0193221	0.029148	4.53372	-4.44333	1.3372	-3.32286	0.000890995	0.00213304	4.53372	-2.35491	0.982965	-2.39572	0.0165877	0.0318686
ENSDARG00000045854	fgf23	FALSE	1.53205	-1.75401	1.16887	-1.5006	0.133459	0.171325	1.53205	-1.36376	1.17154	-1.16408	0.244392	0.32007	1.53205	-2.70855	1.32984	-2.03675	0.0416747	0.071606
ENSDARG00000045851	galnt8b.1	FALSE	1.52823	2.08658	1.15995	1.79886	0.0720405	0.0979546	1.52823	0.485317	1.21319	0.400033	0.689132	0.7497	1.52823	-2.27019	1.53563	-1.47834	0.139316	0.203357
ENSDARG00000102262	si:dkey-179k24.5	FALSE	1.80307	3.62786	1.36843	2.65111	0.00802288	0.012853	1.80307	1.28346	1.427	0.899409	0.368435	0.451382	1.80307	1.51649	1.41286	1.07334	0.283118	0.367673
ENSDARG00000089582	si:dkey-265e15.2	FALSE	20.7199	2.27997	0.358899	6.35267	2.11606e-10	7.29705e-10	20.7199	-0.884598	0.409664	-2.15932	0.030825	0.0529969	20.7199	-0.079913	0.384606	-0.207779	0.835402	0.873858
ENSDARG00000045853	rad51ap1	FALSE	22.1871	1.16267	0.51049	2.27757	0.0227525	0.0339289	22.1871	-0.605056	0.526559	-1.14908	0.250525	0.326941	22.1871	-1.52429	0.541733	-2.81373	0.00489706	0.0107415
ENSDARG00000101843	znf1106	FALSE	19.5184	0.0427016	0.548108	0.0779072	0.937902	0.948076	19.5184	-0.0808625	0.552712	-0.146301	0.883684	0.910495	19.5184	-0.0751156	0.551615	-0.136174	0.891684	0.918704
ENSDARG00000113713	znf1103	FALSE	6.35705	0.104846	0.576168	0.181972	0.855605	0.877806	6.35705	-0.209738	0.593449	-0.353422	0.723772	0.779388	6.35705	-0.505009	0.59947	-0.842426	0.39955	0.487065
ENSDARG00000103172	znf1054	FALSE	1.006	-0.745261	1.14021	-0.653617	0.513359	0.566674	1.006	-3.16925	1.55502	-2.03808	0.0415421	0.0688768	1.006	-2.35218	1.43302	-1.64142	0.100711	0.154399
ENSDARG00000099440	si:dkey-233e3.1	FALSE	1.79903	0.570059	1.03079	0.553032	0.580241	0.630371	1.79903	0.430421	1.04879	0.410399	0.681514	0.743194	1.79903	0.157333	1.05567	0.149036	0.881525	0.910905
ENSDARG00000098305	si:ch211-76m11.8	FALSE	5.71376	0.488135	0.862595	0.565891	0.571468	0.622257	5.71376	-0.352843	0.883924	-0.399178	0.689762	0.750237	5.71376	-0.0527816	0.874988	-0.0603226	0.951899	0.964373
ENSDARG00000088847	znf1089	FALSE	2.87091	-1.22827	1.19242	-1.03006	0.302981	0.35726	2.87091	-2.18248	1.29965	-1.67929	0.0930962	0.139541	2.87091	-0.96331	1.19476	-0.806281	0.420081	0.506821
ENSDARG00000099414	loc108184004	FALSE	0.288423	1.38082	1.77033	0.779979	0.435403	NA	0.288423	0.896702	1.8256	0.491183	0.623297	NA	0.288423	-0.480228	1.98478	-0.241955	0.808815	NA
ENSDARG00000103079	si:dkey-220o21.3	FALSE	0.772782	0.0157386	2.61322	0.00602269	0.995195	0.996311	0.772782	-0.0421952	2.63402	-0.0160194	0.987219	0.990547	0.772782	-0.945462	2.68843	-0.351678	0.72508	0.783204
ENSDARG00000114558	si:dkey-233e3.3	FALSE	8.89928	0.798595	0.521044	1.53268	0.125354	0.161858	8.89928	-0.107219	0.542092	-0.197788	0.843211	0.877286	8.89928	0.0444504	0.536451	0.0828601	0.933963	0.950971
ENSDARG00000038386	ascl1a	FALSE	85.6859	6.59957	0.400354	16.4843	4.75396e-61	2.07532e-59	85.6859	2.55212	0.411946	6.19526	5.81881e-10	3.29273e-09	85.6859	2.28267	0.413387	5.52186	3.35423e-08	1.77947e-07
ENSDARG00000099789	si:ch211-76m11.7	FALSE	4.75126	-4.22683	1.6871	-2.50538	0.0122318	0.0190427	4.75126	-4.10777	1.72358	-2.38328	0.0171591	0.0312985	4.75126	-4.30118	1.73574	-2.47802	0.0132115	0.0261033
ENSDARG00000099347	si:dkey-220o21.4	FALSE	0.171408	0.368498	2.79737	0.13173	0.895198	NA	0.171408	-1.52813	2.9701	-0.514505	0.606899	NA	0.171408	-0.717748	2.90898	-0.246735	0.805113	NA
ENSDARG00000098979	si:ch211-76m11.15	FALSE	0.46958	-3.31946	2.9615	-1.12087	0.262342	0.314092	0.46958	-2.88918	2.9615	-0.975582	0.329272	0.410859	0.46958	-3.95436	2.9615	-1.33526	0.181792	0.254418
ENSDARG00000101772	si:dkey-220o21.5	FALSE	7.10967	1.58456	0.651063	2.43381	0.0149407	0.0229475	7.10967	1.72793	0.65404	2.64193	0.00824344	0.0162053	7.10967	1.54387	0.655015	2.35699	0.0184236	0.0349546
ENSDARG00000100652	znf1147	FALSE	1.46959	-0.861906	1.26725	-0.68014	0.496416	0.550034	1.46959	-1.28749	1.35433	-0.950649	0.341783	0.423795	1.46959	-0.811214	1.28985	-0.628923	0.5294	0.61112
ENSDARG00000101497	si:dkeyp-109b10.1	FALSE	8.50426	-1.91669	0.591846	-3.2385	0.00120161	0.00216263	8.50426	-2.35387	0.64126	-3.6707	0.000241888	0.00064286	8.50426	-2.23178	0.625714	-3.56677	0.000361412	0.00100602
ENSDARG00000100142	znf1083	FALSE	27.1787	0.783467	0.276946	2.82895	0.00467011	0.00774722	27.1787	0.469622	0.283954	1.65387	0.098154	0.146164	27.1787	0.664535	0.28066	2.36776	0.0178963	0.0340704
ENSDARG00000104239	znf1047	FALSE	33.9778	-4.22733	0.343846	-12.2942	9.72752e-35	1.35974e-33	33.9778	-4.44056	0.403328	-11.0098	3.42816e-28	8.35958e-27	33.9778	-3.67769	0.328028	-11.2115	3.58036e-29	1.22945e-27
ENSDARG00000099837	si:dkey-199m13.7	FALSE	23.1842	-0.928443	0.350298	-2.65044	0.00803881	0.0128762	23.1842	-0.793809	0.355079	-2.23559	0.0253788	0.0445266	23.1842	-1.06816	0.35839	-2.98043	0.00287845	0.00664776
ENSDARG00000104890	si:ch211-76m11.5	FALSE	44.9685	-2.23678	0.665895	-3.35907	0.000782065	0.00144658	44.9685	-3.10095	0.683007	-4.54015	5.62141e-06	1.92055e-05	44.9685	-2.09898	0.667408	-3.14498	0.00166099	0.00403717
ENSDARG00000005453	foxp2	FALSE	616.071	-1.16214	0.179707	-6.46684	1.00074e-10	3.53328e-10	616.071	-0.426997	0.179296	-2.38152	0.0172413	0.0314352	616.071	-0.221323	0.178978	-1.2366	0.216236	0.294077
ENSDARG00000098892	si:ch211-223a21.1	FALSE	28.334	0.793379	0.351677	2.25599	0.0240715	0.0357533	28.334	0.155912	0.360252	0.432785	0.665171	0.729453	28.334	0.550032	0.355427	1.54752	0.121737	0.181156
ENSDARG00000100338	si:ch211-76m11.14	FALSE	5.89641	-1.97093	0.748556	-2.63297	0.00846412	0.0135083	5.89641	-1.4543	0.744147	-1.95432	0.0506638	0.0819342	5.89641	-2.55999	0.805549	-3.17795	0.00148321	0.00364638
ENSDARG00000100006	si:ch211-76m11.3	FALSE	18.0753	-0.117524	0.49421	-0.237802	0.812035	0.840615	18.0753	-0.257865	0.501158	-0.514539	0.606875	0.678088	18.0753	0.88693	0.488457	1.81578	0.0694041	0.111869
ENSDARG00000100671	si:dkey-222o15.1	FALSE	3.13546	-0.957739	0.780576	-1.22696	0.219836	0.26839	3.13546	-1.01669	0.807879	-1.25846	0.208224	0.279392	3.13546	-2.57229	0.958531	-2.68357	0.00728403	0.0153168
ENSDARG00000032319	mest	FALSE	445.973	-0.0414505	0.156765	-0.264412	0.791462	0.822889	445.973	0.592683	0.156477	3.78767	0.000152064	0.000418898	445.973	0.68228	0.156258	4.36638	1.26323e-05	4.57325e-05
ENSDARG00000090468	ppp1r3aa	FALSE	22.4163	-0.610524	0.293449	-2.08051	0.0374788	0.0537852	22.4163	0.400225	0.283767	1.4104	0.158421	0.221099	22.4163	0.373155	0.282739	1.31978	0.186907	0.260357
ENSDARG00000091974	si:ch211-262n1.5	FALSE	24.0228	-1.65929	0.311793	-5.32177	1.02763e-07	2.85044e-07	24.0228	-1.13818	0.30948	-3.67772	0.000235325	0.000626861	24.0228	-1.34029	0.311771	-4.29894	1.71614e-05	6.08554e-05
ENSDARG00000099281	si:dkey-112e7.2	FALSE	202.141	2.6035	0.168318	15.4678	5.72586e-54	1.87544e-52	202.141	1.68695	0.170334	9.90376	4.00902e-23	7.14474e-22	202.141	1.71381	0.170042	10.0788	6.85919e-24	1.60883e-22
ENSDARG00000093020	si:ch211-262n1.3	FALSE	0.052762	-3.13566	4.45916	-0.703194	0.481935	NA	0.052762	-2.70538	4.45916	-0.606702	0.544049	NA	0.052762	-2.80877	4.45916	-0.629887	0.528768	NA
ENSDARG00000007175	recql	FALSE	207.123	2.11056	0.120676	17.4895	1.72331e-68	9.48231e-67	207.123	1.61874	0.122637	13.1994	8.84209e-40	4.23395e-38	207.123	1.56773	0.122483	12.7996	1.64832e-37	9.19771e-36
ENSDARG00000074223	mdfic	FALSE	40.342	2.39869	0.269857	8.88874	6.18037e-19	3.80797e-18	40.342	-0.0126332	0.289181	-0.0436862	0.965155	0.973739	40.342	-0.371794	0.293345	-1.26743	0.205003	0.281316
ENSDARG00000101230	si:dkey-222o15.2	FALSE	0.144244	-3.54687	4.4575	-0.79571	0.426201	NA	0.144244	-3.1166	4.4575	-0.699182	0.484438	NA	0.144244	-3.21999	4.4575	-0.722376	0.470064	NA
ENSDARG00000104819	si:dkey-222o15.3	FALSE	1.36514	-3.1846	1.6693	-1.90774	0.0564244	0.0782826	1.36514	-2.70507	1.66064	-1.62893	0.103327	0.152783	1.36514	-3.32473	1.75339	-1.89617	0.0579377	0.0956253
ENSDARG00000104887	znf1105	FALSE	5.78033	2.93623	0.798956	3.67508	0.000237771	0.00046825	5.78033	2.61753	0.80681	3.24429	0.00117742	0.00275721	5.78033	2.38516	0.808617	2.94968	0.00318104	0.00727496
ENSDARG00000100262	znf981	FALSE	22.7381	0.836823	0.324441	2.57928	0.00990074	0.0156379	22.7381	0.339115	0.333092	1.01808	0.30864	0.389522	22.7381	-0.360159	0.342257	-1.05231	0.29266	0.378225
ENSDARG00000101828	si:ch211-76m11.11	FALSE	96.1057	0.218883	0.224438	0.97525	0.329436	0.384657	96.1057	-0.586004	0.230289	-2.54465	0.0109389	0.0208581	96.1057	-0.147546	0.227084	-0.649742	0.515859	0.598609
ENSDARG00000104737	si:ch211-223a21.3	FALSE	3.49509	3.88977	1.03457	3.75979	0.000170057	0.000341013	3.49509	2.83771	1.05266	2.69575	0.00702299	0.0140161	3.49509	3.28796	1.04363	3.1505	0.0016299	0.00396787
ENSDARG00000100842	si:ch211-223a21.4	FALSE	2.4307	1.09764	0.758909	1.44635	0.14808	0.188277	2.4307	-0.470574	0.841428	-0.559256	0.575987	0.649934	2.4307	0.0980052	0.801326	0.122304	0.902658	0.92726
ENSDARG00000111998	si:ch211-223a21.5	FALSE	7.58557	2.40926	0.901872	2.6714	0.00755359	0.0121462	7.58557	1.4258	0.911465	1.5643	0.117748	0.171188	7.58557	1.01705	0.915059	1.11145	0.266373	0.349173
ENSDARG00000002174	itfg2	FALSE	96.4534	1.25311	0.167169	7.49603	6.57813e-14	2.91441e-13	96.4534	1.13979	0.169212	6.73586	1.62964e-11	1.08972e-10	96.4534	0.997124	0.169387	5.88667	3.94056e-09	2.3699e-08
ENSDARG00000110917	si:ch211-223a21.6	FALSE	1.23826	1.23037	1.01896	1.20748	0.227249	0.276295	1.23826	0.904911	1.0503	0.861577	0.38892	0.47207	1.23826	1.21746	1.03082	1.18106	0.237578	0.317762
ENSDARG00000099381	si:dkey-27n6.1	FALSE	3.79779	2.25744	0.663661	3.4015	0.000670171	0.00125065	3.79779	0.366805	0.730758	0.501951	0.615702	0.685917	3.79779	1.76632	0.676804	2.6098	0.00905941	0.018621
ENSDARG00000098628	NA	FALSE	2.03764	0.88771	0.724632	1.22505	0.220557	0.26914	2.03764	-0.0370252	0.794838	-0.046582	0.962846	0.971906	2.03764	0.761206	0.741567	1.02648	0.304664	0.390686
ENSDARG00000100811	si:dkey-27n6.2	FALSE	0.0251886	-2.96106	4.46002	-0.663911	0.506747	NA	0.0251886	-2.53078	4.46002	-0.567438	0.570417	NA	0.0251886	-2.63417	4.46002	-0.590618	0.554776	NA
ENSDARG00000101757	si:dkey-27n6.4	FALSE	17.8981	2.39157	0.478286	5.00029	5.72449e-07	1.4803e-06	17.8981	2.1628	0.482207	4.4852	7.28456e-06	2.44857e-05	17.8981	2.31464	0.480426	4.81789	1.45088e-06	6.08331e-06
ENSDARG00000099328	si:dkey-27n6.5	FALSE	0.0227085	-2.94412	4.46011	-0.6601	0.50919	NA	0.0227085	-2.51384	4.46011	-0.563629	0.573007	NA	0.0227085	-2.61723	4.46011	-0.586809	0.557332	NA
ENSDARG00000110860	si:dkey-9i5.2	FALSE	2.66427	3.05901	0.913926	3.34711	0.000816582	0.0015072	2.66427	3.49983	0.913465	3.83138	0.000127425	0.000355126	2.66427	3.35245	0.914206	3.66706	0.000245356	0.000705382
ENSDARG00000079985	nrip2	FALSE	1665.9	-0.863711	0.0961162	-8.98611	2.56134e-19	1.61518e-18	1665.9	-0.381108	0.0960611	-3.96735	7.26769e-05	0.000210692	1665.9	-0.478328	0.0960548	-4.97974	6.36701e-07	2.81043e-06
ENSDARG00000103218	si:dkey-27n6.11p	FALSE	11.5367	1.37459	0.632319	2.17388	0.029714	0.0433775	11.5367	1.06051	0.638997	1.65964	0.096986	0.144604	11.5367	1.87357	0.631039	2.96902	0.00298749	0.00687437
ENSDARG00000099293	NA	FALSE	2.82625	-0.465755	1.04594	-0.445298	0.656104	0.700795	2.82625	1.18912	1.01241	1.17455	0.240177	0.31555	2.82625	0.770507	1.01847	0.75653	0.449331	0.53498
ENSDARG00000113141	znf1018	FALSE	5.01091	0.325375	0.576195	0.564697	0.57228	0.622969	5.01091	0.122896	0.593865	0.206942	0.836055	0.871675	5.01091	0.476605	0.58014	0.821533	0.411343	0.49839
ENSDARG00000109255	si:dkey-9i5.5	FALSE	4.97282	1.83292	0.697141	2.6292	0.00855849	0.0136479	4.97282	1.07532	0.715621	1.50263	0.132933	0.189933	4.97282	1.37361	0.707569	1.9413	0.0522218	0.0874269
ENSDARG00000105219	znf988	FALSE	7.728	1.57183	0.68106	2.30792	0.0210034	0.0315039	7.728	0.883523	0.693267	1.27443	0.202509	0.273101	7.728	0.664572	0.695123	0.956051	0.339047	0.426711
ENSDARG00000006011	klhl42	FALSE	76.4283	-0.0219251	0.227301	-0.0964585	0.923156	0.935699	76.4283	-0.755847	0.234935	-3.21726	0.00129421	0.00300856	76.4283	-0.38678	0.231068	-1.67387	0.0941553	0.145616
ENSDARG00000098199	si:dkey-78k22.2	FALSE	0.198024	1.21029	2.59811	0.465834	0.641335	NA	0.198024	-0.380662	2.73927	-0.138965	0.889478	NA	0.198024	-1.43391	2.80842	-0.510574	0.609649	NA
ENSDARG00000103306	si:dkey-27n6.9	FALSE	50.8518	2.39967	0.991686	2.41978	0.0155297	0.0237678	50.8518	2.92828	0.991586	2.95313	0.00314568	0.00677481	50.8518	1.8833	0.992668	1.89721	0.0578007	0.0954221
ENSDARG00000102156	si:dkey-264f17.4	FALSE	3.1887	-0.514161	0.817354	-0.629055	0.529313	0.582011	3.1887	-2.11824	0.942742	-2.24689	0.0246472	0.0433723	3.1887	-3.05542	1.05724	-2.88999	0.00385248	0.00863221
ENSDARG00000098066	si:dkey-92c21.2	FALSE	1.09513	-0.412776	1.28584	-0.321017	0.748197	0.784953	1.09513	-0.82132	1.34635	-0.610034	0.541839	0.617902	1.09513	0.463729	1.25962	0.368151	0.712761	0.773126
ENSDARG00000114142	si:dkey-27n6.10	FALSE	10.0021	0.0457569	0.421551	0.108544	0.913564	0.927518	10.0021	-0.83655	0.453212	-1.84582	0.0649178	0.101919	10.0021	-0.294318	0.434217	-0.677814	0.49789	0.581758
ENSDARG00000099711	si:dkey-92c21.1	FALSE	5.06981	-0.610702	0.691354	-0.883342	0.377052	0.432423	5.06981	-0.968785	0.717732	-1.34979	0.177084	0.243343	5.06981	-0.975313	0.71362	-1.36671	0.171716	0.24259
ENSDARG00000112586	si:ch211-283l16.1	FALSE	2.03963	-0.322961	0.793407	-0.407056	0.683967	0.726237	2.03963	-0.306144	0.82052	-0.373109	0.709067	0.766835	2.03963	0.286038	0.777822	0.367743	0.713065	0.773305
ENSDARG00000114396	znf1017	FALSE	26.7052	-1.42996	0.30732	-4.65301	3.27128e-06	7.87708e-06	26.7052	-1.62982	0.321562	-5.06845	4.0107e-07	1.61119e-06	26.7052	-1.72333	0.321266	-5.36417	8.13206e-08	4.07368e-07
ENSDARG00000030153	gnptab	FALSE	497.309	-0.28308	0.143473	-1.97305	0.0484898	0.0681661	497.309	-1.06141	0.145589	-7.29049	3.08825e-13	2.4775e-12	497.309	-1.08019	0.145371	-7.43057	1.08131e-13	1.09866e-12
ENSDARG00000100463	si:ch211-194h1.1	FALSE	0.132438	-0.220294	3.55856	-0.0619055	0.950638	NA	0.132438	-1.35547	3.65891	-0.370457	0.711042	NA	0.132438	-0.00436127	3.56468	-0.00122347	0.999024	NA
ENSDARG00000045563	washc3	FALSE	183.459	1.28856	0.202525	6.36248	1.98521e-10	6.86638e-10	183.459	0.467837	0.20487	2.28358	0.022396	0.0397622	183.459	0.554814	0.204362	2.71486	0.00663044	0.0140875
ENSDARG00000045561	dram1	FALSE	64.7666	2.44827	0.40902	5.9857	2.15467e-09	6.88538e-09	64.7666	-0.889824	0.423952	-2.09888	0.0358275	0.0604264	64.7666	-1.35982	0.428485	-3.17355	0.00150586	0.00369614
ENSDARG00000002128	cwf19l1	FALSE	179.072	0.641134	0.100684	6.36776	1.91812e-10	6.64177e-10	179.072	0.188078	0.104424	1.80111	0.071686	0.111139	179.072	0.108799	0.104282	1.04331	0.296803	0.382306
ENSDARG00000104088	si:dkey-14o6.2	FALSE	3.48119	1.0464	0.82214	1.27277	0.203099	0.250331	3.48119	-0.664248	0.898981	-0.738889	0.459974	0.540582	3.48119	-0.653088	0.891605	-0.732485	0.463872	0.549099
ENSDARG00000101528	si:ch211-194h1.2	FALSE	0.718299	0.699627	1.1668	0.599609	0.548767	0.600871	0.718299	-1.18448	1.38355	-0.856116	0.391934	0.474999	0.718299	-3.73079	1.61493	-2.31019	0.0208777	0.0390604
ENSDARG00000103458	znf1126	FALSE	0.276046	-0.801751	3.22184	-0.248849	0.803478	NA	0.276046	-3.32818	3.35785	-0.991165	0.321605	NA	0.276046	-3.43157	3.35785	-1.02195	0.306802	NA
ENSDARG00000098604	si:dkey-14o6.4	FALSE	1.99717	0.923081	0.816637	1.13034	0.258331	0.309866	1.99717	-0.14058	0.873541	-0.160931	0.872148	0.90147	1.99717	-0.716414	0.906112	-0.790646	0.429151	0.515879
ENSDARG00000098991	znf1095	FALSE	14.1884	2.1405	0.464697	4.60623	4.10043e-06	9.78257e-06	14.1884	1.08059	0.478957	2.25613	0.0240626	0.0424486	14.1884	1.9709	0.467882	4.21238	2.5269e-05	8.7138e-05
ENSDARG00000098383	si:dkey-14o6.1	FALSE	9.93567	1.12785	0.414408	2.72159	0.0064969	0.0105513	9.93567	-0.445639	0.454622	-0.980239	0.326968	0.408463	9.93567	-0.26361	0.445276	-0.592015	0.55384	0.634122
ENSDARG00000103239	si:dkey-14o6.8	FALSE	4.10812	2.85864	1.09286	2.61573	0.00890368	0.0141588	4.10812	1.09111	1.1353	0.961078	0.336513	0.418366	4.10812	3.0093	1.09426	2.75007	0.00595819	0.0128022
ENSDARG00000094175	znf1019	FALSE	4.69756	0.909302	0.536926	1.69353	0.090354	0.120378	4.69756	1.04021	0.544041	1.91201	0.0558745	0.0893005	4.69756	1.05056	0.541036	1.94175	0.0521668	0.087356
ENSDARG00000104892	znf1108	FALSE	0.347369	0.275173	1.7657	0.155844	0.876156	NA	0.347369	-1.76011	2.03735	-0.86392	0.387632	NA	0.347369	-0.386906	1.85991	-0.208025	0.83521	NA
ENSDARG00000105756	si:ch211-161m3.5p	FALSE	73.7528	-1.23867	0.304579	-4.06685	4.76538e-05	0.000101713	73.7528	-0.981953	0.305727	-3.21187	0.00131875	0.00306021	73.7528	-0.695765	0.303077	-2.29567	0.0216948	0.0403824
ENSDARG00000091393	si:ch211-161m3.6	FALSE	270.358	-0.953528	0.187015	-5.09869	3.42021e-07	9.03168e-07	270.358	-0.949247	0.188203	-5.04375	4.56505e-07	1.82161e-06	270.358	-0.873245	0.187634	-4.65399	3.25577e-06	1.28987e-05
ENSDARG00000113804	si:dkey-205i10.1	FALSE	15.461	-0.844997	0.925938	-0.912586	0.361461	0.41677	15.461	-0.909065	0.930443	-0.977024	0.328557	0.410115	15.461	-0.645264	0.926823	-0.696211	0.486297	0.570799
ENSDARG00000100556	si:dkeyp-5g9.1	FALSE	9.32902	0.652194	0.572472	1.13926	0.254596	0.305848	9.32902	0.0999914	0.585227	0.170859	0.864335	0.894856	9.32902	-0.505002	0.595839	-0.847547	0.39669	0.484498
ENSDARG00000100160	si:dkey-205i10.2	FALSE	0.631488	2.70425	1.08785	2.48587	0.0129235	0.020045	0.631488	0.0602888	1.33933	0.045014	0.964096	0.972813	0.631488	1.17746	1.18229	0.995916	0.319291	0.406151
ENSDARG00000105731	zmp:0000000737	FALSE	0.506878	-4.01204	2.34012	-1.71446	0.0864439	0.115569	0.506878	-2.61997	2.34012	-1.11959	0.262888	0.340772	0.506878	-3.68515	2.34012	-1.57477	0.115309	0.173154
ENSDARG00000105749	si:ch211-161m3.8p	FALSE	0.746338	-3.56969	4.45495	-0.801287	0.422966	0.477852	0.746338	-4.1012	4.45495	-0.920594	0.357262	0.439758	0.746338	-4.20459	4.45495	-0.943801	0.345271	0.432872
ENSDARG00000105829	NA	FALSE	2.83433	-2.37602	0.984566	-2.41326	0.0158103	0.0241705	2.83433	-1.81597	0.969985	-1.87217	0.0611833	0.0967143	2.83433	-2.7208	1.07753	-2.52503	0.0115688	0.0232157
ENSDARG00000075417	zgc:175107	FALSE	63.1792	-0.177965	0.252686	-0.704295	0.481249	0.535351	63.1792	-0.366827	0.256782	-1.42856	0.153132	0.214649	63.1792	-0.108676	0.254119	-0.427658	0.6689	0.735567
ENSDARG00000103375	si:ch211-161m3.4	FALSE	53.595	0.229043	0.2285	1.00238	0.316162	0.370843	53.595	-0.068265	0.233838	-0.291933	0.770338	0.81869	53.595	0.126029	0.231286	0.544907	0.585817	0.663105
ENSDARG00000098324	si:cabz01054394.6	FALSE	55.0639	-0.768373	0.270346	-2.84218	0.00448055	0.00745197	55.0639	-0.803479	0.274451	-2.92759	0.00341606	0.00729185	55.0639	-1.03673	0.27586	-3.75815	0.000171171	0.000506848
ENSDARG00000089598	si:cabz01054396.2	FALSE	70.1428	0.387792	0.231825	1.67278	0.0943705	0.125103	70.1428	0.61357	0.232711	2.63662	0.00837365	0.0164355	70.1428	0.663249	0.231971	2.85918	0.00424733	0.00943294
ENSDARG00000089092	si:cabz01054394.5	FALSE	61.1946	-1.49704	0.176937	-8.46085	2.65431e-17	1.47873e-16	61.1946	-1.22315	0.17947	-6.81539	9.40116e-12	6.4661e-11	61.1946	-1.3385	0.17967	-7.44977	9.35041e-14	9.56714e-13
ENSDARG00000104446	si:ch211-218k8.1	FALSE	1.46187	1.13518	1.11862	1.0148	0.310201	0.364454	1.46187	0.172617	1.1798	0.146311	0.883676	0.910495	1.46187	0.782904	1.1413	0.685975	0.492729	0.576994
ENSDARG00000089715	si:cabz01054394.7	FALSE	28.0553	-1.2448	0.292129	-4.26112	2.03405e-05	4.52034e-05	28.0553	-1.8373	0.317086	-5.79432	6.85984e-09	3.42831e-08	28.0553	-1.46935	0.303528	-4.84089	1.29257e-06	5.46258e-06
ENSDARG00000098183	si:ch211-203c5.3	FALSE	1.04082	0.39735	1.30714	0.303985	0.76114	0.796509	1.04082	0.726891	1.31173	0.554147	0.579478	0.653075	1.04082	-0.696198	1.42349	-0.48908	0.624785	0.697969
ENSDARG00000100864	si:ch211-149o24.2	FALSE	1.6803	-0.684868	1.12466	-0.608955	0.542554	0.594987	1.6803	-0.0238253	1.10786	-0.0215057	0.982842	0.987067	1.6803	0.251617	1.08593	0.231707	0.816765	0.858517
ENSDARG00000103227	si:ch211-149o24.4	FALSE	0.0196057	0	4.46114	0	1	NA	0.0196057	-1.36716	4.46114	-0.30646	0.759255	NA	0.0196057	0	4.46114	0	1	NA
ENSDARG00000101174	si:dkey-29m1.1	FALSE	0.926958	-0.0744651	1.3891	-0.0536069	0.957248	0.964778	0.926958	-2.13447	1.66505	-1.28192	0.199869	0.27008	0.926958	-2.2449	1.66651	-1.34706	0.17796	0.249843
ENSDARG00000104266	si:dkey-29m1.2	FALSE	18.1114	1.6511	0.730719	2.25956	0.0238486	0.035464	18.1114	1.23167	0.734138	1.67771	0.093404	0.139927	18.1114	0.934325	0.735245	1.27077	0.203812	0.279918
ENSDARG00000099864	si:ch73-170d6.2	FALSE	2.21005	1.07664	0.959891	1.12163	0.262021	0.313761	2.21005	-1.0019	1.08528	-0.923171	0.355918	0.438454	2.21005	-0.264529	1.01981	-0.259391	0.795334	0.841074
ENSDARG00000098721	si:dkey-12n3.1p	FALSE	3.04285	0.567497	0.69823	0.812766	0.416352	0.471169	3.04285	0.327074	0.72289	0.452454	0.650942	0.716803	3.04285	0.598036	0.707573	0.845193	0.398003	0.485694
ENSDARG00000098722	si:ch73-170d6.3	FALSE	3.56843	0.934409	0.764864	1.22167	0.221834	0.270543	3.56843	-0.890499	0.833695	-1.06814	0.285459	0.365163	3.56843	-0.516764	0.809724	-0.638197	0.523345	0.605544
ENSDARG00000098351	si:ch211-66c13.1	FALSE	1.32084	1.89287	1.03705	1.82525	0.0679636	0.0928811	1.32084	-0.0820653	1.16653	-0.0703498	0.943915	0.957208	1.32084	0.398944	1.115	0.357798	0.720495	0.77962
ENSDARG00000102460	si:ch73-170d6.4	FALSE	0.325088	1.12491	1.59079	0.707135	0.479482	NA	0.325088	0.016203	1.72716	0.00938132	0.992515	NA	0.325088	0.644823	1.64523	0.391936	0.695106	NA
ENSDARG00000113826	si:ch211-223k15.1	FALSE	8.42999	1.14484	0.594611	1.92537	0.0541836	0.075446	8.42999	-0.35737	0.629268	-0.567914	0.570093	0.644414	8.42999	-0.17595	0.620959	-0.283353	0.776907	0.826159
ENSDARG00000116915	si:ch211-133h13.1	FALSE	9.65784	0.617863	0.4919	1.25608	0.209089	0.256932	9.65784	-0.31444	0.513959	-0.611799	0.540671	0.6169	9.65784	-0.861205	0.526558	-1.63554	0.101936	0.155967
ENSDARG00000100302	si:dkey-237g15.2	FALSE	81.9271	-2.94888	0.531309	-5.55021	2.85319e-08	8.32115e-08	81.9271	-3.96522	0.552728	-7.17392	7.28811e-13	5.64074e-12	81.9271	-3.42228	0.540503	-6.33167	2.42521e-10	1.69459e-09
ENSDARG00000105696	si:cabz01021433.2	FALSE	133.182	-0.568469	0.191664	-2.96596	0.00301739	0.0051519	133.182	-0.670577	0.194136	-3.45416	0.000552006	0.00137465	133.182	-0.930175	0.195056	-4.76875	1.85374e-06	7.64504e-06
ENSDARG00000103865	wu:fc30c06	FALSE	46.9627	-0.271416	0.214053	-1.26799	0.204802	0.252026	46.9627	-0.173306	0.217443	-0.79702	0.42544	0.507994	46.9627	0.190149	0.212701	0.893976	0.371335	0.458957
[truncated: 28,667 more rows]
