# Supplementary material for: Analysis of the senescence secretome during zebrafish retina regeneration
Source: Front Aging. 2025 Apr 16;6:1569422. doi: 10.3389/fragi.2025.1569422 (PMC12040975; doi:10.3389/fragi.2025.1569422)
Supplement: Supplementary file 10 [file Table7.xlsx]

## Sheet: Kramer et al. 2023
			24h						36h						72h						5dpi						10dpi						14dpi						28dpi
ENSEMBL	Symbol	Senescence	baseMean	log2FoldChange	lfcSE	stat	pvalue	padj	baseMean.1	log2FoldChange.1	lfcSE.1	stat.1	pvalue.1	padj.1	baseMean.2	log2FoldChange.2	lfcSE.2	stat.2	pvalue.2	padj.2	baseMean.3	log2FoldChange.3	lfcSE.3	stat.3	pvalue.3	padj.3	baseMean.4	log2FoldChange.4	lfcSE.4	stat.4	pvalue.4	padj.4	baseMean.5	log2FoldChange.5	lfcSE.5	stat.5	pvalue.5	padj.5	baseMean.6	log2FoldChange.6	lfcSE.6	stat.6	pvalue.6	padj.6
ENSDARG00000030598	nampt1	TRUE	5.87537	0.457074	0.647032	0.706417	0.479929	0.703646	5.87537	0.26045	0.647741	0.402089	0.687618	0.86128	5.87537	0.0981602	0.645562	0.152054	0.879144	0.946871	5.87537	0.369579	0.647571	0.570716	0.568192	0.806176	5.87537	0.161828	0.652217	0.248119	0.804042	0.919998	5.87537	0.252774	0.640764	0.394489	0.69322	0.889822	5.87537	0.378846	0.652574	0.580541	0.56155	0.791378
ENSDARG00000045676	calua	TRUE	57.2101	0.0656052	0.245549	0.267177	0.789333	0.900846	57.2101	0.0715006	0.244111	0.292902	0.769597	0.900456	57.2101	0.354539	0.240575	1.47371	0.140558	0.353069	57.2101	-0.122042	0.246665	-0.494766	0.620765	0.834482	57.2101	-0.27611	0.247549	-1.11537	0.264691	0.537094	57.2101	-0.175284	0.244002	-0.718368	0.47253	0.770892	57.2101	0.0279548	0.246869	0.113237	0.909843	0.968088
ENSDARG00000012066	dcn	TRUE	23.6111	0.195393	0.600259	0.325515	0.744792	0.876894	23.6111	-0.0526579	0.600815	-0.0876442	0.93016	0.973657	23.6111	-0.983777	0.606192	-1.62288	0.104615	0.296079	23.6111	-0.714816	0.607	-1.17762	0.238947	0.542201	23.6111	-1.3589	0.614237	-2.21234	0.0269432	0.14703	23.6111	-0.62129	0.602983	-1.03036	0.302841	0.642719	23.6111	-0.941911	0.611785	-1.53961	0.123655	0.36214
ENSDARG00000025073	rpl18a	TRUE	1622.71	-0.221227	0.134395	-1.64609	0.0997443	0.28612	1622.71	-0.0882971	0.134185	-0.658026	0.510522	0.755327	1622.71	0.263668	0.133856	1.96979	0.0488624	0.187472	1622.71	0.310945	0.134004	2.32042	0.0203184	0.1338	1622.71	0.0581561	0.134101	0.433672	0.664526	0.847195	1622.71	0.379153	0.133808	2.83356	0.00460328	0.0577516	1622.71	0.681269	0.133907	5.08764	3.62556e-07	2.48296e-05
ENSDARG00000005451	gdi2	TRUE	1705.77	0.010464	0.116035	0.0901798	0.928144	0.970525	1705.77	-0.37718	0.116187	-3.24631	0.00116912	0.0115178	1705.77	-0.0608818	0.115852	-0.525512	0.599227	0.785172	1705.77	-0.139594	0.116092	-1.20244	0.229194	0.53102	1705.77	-0.261647	0.116119	-2.25327	0.0242419	0.137932	1705.77	-0.193483	0.115919	-1.66912	0.0950942	0.368675	1705.77	-0.0452386	0.116147	-0.389495	0.69691	0.867658
ENSDARG00000020101	psmc2	TRUE	423.24	-0.0674324	0.137093	-0.491873	0.622809	0.801888	423.24	0.0169719	0.136518	0.12432	0.901062	0.963227	423.24	0.253489	0.135612	1.86922	0.0615916	0.216478	423.24	0.0880028	0.136576	0.64435	0.519349	0.777237	423.24	0.0698302	0.13645	0.511765	0.608816	0.813956	423.24	0.231909	0.135641	1.70973	0.0873155	0.350911	423.24	0.319436	0.136454	2.34098	0.0192333	0.116421
ENSDARG00000070314	cald1a	TRUE	220.018	-0.152687	0.166619	-0.916381	0.359467	0.60248	220.018	0.0982951	0.165362	0.594424	0.552229	0.784029	220.018	-0.537999	0.166535	-3.23054	0.00123556	0.0147838	220.018	-0.188438	0.166528	-1.13157	0.257814	0.563888	220.018	-0.118013	0.166052	-0.710698	0.477271	0.727101	220.018	-0.19402	0.165456	-1.17264	0.240941	0.580682	220.018	-0.407201	0.168067	-2.42284	0.0153996	0.0993502
ENSDARG00000045524	lamb1b	TRUE	5.49011	1.39491	0.728875	1.91379	0.0556469	0.197365	5.49011	0.582301	0.7445	0.782138	0.434134	0.698202	5.49011	0.0867539	0.752792	0.115243	0.908253	0.960338	5.49011	0.400905	0.7537	0.531916	0.594784	0.821449	5.49011	1.13116	0.731543	1.54626	0.122041	0.352245	5.49011	0.0051333	0.75468	0.00680195	0.994573	0.999395	5.49011	1.02336	0.739793	1.3833	0.166572	0.429692
ENSDARG00000101047	rtcb	TRUE	47.3449	-0.389761	0.230085	-1.69399	0.0902675	0.267488	47.3449	-0.232043	0.225545	-1.02881	0.303569	0.578562	47.3449	0.168275	0.219158	0.767824	0.442592	0.676144	47.3449	-0.0044205	0.224107	-0.0197249	0.984263	0.995437	47.3449	-0.324942	0.227351	-1.42925	0.152933	0.400694	47.3449	0.178703	0.218909	0.816333	0.41431	0.72882	47.3449	0.176986	0.223976	0.790199	0.429412	0.69936
ENSDARG00000019644	ldhba	TRUE	2970.05	-0.20913	0.154867	-1.35039	0.176892	0.405617	2970.05	-1.25816	0.155154	-8.10907	5.10106e-16	5.90833e-14	2970.05	-0.638135	0.154871	-4.12042	3.78178e-05	0.000959049	2970.05	-0.635181	0.154964	-4.09889	4.15135e-05	0.00148612	2970.05	-0.86148	0.155009	-5.5576	2.73504e-08	4.64645e-06	2970.05	-0.48479	0.154838	-3.13096	0.00174237	0.0302324	2970.05	-0.372659	0.15494	-2.40519	0.016164	0.102949
ENSDARG00000053136	b2m	TRUE	191.504	0.38363	0.418636	0.916381	0.359467	0.60248	191.504	0.582595	0.41804	1.39364	0.163428	0.404599	191.504	0.708434	0.417539	1.69669	0.0897553	0.272233	191.504	0.560093	0.418224	1.33922	0.1805	0.471255	191.504	1.0588	0.417449	2.53636	0.0112012	0.085084	191.504	0.481692	0.417823	1.15286	0.248967	0.590168	191.504	0.779383	0.418158	1.86385	0.0623431	0.243916
ENSDARG00000011961	csrp2	TRUE	66.3871	0.689198	0.201201	3.42542	0.000613858	0.00792565	66.3871	-0.145885	0.206227	-0.707397	0.47932	0.730932	66.3871	-0.0407757	0.203358	-0.200512	0.84108	0.926142	66.3871	-0.141631	0.207166	-0.68366	0.49419	0.760275	66.3871	-0.127912	0.206442	-0.619605	0.535518	0.767171	66.3871	-0.12914	0.203874	-0.633429	0.526454	0.802793	66.3871	-0.381876	0.211762	-1.80332	0.0713377	0.264417
ENSDARG00000005891	cyb5r3	TRUE	15.8874	-0.157559	0.41965	-0.375454	0.707323	0.85495	15.8874	-0.408307	0.421251	-0.969272	0.332409	0.609002	15.8874	-0.106364	0.411647	-0.258385	0.796109	0.902507	15.8874	-0.637586	0.429007	-1.48619	0.137229	0.405386	15.8874	0.280611	0.410062	0.684314	0.493777	0.738112	15.8874	0.132688	0.408143	0.325102	0.745104	0.911444	15.8874	-0.142434	0.421409	-0.337995	0.735367	0.890427
ENSDARG00000069912	hmga2	TRUE	0.456752	0.393681	3.05695	0.128782	0.89753	NA	0.456752	-1.64085	3.083	-0.532226	0.59457	NA	0.456752	-0.215128	3.06768	-0.0701274	0.944092	NA	0.456752	-0.119228	3.07553	-0.0387667	0.969076	NA	0.456752	0.813961	3.02924	0.268702	0.788159	NA	0.456752	-0.0811057	3.05688	-0.0265322	0.978833	NA	0.456752	-1.34807	3.083	-0.437259	0.661923	NA
ENSDARG00000045487	rps16	TRUE	774.486	-0.341712	0.216464	-1.57861	0.114426	0.309853	774.486	-0.0126884	0.215995	-0.0587442	0.953156	0.982443	774.486	0.261478	0.215631	1.21262	0.225275	0.466097	774.486	0.2013	0.215902	0.932369	0.351146	0.652954	774.486	0.161797	0.21587	0.74951	0.45355	0.709025	774.486	0.463601	0.215525	2.15104	0.0314733	0.195361	774.486	0.645168	0.215718	2.99079	0.00278258	0.0301157
ENSDARG00000045749	ppfibp1a	TRUE	48.4707	-0.0186738	0.291935	-0.0639656	0.948998	0.979379	48.4707	0.0766711	0.28946	0.264876	0.791105	0.912623	48.4707	-0.356619	0.29121	-1.22461	0.220722	0.460012	48.4707	0.327535	0.288205	1.13646	0.255763	0.561414	48.4707	0.543022	0.286137	1.89777	0.0577266	0.229661	48.4707	0.097322	0.287238	0.33882	0.734745	0.907328	48.4707	0.368162	0.289292	1.27263	0.20315	0.477969
ENSDARG00000078073	nudt5	TRUE	27.3391	1.11925	0.40508	2.76303	0.00572683	0.0426185	27.3391	1.12284	0.403477	2.78292	0.00538729	0.0378975	27.3391	1.7717	0.397301	4.45934	8.22112e-06	0.000278912	27.3391	1.01313	0.405515	2.49837	0.0124766	0.0982255	27.3391	0.60241	0.409549	1.47091	0.141315	0.383472	27.3391	0.74776	0.404571	1.84828	0.0645619	0.299595	27.3391	0.162077	0.420678	0.385275	0.700034	0.869238
ENSDARG00000024654	pgm3	TRUE	8.0882	-0.724621	0.579306	-1.25084	0.210992	0.44903	8.0882	-0.355847	0.560848	-0.63448	0.525767	0.76607	8.0882	0.283469	0.541728	0.523269	0.600787	0.786047	8.0882	-0.0574202	0.555648	-0.103339	0.917694	0.969507	8.0882	0.386242	0.544716	0.709069	0.478282	0.727489	8.0882	-0.608417	0.560522	-1.08545	0.277723	0.620912	8.0882	-0.817963	0.587233	-1.39291	0.163647	0.425684
ENSDARG00000006766	snd1	TRUE	299.617	-0.166736	0.151037	-1.10394	0.26962	0.516428	299.617	-0.325036	0.151034	-2.15208	0.0313914	0.138358	299.617	-0.0199479	0.149674	-0.133276	0.893975	0.953965	299.617	-0.100509	0.150678	-0.667043	0.504744	0.767359	299.617	-0.181441	0.150694	-1.20404	0.228573	0.499329	299.617	-0.18502	0.150015	-1.23334	0.217448	0.557405	299.617	-0.208482	0.151513	-1.37601	0.168819	0.432476
ENSDARG00000101813	nap1l1	TRUE	855.034	0.154497	0.114714	1.3468	0.178045	0.40686	855.034	0.300409	0.114335	2.62744	0.00860291	0.0541337	855.034	0.425094	0.113958	3.73026	0.000191283	0.00348219	855.034	0.130614	0.114665	1.13909	0.254665	0.559843	855.034	0.0938572	0.114609	0.818933	0.412825	0.677826	855.034	0.266795	0.114103	2.3382	0.0193771	0.144809	855.034	0.245077	0.114749	2.13576	0.0326993	0.162758
ENSDARG00000053468	adam10a	TRUE	259.703	0.0557868	0.163351	0.341515	0.732716	0.870001	259.703	-0.16237	0.163506	-0.993055	0.320683	0.596791	259.703	-0.115773	0.162794	-0.711163	0.476983	0.702471	259.703	-0.475789	0.16475	-2.88794	0.0038777	0.0458203	259.703	-0.202368	0.163671	-1.23643	0.216298	0.484059	259.703	-0.457111	0.163606	-2.79398	0.00520637	0.0630308	259.703	-0.599921	0.165889	-3.61639	0.000298741	0.0055917
ENSDARG00000005651	hrasb	TRUE	16.1422	0.658946	0.379303	1.73726	0.0823421	0.252037	16.1422	0.28171	0.383173	0.735203	0.462216	0.718386	16.1422	0.431785	0.376175	1.14783	0.251038	0.493774	16.1422	0.358755	0.38377	0.934818	0.349882	0.65168	16.1422	0.719529	0.376047	1.9134	0.0556967	0.225004	16.1422	0.58048	0.373534	1.55402	0.120179	0.416097	16.1422	0.4512	0.385397	1.17074	0.241703	0.526639
ENSDARG00000053625	anxa2b	TRUE	32.7075	-0.659272	0.53359	-1.23554	0.216629	0.455626	32.7075	0.0178186	0.527476	0.0337808	0.973052	0.989985	32.7075	-0.869205	0.531798	-1.63446	0.102161	0.292331	32.7075	0.0978057	0.527569	0.185389	0.852924	0.943864	32.7075	-0.457699	0.530682	-0.862472	0.388428	0.658427	32.7075	-0.229575	0.527431	-0.43527	0.663367	0.875939	32.7075	-0.691897	0.535054	-1.29313	0.195965	0.468873
ENSDARG00000099169	cxcl8b.3	TRUE	2.29356	0.407783	1.26695	0.321861	0.747558	0.878103	2.29356	0.271005	1.26573	0.21411	0.830461	0.933449	2.29356	-0.0415934	1.26867	-0.0327849	0.973846	NA	2.29356	0.0649442	1.27981	0.050745	0.959529	0.986142	2.29356	1.27533	1.23568	1.03208	0.302034	0.577157	2.29356	-0.85078	1.31293	-0.648002	0.516984	NA	2.29356	0.702993	1.25943	0.558182	0.57672	0.800988
ENSDARG00000102299	cxcl8b.1	TRUE	0.942482	-1.1348	1.56861	-0.723441	0.469409	NA	0.942482	-2.93679	1.66726	-1.76145	0.0781628	NA	0.942482	-2.06704	1.61392	-1.28076	0.200277	NA	0.942482	-2.41682	1.66878	-1.44826	0.147544	NA	0.942482	-0.812202	1.53974	-0.527493	0.597852	NA	0.942482	-1.75957	1.58328	-1.11135	0.26642	NA	0.942482	-2.16554	1.66233	-1.30272	0.192671	NA
ENSDARG00000002235	mmp14a	TRUE	3.55795	-1.41522	0.819332	-1.72729	0.0841155	0.255177	3.55795	-0.575831	0.764204	-0.753505	0.451147	0.710674	3.55795	-1.06691	0.774996	-1.37667	0.168614	0.394607	3.55795	-0.535256	0.766699	-0.698131	0.485096	0.755456	3.55795	-0.360559	0.757822	-0.475784	0.634228	0.828183	3.55795	-0.924261	0.767529	-1.2042	0.228511	NA	3.55795	-1.116	0.805157	-1.38607	0.165726	0.428273
ENSDARG00000087863	cd44a	TRUE	8.38965	2.03725	0.765712	2.66059	0.00780039	0.0531825	8.38965	1.00643	0.779351	1.29137	0.196576	0.45253	8.38965	1.8975	0.76285	2.48738	0.0128687	0.0789561	8.38965	0.964555	0.782401	1.23281	0.217645	0.517004	8.38965	1.20905	0.775958	1.55814	0.119201	0.347361	8.38965	0.809558	0.778085	1.04045	0.298131	0.639469	8.38965	0.831266	0.790022	1.05221	0.292705	0.581125
ENSDARG00000102068	shcbp1	TRUE	13.3857	0.879271	0.630442	1.39469	0.163109	0.386887	13.3857	0.243928	0.638386	0.382101	0.702386	0.868772	13.3857	0.606478	0.628562	0.964866	0.334612	0.582485	13.3857	0.641904	0.63309	1.01392	0.310619	0.614355	13.3857	1.01386	0.62688	1.61731	0.105812	0.323509	13.3857	0.653469	0.627838	1.04083	0.297957	0.639365	13.3857	1.59807	0.623285	2.56395	0.0103489	0.0764485
ENSDARG00000008224	vps35	TRUE	568.843	0.196788	0.077958	2.52428	0.0115936	0.0700329	568.843	-0.165144	0.0784909	-2.10399	0.0353789	0.150409	568.843	0.127705	0.0771755	1.65473	0.0979789	0.285888	568.843	-0.0478531	0.0784432	-0.610036	0.541838	0.791864	568.843	-0.139182	0.0785172	-1.77264	0.0762892	0.269389	568.843	0.0479915	0.077314	0.620736	0.534774	0.807865	568.843	-0.0357857	0.0789233	-0.453423	0.650244	0.843472
ENSDARG00000092115	eif4a1a	TRUE	746.965	0.054796	0.281077	0.19495	0.845432	0.928429	746.965	0.252953	0.280877	0.900584	0.36781	0.641863	746.965	0.340125	0.280723	1.2116	0.225664	0.466477	746.965	-0.134045	0.281166	-0.476748	0.633541	0.841752	746.965	0.0358911	0.281003	0.127725	0.898366	0.961341	746.965	0.0489469	0.280852	0.17428	0.861646	0.955642	746.965	0.0625711	0.281153	0.222552	0.823884	0.930184
ENSDARG00000035629	parvab	TRUE	2.65087	-0.711682	1.16999	-0.60828	0.543002	0.750749	2.65087	1.19135	1.09452	1.08846	0.276391	0.547941	2.65087	-0.990079	1.16165	-0.852301	0.394047	NA	2.65087	-0.385754	1.1469	-0.336346	0.73661	0.892633	2.65087	-0.635331	1.1572	-0.549025	0.582988	0.798175	2.65087	-0.661749	1.14249	-0.579214	0.562444	NA	2.65087	0.42543	1.12003	0.379837	0.704066	0.871918
ENSDARG00000044125	txnb	TRUE	149.246	2.19934	0.413859	5.31422	1.07115e-07	5.78304e-06	149.246	2.47078	0.41314	5.98049	2.22474e-09	1.0404e-07	149.246	3.06828	0.412202	7.44363	9.79555e-14	3.25195e-11	149.246	1.90474	0.41436	4.59683	4.28975e-06	0.000232716	149.246	1.79895	0.414417	4.34093	1.41882e-05	0.000750771	149.246	1.78875	0.413863	4.32209	1.5456e-05	0.000849467	149.246	1.78725	0.415107	4.30551	1.66605e-05	0.000570496
ENSDARG00000036080	cd81a	TRUE	365.288	-0.155861	0.171969	-0.906334	0.364759	0.606674	365.288	-0.194554	0.171721	-1.13297	0.257227	0.525222	365.288	0.0897139	0.170812	0.525219	0.599431	0.78524	365.288	-0.115935	0.171758	-0.674992	0.499681	0.763305	365.288	-0.00339677	0.171392	-0.0198187	0.984188	0.994458	365.288	-0.135332	0.17115	-0.790725	0.429105	0.739286	365.288	-0.22351	0.172394	-1.2965	0.194802	0.467475
ENSDARG00000052057	pcolceb	TRUE	2.47452	1.35752	1.05611	1.2854	0.198651	0.433749	2.47452	-1.25047	1.23319	-1.01401	0.310577	0.586247	2.47452	-0.282053	1.11494	-0.252975	0.800287	NA	2.47452	-0.0456644	1.12203	-0.0406982	0.967536	0.988723	2.47452	1.82107	1.04063	1.74997	0.0801243	0.27623	2.47452	1.11251	1.0508	1.05872	0.289725	NA	2.47452	0.457385	1.10004	0.415791	0.677563	0.85737
ENSDARG00000079463	man2b2	TRUE	7.51718	2.32623	0.839975	2.76941	0.00561583	0.042028	7.51718	2.01057	0.843078	2.38479	0.0170887	0.089191	7.51718	3.33217	0.82187	4.05438	5.02685e-05	0.00120335	7.51718	2.19494	0.841303	2.60898	0.00908121	0.0801257	7.51718	2.24069	0.839044	2.67053	0.00757309	0.0660369	7.51718	2.32136	0.832772	2.78751	0.00531144	0.0640227	7.51718	2.04345	0.848693	2.40776	0.0160509	0.102391
ENSDARG00000007385	cct7	TRUE	609.56	-1.07623	0.176251	-6.10623	1.02013e-09	9.45259e-08	609.56	-0.713797	0.17532	-4.0714	4.6732e-05	0.000783007	609.56	-0.116005	0.174352	-0.665349	0.505827	0.721524	609.56	-0.153259	0.174725	-0.877143	0.380409	0.676422	609.56	-0.446579	0.174975	-2.55225	0.010703	0.0828146	609.56	0.0457087	0.174225	0.262354	0.793048	0.928173	609.56	-0.0687774	0.174829	-0.393398	0.694026	0.8664
ENSDARG00000010021	grpel1	TRUE	225.214	1.04011	0.171026	6.08158	1.19001e-09	1.0875e-07	225.214	-0.092463	0.173759	-0.532133	0.594634	0.809395	225.214	0.635582	0.171016	3.71651	0.000201993	0.00363368	225.214	0.172032	0.173159	0.993496	0.320468	0.624146	225.214	-0.131057	0.174009	-0.753166	0.45135	0.706711	225.214	-0.141378	0.173016	-0.817136	0.413851	0.72882	225.214	0.152239	0.173865	0.875614	0.38124	0.659589
ENSDARG00000036299	nucb2a	TRUE	1262.77	0.809174	0.145693	5.55395	2.79282e-08	1.75516e-06	1262.77	-0.303468	0.146312	-2.07412	0.0380679	0.158195	1262.77	0.496917	0.14565	3.41171	0.00064557	0.00901872	1262.77	0.277591	0.145949	1.90198	0.0571742	0.246599	1262.77	-0.0205573	0.146096	-0.140711	0.888098	0.956909	1262.77	-0.14345	0.145994	-0.982574	0.325817	0.663466	1262.77	-0.233863	0.146504	-1.59629	0.110424	0.340827
ENSDARG00000030161	ppp1r14bb	TRUE	120.256	-0.54777	0.315414	-1.73667	0.0824451	0.252222	120.256	-0.924519	0.316279	-2.92311	0.00346549	0.0272453	120.256	-0.283587	0.313438	-0.904763	0.365591	0.609829	120.256	-0.691285	0.315728	-2.18949	0.0285609	0.16557	120.256	-0.452859	0.314625	-1.43936	0.150048	0.39672	120.256	-0.414658	0.313752	-1.32161	0.186299	0.51784	120.256	-0.618742	0.316141	-1.95717	0.0503276	0.21329
ENSDARG00000036164	cars1	TRUE	337.795	0.0363915	0.202343	0.17985	0.85727	0.933944	337.795	-0.132098	0.202368	-0.652761	0.51391	0.757705	337.795	0.270384	0.201332	1.34297	0.17928	0.408368	337.795	0.0719725	0.202166	0.356008	0.721835	0.885586	337.795	0.0222184	0.202112	0.109931	0.912464	0.967499	337.795	-0.0113612	0.20172	-0.0563218	0.955085	0.98626	337.795	0.112821	0.202424	0.557352	0.577287	0.80108
ENSDARG00000014690	rps4x	TRUE	1188.92	-0.12849	0.15401	-0.834298	0.404113	0.641903	1188.92	0.194187	0.153589	1.26433	0.206113	0.465616	1188.92	0.502891	0.153241	3.2817	0.00103182	0.0129804	1188.92	0.511361	0.153437	3.33272	0.00086003	0.015863	1188.92	0.25074	0.153559	1.63286	0.102497	0.318018	1188.92	0.66153	0.153166	4.31904	1.56708e-05	0.000855668	1188.92	0.898684	0.153312	5.8618	4.57875e-09	6.89405e-07
ENSDARG00000011462	otub1b	TRUE	64.8385	-0.142182	0.219776	-0.646941	0.51767	0.732199	64.8385	0.00311819	0.216633	0.0143939	0.988516	0.995512	64.8385	-0.0382599	0.214955	-0.17799	0.858731	0.935741	64.8385	0.292836	0.215048	1.36172	0.173285	0.461626	64.8385	-0.0547501	0.217534	-0.251685	0.801284	0.918609	64.8385	0.407238	0.21181	1.92266	0.0545227	0.272417	64.8385	0.526578	0.214564	2.45418	0.0141208	0.0937586
ENSDARG00000030241	vbp1	TRUE	94.3762	-0.317609	0.198177	-1.60265	0.109012	0.301499	94.3762	0.0567773	0.193879	0.29285	0.769637	0.900456	94.3762	0.220968	0.191503	1.15386	0.248558	0.491517	94.3762	0.113795	0.194169	0.58606	0.557835	0.800628	94.3762	-0.00231137	0.194514	-0.0118828	0.990519	0.99742	94.3762	0.391403	0.190633	2.05317	0.0400557	0.227297	94.3762	0.41751	0.193312	2.15978	0.0307898	0.156798
ENSDARG00000105529	vgf	TRUE	866.612	-0.0391807	0.174641	-0.22435	0.822485	0.917598	866.612	0.685672	0.173925	3.94234	8.06903e-05	0.00124807	866.612	0.181353	0.174086	1.04174	0.29753	0.544786	866.612	0.0883638	0.174452	0.506523	0.61249	0.83033	866.612	0.186032	0.174291	1.06736	0.285807	0.559893	866.612	0.483994	0.173895	2.78326	0.00538159	0.0646804	866.612	0.487237	0.174256	2.7961	0.0051723	0.0469681
ENSDARG00000078888	iqgap1	TRUE	43.638	0.0788557	0.367312	0.214683	0.830014	0.921435	43.638	-0.0794816	0.367297	-0.216396	0.828679	0.932207	43.638	-0.0298916	0.365214	-0.0818467	0.934769	0.972421	43.638	-0.0859267	0.368126	-0.233416	0.815438	0.926143	43.638	0.443724	0.36403	1.21892	0.222874	0.492233	43.638	-0.318834	0.367155	-0.868392	0.38518	0.7117	43.638	-0.187484	0.370601	-0.505892	0.612932	0.821724
ENSDARG00000082440	snord31.3	TRUE	0.662577	-0.517587	2.373	-0.218114	0.82734	NA	0.662577	-2.10656	2.40788	-0.87486	0.38165	NA	0.662577	0.407414	2.30659	0.17663	0.859799	NA	0.662577	-0.889518	2.38996	-0.372189	0.709752	NA	0.662577	-0.102337	2.33836	-0.0437646	0.965092	NA	0.662577	-2.8749	2.41013	-1.19284	0.232932	NA	0.662577	-1.35095	2.41013	-0.560531	0.575117	NA
ENSDARG00000079771	pea15	TRUE	2.99692	0.778581	1.05927	0.735017	0.462329	0.688843	2.99692	0.873849	1.05204	0.830627	0.406184	0.67529	2.99692	-0.684807	1.10546	-0.619478	0.535602	0.74214	2.99692	0.808365	1.05648	0.765146	0.444185	0.726879	2.99692	0.455088	1.06547	0.427126	0.669288	0.850085	2.99692	-1.57927	1.17257	-1.34684	0.17803	NA	2.99692	0.585506	1.06934	0.547541	0.584007	0.805132
ENSDARG00000082087	snord31.2	TRUE	5.5625	-1.02551	1.15581	-0.887262	0.374938	0.615332	5.5625	0.112403	1.12817	0.0996328	0.920636	0.969956	5.5625	-0.82832	1.13989	-0.726666	0.467431	0.696003	5.5625	0.702246	1.12257	0.625568	0.531598	0.785104	5.5625	-0.622135	1.14135	-0.545087	0.585693	0.80039	5.5625	-1.32739	1.15217	-1.15208	0.249288	0.590519	5.5625	-1.60073	1.18311	-1.35299	0.17606	0.442027
ENSDARG00000007723	efnb1	TRUE	2.11965	-0.118308	1.10851	-0.106728	0.915005	0.9634	2.11965	0.0584613	1.09517	0.0533808	0.957428	0.983645	2.11965	-1.15129	1.14185	-1.00827	0.313325	NA	2.11965	-0.429923	1.11997	-0.38387	0.701075	0.874994	2.11965	-1.19435	1.16529	-1.02494	0.30539	0.580535	2.11965	-1.94513	1.20348	-1.61625	0.106041	NA	2.11965	-0.085044	1.11165	-0.0765027	0.939019	0.979536
ENSDARG00000021948	tncb	TRUE	50.3204	0.365456	0.235132	1.55426	0.120123	0.318062	50.3204	-0.244723	0.239311	-1.02262	0.306488	0.5814	50.3204	-0.359275	0.23801	-1.5095	0.131171	0.338723	50.3204	-0.270484	0.240763	-1.12344	0.261249	0.56722	50.3204	0.000208209	0.23721	0.00087774	0.9993	1	50.3204	0.131829	0.233648	0.564222	0.572603	0.827592	50.3204	-0.194866	0.241905	-0.805548	0.420504	0.692509
ENSDARG00000076735	cspg4ba	TRUE	4.84494	0.42334	0.733241	0.577355	0.563699	0.764311	4.84494	-0.679847	0.772977	-0.879518	0.379121	0.652288	4.84494	0.337874	0.723919	0.466729	0.640694	0.811633	4.84494	0.506569	0.728655	0.695211	0.486923	0.756416	4.84494	1.26269	0.710238	1.77784	0.0754298	0.267457	4.84494	-1.2026	0.788252	-1.52565	0.127097	0.427208	4.84494	-0.0210645	0.753843	-0.0279428	0.977708	0.992998
ENSDARG00000035559	tp53	TRUE	86.4537	0.140716	0.232416	0.60545	0.54488	0.751602	86.4537	0.460162	0.229358	2.00631	0.0448233	0.176267	86.4537	0.661595	0.227261	2.91117	0.00360081	0.0323082	86.4537	0.363363	0.230479	1.57656	0.114898	0.366321	86.4537	0.2414	0.230801	1.04592	0.295598	0.571341	86.4537	0.14616	0.229658	0.636425	0.524499	0.801403	86.4537	0.541619	0.230448	2.35029	0.0187587	0.114486
ENSDARG00000026726	anxa1a	TRUE	16.1356	-0.423251	0.6656	-0.635893	0.524846	0.737271	16.1356	0.00951532	0.660336	0.0144098	0.988503	0.995512	16.1356	-0.305518	0.660796	-0.462348	0.643832	0.81359	16.1356	-0.952682	0.67154	-1.41865	0.156	0.435465	16.1356	-1.41052	0.678045	-2.08028	0.0375002	0.17968	16.1356	-2.22298	0.68987	-3.22232	0.00127155	0.0242868	16.1356	-0.679011	0.670122	-1.01327	0.310934	0.598538
ENSDARG00000035329	capns1a	TRUE	73.29	-0.122942	0.233226	-0.527136	0.598099	0.78646	73.29	0.0348704	0.230483	0.151293	0.879745	0.954902	73.29	0.459654	0.226359	2.03064	0.0422914	0.171143	73.29	0.173272	0.230195	0.752718	0.45162	0.732294	73.29	0.00652338	0.230958	0.0282449	0.977467	0.991598	73.29	0.369959	0.226757	1.63153	0.10278	0.383502	73.29	0.456997	0.229402	1.99213	0.0463572	0.202811
ENSDARG00000067626	ywhag1	TRUE	1157.95	-0.312945	0.160428	-1.95069	0.051094	0.186907	1157.95	-1.287	0.161129	-7.98738	1.37837e-15	1.53407e-13	1157.95	-0.393163	0.16024	-2.45358	0.0141441	0.0843834	1157.95	-0.422456	0.160462	-2.63275	0.00846964	0.076863	1157.95	-0.658532	0.160569	-4.10124	4.10943e-05	0.00168013	1157.95	-0.370113	0.160229	-2.30989	0.0208941	0.151499	1157.95	-0.59108	0.160719	-3.67771	0.000235334	0.00470141
ENSDARG00000034368	hexb	TRUE	494.009	-0.557429	0.293845	-1.89702	0.0578256	0.202888	494.009	-0.75267	0.293886	-2.5611	0.0104343	0.0621438	494.009	-0.430191	0.293403	-1.46621	0.14259	0.3557	494.009	-0.712491	0.293944	-2.4239	0.0153547	0.112935	494.009	-0.266864	0.293478	-0.909315	0.363184	0.635303	494.009	-0.317936	0.293331	-1.08388	0.278417	0.621877	494.009	-0.635568	0.294054	-2.1614	0.0306643	0.156626
ENSDARG00000041065	hspb1	TRUE	127.126	0.651031	0.334004	1.94917	0.0512746	0.187347	127.126	-0.301122	0.336278	-0.895454	0.370545	0.643984	127.126	0.58989	0.333337	1.76965	0.0767853	0.248771	127.126	-0.244165	0.336428	-0.725757	0.467988	0.743865	127.126	-0.235818	0.336106	-0.701618	0.482917	0.730564	127.126	0.181489	0.334135	0.543163	0.587018	0.835868	127.126	0.0218153	0.336097	0.0649076	0.948248	0.982904
ENSDARG00000007836	ctsla	TRUE	639.857	1.66828	0.333925	4.99596	5.85444e-07	2.60265e-05	639.857	2.23412	0.333605	6.69689	2.12899e-11	1.44585e-09	639.857	2.12886	0.333556	6.38233	1.74415e-10	2.61037e-08	639.857	1.51131	0.333984	4.52509	6.03696e-06	0.000295994	639.857	1.28062	0.334078	3.83331	0.000126432	0.00403394	639.857	1.23028	0.333943	3.68411	0.000229503	0.00686359	639.857	1.27444	0.334274	3.81256	0.000137536	0.00306681
ENSDARG00000003032	eif4a1b	TRUE	465.923	0.173151	0.128577	1.34667	0.178087	0.406863	465.923	-0.163689	0.128952	-1.26937	0.204307	0.463333	465.923	-0.0876354	0.128296	-0.68307	0.494562	0.713343	465.923	0.0586636	0.128685	0.455868	0.648485	0.850434	465.923	-0.0243058	0.128699	-0.188857	0.850205	0.940514	465.923	0.0934454	0.127984	0.730131	0.46531	0.765712	465.923	0.178393	0.128801	1.38503	0.166044	0.42869
ENSDARG00000076888	ganaba	TRUE	38.3584	-0.778094	0.332294	-2.34158	0.0192022	0.098645	38.3584	0.0381391	0.32093	0.118839	0.905403	0.964917	38.3584	-0.172467	0.320631	-0.537901	0.590646	0.779177	38.3584	0.263922	0.319925	0.82495	0.4094	0.698629	38.3584	-0.47252	0.326308	-1.44808	0.147595	0.392916	38.3584	-0.327673	0.321836	-1.01814	0.308613	0.648399	38.3584	-0.0384563	0.324154	-0.118636	0.905564	0.966297
ENSDARG00000037121	mat2ab	TRUE	1.38224	0.859409	1.25538	0.684578	0.49361	NA	1.38224	-1.62864	1.40818	-1.15656	0.247453	NA	1.38224	1.4386	1.19982	1.19901	0.230524	NA	1.38224	1.63316	1.20596	1.35424	0.175659	NA	1.38224	1.27248	1.22072	1.04241	0.297223	NA	1.38224	-0.200089	1.30939	-0.15281	0.878548	NA	1.38224	1.50313	1.22043	1.23163	0.218086	0.4968
ENSDARG00000002792	arcn1a	TRUE	130.087	-0.0736814	0.155114	-0.475015	0.634776	0.809447	130.087	0.0680714	0.153231	0.444239	0.65687	0.844293	130.087	-0.17704	0.153245	-1.15527	0.247978	0.490929	130.087	-0.0238629	0.154355	-0.154597	0.877139	0.954464	130.087	-0.0815535	0.154315	-0.528488	0.597161	0.807852	130.087	-0.0260783	0.152368	-0.171153	0.864104	0.956294	130.087	0.217726	0.153928	1.41446	0.157226	0.41569
ENSDARG00000009196	anxa3a	TRUE	1.50615	-1.31267	1.45897	-0.899721	0.368269	NA	1.50615	0.896139	1.27458	0.703085	0.482003	NA	1.50615	0.119936	1.29777	0.0924172	0.926367	NA	1.50615	0.179101	1.31367	0.136336	0.891555	NA	1.50615	1.25247	1.26387	0.990979	0.321696	NA	1.50615	-0.173837	1.3128	-0.132417	0.894654	NA	1.50615	-1.70844	1.47765	-1.15619	0.247605	0.533425
ENSDARG00000004906	stip1	TRUE	313.726	-0.305362	0.225328	-1.35519	0.175358	0.40401	313.726	-0.561351	0.225543	-2.48889	0.0128144	0.0726597	313.726	0.130071	0.223993	0.58069	0.561449	0.759049	313.726	-0.0822342	0.224795	-0.365819	0.7145	0.882049	313.726	-0.452892	0.225346	-2.00976	0.0444565	0.197396	313.726	0.0129694	0.224136	0.0578639	0.953857	0.986056	313.726	-0.0265063	0.225011	-0.1178	0.906226	0.966556
ENSDARG00000058103	glra4b	TRUE	34.3644	-0.392219	0.329526	-1.19025	0.233948	0.476798	34.3644	0.182157	0.319871	0.569469	0.569038	0.794264	34.3644	-0.250138	0.321905	-0.777054	0.437127	0.671827	34.3644	0.0409258	0.322514	0.126896	0.899022	0.963273	34.3644	0.664148	0.315896	2.10243	0.035516	0.17374	34.3644	0.371947	0.315942	1.17726	0.239091	0.578179	34.3644	0.151223	0.323251	0.467818	0.639914	0.838839
ENSDARG00000021193	coro1cb	TRUE	144.759	-0.435137	0.193744	-2.24593	0.0247083	0.116424	144.759	-0.443735	0.193008	-2.29904	0.0215024	0.105225	144.759	-0.606639	0.192628	-3.14928	0.00163675	0.0183572	144.759	-0.423612	0.193375	-2.19062	0.0284792	0.16537	144.759	-0.535439	0.19357	-2.76612	0.00567279	0.0553476	144.759	0.014692	0.190412	0.0771589	0.938497	0.980781	144.759	-0.214567	0.193207	-1.11055	0.26676	0.554902
ENSDARG00000035598	coro1ca	TRUE	216.922	-0.541123	0.162331	-3.33345	0.000857752	0.0102508	216.922	-0.863394	0.162952	-5.29846	1.16783e-07	3.82028e-06	216.922	-0.621392	0.161249	-3.85361	0.00011639	0.00232768	216.922	-0.574267	0.162225	-3.53994	0.000400225	0.00897118	216.922	-0.612747	0.162101	-3.78003	0.000156807	0.00462235	216.922	-0.666047	0.16136	-4.1277	3.66415e-05	0.00167541	216.922	-0.780225	0.163766	-4.76427	1.89537e-06	9.9009e-05
ENSDARG00000029406	h2ax	TRUE	25.1809	-1.20495	0.431358	-2.79337	0.00521614	0.0398145	25.1809	-0.317434	0.406715	-0.780483	0.435107	0.698865	25.1809	0.0801073	0.398158	0.201195	0.840546	0.925777	25.1809	-0.75435	0.41717	-1.80826	0.0705666	0.280169	25.1809	-0.094608	0.403832	-0.234275	0.814771	0.924846	25.1809	1.20119	0.389614	3.08303	0.00204908	0.0331836	25.1809	1.14664	0.393226	2.91598	0.00354571	0.0356784
ENSDARG00000104359	anxa1c	TRUE	15.6927	1.58195	1.43395	1.10322	0.269933	0.516924	15.6927	2.24843	1.43038	1.57191	0.115971	0.327899	15.6927	0.822009	1.4362	0.572349	0.567085	0.763149	15.6927	1.63199	1.43336	1.13858	0.254878	0.560107	15.6927	2.55583	1.42952	1.7879	0.0737929	0.263972	15.6927	1.04748	1.43469	0.730108	0.465324	0.765712	15.6927	0.771479	1.44134	0.53525	0.592477	0.809795
ENSDARG00000035257	akr1a1a	TRUE	1.34319	3.54363	2.35076	1.50744	0.131698	NA	1.34319	3.28227	2.35324	1.39478	0.163081	NA	1.34319	3.08114	2.35199	1.31001	0.190191	NA	1.34319	2.29251	2.39244	0.958228	0.337948	NA	1.34319	3.56633	2.34728	1.51935	0.128674	NA	1.34319	2.09667	2.38473	0.879207	0.379289	NA	1.34319	0	2.46265	0	1	1
ENSDARG00000020008	vcp	TRUE	872.5	-0.345333	0.149711	-2.30666	0.0210736	0.105036	872.5	0.0647392	0.149106	0.434183	0.664156	0.847394	872.5	0.118864	0.148862	0.79849	0.424586	0.661283	872.5	0.00738929	0.149248	0.0495101	0.960513	0.986805	872.5	-0.0393657	0.149215	-0.263818	0.79192	0.913848	872.5	0.0205615	0.148934	0.138057	0.890195	0.964656	872.5	0.237202	0.149198	1.58985	0.111869	0.343423
ENSDARG00000044074	loxl2b	TRUE	7.7408	-0.512012	0.579235	-0.883946	0.376726	0.617147	7.7408	1.18981	0.523744	2.27174	0.0231024	0.110876	7.7408	1.08579	0.521688	2.0813	0.0374061	0.158392	7.7408	-0.0939148	0.557886	-0.16834	0.866315	0.949891	7.7408	0.0723625	0.550273	0.131503	0.895377	0.960123	7.7408	-0.341187	0.553369	-0.616563	0.537523	0.809372	7.7408	-0.142133	0.566397	-0.250942	0.801859	0.920775
ENSDARG00000100095	anxa1b	TRUE	3.40524	1.66257	1.03416	1.60765	0.107913	0.299534	3.40524	0.907139	1.0476	0.865923	0.386533	0.657811	3.40524	1.06811	1.03781	1.0292	0.303386	0.551135	3.40524	-0.476399	1.11544	-0.427093	0.669312	0.861414	3.40524	-0.411805	1.10727	-0.371909	0.709961	0.87215	3.40524	-0.0863628	1.07306	-0.080483	0.935853	NA	3.40524	0.960901	1.05399	0.911676	0.361939	0.64286
ENSDARG00000069013	prdx4	TRUE	43.983	0.20501	0.262131	0.78209	0.434162	0.666156	43.983	0.0704528	0.261682	0.269231	0.787752	0.910743	43.983	0.221008	0.257584	0.858003	0.390891	0.632513	43.983	0.0967426	0.262613	0.368385	0.712586	0.881308	43.983	0.454096	0.258005	1.76002	0.0784037	0.272905	43.983	0.650826	0.254004	2.56226	0.0103993	0.09785	43.983	0.722076	0.257705	2.80194	0.0050796	0.0464643
ENSDARG00000006691	rpl12	TRUE	1129.17	-0.65981	0.180973	-3.64591	0.000266452	0.00410885	1129.17	-0.255067	0.180468	-1.41337	0.157547	0.396045	1129.17	0.194515	0.180053	1.08032	0.279999	0.526213	1129.17	0.173791	0.180247	0.964182	0.334955	0.638302	1129.17	-0.0367207	0.180326	-0.203634	0.838639	0.934733	1129.17	0.401004	0.179966	2.22822	0.025866	0.174522	1129.17	0.612792	0.180106	3.40239	0.000668001	0.0104195
ENSDARG00000035357	gnb2	TRUE	337.256	-0.37185	0.157258	-2.36458	0.0180503	0.094956	337.256	-0.506897	0.1572	-3.22454	0.00126175	0.0122548	337.256	-0.654449	0.15695	-4.16979	3.04882e-05	0.000802964	337.256	-0.313138	0.156968	-1.99491	0.0460523	0.218174	337.256	-0.529466	0.15731	-3.36574	0.000763376	0.0145369	337.256	-0.184433	0.15601	-1.18219	0.237132	0.576693	337.256	-0.248469	0.157235	-1.58023	0.114053	0.347567
ENSDARG00000055639	ruvbl2	TRUE	53.8846	0.43868	0.286813	1.5295	0.126141	0.327591	53.8846	0.560457	0.284524	1.96981	0.0488605	0.186976	53.8846	0.21355	0.285281	0.748561	0.454122	0.686483	53.8846	0.504327	0.285713	1.76515	0.0775386	0.295725	53.8846	0.978207	0.282006	3.46875	0.000522895	0.0114042	53.8846	0.402529	0.283813	1.41829	0.156106	0.472292	53.8846	0.743146	0.285193	2.60576	0.00916694	0.0702233
ENSDARG00000102387	slc39a14	TRUE	195.862	-0.346263	0.229728	-1.50728	0.13174	0.336606	195.862	0.0139282	0.228367	0.0609906	0.951367	0.981975	195.862	-0.489256	0.228966	-2.13681	0.0326135	0.14496	195.862	-0.311123	0.22944	-1.35601	0.175096	0.463643	195.862	-0.232351	0.229004	-1.01462	0.310288	0.584817	195.862	-0.317168	0.228536	-1.38782	0.165192	0.485814	195.862	-0.368478	0.230177	-1.60085	0.10941	0.339043
ENSDARG00000060434	map1b	TRUE	1024.07	0.197272	0.24583	0.802475	0.422278	0.657134	1024.07	-0.268996	0.245941	-1.09374	0.274069	0.545237	1024.07	-0.642127	0.24599	-2.61038	0.00904409	0.0631322	1024.07	-0.917674	0.246328	-3.72542	0.000194994	0.00511382	1024.07	-1.12637	0.246415	-4.57102	4.85346e-06	0.000322462	1024.07	-0.972848	0.246151	-3.95224	7.74222e-05	0.00297904	1024.07	-1.02828	0.24654	-4.17087	3.03443e-05	0.000942882
ENSDARG00000078362	tnca	TRUE	33.798	-1.76711	0.372848	-4.73948	2.14264e-06	8.1306e-05	33.798	0.648051	0.332098	1.95139	0.0510112	0.192419	33.798	-0.584998	0.340572	-1.7177	0.0858521	0.265286	33.798	-0.518246	0.344109	-1.50605	0.132054	0.396449	33.798	0.333881	0.334417	0.998398	0.318087	0.592402	33.798	0.060039	0.334335	0.179577	0.857485	0.954247	33.798	-0.308818	0.343584	-0.898812	0.368753	0.648883
ENSDARG00000103846	hspa5	TRUE	1100.32	0.864425	0.264098	3.27312	0.00106367	0.0121854	1100.32	-0.242424	0.264589	-0.916226	0.359548	0.633662	1100.32	1.41112	0.263843	5.34834	8.87635e-08	6.28191e-06	1100.32	0.658442	0.264155	2.49264	0.0126799	0.0993885	1100.32	0.109648	0.264377	0.414742	0.678331	0.855846	1100.32	0.30706	0.264156	1.16242	0.245065	0.585349	1100.32	0.563194	0.264276	2.13108	0.0330825	0.163908
ENSDARG00000008026	niban2b	TRUE	80.3627	-0.159789	0.252682	-0.632373	0.527143	0.738467	80.3627	0.248063	0.249149	0.99564	0.319425	0.59495	80.3627	0.067832	0.248804	0.272633	0.785136	0.896144	80.3627	0.122936	0.250376	0.491006	0.623422	0.835898	80.3627	0.151966	0.249793	0.608368	0.542943	0.773197	80.3627	-0.171749	0.250016	-0.686954	0.492112	0.782905	80.3627	0.160465	0.251216	0.638752	0.522984	0.765924
ENSDARG00000102565	vasnb	TRUE	35.8976	0.175582	0.325547	0.539345	0.589649	0.78053	35.8976	0.987849	0.316771	3.11849	0.00181778	0.0165587	35.8976	0.044328	0.322442	0.137476	0.890655	0.952795	35.8976	0.199821	0.324476	0.615829	0.538008	0.789279	35.8976	0.504248	0.320674	1.57246	0.115844	0.341847	35.8976	0.161171	0.321158	0.501841	0.615779	0.850662	35.8976	0.132133	0.327429	0.403547	0.686546	0.86209
ENSDARG00000053058	rps11	TRUE	842.042	-0.375652	0.286173	-1.31268	0.189292	0.422955	842.042	-0.137942	0.285921	-0.482447	0.629489	0.829199	842.042	0.119537	0.285679	0.418433	0.675631	0.83413	842.042	-0.0322973	0.285916	-0.112961	0.910061	0.967078	842.042	0.103196	0.285803	0.361074	0.718044	0.876509	842.042	0.267433	0.285624	0.936309	0.349114	0.682681	842.042	0.333485	0.285818	1.16678	0.243301	0.528209
ENSDARG00000076411	cavin1a	TRUE	4.8999	1.58888	0.872109	1.82188	0.0684729	0.226379	4.8999	0.243153	0.903291	0.269185	0.787787	0.910743	4.8999	1.29992	0.870076	1.49403	0.135168	0.344757	4.8999	0.86354	0.886643	0.973943	0.330085	0.633594	4.8999	0.592757	0.892576	0.664096	0.506629	0.746661	4.8999	0.329161	0.891571	0.369192	0.711985	0.897804	4.8999	0.532828	0.902659	0.590286	0.554999	0.787638
ENSDARG00000021242	mvp	TRUE	54.3325	0.024052	0.479302	0.0501814	0.959978	0.984113	54.3325	1.8295	0.465716	3.92837	8.55234e-05	0.00131061	54.3325	2.72705	0.463076	5.889	3.8855e-09	4.22294e-07	54.3325	0.978353	0.470121	2.08107	0.0374278	0.192992	54.3325	1.37677	0.467551	2.94465	0.00323322	0.038653	54.3325	0.876492	0.468666	1.87019	0.0614578	0.291867	54.3325	0.723742	0.473255	1.52929	0.126193	0.366125
ENSDARG00000011665	aldoaa	TRUE	332.192	1.00739	0.255017	3.95028	7.80594e-05	0.00153061	332.192	-0.667603	0.257029	-2.59739	0.00939352	0.0576873	332.192	0.172248	0.255388	0.674455	0.500022	0.717929	332.192	-0.392198	0.256671	-1.52802	0.126508	0.38663	332.192	-0.372744	0.256488	-1.45326	0.146151	0.390996	332.192	-0.33686	0.256002	-1.31585	0.188224	0.520687	332.192	-0.577645	0.257444	-2.24377	0.0248471	0.137241
ENSDARG00000099312	jpt1b	TRUE	413.05	-1.22217	0.179531	-6.80761	9.92329e-12	1.55663e-09	413.05	0.692677	0.175178	3.95413	7.68131e-05	0.0012021	413.05	-0.457202	0.176361	-2.59242	0.00953036	0.0651741	413.05	-0.706369	0.177665	-3.97584	7.01304e-05	0.00225992	413.05	-0.377561	0.176723	-2.13646	0.0326422	0.165147	413.05	0.143489	0.17549	0.817645	0.41356	0.72882	413.05	0.40996	0.175826	2.33163	0.0197203	0.118316
ENSDARG00000054320	ap2a1	TRUE	1246.39	-0.169612	0.12482	-1.35885	0.174194	0.402773	1246.39	-0.349561	0.12484	-2.80007	0.00510915	0.0363386	1246.39	-0.21342	0.124563	-1.71334	0.0866492	0.266576	1246.39	-0.402618	0.124967	-3.22179	0.00127392	0.0212141	1246.39	-0.388046	0.124885	-3.10723	0.00188848	0.0266381	1246.39	-0.246747	0.124584	-1.98057	0.0476399	0.252173	1246.39	-0.357024	0.12509	-2.85414	0.00431537	0.0412924
ENSDARG00000029476	ldlra	TRUE	8.28609	-0.378624	0.513977	-0.736656	0.461331	0.688098	8.28609	-0.403264	0.5098	-0.791023	0.428931	0.694333	8.28609	-0.450613	0.505074	-0.892172	0.372301	0.616584	8.28609	-0.524834	0.516219	-1.01669	0.309302	0.613065	8.28609	-0.9133	0.52763	-1.73095	0.0834612	0.282932	8.28609	-0.468301	0.504887	-0.927537	0.353648	0.686153	8.28609	-0.644979	0.525844	-1.22656	0.219988	0.499603
ENSDARG00000105177	ilf3b	TRUE	1216.03	0.0603742	0.113132	0.533663	0.593575	0.783489	1216.03	-0.0994327	0.113136	-0.87888	0.379467	0.652615	1216.03	0.10987	0.112766	0.974318	0.329899	0.577916	1216.03	0.0880759	0.113054	0.779061	0.435944	0.720367	1216.03	-0.11258	0.113164	-0.99484	0.319814	0.59419	1216.03	0.0787727	0.112787	0.698419	0.484915	0.778288	1216.03	0.0130398	0.113294	0.115097	0.908368	0.967304
ENSDARG00000057414	phb	TRUE	277.226	0.0638049	0.182962	0.348733	0.72729	0.867	277.226	-0.547018	0.184112	-2.97111	0.00296728	0.0241327	277.226	0.110604	0.18211	0.607347	0.543621	0.747438	277.226	-0.396786	0.18396	-2.15692	0.0310121	0.173641	277.226	-0.483766	0.18399	-2.62931	0.00855573	0.0713035	277.226	-0.306668	0.182872	-1.67696	0.0935505	0.364753	277.226	-0.103721	0.183639	-0.564811	0.572202	0.797396
ENSDARG00000059701	flii	TRUE	157.827	0.311694	0.150768	2.06738	0.0386981	0.156951	157.827	0.195771	0.150549	1.30038	0.193471	0.44771	157.827	0.260135	0.149301	1.74236	0.0814454	0.257375	157.827	-0.143865	0.152804	-0.941497	0.34645	0.64826	157.827	-0.135562	0.152377	-0.889648	0.373655	0.645259	157.827	0.0351463	0.150124	0.234114	0.814896	0.937251	157.827	-0.13291	0.153797	-0.864192	0.387482	0.665325
ENSDARG00000026712	rab5c	TRUE	705.259	0.305183	0.192456	1.58573	0.1128	0.307366	705.259	0.418094	0.192217	2.17512	0.0296215	0.132611	705.259	0.499746	0.191971	2.60323	0.00923488	0.0639438	705.259	0.346932	0.192362	1.80354	0.0713029	0.281821	705.259	0.151532	0.19247	0.787304	0.431104	0.693569	705.259	0.379527	0.192053	1.97615	0.0481373	0.253484	705.259	0.414984	0.192465	2.15615	0.0310721	0.157764
ENSDARG00000037870	actb2	TRUE	5440.44	-1.0458	0.161206	-6.48733	8.7372e-11	1.06787e-08	5440.44	-0.15828	0.161005	-0.98307	0.325573	0.602066	5440.44	-0.209183	0.16098	-1.29944	0.193795	0.427796	5440.44	-0.252691	0.161032	-1.56919	0.116603	0.369603	5440.44	-0.296349	0.161026	-1.84038	0.0657131	0.247146	5440.44	0.0453305	0.160954	0.281637	0.778222	0.923418	5440.44	0.0801875	0.16101	0.498027	0.618465	0.824929
ENSDARG00000059680	fscn1a	TRUE	154.333	-1.68907	0.194567	-8.68114	3.91823e-18	1.95147e-15	154.333	-0.0468676	0.183797	-0.254996	0.798726	0.916814	154.333	-1.05815	0.18688	-5.66219	1.49455e-08	1.3377e-06	154.333	-0.685033	0.186741	-3.66836	0.000244109	0.00608451	154.333	-0.568273	0.185842	-3.05783	0.00222949	0.0298814	154.333	0.00146861	0.182943	0.00802772	0.993595	0.999395	154.333	-0.351906	0.185976	-1.89221	0.0584629	0.234137
ENSDARG00000027063	arpc1b	TRUE	30.3524	0.716654	0.437154	1.63936	0.101137	0.28845	30.3524	1.57539	0.424812	3.70843	0.000208546	0.00275508	30.3524	1.80892	0.421323	4.29343	1.75938e-05	0.000516471	30.3524	1.70018	0.424591	4.00428	6.22059e-05	0.00204194	30.3524	2.32284	0.419956	5.53116	3.18122e-08	5.35745e-06	30.3524	1.11175	0.426656	2.60572	0.00916808	0.0913945	30.3524	1.46688	0.428456	3.42363	0.000617905	0.00979322
ENSDARG00000056481	vat1	TRUE	2662.69	-0.784047	0.194571	-4.02961	5.58694e-05	0.00116062	2662.69	-0.978955	0.194585	-5.03099	4.87953e-07	1.39469e-05	2662.69	-0.589171	0.194413	-3.03051	0.00244143	0.0244956	2662.69	-0.294819	0.194426	-1.51636	0.12943	0.391384	2662.69	-0.517965	0.194458	-2.66364	0.00773013	0.0666857	2662.69	-0.309235	0.19436	-1.59104	0.1116	0.399264	2662.69	-0.364935	0.194485	-1.87641	0.0605984	0.239782
ENSDARG00000021257	eif3d	TRUE	325.357	-0.159086	0.1326	-1.19974	0.23024	0.471783	325.357	0.289562	0.13064	2.21648	0.0266584	0.122483	325.357	0.159452	0.130341	1.22335	0.221198	0.460584	325.357	0.323277	0.130811	2.47132	0.0134614	0.103785	325.357	0.137536	0.13113	1.04886	0.294244	0.56992	325.357	0.283872	0.130038	2.18299	0.0290365	0.187092	325.357	0.54923	0.130673	4.20307	2.63317e-05	0.000838559
ENSDARG00000057867	lasp1	TRUE	221.492	-0.916461	0.187504	-4.8877	1.02023e-06	4.23436e-05	221.492	-0.113729	0.184159	-0.617557	0.536868	0.773145	221.492	-0.39958	0.184244	-2.16876	0.0301013	0.13727	221.492	-0.324051	0.185004	-1.75158	0.0798455	0.301143	221.492	-0.350336	0.184855	-1.8952	0.0580663	0.230681	221.492	-0.297746	0.183985	-1.61832	0.105594	0.388042	221.492	-0.417393	0.185896	-2.2453	0.024749	0.136961
ENSDARG00000099079	aclya	TRUE	237.674	-0.728635	0.124036	-5.87437	4.24452e-09	3.53804e-07	237.674	-1.0121	0.1246	-8.12278	4.55639e-16	5.37115e-14	237.674	-0.78709	0.122564	-6.42188	1.34602e-10	2.08279e-08	237.674	-0.822257	0.124166	-6.62225	3.53766e-11	9.13519e-09	237.674	-0.847493	0.123973	-6.83613	8.13591e-12	5.08284e-09	237.674	-0.634727	0.12198	-5.20352	1.95548e-07	2.14716e-05	237.674	-0.528011	0.123607	-4.27169	1.93996e-05	0.00065229
ENSDARG00000020235	septin9a	TRUE	40.0273	-1.17559	0.426956	-2.75342	0.00589769	0.0433397	40.0273	-0.714195	0.421919	-1.69273	0.0905068	0.280722	40.0273	-0.69444	0.420293	-1.65227	0.0984785	0.286639	40.0273	-1.399	0.428635	-3.26384	0.00109911	0.0191082	40.0273	-0.608427	0.421376	-1.4439	0.148766	0.394786	40.0273	-1.59715	0.426979	-3.74059	0.000183591	0.0058941	40.0273	-0.800416	0.424566	-1.88526	0.0593953	0.23653
ENSDARG00000013307	rpl19	TRUE	1547.24	-0.578214	0.194402	-2.97432	0.00293638	0.0263981	1547.24	-0.0973818	0.194056	-0.501824	0.615791	0.820937	1547.24	0.0775072	0.193893	0.399742	0.689347	0.841813	1547.24	0.0638227	0.194028	0.328936	0.742204	0.895091	1547.24	-0.123817	0.194073	-0.637993	0.523478	0.758223	1547.24	0.294482	0.193829	1.51929	0.12869	0.43021	1547.24	0.488869	0.193933	2.52081	0.0117086	0.083335
ENSDARG00000004470	prkcsh	TRUE	277.762	-0.22372	0.143162	-1.56271	0.118122	0.315266	277.762	-0.101787	0.142222	-0.715692	0.474182	0.727561	277.762	-0.0274411	0.141342	-0.194148	0.84606	0.928476	277.762	-0.117999	0.14258	-0.827596	0.407899	0.697334	277.762	-0.170121	0.142513	-1.19373	0.232585	0.504014	277.762	-0.0749366	0.141442	-0.529805	0.596247	0.840045	277.762	0.118214	0.142382	0.830259	0.406392	0.68013
ENSDARG00000021233	pgls	TRUE	128.967	-0.212523	0.435268	-0.488258	0.625367	0.803778	128.967	0.45704	0.433064	1.05536	0.29126	0.564849	128.967	0.181564	0.433105	0.419216	0.675059	0.833789	128.967	0.247433	0.433741	0.570462	0.568364	0.806176	128.967	0.623327	0.432778	1.44029	0.149784	0.396348	128.967	0.182537	0.433104	0.421462	0.673418	0.881845	128.967	1.05849	0.432481	2.44747	0.0143862	0.0949358
ENSDARG00000073974	colgalt1a	TRUE	20.7574	-0.112797	0.598016	-0.188618	0.850392	0.930443	20.7574	-0.603186	0.601464	-1.00286	0.315928	0.591144	20.7574	-0.613452	0.598891	-1.02431	0.305687	0.553335	20.7574	0.171149	0.595162	0.287568	0.773678	0.906579	20.7574	-0.0951361	0.596646	-0.159452	0.873313	0.950141	20.7574	-0.761783	0.600358	-1.26888	0.204483	0.541458	20.7574	-0.656588	0.605667	-1.08407	0.278332	0.566792
ENSDARG00000097011	hbaa1	TRUE	362.475	-2.28883	0.656714	-3.48527	0.000491639	0.00661785	362.475	-1.807	0.65628	-2.7534	0.0058979	0.0404941	362.475	-2.62417	0.656653	-3.99628	6.4346e-05	0.00144336	362.475	-2.20811	0.656603	-3.36293	0.0007712	0.0146436	362.475	-3.83468	0.65872	-5.82141	5.83534e-09	1.29262e-06	362.475	-2.996	0.656996	-4.56015	5.1116e-06	0.000341111	362.475	-1.20772	0.656122	-1.8407	0.0656659	0.251602
ENSDARG00000089475	hbae1.1	TRUE	0.0919892	-1.57071	5.88599	-0.266856	0.78958	NA	0.0919892	-1.26908	5.88506	-0.215644	0.829266	NA	0.0919892	-1.98091	5.88599	-0.336547	0.736459	NA	0.0919892	-1.64916	5.88599	-0.280183	0.779337	NA	0.0919892	-1.69162	5.88599	-0.287398	0.773808	NA	0.0919892	-2.04244	5.88599	-0.347	0.728591	NA	0.0919892	-1.4803	5.88599	-0.251495	0.801432	NA
ENSDARG00000088330	hbae1.2	TRUE	0.0466695	0	5.88922	0	1	NA	0.0466695	0	5.88922	0	1	NA	0.0466695	0	5.88922	0	1	NA	0.0466695	0.827055	5.8882	0.14046	0.888297	NA	0.0466695	0	5.88922	0	1	NA	0.0466695	0	5.88922	0	1	NA	0.0466695	0	5.88922	0	1	NA
ENSDARG00000096355	ighm	TRUE	2.68663	-0.973806	1.45144	-0.670924	0.502269	0.721012	2.68663	-1.02768	1.44655	-0.710437	0.477433	0.729737	2.68663	-1.91861	1.48111	-1.29539	0.195187	NA	2.68663	-1.48873	1.47555	-1.00893	0.313007	0.616622	2.68663	-0.0892506	1.41704	-0.0629839	0.949779	0.980824	2.68663	-1.27992	1.44622	-0.885006	0.376154	NA	2.68663	0.72359	1.40609	0.514612	0.606824	0.818373
ENSDARG00000087954	rac1b	TRUE	3.62258	-0.267891	0.795141	-0.33691	0.736185	0.87197	3.62258	-0.158244	0.782989	-0.202103	0.839836	0.937774	3.62258	0.194322	0.763782	0.25442	0.799171	0.903869	3.62258	-0.567244	0.806529	-0.703315	0.481859	0.75376	3.62258	-0.408938	0.795783	-0.513882	0.607335	0.812928	3.62258	-0.509274	0.786421	-0.647584	0.517254	NA	3.62258	-0.114289	0.792576	-0.1442	0.885343	0.958251
ENSDARG00000078135	mrc2	TRUE	7.54191	0.131906	0.598532	0.220382	0.825573	0.9196	7.54191	-0.265897	0.605416	-0.439197	0.660518	0.846088	7.54191	0.60088	0.579167	1.03749	0.299507	0.546871	7.54191	0.868846	0.580446	1.49686	0.13443	0.400972	7.54191	0.683773	0.582541	1.17378	0.240484	0.512879	7.54191	-1.3636	0.640695	-2.12831	0.0333115	0.203792	7.54191	-1.07228	0.655865	-1.63491	0.102068	0.325855
ENSDARG00000024317	trap1	TRUE	35.0539	0.005156	0.29218	0.0176467	0.985921	0.995016	35.0539	-0.141905	0.291948	-0.486062	0.626923	0.82806	35.0539	-0.249226	0.290509	-0.857896	0.39095	0.632521	35.0539	-0.254937	0.294497	-0.865668	0.386672	0.681708	35.0539	-0.0888255	0.291755	-0.304453	0.760783	0.898658	35.0539	-0.308876	0.290933	-1.06167	0.288384	0.632394	35.0539	-0.244592	0.296642	-0.824537	0.409634	0.682568
ENSDARG00000020232	eif6	TRUE	68.7516	-0.338109	0.245543	-1.37698	0.168518	0.394967	68.7516	0.276387	0.238283	1.15991	0.246084	0.513469	68.7516	0.888827	0.2336	3.80492	0.000141852	0.00274888	68.7516	0.284984	0.23895	1.19265	0.233007	0.535577	68.7516	0.149957	0.239473	0.626194	0.531187	0.76382	68.7516	0.402079	0.235865	1.7047	0.0882507	0.35296	68.7516	0.380772	0.239541	1.58959	0.111927	0.343423
ENSDARG00000094792	twf2a	TRUE	7.85365	1.92924	0.684268	2.81943	0.00481095	0.0375269	7.85365	0.614591	0.701469	0.876148	0.380949	0.653566	7.85365	1.31187	0.686485	1.91099	0.0560052	0.204602	7.85365	0.107319	0.717297	0.149616	0.881068	0.956	7.85365	0.57123	0.703125	0.812416	0.416553	0.681366	7.85365	-0.803911	0.737523	-1.09002	0.275706	0.61949	7.85365	-0.958313	0.775683	-1.23544	0.216665	0.494721
ENSDARG00000099387	jpt1a	TRUE	3.78703	0.403536	0.828044	0.487337	0.62602	0.804257	3.78703	0.435607	0.81829	0.532339	0.594492	0.809357	3.78703	1.13137	0.787915	1.4359	0.15103	0.368885	3.78703	-0.126665	0.854037	-0.148313	0.882096	0.95641	3.78703	1.2877	0.790934	1.62807	0.10351	0.319862	3.78703	1.07199	0.78888	1.35888	0.174184	NA	3.78703	0.664513	0.820299	0.810086	0.417891	0.689926
ENSDARG00000063295	myh9a	TRUE	285.423	1.20147	0.206345	5.82262	5.79338e-09	4.52611e-07	285.423	0.829817	0.206697	4.01464	5.95358e-05	0.000963503	285.423	0.824044	0.206297	3.99445	6.48445e-05	0.0014492	285.423	0.796618	0.206935	3.8496	0.000118312	0.00348758	285.423	0.627632	0.207112	3.03039	0.00244235	0.0320734	285.423	0.218807	0.2074	1.055	0.291425	0.635244	285.423	0.221541	0.208805	1.061	0.288691	0.577476
ENSDARG00000013750	eno1b	TRUE	594.346	-0.613199	0.189751	-3.2316	0.00123097	0.013685	594.346	-1.38098	0.190613	-7.24495	4.32608e-13	3.68309e-11	594.346	-0.662419	0.189389	-3.49767	0.000469338	0.00707649	594.346	-0.707019	0.189792	-3.72524	0.000195132	0.00511382	594.346	-0.816767	0.189825	-4.30273	1.68708e-05	0.000871297	594.346	-0.797437	0.189514	-4.20779	2.57882e-05	0.00128153	594.346	-0.595673	0.18987	-3.13727	0.00170528	0.0211631
ENSDARG00000074242	serbp1a	TRUE	1654.67	-0.2912	0.133269	-2.18506	0.0288843	0.129865	1654.67	0.181539	0.132844	1.36656	0.171763	0.416341	1654.67	0.378309	0.132633	2.8523	0.00434045	0.0370338	1654.67	0.261373	0.132853	1.96739	0.0491387	0.226804	1654.67	0.126738	0.132882	0.953761	0.340204	0.613134	1654.67	0.412726	0.13262	3.11208	0.00185771	0.0311458	1654.67	0.343016	0.132907	2.58087	0.00985519	0.0739482
ENSDARG00000017294	gnai2b	TRUE	282.96	0.0618157	0.241811	0.255637	0.798231	0.905193	282.96	0.0759262	0.241528	0.314357	0.75325	0.89275	282.96	-0.52801	0.24215	-2.18051	0.0292198	0.134894	282.96	-0.0907309	0.241982	-0.374949	0.707699	0.878477	282.96	-0.00427723	0.241685	-0.0176976	0.98588	0.99528	282.96	-0.231678	0.241613	-0.958881	0.337619	0.673641	282.96	0.141452	0.24188	0.584804	0.558679	0.790271
ENSDARG00000104372	gnb1b	TRUE	6512.68	-0.983819	0.23166	-4.24682	2.16822e-05	0.000544022	6512.68	-1.47679	0.231688	-6.37404	1.84112e-10	1.03906e-08	6512.68	-1.02016	0.231636	-4.40415	1.06198e-05	0.000346262	6512.68	-1.86842	0.231743	-8.06246	7.47732e-16	5.56974e-13	6512.68	-1.35996	0.231679	-5.87004	4.35687e-09	1.0728e-06	6512.68	-2.3133	0.231756	-9.98162	1.8345e-23	2.76809e-20	6512.68	-2.28089	0.231839	-9.83828	7.70161e-23	2.62843e-19
ENSDARG00000105116	p4hb	TRUE	348.196	-0.172672	0.152104	-1.13522	0.256282	0.501883	348.196	0.225409	0.150576	1.49698	0.134399	0.360831	348.196	0.52098	0.14954	3.48388	0.000494197	0.00737217	348.196	0.299336	0.15063	1.98723	0.0468967	0.220717	348.196	0.224615	0.150626	1.49121	0.135905	0.37478	348.196	0.135769	0.15022	0.903804	0.3661	0.695437	348.196	0.564802	0.150429	3.75461	0.000173611	0.00370315
ENSDARG00000054063	arpc4	TRUE	66.3076	-0.210753	0.188971	-1.11526	0.264738	0.511308	66.3076	0.431919	0.180738	2.38975	0.0168598	0.0882041	66.3076	0.250052	0.180311	1.38678	0.165508	0.390303	66.3076	-0.0584245	0.186263	-0.313667	0.753774	0.900132	66.3076	-0.00292186	0.185064	-0.0157884	0.987403	0.99594	66.3076	0.309623	0.179712	1.72289	0.0849088	0.346156	66.3076	0.122888	0.186122	0.660255	0.50909	0.757641
ENSDARG00000070951	hmga1b	TRUE	255.376	-0.726647	0.245216	-2.9633	0.00304364	0.0270084	255.376	-2.25206	0.249658	-9.02056	1.8713e-19	3.29911e-17	255.376	-1.03554	0.245024	-4.22627	2.37593e-05	0.000656038	255.376	-0.711933	0.245075	-2.90497	0.00367294	0.044155	255.376	-1.05474	0.245615	-4.29429	1.75256e-05	0.000900315	255.376	-0.89368	0.244774	-3.65104	0.000261179	0.00755235	255.376	-0.705662	0.245413	-2.8754	0.00403512	0.0392156
ENSDARG00000008494	myl6	TRUE	179.145	-0.486412	0.15331	-3.17275	0.00151005	0.0160017	179.145	-0.433295	0.152228	-2.84636	0.00442227	0.0326008	179.145	-0.360308	0.150895	-2.3878	0.0169496	0.0955784	179.145	-0.31935	0.152161	-2.09876	0.0358378	0.188146	179.145	-0.387409	0.152155	-2.54615	0.0108917	0.0835406	179.145	-0.26478	0.150511	-1.7592	0.0785427	0.331971	179.145	-0.300716	0.1529	-1.96674	0.0492126	0.210337
ENSDARG00000026759	ldlrb	TRUE	1.78028	1.93538	1.00571	1.92439	0.0543056	0.194103	1.78028	0.0444257	1.09529	0.0405608	0.967646	0.988414	1.78028	0.358254	1.0565	0.339096	0.734538	NA	1.78028	0.647306	1.0594	0.611015	0.54119	NA	1.78028	-0.252946	1.13092	-0.223663	0.82302	NA	1.78028	-0.207242	1.09374	-0.18948	0.849717	NA	1.78028	0.806912	1.05991	0.761299	0.446478	0.712268
ENSDARG00000058660	ilf3a	TRUE	435.553	-0.645146	0.153549	-4.20156	2.65086e-05	0.000636271	435.553	-0.377404	0.152594	-2.47326	0.0133888	0.0747779	435.553	-0.415885	0.152207	-2.73235	0.00628835	0.0483042	435.553	-0.166796	0.152382	-1.09459	0.273697	0.580738	435.553	-0.32374	0.152528	-2.1225	0.0337961	0.168519	435.553	0.00320412	0.151594	0.0211362	0.983137	0.996292	435.553	-0.14904	0.152682	-0.97615	0.32899	0.614216
ENSDARG00000031388	dctn2	TRUE	102.477	-0.491033	0.182048	-2.69727	0.00699113	0.0489036	102.477	-0.542612	0.18112	-2.99586	0.00273668	0.0226978	102.477	-0.322136	0.178085	-1.80889	0.0704679	0.235773	102.477	-0.239669	0.179689	-1.3338	0.182271	0.472987	102.477	-0.225881	0.179167	-1.26073	0.207406	0.473291	102.477	-0.00753312	0.176425	-0.0426987	0.965942	0.990651	102.477	-0.259212	0.181039	-1.43181	0.152199	0.407022
ENSDARG00000044521	eef1b2	TRUE	308.616	-0.581882	0.139106	-4.18301	2.87679e-05	0.000680658	308.616	-0.0438454	0.13653	-0.321142	0.748103	0.890307	308.616	0.100657	0.135526	0.74271	0.457657	0.689306	308.616	0.0322568	0.136594	0.236151	0.813315	0.925143	308.616	0.00426433	0.136462	0.0312493	0.975071	0.990819	308.616	0.194194	0.135312	1.43515	0.151243	0.466501	308.616	0.298601	0.136332	2.19025	0.0285063	0.149443
ENSDARG00000039578	pa2g4a	TRUE	311.698	-0.674174	0.169678	-3.97325	7.0899e-05	0.00141386	311.698	-0.333924	0.168141	-1.98597	0.0470362	0.182448	311.698	0.100611	0.166715	0.603489	0.546183	0.749324	311.698	-0.0459793	0.167678	-0.274213	0.783921	0.911625	311.698	-0.207646	0.167876	-1.2369	0.216124	0.483782	311.698	0.0210776	0.166844	0.126331	0.89947	0.96787	311.698	0.0233166	0.167928	0.138849	0.88957	0.959847
ENSDARG00000052030	akr1a1b	TRUE	25.1883	-0.577973	0.313966	-1.84088	0.0656394	0.219924	25.1883	0.177863	0.296339	0.600202	0.548372	0.781058	25.1883	0.159048	0.2935	0.541899	0.587888	0.777393	25.1883	-0.191347	0.303984	-0.629464	0.529046	0.783566	25.1883	-0.0822877	0.301051	-0.273335	0.784596	0.910769	25.1883	0.292073	0.291712	1.00124	0.316712	0.655245	25.1883	0.352845	0.297745	1.18506	0.235994	0.519877
ENSDARG00000013561	pgm1	TRUE	203.406	-0.153491	0.243924	-0.629256	0.529181	0.739866	203.406	-1.16754	0.246324	-4.73986	2.13863e-06	5.24702e-05	203.406	-0.7308	0.244291	-2.99151	0.00277597	0.0267052	203.406	-0.528685	0.244652	-2.16097	0.0306978	0.172326	203.406	-0.694346	0.244881	-2.83544	0.00457622	0.0483321	203.406	-0.593463	0.243984	-2.43238	0.0149999	0.122644	203.406	-0.545358	0.245178	-2.22434	0.0261259	0.141829
ENSDARG00000019181	rpsa	TRUE	1884.01	-0.476786	0.142766	-3.33964	0.000838875	0.0100979	1884.01	-0.157007	0.142474	-1.102	0.27046	0.540866	1884.01	0.313194	0.142177	2.20284	0.0276062	0.130084	1884.01	0.147544	0.142374	1.03632	0.300055	0.606327	1884.01	-0.121478	0.142463	-0.852696	0.393828	0.663356	1884.01	0.316906	0.142177	2.22896	0.0258166	0.17433	1884.01	0.418295	0.142333	2.93884	0.0032944	0.0340017
ENSDARG00000103900	septin9b	TRUE	66.5782	0.0161272	0.228525	0.0705708	0.943739	0.977497	66.5782	-0.269305	0.229551	-1.17318	0.240723	0.507158	66.5782	-0.00960373	0.225669	-0.0425566	0.966055	0.987072	66.5782	-0.0810975	0.228787	-0.354468	0.722988	0.886378	66.5782	0.12934	0.226609	0.570763	0.56816	0.789608	66.5782	0.136321	0.224683	0.606723	0.544035	0.81296	66.5782	-0.0361692	0.229909	-0.157319	0.874993	0.953002
ENSDARG00000099379	ppp4r1l	TRUE	0.478853	-1.03425	1.84655	-0.560102	0.57541	NA	0.478853	-0.34897	1.82749	-0.190956	0.84856	NA	0.478853	1.1783	1.71405	0.68744	0.491806	NA	0.478853	-0.643485	1.84397	-0.348967	0.727114	NA	0.478853	-1.63607	1.84655	-0.886014	0.37561	NA	0.478853	-0.226906	1.80402	-0.125778	0.899908	NA	0.478853	0.12966	1.81992	0.0712447	0.943203	NA
ENSDARG00000043081	ctsz	TRUE	19.6133	0.546606	0.398154	1.37285	0.169799	0.396615	19.6133	1.64397	0.377019	4.36046	1.29792e-05	0.00025703	19.6133	1.5251	0.375736	4.05897	4.92896e-05	0.00118347	19.6133	1.17467	0.384425	3.05565	0.00224575	0.0312902	19.6133	1.39268	0.380432	3.66078	0.000251449	0.00663818	19.6133	0.832183	0.384044	2.16689	0.030243	0.190937	19.6133	1.10499	0.388432	2.84475	0.00444461	0.0421579
ENSDARG00000021097	nelfcd	TRUE	40.7179	0.484534	0.280316	1.72853	0.0838933	0.254775	40.7179	0.981697	0.273894	3.58422	0.000338082	0.00412953	40.7179	0.461177	0.276237	1.6695	0.095019	0.280646	40.7179	0.365297	0.280929	1.30032	0.193492	0.487185	40.7179	0.519459	0.278435	1.86564	0.0620919	0.23912	40.7179	0.651824	0.274438	2.37512	0.0175433	0.13556	40.7179	0.78076	0.278155	2.80693	0.00500166	0.0459484
ENSDARG00000053066	tubb1	TRUE	2.01924	-0.564422	1.21042	-0.466301	0.641	0.813065	2.01924	-0.196502	1.18196	-0.166251	0.86796	0.950891	2.01924	-1.26038	1.23013	-1.02459	0.305559	NA	2.01924	-0.519906	1.20356	-0.431975	0.66576	0.859131	2.01924	0.00159519	1.17505	0.00135755	0.998917	1	2.01924	-0.763542	1.19676	-0.638009	0.523468	NA	2.01924	0.160891	1.1783	0.136545	0.89139	0.960657
ENSDARG00000005191	ahcy	TRUE	220.259	0.712989	0.208509	3.41947	0.000627438	0.00809049	220.259	1.30643	0.206003	6.34181	2.27088e-10	1.26018e-08	220.259	1.68559	0.204686	8.23502	1.79534e-16	1.05745e-13	220.259	1.41506	0.205974	6.87008	6.41646e-12	2.25941e-09	220.259	1.26908	0.206152	6.15606	7.45767e-10	2.44801e-07	220.259	1.46568	0.205078	7.14694	8.87327e-13	3.25192e-10	220.259	1.77844	0.205527	8.6531	5.0117e-18	5.4013e-15
ENSDARG00000034240	capza1a	TRUE	391.625	-0.22323	0.123272	-1.81088	0.0701596	0.229964	391.625	-0.594111	0.123882	-4.79578	1.62047e-06	4.08128e-05	391.625	-0.0883019	0.12203	-0.723608	0.469307	0.696929	391.625	-0.208156	0.123067	-1.69141	0.0907592	0.323357	391.625	-0.308095	0.123135	-2.50209	0.0123464	0.0899243	391.625	-0.15536	0.122148	-1.2719	0.203408	0.54036	391.625	-0.205433	0.123534	-1.66298	0.0963172	0.315616
ENSDARG00000013078	ywhaba	TRUE	1262.16	-0.483994	0.123317	-3.92479	8.68042e-05	0.00166922	1262.16	-0.689246	0.123362	-5.58719	2.30776e-08	8.70743e-07	1262.16	-0.447054	0.122978	-3.63525	0.000277714	0.00464142	1262.16	-0.517285	0.123295	-4.19551	2.72264e-05	0.00105038	1262.16	-0.483414	0.123199	-3.92384	8.71493e-05	0.00300443	1262.16	-0.362672	0.122925	-2.95036	0.00317403	0.0451436	1262.16	-0.481335	0.123423	-3.89988	9.624e-05	0.00231848
ENSDARG00000029252	ssb	TRUE	141.158	-0.0881446	0.246308	-0.357863	0.720446	0.863166	141.158	0.312095	0.243916	1.27952	0.200715	0.458035	141.158	0.945797	0.241565	3.91529	9.02939e-05	0.00188636	141.158	0.298154	0.244323	1.22033	0.22234	0.522771	141.158	0.306297	0.24401	1.25526	0.209383	0.475842	141.158	0.480233	0.242617	1.97938	0.0477729	0.252199	141.158	0.402922	0.244596	1.64729	0.0994979	0.321318
ENSDARG00000030980	csrp1b	TRUE	6.0202	0.361019	0.905215	0.398821	0.690025	0.84503	6.0202	0.352726	0.901148	0.391418	0.695488	0.865159	6.0202	0.260393	0.897506	0.29013	0.771717	0.88912	6.0202	0.301168	0.905077	0.332754	0.73932	0.893783	6.0202	0.978782	0.88884	1.10119	0.270814	0.543294	6.0202	0.783491	0.887446	0.88286	0.377312	0.705488	6.0202	1.09049	0.891223	1.22358	0.221109	0.501013
ENSDARG00000052470	igfbp2a	TRUE	1.12123	-2.47079	1.59585	-1.54826	0.121561	NA	1.12123	-0.591851	1.44557	-0.409424	0.682228	NA	1.12123	-2.41617	1.57996	-1.52926	0.1262	NA	1.12123	-0.792301	1.46422	-0.541108	0.588433	NA	1.12123	-1.08951	1.48165	-0.735335	0.462136	NA	1.12123	-0.689148	1.43688	-0.479615	0.631501	NA	1.12123	-1.11283	1.50322	-0.740302	0.459117	NA
ENSDARG00000103195	dync1i2b	TRUE	131.873	-0.360157	0.171212	-2.10357	0.0354156	0.148131	131.873	-0.156205	0.169191	-0.923248	0.355878	0.630871	131.873	-0.0893237	0.167816	-0.532271	0.594538	0.7821	131.873	-0.328393	0.170629	-1.9246	0.0542797	0.239953	131.873	-0.384427	0.170562	-2.25388	0.0242035	0.137787	131.873	-0.338622	0.168828	-2.00572	0.0448858	0.243829	131.873	-0.467248	0.172613	-2.70691	0.00679127	0.0566917
ENSDARG00000039264	igfbp5a	TRUE	23.8453	-0.287909	0.54635	-0.526968	0.598216	0.786524	23.8453	-0.822797	0.550871	-1.49363	0.135273	0.362577	23.8453	-0.451654	0.543933	-0.830348	0.406342	0.647616	23.8453	-0.358879	0.546448	-0.656748	0.511343	0.771912	23.8453	-0.690662	0.549469	-1.25696	0.208767	0.475334	23.8453	0.247834	0.538878	0.459908	0.645582	0.867544	23.8453	0.33053	0.541796	0.610064	0.541819	0.778322
ENSDARG00000019362	ptbp1a	TRUE	89.2785	-0.415996	0.239246	-1.73878	0.0820741	0.251675	89.2785	0.115617	0.234926	0.49214	0.62262	0.825053	89.2785	-0.191798	0.235218	-0.815403	0.414842	0.654167	89.2785	-0.107239	0.23668	-0.453097	0.650479	0.851492	89.2785	0.153775	0.234859	0.654756	0.512625	0.750716	89.2785	-0.0791745	0.234623	-0.337453	0.735775	0.907826	89.2785	-0.0761247	0.237581	-0.320416	0.748653	0.895873
ENSDARG00000079515	ptx3b	TRUE	3.01216	-1.13824	0.901979	-1.26194	0.206972	0.44405	3.01216	-1.32572	0.902649	-1.4687	0.141915	0.372594	3.01216	-1.23038	0.887499	-1.38634	0.165643	0.390506	3.01216	-1.35237	0.909527	-1.4869	0.137042	0.405182	3.01216	-1.11311	0.894546	-1.24433	0.213378	0.48069	3.01216	-1.72602	0.909713	-1.89733	0.0577847	NA	3.01216	-1.39073	0.921614	-1.50901	0.131296	0.374032
ENSDARG00000038743	copb2	TRUE	92.0735	0.202912	0.192839	1.05223	0.292693	0.539261	92.0735	0.309514	0.191007	1.62043	0.105139	0.3078	92.0735	0.168737	0.190393	0.886258	0.375478	0.619207	92.0735	0.0824729	0.193238	0.426794	0.669529	0.861525	92.0735	0.32484	0.191113	1.69973	0.0891825	0.293884	92.0735	0.330693	0.189439	1.74564	0.080873	0.337525	92.0735	0.21101	0.193564	1.09013	0.275655	0.564102
ENSDARG00000035860	rps28	TRUE	1394.45	-0.370947	0.133905	-2.77022	0.00560189	0.0419519	1394.45	-0.0275192	0.13345	-0.206214	0.836624	0.936518	1394.45	0.363474	0.133049	2.73188	0.00629748	0.0483539	1394.45	0.390639	0.133228	2.9321	0.00336675	0.0416639	1394.45	0.153598	0.133329	1.15202	0.249313	0.521713	1394.45	0.392245	0.133036	2.94841	0.0031941	0.0451967	1394.45	0.776926	0.133109	5.83678	5.32192e-09	7.89689e-07
ENSDARG00000058734	prdx1	TRUE	82.3843	1.80636	0.465282	3.8823	0.000103474	0.00193559	82.3843	1.79327	0.464998	3.8565	0.000115021	0.00168117	82.3843	1.87896	0.464415	4.04586	5.2131e-05	0.0012394	82.3843	1.03669	0.467218	2.21886	0.0264961	0.157698	82.3843	-0.173173	0.473078	-0.366057	0.714322	0.874377	82.3843	0.493674	0.467918	1.05504	0.291405	0.635244	82.3843	0.306409	0.471517	0.649838	0.515797	0.761498
ENSDARG00000100371	eef2b	TRUE	1395.73	0.125148	0.153136	0.817233	0.413796	0.650342	1395.73	0.34126	0.152864	2.23244	0.0255861	0.119374	1395.73	0.802175	0.1525	5.26015	1.43935e-07	9.41918e-06	1395.73	0.731988	0.152693	4.79385	1.63608e-06	0.000107775	1395.73	0.472774	0.152792	3.09423	0.00197321	0.0275002	1395.73	0.74548	0.152524	4.88763	1.02056e-06	9.11872e-05	1395.73	0.958715	0.152668	6.27975	3.39108e-10	6.94391e-08
ENSDARG00000007241	mycb	TRUE	137.09	0.796772	0.263964	3.01849	0.00254036	0.0237045	137.09	0.190167	0.265925	0.715116	0.474537	0.727826	137.09	1.57288	0.260902	6.02865	1.65336e-09	1.9603e-07	137.09	1.30769	0.262185	4.98765	6.11167e-07	4.83121e-05	137.09	0.792184	0.263485	3.00656	0.00264221	0.0338761	137.09	0.570464	0.263302	2.16658	0.0302671	0.191017	137.09	0.919176	0.263935	3.48258	0.00049661	0.00827428
ENSDARG00000036279	lamc1	TRUE	47.344	1.19693	0.624351	1.91708	0.0552283	0.19644	47.344	1.63196	0.621632	2.62528	0.00865773	0.0544384	47.344	1.87301	0.620059	3.0207	0.00252195	0.0250398	47.344	1.94149	0.620891	3.12694	0.00176638	0.0266429	47.344	1.69098	0.621471	2.72093	0.00650982	0.0596103	47.344	1.40312	0.621535	2.25751	0.0239765	0.166001	47.344	1.73645	0.622301	2.79037	0.00526479	0.0473877
ENSDARG00000068288	lamc2	TRUE	2.75474	0.0295524	0.874505	0.0337933	0.973042	0.989078	2.75474	-0.979862	0.930624	-1.05291	0.292383	0.56596	2.75474	0.574791	0.836545	0.687101	0.492019	0.712294	2.75474	-1.11385	0.953916	-1.16766	0.242943	0.546168	2.75474	0.0725288	0.865925	0.0837588	0.933248	0.973669	2.75474	0.638452	0.834231	0.765318	0.444082	NA	2.75474	-0.0811097	0.886082	-0.0915375	0.927066	0.974888
ENSDARG00000053358	basp1	TRUE	720.728	-1.00945	0.175593	-5.74879	8.98819e-09	6.41802e-07	720.728	-1.0153	0.175379	-5.78919	7.07274e-09	2.99157e-07	720.728	-0.571392	0.174621	-3.27218	0.00106722	0.013247	720.728	-0.460604	0.174843	-2.63439	0.00842874	0.0766315	720.728	-0.580142	0.174881	-3.31735	0.000908765	0.0163721	720.728	-0.143513	0.174309	-0.823327	0.410322	0.727349	720.728	-0.287134	0.174846	-1.64221	0.100547	0.323164
ENSDARG00000055996	rps8a	TRUE	921.527	-0.320601	0.161453	-1.98572	0.047064	0.177611	921.527	0.172839	0.160724	1.07537	0.282207	0.554248	921.527	0.480333	0.160307	2.99633	0.00273254	0.0263847	921.527	0.445767	0.160576	2.77605	0.00550233	0.0575087	921.527	0.284413	0.160641	1.77049	0.0766454	0.269889	921.527	0.546855	0.160269	3.41211	0.000644616	0.0147577	921.527	0.794888	0.160448	4.95419	7.26335e-07	4.38778e-05
ENSDARG00000004173	copa	TRUE	84.5034	0.28528	0.262605	1.08634	0.277327	0.524484	84.5034	0.228613	0.262092	0.872262	0.383065	0.655279	84.5034	0.132105	0.261388	0.505397	0.61328	0.794848	84.5034	-0.0225373	0.263981	-0.0853746	0.931964	0.974376	84.5034	0.263935	0.262033	1.00726	0.31381	0.588568	84.5034	-0.102397	0.262453	-0.390155	0.696422	0.891639	84.5034	-0.0583944	0.265342	-0.220073	0.825815	0.930974
ENSDARG00000061848	col15a1b	TRUE	144.478	-0.73044	0.207003	-3.52864	0.000417704	0.00585197	144.478	-0.577111	0.205554	-2.80759	0.00499143	0.0357695	144.478	-0.819634	0.205524	-3.98801	6.66288e-05	0.00148182	144.478	-0.553015	0.205868	-2.68626	0.00722573	0.0694082	144.478	-0.334927	0.204706	-1.63614	0.101811	0.316649	144.478	-0.380727	0.203934	-1.86692	0.0619132	0.292745	144.478	-0.791319	0.207928	-3.80573	0.000141387	0.00313331
ENSDARG00000102291	eef1da	TRUE	312.6	0.26309	0.154782	1.69974	0.0891794	0.265327	312.6	-0.118114	0.155515	-0.759499	0.447554	0.707745	312.6	0.468828	0.153223	3.05977	0.0022151	0.0227094	312.6	0.684739	0.153508	4.46061	8.17275e-06	0.000383249	312.6	0.442132	0.153901	2.87283	0.00406815	0.0449446	312.6	0.771459	0.152659	5.05347	4.33846e-07	4.26093e-05	312.6	0.85319	0.153523	5.5574	2.7383e-08	2.89031e-06
ENSDARG00000012801	pfkpb	TRUE	765.135	0.105778	0.306642	0.344956	0.730127	0.868393	765.135	-0.865704	0.306991	-2.81996	0.00480292	0.034731	765.135	-0.684263	0.30678	-2.23047	0.0257165	0.123731	765.135	-1.16137	0.307242	-3.77999	0.000156835	0.00437038	765.135	-1.21108	0.307218	-3.9421	8.07727e-05	0.00283961	765.135	-1.29982	0.307098	-4.23259	2.31018e-05	0.00116195	765.135	-1.619	0.307825	-5.25948	1.44464e-07	1.14216e-05
ENSDARG00000027290	nrp1b	TRUE	14.264	1.08251	0.626057	1.72909	0.0837934	0.254514	14.264	1.21109	0.622165	1.94658	0.0515852	0.193866	14.264	-0.305483	0.646384	-0.472603	0.636496	0.809095	14.264	1.2633	0.622732	2.02864	0.0424945	0.208299	14.264	2.2354	0.613267	3.64507	0.000267316	0.0069961	14.264	1.17845	0.619626	1.90187	0.0571879	0.279672	14.264	0.610377	0.636474	0.958997	0.33756	0.620933
ENSDARG00000008388	mmp14b	TRUE	16.2998	0.126175	0.405139	0.311435	0.75547	0.881175	16.2998	0.750337	0.388945	1.92916	0.0537111	0.199622	16.2998	0.336502	0.391846	0.85876	0.390473	0.632019	16.2998	0.206574	0.401363	0.514682	0.606775	0.827299	16.2998	1.33763	0.381724	3.50419	0.000458003	0.0104191	16.2998	0.404877	0.390243	1.0375	0.299504	0.640689	16.2998	0.643403	0.395602	1.62639	0.103867	0.328954
ENSDARG00000030108	sec22ba	TRUE	59.4604	-0.0338572	0.234723	-0.144243	0.885308	0.94864	59.4604	0.399695	0.229984	1.73792	0.0822243	0.263783	59.4604	0.044268	0.230721	0.191868	0.847845	0.929555	59.4604	-0.0218547	0.233986	-0.0934017	0.925584	0.971976	59.4604	-0.170191	0.234771	-0.724926	0.468497	0.720924	59.4604	-0.207328	0.232479	-0.891813	0.372493	0.701298	59.4604	-0.037821	0.235781	-0.160407	0.87256	0.952325
ENSDARG00000039522	tubb2	TRUE	29.2587	-0.993496	0.346878	-2.8641	0.0041819	0.0340326	29.2587	-0.85143	0.341971	-2.48977	0.0127825	0.0725193	29.2587	-0.838382	0.338623	-2.47585	0.0132918	0.0808445	29.2587	-0.667755	0.340831	-1.9592	0.0500898	0.22939	29.2587	-0.651162	0.339746	-1.91662	0.0552866	0.223956	29.2587	-0.390921	0.333811	-1.17109	0.241564	0.581272	29.2587	-0.251488	0.337786	-0.744519	0.456563	0.720486
ENSDARG00000074131	kif5ba	TRUE	196.261	-0.0849822	0.179286	-0.474005	0.635496	0.809522	196.261	-0.00793656	0.178486	-0.044466	0.964533	0.986874	196.261	0.0431008	0.177632	0.242641	0.808284	0.908455	196.261	-0.332562	0.180006	-1.8475	0.0646745	0.265709	196.261	-0.4163	0.180052	-2.31212	0.0207713	0.125359	196.261	-0.106865	0.178019	-0.600301	0.548305	0.815179	196.261	-0.00713715	0.179413	-0.0397807	0.968268	0.989617
ENSDARG00000005673	f3b	TRUE	5.12149	0.765982	0.642404	1.19237	0.233117	0.47569	5.12149	0.88699	0.63696	1.39254	0.16376	0.405199	5.12149	-0.355371	0.661351	-0.537341	0.591032	0.779463	5.12149	-1.67763	0.756226	-2.21843	0.0265256	0.157738	5.12149	-0.819742	0.693088	-1.18274	0.236913	0.509996	5.12149	-0.739681	0.674312	-1.09694	0.272667	0.616248	5.12149	-1.2632	0.735535	-1.71739	0.0859077	0.295057
ENSDARG00000104244	twsg1a	TRUE	59.8945	0.431708	0.280896	1.5369	0.124319	0.325323	59.8945	0.512229	0.279215	1.83453	0.0665752	0.230382	59.8945	0.350379	0.278678	1.25729	0.208649	0.445374	59.8945	0.407838	0.2806	1.45345	0.1461	0.420987	59.8945	0.331701	0.280639	1.18195	0.237226	0.510262	59.8945	0.691643	0.276798	2.49873	0.012464	0.108826	59.8945	0.321385	0.282659	1.13701	0.255535	0.54325
ENSDARG00000006200	eif4g1a	TRUE	918.46	-0.457785	0.130827	-3.49915	0.000466735	0.00636434	918.46	-0.0755557	0.130229	-0.580178	0.561795	0.79001	918.46	0.078793	0.1299	0.606568	0.544138	0.747605	918.46	-0.183218	0.13043	-1.40472	0.160106	0.442336	918.46	-0.286338	0.130455	-2.19492	0.0281695	0.15095	918.46	-0.262278	0.130167	-2.01493	0.0439121	0.240546	918.46	-0.275432	0.130743	-2.10667	0.035146	0.170204
ENSDARG00000087421	serbp1b	TRUE	315.103	0.58622	0.292145	2.00661	0.0447914	0.171566	315.103	0.625229	0.291917	2.1418	0.0322092	0.14081	315.103	0.672099	0.291615	2.30475	0.0211808	0.109673	315.103	0.468592	0.292222	1.60355	0.108813	0.355248	315.103	0.32429	0.292305	1.10942	0.267249	0.539315	315.103	0.273275	0.292028	0.935783	0.349385	0.682886	315.103	0.145274	0.293005	0.495808	0.62003	0.825886
ENSDARG00000089617	rpph1	TRUE	121.695	-0.146892	0.295764	-0.496653	0.619434	0.79992	121.695	-0.67407	0.297111	-2.26875	0.0232838	0.111424	121.695	-0.436907	0.295396	-1.47906	0.139125	0.351121	121.695	-0.798072	0.298091	-2.67727	0.0074224	0.0706387	121.695	-0.437176	0.296278	-1.47556	0.140062	0.381567	121.695	-0.178569	0.294692	-0.605953	0.544546	0.812967	121.695	-0.174309	0.296247	-0.58839	0.55627	0.788608
ENSDARG00000025889	usp14	TRUE	60.0931	0.0433559	0.224349	0.193252	0.846762	0.928878	60.0931	0.339904	0.220082	1.54444	0.122482	0.339986	60.0931	0.328464	0.218393	1.504	0.13258	0.340524	60.0931	0.0361255	0.223708	0.161485	0.871711	0.95209	60.0931	0.177018	0.221758	0.798247	0.424727	0.688284	60.0931	0.00935551	0.22063	0.0424036	0.966177	0.990709	60.0931	0.480577	0.221157	2.17301	0.0297794	0.153731
ENSDARG00000104484	itgb1b	TRUE	4.47597	0.434775	0.797319	0.545296	0.58555	0.778103	4.47597	-0.0460196	0.808373	-0.0569287	0.954602	0.982872	4.47597	1.17152	0.771089	1.5193	0.128687	0.335437	4.47597	-0.256838	0.822062	-0.312432	0.754713	0.900619	4.47597	0.334077	0.796341	0.419515	0.67484	0.853778	4.47597	0.503489	0.783565	0.642562	0.520508	NA	4.47597	-0.926154	0.874399	-1.05919	0.289513	0.578208
ENSDARG00000036546	pdxkb	TRUE	12.9277	-0.631691	0.477385	-1.32323	0.185758	0.418108	12.9277	0.175878	0.456891	0.384946	0.700278	0.867541	12.9277	0.321952	0.451686	0.712778	0.475983	0.70179	12.9277	-0.137933	0.464037	-0.297247	0.766278	0.904829	12.9277	-0.372184	0.467629	-0.795895	0.426093	0.689287	12.9277	-0.374923	0.46165	-0.812138	0.416713	0.730909	12.9277	-1.10143	0.496388	-2.21888	0.0264946	0.143035
ENSDARG00000031435	txna	TRUE	468.758	-0.207071	0.199162	-1.03972	0.298472	0.544221	468.758	-0.152861	0.198835	-0.76878	0.442024	0.703945	468.758	0.396921	0.19794	2.00526	0.0449351	0.178015	468.758	0.00857455	0.198744	0.0431438	0.965587	0.9879	468.758	-0.192493	0.198918	-0.967701	0.333194	0.606652	468.758	0.169904	0.198145	0.857471	0.391185	0.714751	468.758	0.195519	0.19873	0.983842	0.325193	0.610111
ENSDARG00000016706	atic	TRUE	9.37606	0.303127	0.546788	0.554377	0.579321	0.774267	9.37606	0.125978	0.546927	0.230338	0.817829	0.92607	9.37606	0.0919726	0.542264	0.169608	0.865318	0.939796	9.37606	0.165816	0.548483	0.302318	0.76241	0.90337	9.37606	0.133818	0.547757	0.244302	0.806997	0.921402	9.37606	0.322534	0.537344	0.600238	0.548348	0.815179	9.37606	0.733986	0.539638	1.36015	0.173784	0.439278
ENSDARG00000006526	fn1b	TRUE	80.623	-0.159457	0.263781	-0.604505	0.545508	0.752069	80.623	-0.204437	0.263121	-0.776971	0.437176	0.699958	80.623	-0.455776	0.263132	-1.73212	0.0832523	0.260649	80.623	0.00673752	0.262522	0.0256646	0.979525	0.993919	80.623	-0.178396	0.263111	-0.678027	0.497754	0.740931	80.623	-0.612516	0.263983	-2.32029	0.0203252	0.149274	80.623	-0.170742	0.264537	-0.645439	0.518643	0.763223
ENSDARG00000061981	lap3	TRUE	28.2145	-0.432692	0.276981	-1.56217	0.118248	0.315487	28.2145	-0.331331	0.271702	-1.21946	0.222668	0.486562	28.2145	-0.0333312	0.263995	-0.126257	0.899529	0.956408	28.2145	0.0323927	0.26766	0.121022	0.903674	0.964407	28.2145	-0.42769	0.274422	-1.55851	0.119111	0.347186	28.2145	0.10624	0.262079	0.405375	0.685202	0.887012	28.2145	0.0242405	0.270378	0.0896542	0.928562	0.975099
ENSDARG00000052438	actr2a	TRUE	83.1819	-0.373124	0.215485	-1.73156	0.0833522	0.253867	83.1819	-0.0396667	0.21184	-0.187248	0.851466	0.942256	83.1819	0.168522	0.209408	0.804755	0.420961	0.65858	83.1819	-0.107541	0.212931	-0.505049	0.613524	0.830918	83.1819	-0.11121	0.212493	-0.523361	0.600723	0.810107	83.1819	-0.181447	0.211142	-0.85936	0.390142	0.714441	83.1819	-0.45619	0.21718	-2.10051	0.0356836	0.171645
ENSDARG00000037262	cdkn2a/b	TRUE	0.59119	1.09373	2.27782	0.480165	0.63111	NA	0.59119	0.269983	2.3189	0.116427	0.907314	NA	0.59119	-0.893421	2.35658	-0.379117	0.704601	NA	0.59119	0.649594	2.29934	0.282513	0.77755	NA	0.59119	0.285645	2.32023	0.123111	0.902019	NA	0.59119	0.285778	2.29964	0.124271	0.901101	NA	0.59119	-1.35459	2.35658	-0.574811	0.565419	NA
ENSDARG00000036587	cbr1	TRUE	37.7996	0.290743	0.290459	1.00098	0.316838	0.563123	37.7996	-0.294389	0.295014	-0.997881	0.318337	0.593868	37.7996	0.112352	0.288413	0.389551	0.696868	0.845295	37.7996	-0.0324948	0.293123	-0.110857	0.911729	0.967744	37.7996	0.147383	0.290559	0.50724	0.611986	0.815547	37.7996	-0.149527	0.290591	-0.514562	0.606859	0.845496	37.7996	-0.297206	0.298743	-0.994855	0.319807	0.606023
ENSDARG00000045620	nansa	TRUE	30.0864	-0.420163	0.357994	-1.17366	0.240532	0.484664	30.0864	0.203505	0.346515	0.587291	0.557008	0.786833	30.0864	0.273668	0.34335	0.797053	0.42542	0.661983	30.0864	0.0611138	0.349426	0.174898	0.86116	0.947349	30.0864	0.340591	0.345381	0.986132	0.324068	0.598199	30.0864	0.297594	0.343022	0.867565	0.385633	0.711856	30.0864	0.696383	0.34424	2.02296	0.0430777	0.193868
ENSDARG00000058270	colgalt1b	TRUE	31.2327	-0.739062	0.313752	-2.35556	0.0184946	0.0963134	31.2327	-0.00986855	0.300628	-0.0328265	0.973813	0.990376	31.2327	-0.342624	0.301633	-1.1359	0.255999	0.498988	31.2327	-0.309748	0.30555	-1.01374	0.310707	0.614403	31.2327	0.138504	0.299434	0.462554	0.643684	0.834408	31.2327	-0.0205393	0.29815	-0.0688893	0.945078	0.983165	31.2327	-0.578726	0.312579	-1.85146	0.064104	0.247858
ENSDARG00000045618	clta	TRUE	769.02	-0.405976	0.116326	-3.48998	0.000483057	0.00653324	769.02	-0.673583	0.116503	-5.78166	7.39659e-09	3.08274e-07	769.02	-0.415642	0.115783	-3.58983	0.000330887	0.00535609	769.02	-0.36149	0.11617	-3.11173	0.00185992	0.0276024	769.02	-0.55924	0.11635	-4.80651	1.53586e-06	0.000129891	769.02	-0.1658	0.11551	-1.43537	0.151181	0.466501	769.02	-0.140953	0.116107	-1.214	0.224748	0.505176
ENSDARG00000019838	ugdh	TRUE	10.3347	0.315569	0.502746	0.627691	0.530206	0.740696	10.3347	1.2311	0.47902	2.57004	0.0101687	0.0609754	10.3347	0.976549	0.479208	2.03784	0.0415657	0.169191	10.3347	-0.260337	0.520487	-0.500179	0.616949	0.832254	10.3347	1.08918	0.481876	2.2603	0.0238027	0.136467	10.3347	0.50128	0.487163	1.02898	0.30349	0.643337	10.3347	0.330069	0.505232	0.653302	0.513561	0.759841
ENSDARG00000014068	pgam1b	TRUE	891.544	-0.240716	0.160605	-1.49881	0.133924	0.340267	891.544	-1.00016	0.161178	-6.20533	5.45835e-10	2.8318e-08	891.544	-0.706391	0.160649	-4.39711	1.097e-05	0.000354516	891.544	-0.577354	0.16084	-3.58962	0.000331162	0.00773657	891.544	-0.689261	0.160869	-4.28462	1.83051e-05	0.000930486	891.544	-0.559221	0.160538	-3.48341	0.000495065	0.0121998	891.544	-0.496487	0.160932	-3.08507	0.00203505	0.0238944
ENSDARG00000025350	prdx2	TRUE	655.357	-0.607793	0.26163	-2.3231	0.0201737	0.102114	655.357	-0.876854	0.26175	-3.34997	0.000808211	0.00848323	655.357	-0.219062	0.261015	-0.839268	0.401319	0.642553	655.357	-0.152381	0.261197	-0.583393	0.559629	0.801538	655.357	-0.229585	0.261193	-0.878986	0.379409	0.650497	655.357	-0.0919865	0.260946	-0.352512	0.724455	0.901564	655.357	0.136287	0.261122	0.521929	0.60172	0.814997
ENSDARG00000060036	aimp1a	TRUE	74.7142	-0.440016	0.217568	-2.02243	0.0431324	0.168026	74.7142	0.0592523	0.210841	0.281029	0.778688	0.905535	74.7142	0.410882	0.20687	1.98619	0.0470123	0.182701	74.7142	0.291332	0.209832	1.3884	0.165015	0.449295	74.7142	-0.0324429	0.211924	-0.153087	0.878329	0.952489	74.7142	0.257727	0.207663	1.24109	0.214574	0.553028	74.7142	0.731288	0.208019	3.51549	0.00043895	0.00752795
ENSDARG00000037746	actb1	TRUE	1008.05	-1.27276	0.193739	-6.56947	5.04931e-11	6.57466e-09	1008.05	-0.583992	0.192989	-3.02604	0.00247777	0.021058	1008.05	-0.453784	0.192766	-2.35406	0.0185694	0.101031	1008.05	-0.496449	0.192995	-2.57235	0.0101012	0.085652	1008.05	-0.736563	0.193105	-3.81432	0.000136559	0.00425884	1008.05	-0.424092	0.192752	-2.20019	0.0277934	0.182844	1008.05	-0.154609	0.192892	-0.801532	0.422824	0.694486
ENSDARG00000037747	fscn1b	TRUE	39.8895	-1.47279	0.302793	-4.86401	1.1503e-06	4.75198e-05	39.8895	-1.54937	0.301371	-5.14106	2.73196e-07	8.29666e-06	39.8895	-1.16417	0.293837	-3.96194	7.43426e-05	0.00161406	39.8895	-0.873197	0.294368	-2.96635	0.00301357	0.038626	39.8895	-1.30027	0.298492	-4.35614	1.32377e-05	0.000712489	39.8895	-0.924644	0.291557	-3.1714	0.00151706	0.0271338	39.8895	-0.846924	0.295907	-2.86212	0.00420812	0.0405505
ENSDARG00000104437	aip	TRUE	158.318	-0.209398	0.132106	-1.58508	0.112949	0.307484	158.318	0.0492507	0.129615	0.379977	0.703962	0.8695	158.318	-0.102595	0.129175	-0.794228	0.427063	0.663431	158.318	-0.381293	0.132806	-2.87105	0.00409111	0.047303	158.318	-0.238221	0.131453	-1.81221	0.0699544	0.255672	158.318	0.0213631	0.128527	0.166215	0.867988	0.957676	158.318	0.0257066	0.131252	0.195857	0.844722	0.940624
ENSDARG00000012694	c3a.1	TRUE	6.39469	2.41095	0.950752	2.53584	0.0112179	0.0684903	6.39469	2.76999	0.944175	2.93377	0.00334874	0.0265027	6.39469	2.90322	0.940573	3.08665	0.00202426	0.0212298	6.39469	1.86975	0.959237	1.94921	0.0512709	0.231969	6.39469	1.90101	0.957178	1.98606	0.0470265	0.204298	6.39469	0.122985	1.00531	0.122335	0.902633	0.969024	6.39469	-0.787421	1.12262	-0.701411	0.483046	0.740657
ENSDARG00000104279	appa	TRUE	5492.43	0.721033	0.228259	3.15884	0.00158399	0.0166354	5492.43	0.465403	0.228267	2.03885	0.0414649	0.167627	5492.43	0.346085	0.228256	1.51621	0.129466	0.336275	5492.43	0.125784	0.228309	0.550937	0.581677	0.81344	5492.43	0.018546	0.228312	0.0812309	0.935258	0.974454	5492.43	0.210694	0.228267	0.923014	0.356	0.68788	5492.43	0.105112	0.228333	0.460344	0.645269	0.840894
ENSDARG00000099108	clic6	TRUE	13.9868	-0.415412	0.526183	-0.789481	0.429831	0.662624	13.9868	-2.95324	0.60337	-4.89458	9.85141e-07	2.62731e-05	13.9868	-0.659629	0.523959	-1.25893	0.208055	0.444522	13.9868	-0.738208	0.530179	-1.39237	0.163809	0.447144	13.9868	-0.703444	0.528484	-1.33106	0.183169	0.441871	13.9868	-0.847816	0.526333	-1.6108	0.107224	0.391402	13.9868	-0.940471	0.537265	-1.75048	0.0800359	0.283007
ENSDARG00000069951	eef1a1b	TRUE	197.615	0.0981616	0.178682	0.549366	0.582754	0.776219	197.615	-1.38173	0.183644	-7.524	5.31236e-14	4.96868e-12	197.615	-0.752149	0.179887	-4.18124	2.89926e-05	0.000773942	197.615	-0.721952	0.181003	-3.98862	6.64599e-05	0.00217221	197.615	-0.95042	0.181642	-5.23238	1.67338e-07	2.01294e-05	197.615	-0.565614	0.179318	-3.15426	0.00160906	0.0283835	197.615	-0.808499	0.182108	-4.43966	9.01026e-06	0.00034616
ENSDARG00000013475	cct4	TRUE	485.516	-0.918687	0.216687	-4.2397	2.23815e-05	0.000558753	485.516	-0.484187	0.215599	-2.24577	0.0247185	0.116389	485.516	0.224074	0.214544	1.04442	0.29629	0.543234	485.516	0.0480401	0.215036	0.223405	0.82322	0.929995	485.516	-0.443318	0.215562	-2.05657	0.0397277	0.185945	485.516	0.239511	0.214533	1.11643	0.264239	0.607431	485.516	0.30481	0.21495	1.41805	0.156175	0.413874
ENSDARG00000087359	c3a.2	TRUE	3.73292	1.21182	0.919691	1.31764	0.187624	0.42074	3.73292	0.800764	0.926021	0.864737	0.387183	0.658312	3.73292	0.424785	0.929859	0.456827	0.647796	0.816269	3.73292	0.75875	0.93015	0.815729	0.414655	0.702652	3.73292	0.679392	0.930546	0.7301	0.465329	0.718521	3.73292	-0.740927	0.980329	-0.755794	0.449773	NA	3.73292	0.254246	0.95585	0.265989	0.790248	0.915247
ENSDARG00000092693	tpt1	TRUE	2329.59	-0.361423	0.157494	-2.29483	0.021743	0.107086	2329.59	-0.22934	0.15737	-1.45733	0.145026	0.377034	2329.59	0.072747	0.157189	0.462801	0.643507	0.813452	2329.59	0.00981043	0.157317	0.0623609	0.950275	0.982677	2329.59	-0.000234421	0.157292	-0.00149036	0.998811	1	2329.59	0.328397	0.157127	2.09002	0.0366163	0.21554	2329.59	0.435775	0.157236	2.77147	0.00558039	0.0493819
ENSDARG00000052263	rab1aa	TRUE	12.9144	0.344127	0.451779	0.761715	0.44623	0.676493	12.9144	0.0472006	0.454245	0.10391	0.917241	0.968908	12.9144	0.72509	0.440114	1.6475	0.0994543	0.287922	12.9144	0.20991	0.453048	0.463329	0.643128	0.847752	12.9144	-0.273667	0.462635	-0.591541	0.554158	0.780707	12.9144	-0.101665	0.452019	-0.224914	0.822046	0.940793	12.9144	-0.477078	0.475212	-1.00392	0.315415	0.602102
ENSDARG00000077533	eif3f	TRUE	320.074	-0.541519	0.230496	-2.34937	0.0188054	0.097284	320.074	0.01151	0.228961	0.0502705	0.959907	0.984593	320.074	0.0945061	0.228453	0.413679	0.679109	0.835725	320.074	0.0271085	0.229101	0.118325	0.90581	0.964898	320.074	-0.033741	0.229066	-0.147298	0.882897	0.954451	320.074	0.406232	0.228078	1.78111	0.0748944	0.323723	320.074	0.444993	0.228706	1.9457	0.0516907	0.216703
ENSDARG00000017772	mdh1aa	TRUE	1571.94	-0.234964	0.125543	-1.87159	0.061264	0.210582	1571.94	-1.16498	0.126135	-9.23592	2.56067e-20	5.25914e-18	1571.94	-0.5373	0.125483	-4.28186	1.8534e-05	0.000538017	1571.94	-0.43584	0.12563	-3.46924	0.000521934	0.0110715	1571.94	-0.713904	0.125764	-5.67651	1.37469e-08	2.58482e-06	1571.94	-0.413926	0.12542	-3.30032	0.000965743	0.0198876	1571.94	-0.280899	0.125644	-2.23567	0.0253736	0.139147
ENSDARG00000052207	c3a.3	TRUE	0.695068	1.71677	1.87174	0.917203	0.359036	NA	0.695068	-0.776182	1.97662	-0.392682	0.694555	NA	0.695068	-0.491679	1.9788	-0.248473	0.803769	NA	0.695068	0.37413	1.96067	0.190818	0.848668	NA	0.695068	1.21505	1.89345	0.641715	0.521059	NA	0.695068	0.331106	1.93472	0.171139	0.864114	NA	0.695068	2.05086	1.86091	1.10208	0.270429	NA
ENSDARG00000005578	ugp2a	TRUE	2.83972	-0.388367	0.917526	-0.423277	0.672093	0.833544	2.83972	0.0933333	0.884722	0.105494	0.915983	0.968434	2.83972	0.0692938	0.876641	0.0790447	0.936997	0.973232	2.83972	0.146794	0.88675	0.165542	0.868518	0.95065	2.83972	0.17736	0.883039	0.200852	0.840814	0.935232	2.83972	0.143519	0.873369	0.164328	0.869473	NA	2.83972	-1.94647	1.07995	-1.80237	0.071487	0.264709
ENSDARG00000093198	c3a.4	TRUE	2.59746	4.8712	1.55332	3.136	0.00171272	0.0176426	2.59746	4.25123	1.56078	2.72378	0.00645391	0.043511	2.59746	2.81757	1.59481	1.76671	0.0772764	NA	2.59746	3.35664	1.58724	2.11476	0.0344503	0.183843	2.59746	4.14888	1.56322	2.65406	0.00795293	0.0678522	2.59746	2.67696	1.60014	1.67295	0.0943368	NA	2.59746	3.20619	1.60032	2.00347	0.0451271	0.19982
ENSDARG00000043719	c3a.6	TRUE	5.75143	0.621138	0.774686	0.801794	0.422672	0.657388	5.75143	0.502123	0.773438	0.649209	0.516203	0.759569	5.75143	0.194452	0.775147	0.250858	0.801924	0.905426	5.75143	-0.226995	0.80166	-0.283156	0.777057	0.908207	5.75143	1.53439	0.754445	2.0338	0.0419722	0.191149	5.75143	0.174058	0.775183	0.224539	0.822338	0.940868	5.75143	0.369709	0.785314	0.470778	0.637799	0.837247
ENSDARG00000104795	cxcl8a	TRUE	12.6049	2.27697	0.763906	2.9807	0.00287593	0.0259838	12.6049	2.00596	0.764891	2.62254	0.00872777	0.0547809	12.6049	3.02145	0.757246	3.99004	6.60611e-05	0.00147099	12.6049	0.751228	0.784638	0.95742	0.338355	0.6421	12.6049	1.11073	0.776326	1.43075	0.152502	0.399835	12.6049	-0.628243	0.816165	-0.769751	0.441448	0.747548	12.6049	0.368602	0.799367	0.461117	0.644714	0.84088
ENSDARG00000101915	pin1	TRUE	163.462	-0.340842	0.194552	-1.75193	0.0797858	0.247932	163.462	0.091733	0.191917	0.477984	0.632662	0.830321	163.462	0.0289548	0.191278	0.151376	0.879679	0.946944	163.462	-0.148522	0.193289	-0.768394	0.442253	0.725489	163.462	-0.120145	0.192843	-0.623021	0.533271	0.765197	163.462	0.393798	0.190231	2.0701	0.0384428	0.22163	163.462	0.369012	0.191899	1.92295	0.0544864	0.223995
ENSDARG00000099301	cdc37	TRUE	34.1441	-0.0411846	0.345163	-0.119319	0.905023	0.958321	34.1441	0.377412	0.33848	1.11502	0.264842	0.534595	34.1441	0.52725	0.335197	1.57296	0.115729	0.313562	34.1441	0.485522	0.338397	1.43477	0.151353	0.429298	34.1441	0.252471	0.340019	0.742521	0.457772	0.712727	34.1441	0.217233	0.33758	0.643501	0.519899	0.798706	34.1441	0.330512	0.341799	0.966977	0.333556	0.617677
ENSDARG00000117359	linc.thor	TRUE	24.225	-0.0327423	0.455416	-0.0718954	0.942685	0.977116	24.225	0.0745817	0.452216	0.164925	0.869003	0.951133	24.225	-0.5681	0.457121	-1.24278	0.213949	0.452036	24.225	0.55404	0.448568	1.23513	0.216782	0.515851	24.225	0.37574	0.449478	0.835947	0.403185	0.670947	24.225	-0.00123867	0.450357	-0.00275042	0.997805	1	24.225	0.180488	0.454114	0.39745	0.691035	0.864988
ENSDARG00000001873	phgdh	TRUE	70.5904	-0.1915	0.269184	-0.711407	0.476832	0.701062	70.5904	-0.524993	0.270407	-1.94149	0.0521989	0.195398	70.5904	-0.350048	0.267619	-1.30801	0.19087	0.423977	70.5904	-0.167971	0.268616	-0.625322	0.53176	0.785133	70.5904	-0.0675686	0.267568	-0.252528	0.800633	0.918212	70.5904	-0.294034	0.267256	-1.1002	0.271246	0.614292	70.5904	-0.168253	0.269787	-0.623649	0.532858	0.772976
ENSDARG00000076182	stat1b	TRUE	12.1066	2.48761	0.919644	2.70497	0.00683114	0.0481393	12.1066	1.67515	0.926204	1.80862	0.0705099	0.239138	12.1066	0.969061	0.932804	1.03887	0.298866	0.546135	12.1066	3.56305	0.913371	3.90098	9.58026e-05	0.00293577	12.1066	1.94544	0.923348	2.10694	0.0351228	0.172712	12.1066	-0.978251	0.997486	-0.980717	0.326733	0.664027	12.1066	1.21112	0.937963	1.29123	0.196625	0.469812
ENSDARG00000019815	fn1a	TRUE	24.1703	-1.20796	0.576543	-2.09518	0.0361554	0.150216	24.1703	-0.180118	0.56319	-0.319817	0.749107	0.890861	24.1703	-0.954719	0.567807	-1.68142	0.0926821	0.277075	24.1703	-0.201507	0.564098	-0.35722	0.720927	0.885172	24.1703	0.29868	0.560276	0.533094	0.593969	0.806087	24.1703	-1.10152	0.569331	-1.93476	0.0530201	0.267977	24.1703	-0.703877	0.570916	-1.23289	0.217616	0.496173
ENSDARG00000019496	esd	TRUE	37.4439	-1.22235	0.279218	-4.37776	1.19904e-05	0.000336668	37.4439	-1.40234	0.279226	-5.02225	5.1071e-07	1.44934e-05	37.4439	-0.894822	0.267952	-3.33948	0.000839349	0.0111217	37.4439	-0.958527	0.273461	-3.50517	0.000456311	0.00992964	37.4439	-0.591398	0.267657	-2.20954	0.0271372	0.147574	37.4439	-0.317422	0.262047	-1.21132	0.225774	0.564112	37.4439	-0.0206075	0.26411	-0.0780261	0.937807	0.97902
ENSDARG00000055543	appb	TRUE	78.0985	0.746226	0.264739	2.81873	0.00482148	0.0375729	78.0985	0.30354	0.266176	1.14037	0.254131	0.522022	78.0985	0.191678	0.265443	0.722107	0.470229	0.69768	78.0985	0.578458	0.265247	2.18083	0.0291962	0.167306	78.0985	0.489755	0.265318	1.84592	0.0649039	0.245267	78.0985	-0.10908	0.267077	-0.408422	0.682964	0.886097	78.0985	-0.147664	0.271321	-0.544241	0.586275	0.806311
ENSDARG00000088959	pdxka	TRUE	35.445	-0.540632	0.395213	-1.36795	0.171327	0.398876	35.445	-0.959422	0.397903	-2.41119	0.0159004	0.0844036	35.445	-0.376979	0.390616	-0.965087	0.334501	0.582347	35.445	-0.436157	0.393689	-1.10787	0.267917	0.573622	35.445	-0.580042	0.394314	-1.47102	0.141287	0.383451	35.445	-0.475199	0.391236	-1.21461	0.224515	0.563035	35.445	-0.758757	0.398733	-1.90292	0.0570509	0.230654
ENSDARG00000024846	cops8	TRUE	214.05	-0.348206	0.188623	-1.84604	0.0648866	0.218141	214.05	-0.170441	0.187462	-0.909203	0.363243	0.637951	214.05	-0.100307	0.186573	-0.537628	0.590834	0.779313	214.05	-0.0862468	0.187503	-0.459975	0.645534	0.848633	214.05	-0.340705	0.188094	-1.81136	0.0700853	0.25601	214.05	0.0861863	0.186131	0.463041	0.643335	0.865747	214.05	0.119315	0.18741	0.636655	0.52435	0.767019
ENSDARG00000078386	dync1i2a	TRUE	1008.22	0.187225	0.125873	1.48742	0.136905	0.34546	1008.22	0.308327	0.125549	2.45583	0.0140558	0.0772895	1008.22	0.763716	0.124951	6.11213	9.83113e-10	1.21288e-07	1008.22	0.597015	0.125358	4.7625	1.91212e-06	0.000122623	1008.22	0.65167	0.125237	5.20349	1.95585e-07	2.29569e-05	1008.22	0.612672	0.125055	4.89921	9.62205e-07	8.72715e-05	1008.22	0.69474	0.125433	5.53873	3.04681e-08	3.14061e-06
ENSDARG00000056167	hspe1	TRUE	537.754	0.229433	0.237077	0.967758	0.333165	0.579066	537.754	-1.29805	0.239002	-5.43113	5.59982e-08	1.96077e-06	537.754	0.428683	0.236657	1.81141	0.0700772	0.234907	537.754	0.134708	0.237109	0.568127	0.569949	0.807062	537.754	-0.537482	0.23774	-2.2608	0.0237717	0.136411	537.754	-0.00243581	0.236937	-0.0102804	0.991798	0.999028	537.754	-0.0504229	0.237465	-0.212338	0.831844	0.933402
ENSDARG00000056160	hspd1	TRUE	455.567	0.332886	0.223027	1.49258	0.135547	0.343165	455.567	-0.915402	0.224937	-4.06959	4.70966e-05	0.000788452	455.567	0.805197	0.222249	3.62296	0.000291255	0.0048258	455.567	0.446887	0.222836	2.00545	0.0449148	0.214855	455.567	-0.0619498	0.223355	-0.27736	0.781504	0.909688	455.567	0.281093	0.222654	1.26246	0.206783	0.543325	455.567	0.122611	0.223461	0.548691	0.583217	0.804916
ENSDARG00000077139	col6a3	TRUE	36.0755	-0.761214	0.288407	-2.63937	0.00830599	0.0555461	36.0755	-0.70536	0.28543	-2.47122	0.0134653	0.0750787	36.0755	-0.843532	0.284214	-2.96795	0.00299797	0.0281729	36.0755	-0.695604	0.286588	-2.42719	0.0152161	0.112308	36.0755	-0.664567	0.285395	-2.32859	0.019881	0.121808	36.0755	-0.577439	0.281236	-2.05322	0.0400516	0.227297	36.0755	-0.53314	0.286694	-1.85961	0.0629402	0.245418
ENSDARG00000031422	igfbp2b	TRUE	2.1234	0.920598	1.44145	0.638663	0.523042	0.735671	2.1234	2.62195	1.35291	1.938	0.0526227	0.196541	2.1234	1.55034	1.37947	1.12386	0.261071	NA	2.1234	2.5017	1.35859	1.84139	0.0655639	0.268168	2.1234	2.57375	1.35479	1.89974	0.0574673	0.228959	2.1234	1.81229	1.36879	1.32401	0.185501	NA	2.1234	0.970488	1.44507	0.671584	0.501848	0.752681
ENSDARG00000025348	igfbp5b	TRUE	685.758	0.370756	0.124658	2.97418	0.00293768	0.0263981	685.758	0.178296	0.1247	1.4298	0.152774	0.389475	685.758	-0.0771258	0.124702	-0.618479	0.53626	0.742398	685.758	-0.263999	0.125462	-2.10422	0.0353596	0.186584	685.758	-0.17578	0.125197	-1.40403	0.160309	0.411214	685.758	-0.179223	0.124824	-1.43581	0.151056	0.466501	685.758	-0.464998	0.126183	-3.68511	0.000228601	0.00459377
ENSDARG00000025375	idh1	TRUE	85.7327	-0.411068	0.262742	-1.56453	0.117692	0.314889	85.7327	-0.890222	0.265088	-3.35822	0.000784474	0.00826019	85.7327	0.035204	0.258375	0.136252	0.891622	0.953268	85.7327	0.00627974	0.259995	0.0241533	0.98073	0.994415	85.7327	-0.63234	0.263338	-2.40125	0.0163391	0.107853	85.7327	-0.0522463	0.258693	-0.201963	0.839946	0.947354	85.7327	0.0413065	0.260703	0.158443	0.874108	0.95287
ENSDARG00000021987	plecb	TRUE	86.889	0.0131265	0.290074	0.0452522	0.963906	0.985141	86.889	-0.0118026	0.289518	-0.0407665	0.967482	0.988373	86.889	-0.335218	0.289811	-1.15668	0.247403	0.490109	86.889	-0.592475	0.292946	-2.02247	0.0431276	0.209599	86.889	-0.402818	0.291419	-1.38226	0.166891	0.420802	86.889	-0.242286	0.289415	-0.837158	0.402504	0.722216	86.889	-0.431206	0.293028	-1.47155	0.141141	0.38935
ENSDARG00000076541	clec3ba	TRUE	5.96973	-0.456846	0.574829	-0.794751	0.426758	0.65999	5.96973	0.928758	0.524159	1.7719	0.0764109	0.252867	5.96973	-0.634385	0.563847	-1.1251	0.260546	0.504808	5.96973	0.037524	0.550472	0.0681669	0.945653	0.981035	5.96973	-0.728366	0.582837	-1.24969	0.211412	0.478659	5.96973	0.184102	0.534769	0.344264	0.730648	0.905022	5.96973	-0.321485	0.572526	-0.56152	0.574443	0.798891
ENSDARG00000011257	enpp2	TRUE	1.38744	-0.429894	1.52189	-0.282473	0.777581	NA	1.38744	0.671482	1.46931	0.457004	0.647668	NA	1.38744	0.00168684	1.48224	0.00113804	0.999092	NA	1.38744	-2.84156	1.65506	-1.71689	0.0859984	NA	1.38744	-1.55004	1.60685	-0.964651	0.33472	NA	1.38744	-3.22238	1.65193	-1.95068	0.0510954	NA	1.38744	0.11477	1.49859	0.0765855	0.938953	0.979517
ENSDARG00000043457	gapdh	TRUE	138.365	-0.0634116	0.549777	-0.115341	0.908175	0.960095	138.365	0.443141	0.548342	0.808146	0.419006	0.685397	138.365	-0.397998	0.549579	-0.724187	0.468951	0.696654	138.365	0.396847	0.548599	0.723383	0.469445	0.744804	138.365	0.207974	0.548808	0.378956	0.704721	0.869089	138.365	1.41402	0.546924	2.58541	0.0097264	0.0944777	138.365	1.46103	0.547345	2.66931	0.00760065	0.0614929
ENSDARG00000105239	ecm1b	TRUE	129.164	0.224855	0.210005	1.07071	0.284299	0.531065	129.164	-0.0896564	0.210799	-0.425316	0.670606	0.851463	129.164	0.315004	0.207897	1.51519	0.129723	0.33669	129.164	0.40178	0.208909	1.92323	0.0544511	0.240436	129.164	0.42256	0.20852	2.02648	0.0427161	0.192774	129.164	0.49317	0.207283	2.37921	0.0173497	0.134817	129.164	0.276193	0.210304	1.31331	0.18908	0.46027
ENSDARG00000016173	cct3	TRUE	529.314	-0.438741	0.154459	-2.8405	0.00450433	0.0357368	529.314	-0.0818371	0.153441	-0.533344	0.593795	0.809005	529.314	0.383403	0.1525	2.51412	0.011933	0.0753664	529.314	0.223714	0.15312	1.46104	0.144004	0.417431	529.314	-0.036497	0.153397	-0.237925	0.811939	0.923783	529.314	0.28343	0.152604	1.85729	0.0632705	0.296405	529.314	0.37517	0.153156	2.4496	0.0143017	0.094502
ENSDARG00000075733	zyx	TRUE	35.3649	0.039109	0.363779	0.107508	0.914386	0.963121	35.3649	-0.109527	0.363657	-0.301182	0.763276	0.89695	35.3649	-0.108936	0.36157	-0.301286	0.763197	0.884102	35.3649	-0.0647099	0.364155	-0.177699	0.85896	0.946579	35.3649	-0.0864349	0.363692	-0.237659	0.812145	0.923866	35.3649	-0.382121	0.36378	-1.05042	0.293526	0.636104	35.3649	-0.166521	0.366985	-0.453754	0.650006	0.843377
ENSDARG00000059811	smpd5	TRUE	92.1606	-0.661	0.286477	-2.30734	0.0210357	0.104952	92.1606	-0.136265	0.282955	-0.481578	0.630106	0.82937	92.1606	-0.982495	0.285927	-3.43617	0.000589991	0.00837036	92.1606	-0.292333	0.284075	-1.02907	0.303447	0.609254	92.1606	-0.213484	0.283366	-0.753388	0.451217	0.706654	92.1606	-0.485648	0.283342	-1.714	0.0865284	0.34961	92.1606	0.160193	0.28286	0.566333	0.571167	0.79677
ENSDARG00000013415	lmna	TRUE	31.1098	0.151077	0.347795	0.434384	0.66401	0.828588	31.1098	0.30652	0.344666	0.889323	0.373829	0.647152	31.1098	0.451365	0.341614	1.32127	0.18641	0.417631	31.1098	-0.447752	0.354718	-1.26227	0.20685	0.505114	31.1098	0.307803	0.344903	0.892433	0.372161	0.64389	31.1098	-0.29003	0.347968	-0.833495	0.404566	0.723188	31.1098	-0.818496	0.364575	-2.24507	0.0247639	0.136961
ENSDARG00000014517	usp5	TRUE	126.438	0.0258164	0.285918	0.0902932	0.928054	0.970484	126.438	0.628578	0.283318	2.21863	0.0265116	0.122026	126.438	0.461511	0.283097	1.63022	0.103055	0.293447	126.438	0.542399	0.283827	1.91102	0.0560019	0.244142	126.438	0.152541	0.284856	0.535501	0.592303	0.804949	126.438	0.332052	0.283426	1.17157	0.241372	0.581034	126.438	0.108039	0.286061	0.377678	0.70567	0.872585
ENSDARG00000092158	cbx3b	TRUE	661.056	0.271846	0.126767	2.14446	0.0319963	0.13852	661.056	-0.20782	0.127229	-1.63343	0.102378	0.302564	661.056	0.0999617	0.126485	0.790303	0.429351	0.665586	661.056	0.0802783	0.126944	0.632393	0.52713	0.782365	661.056	-0.181699	0.127218	-1.42825	0.15322	0.401218	661.056	-0.0285635	0.126629	-0.225567	0.821538	0.940601	661.056	-0.253241	0.127794	-1.98164	0.0475197	0.205635
ENSDARG00000037186	tpbg	TRUE	8.24558	-2.46051	0.693499	-3.54796	0.000388226	0.00552889	8.24558	-2.0481	0.673362	-3.04161	0.00235315	0.0203206	8.24558	-1.64445	0.658251	-2.49822	0.0124819	0.0774933	8.24558	-2.06181	0.676759	-3.0466	0.00231448	0.031949	8.24558	-2.69139	0.697899	-3.85642	0.000115057	0.00370768	8.24558	-1.89548	0.663052	-2.85873	0.00425347	0.0545921	8.24558	-1.92136	0.677701	-2.83512	0.00458079	0.0430477
ENSDARG00000052673	septin7b	TRUE	258.077	-0.509435	0.16723	-3.04632	0.00231659	0.0220864	258.077	0.348785	0.164302	2.12283	0.0337678	0.145611	258.077	-0.3796	0.165429	-2.29463	0.0217541	0.111638	258.077	-0.378894	0.166511	-2.27549	0.0228765	0.144551	258.077	-0.194221	0.165679	-1.17227	0.241087	0.513345	258.077	0.0385772	0.164412	0.234638	0.81449	0.93725	258.077	-0.0473801	0.165992	-0.285436	0.77531	0.908682
ENSDARG00000001971	cthrc1b	TRUE	0.50678	-2.50228	2.06029	-1.21453	0.224547	NA	0.50678	0.119078	1.95662	0.0608591	0.951471	NA	0.50678	-1.56617	2.05107	-0.763585	0.445114	NA	0.50678	-2.58073	2.06029	-1.2526	0.21035	NA	0.50678	-1.6614	2.06029	-0.80639	0.420018	NA	0.50678	-1.29856	2.02827	-0.640231	0.522022	NA	0.50678	-0.925643	2.04161	-0.453389	0.650268	NA
ENSDARG00000010420	ndrg1b	TRUE	2529.72	1.68198	0.610353	2.75575	0.00585573	0.0431906	2529.72	2.96262	0.610296	4.8544	1.2075e-06	3.13226e-05	2529.72	0.754542	0.610392	1.23616	0.2164	0.454479	2529.72	-1.17847	0.610898	-1.92908	0.0537211	0.238564	2529.72	0.510904	0.610448	0.836932	0.402631	0.670611	2529.72	0.642671	0.610403	1.05286	0.292404	0.635721	2529.72	0.912309	0.610431	1.49453	0.135037	0.38035
ENSDARG00000030602	rps19	TRUE	2247.44	-0.39547	0.179597	-2.20198	0.0276664	0.126059	2247.44	0.0779691	0.179335	0.434768	0.663731	0.847237	2247.44	0.303141	0.179198	1.69166	0.0907115	0.27395	2247.44	0.378841	0.179271	2.11323	0.0345812	0.184246	2247.44	0.211213	0.179296	1.17801	0.238791	0.511356	2247.44	0.523303	0.17915	2.92104	0.00348866	0.0476583	2247.44	0.732266	0.179223	4.08578	4.39299e-05	0.00127959
ENSDARG00000019008	erp44	TRUE	137.643	-0.388048	0.171948	-2.25677	0.0240221	0.114329	137.643	-0.0784435	0.169253	-0.463468	0.643029	0.836255	137.643	0.0159992	0.167772	0.0953631	0.924026	0.967642	137.643	-0.147914	0.170116	-0.869489	0.38458	0.679514	137.643	-0.191278	0.16998	-1.1253	0.260463	0.533234	137.643	-0.192284	0.168583	-1.14059	0.254042	0.596069	137.643	-0.0148759	0.170331	-0.0873356	0.930405	0.976143
ENSDARG00000040890	fdps	TRUE	164.45	-1.07265	0.229549	-4.67286	2.97036e-06	0.000105482	164.45	-0.881026	0.227992	-3.86428	0.000111418	0.00163661	164.45	-0.961585	0.227358	-4.22939	2.34326e-05	0.000648267	164.45	-0.546617	0.227131	-2.40662	0.0161011	0.116181	164.45	-0.495109	0.226717	-2.18382	0.0289753	0.153416	164.45	-0.576926	0.226158	-2.55099	0.0107418	0.0994092	164.45	-0.188511	0.226555	-0.832077	0.405366	0.679606
ENSDARG00000098386	ctps1b	TRUE	79.3837	1.97614	0.269243	7.33961	2.14217e-13	4.68971e-11	79.3837	0.276807	0.27672	1.00031	0.317159	0.592939	79.3837	0.996984	0.271173	3.67656	0.000236402	0.00411876	79.3837	0.560589	0.275374	2.03574	0.0417766	0.206189	79.3837	0.80664	0.273397	2.95044	0.00317326	0.0382192	79.3837	0.608586	0.27294	2.22974	0.0257646	0.174192	79.3837	0.384145	0.278064	1.3815	0.167125	0.430382
ENSDARG00000100599	c1s.1	TRUE	2.5347	-0.111312	1.09223	-0.101913	0.918826	0.965379	2.5347	-0.56374	1.11213	-0.506902	0.612224	0.818682	2.5347	0.615347	1.03701	0.593385	0.552924	NA	2.5347	1.25864	1.02809	1.22426	0.220855	0.521219	2.5347	0.917621	1.03618	0.885582	0.375843	0.647245	2.5347	0.725387	1.03301	0.702205	0.482551	NA	2.5347	-0.505938	1.13087	-0.447387	0.654596	0.846261
ENSDARG00000088805	nes	TRUE	35.2775	-0.0220096	0.409874	-0.0536985	0.957175	0.98293	35.2775	-0.331928	0.411316	-0.806992	0.419671	0.685809	35.2775	0.19514	0.405138	0.481662	0.630046	0.804514	35.2775	0.0508261	0.40868	0.124366	0.901025	0.963567	35.2775	0.49352	0.404981	1.21863	0.222986	0.492369	35.2775	-0.17117	0.407603	-0.419943	0.674527	0.882463	35.2775	-0.314142	0.414123	-0.758571	0.448109	0.713358
ENSDARG00000040121	psma2a	TRUE	116.348	-0.300971	0.281237	-1.07017	0.284543	0.531272	116.348	0.225122	0.278015	0.80975	0.418084	0.684393	116.348	0.445703	0.276514	1.61187	0.106991	0.300177	116.348	0.328164	0.277993	1.18048	0.237811	0.541151	116.348	0.189177	0.278226	0.67994	0.496542	0.740246	116.348	0.370505	0.276714	1.33895	0.180588	0.508338	116.348	0.617971	0.277589	2.22621	0.0260001	0.141409
ENSDARG00000071017	nt5e	TRUE	1.09148	-0.138027	1.56826	-0.0880127	0.929867	NA	1.09148	-1.59852	1.65471	-0.966044	0.334022	NA	1.09148	-2.87233	1.71974	-1.67021	0.0948778	NA	1.09148	-2.09989	1.70527	-1.23141	0.218168	NA	1.09148	-3.06394	1.71974	-1.78162	0.0748105	NA	1.09148	-0.699767	1.57448	-0.444443	0.656723	NA	1.09148	-0.325686	1.58227	-0.205835	0.83692	NA
ENSDARG00000033539	paics	TRUE	40.7181	0.126487	0.253432	0.499098	0.61771	0.799196	40.7181	-0.297994	0.256645	-1.16112	0.245595	0.512974	40.7181	-0.281268	0.253411	-1.10993	0.26703	0.512261	40.7181	0.0335336	0.253716	0.13217	0.89485	0.961414	40.7181	-0.00534931	0.253457	-0.0211054	0.983162	0.994	40.7181	0.158135	0.248686	0.635883	0.524853	0.801795	40.7181	0.544397	0.250045	2.17719	0.0294663	0.152484
ENSDARG00000099144	igfbp3	TRUE	27.7946	0.923879	0.33454	2.76164	0.00575113	0.0427515	27.7946	1.62229	0.325648	4.98172	6.3021e-07	1.76088e-05	27.7946	1.13621	0.327642	3.46783	0.000524677	0.00771343	27.7946	0.815996	0.335074	2.43527	0.0148807	0.110717	27.7946	0.99245	0.332011	2.98921	0.00279699	0.0350841	27.7946	0.308581	0.337083	0.915445	0.359958	0.691904	27.7946	0.622865	0.340678	1.82831	0.0675032	0.2562
ENSDARG00000037038	psmc6	TRUE	233.8	-0.08875	0.131729	-0.673734	0.50048	0.719513	233.8	0.209896	0.129737	1.61786	0.105693	0.308779	233.8	0.176665	0.129005	1.36945	0.17086	0.397975	233.8	0.156274	0.130327	1.19909	0.230494	0.532885	233.8	0.167388	0.13001	1.2875	0.19792	0.460822	233.8	0.191128	0.128922	1.48251	0.138206	0.444751	233.8	0.383892	0.130108	2.95057	0.0031719	0.0331209
ENSDARG00000042566	rps7	TRUE	944.885	-0.383936	0.163275	-2.35146	0.0186999	0.096965	944.885	0.0877602	0.162592	0.539757	0.589365	0.806299	944.885	0.458921	0.162147	2.83027	0.00465087	0.0389364	944.885	0.380561	0.162432	2.3429	0.0191344	0.128896	944.885	0.162575	0.162541	1.00021	0.317209	0.591813	944.885	0.415968	0.162173	2.56497	0.0103186	0.0975888	944.885	0.766019	0.162284	4.72024	2.35564e-06	0.000118227
ENSDARG00000024537	emilin1a	TRUE	49.151	0.0841166	0.262788	0.320093	0.748898	0.878713	49.151	0.710714	0.253893	2.79927	0.00512188	0.0364031	49.151	0.633672	0.252548	2.50911	0.0121035	0.0760752	49.151	0.763672	0.254307	3.00295	0.00267375	0.0352727	49.151	0.883337	0.252758	3.4948	0.00047442	0.010659	49.151	0.731509	0.251706	2.9062	0.00365846	0.0493684	49.151	0.699059	0.256544	2.72491	0.00643193	0.0547468
ENSDARG00000007127	acat2	TRUE	52.5542	-0.51328	0.270993	-1.89407	0.058216	0.203708	52.5542	-0.167723	0.266199	-0.630065	0.528652	0.767623	52.5542	-0.243023	0.264921	-0.917345	0.358962	0.60503	52.5542	-0.129284	0.26669	-0.484775	0.627836	0.837937	52.5542	-0.540869	0.269875	-2.00415	0.0450545	0.198916	52.5542	-0.114057	0.263971	-0.432081	0.665683	0.877183	52.5542	-0.236952	0.269207	-0.880186	0.378758	0.657377
ENSDARG00000010785	thbs1b	TRUE	216.668	1.25922	0.375763	3.3511	0.000804916	0.00976376	216.668	0.0708859	0.376829	0.188111	0.850789	0.942256	216.668	-0.0680655	0.376668	-0.180704	0.8566	0.934214	216.668	-0.563607	0.378197	-1.49025	0.136159	0.403642	216.668	-0.178418	0.377246	-0.472947	0.636251	0.829613	216.668	-0.478236	0.3773	-1.26752	0.204969	0.54172	216.668	-0.543261	0.37859	-1.43496	0.151299	0.405516
ENSDARG00000042644	sod2	TRUE	491.073	0.198901	0.155269	1.28101	0.200191	0.435614	491.073	-0.527354	0.156161	-3.37698	0.000732859	0.00782423	491.073	-0.30693	0.155397	-1.97514	0.0482528	0.185562	491.073	-0.30554	0.155936	-1.9594	0.0500664	0.229337	491.073	-0.53088	0.156204	-3.39864	0.000677223	0.0135915	491.073	-0.273556	0.15535	-1.76091	0.0782544	0.331481	491.073	-0.228056	0.156112	-1.46084	0.144058	0.393947
ENSDARG00000015201	pcmt	TRUE	152.355	-0.112714	0.172426	-0.653695	0.513309	0.729032	152.355	-0.80916	0.17564	-4.60693	4.08655e-06	9.39012e-05	152.355	0.220648	0.169438	1.30223	0.192837	0.426431	152.355	0.112674	0.171088	0.658575	0.510169	0.771367	152.355	-0.313619	0.172776	-1.81518	0.0694961	0.254759	152.355	0.0971217	0.16981	0.571942	0.567361	0.824245	152.355	-0.0363552	0.17259	-0.210645	0.833164	0.934173
ENSDARG00000004735	hnrnpub	TRUE	971.519	-0.364137	0.124465	-2.92563	0.0034376	0.0294935	971.519	0.203912	0.123669	1.64885	0.099178	0.296626	971.519	0.023968	0.123607	0.193905	0.846251	0.928476	971.519	0.0729675	0.123878	0.589027	0.555843	0.7996	971.519	-0.185807	0.124067	-1.49763	0.134228	0.372136	971.519	0.04523	0.12359	0.365969	0.714388	0.898407	971.519	0.0953668	0.124039	0.768842	0.441987	0.709761
ENSDARG00000020785	lama4	TRUE	46.1839	0.120028	0.542114	0.221408	0.824775	0.919053	46.1839	-0.846962	0.546683	-1.54927	0.121316	0.33797	46.1839	-0.742799	0.54436	-1.36454	0.172399	0.400233	46.1839	-0.29036	0.543792	-0.533954	0.593373	0.821214	46.1839	0.167792	0.541372	0.309938	0.756608	0.896203	46.1839	-0.930093	0.545489	-1.70506	0.0881828	0.352807	46.1839	0.37235	0.541573	0.687534	0.491746	0.746385
ENSDARG00000070584	clic5b	TRUE	3.85362	-0.191701	0.773262	-0.247912	0.804202	0.908238	3.85362	-0.879958	0.802025	-1.09717	0.272567	0.543551	3.85362	-0.324128	0.760746	-0.426066	0.67006	0.830732	3.85362	0.283585	0.750577	0.377823	0.705562	0.877305	3.85362	0.200104	0.751397	0.266309	0.790001	0.913112	3.85362	-0.034304	0.74891	-0.0458053	0.963465	NA	3.85362	0.358797	0.753953	0.475888	0.634154	0.834602
ENSDARG00000043531	jun	TRUE	303.373	1.43097	0.325148	4.40097	1.07768e-05	0.000310253	303.373	2.64437	0.32308	8.18488	2.72566e-16	3.37271e-14	303.373	3.06005	0.32259	9.48588	2.40337e-21	2.58136e-18	303.373	2.85495	0.32298	8.8394	9.62353e-19	1.69435e-15	303.373	2.48063	0.323252	7.67398	1.66734e-14	2.01821e-11	303.373	1.72648	0.323846	5.33117	9.75805e-08	1.18222e-05	303.373	1.7399	0.324732	5.35797	8.41645e-08	7.33377e-06
ENSDARG00000009001	pdia6	TRUE	140.016	-0.400985	0.19386	-2.06843	0.0386	0.156617	140.016	-0.00904977	0.190823	-0.0474249	0.962175	0.985681	140.016	0.257597	0.188843	1.36408	0.172542	0.400317	140.016	0.158431	0.190518	0.831583	0.405644	0.695931	140.016	0.0165816	0.190826	0.0868939	0.930756	0.972536	140.016	-0.127708	0.19022	-0.671369	0.501986	0.787817	140.016	0.346658	0.190456	1.82015	0.0687364	0.259228
ENSDARG00000025091	ezrb	TRUE	349.83	-0.700847	0.166294	-4.21452	2.50315e-05	0.000611649	349.83	0.270649	0.163681	1.65351	0.0982267	0.294887	349.83	-0.0240922	0.163746	-0.147132	0.883028	0.94886	349.83	-0.273523	0.164918	-1.65854	0.0972089	0.33499	349.83	-0.267392	0.164725	-1.62326	0.104534	0.320993	349.83	-0.184716	0.16401	-1.12624	0.260062	0.602942	349.83	-0.16178	0.165073	-0.980057	0.327058	0.611996
ENSDARG00000042535	actc1a	TRUE	0.205198	1.96621	5.86966	0.334978	0.737642	NA	0.205198	0	5.88922	0	1	NA	0.205198	0	5.88922	0	1	NA	0.205198	0	5.88922	0	1	NA	0.205198	0	5.88922	0	1	NA	0.205198	0	5.88922	0	1	NA	0.205198	2.01542	5.87012	0.343335	0.731346	NA
ENSDARG00000055678	akap12b	TRUE	302.297	0.321414	0.256982	1.25073	0.211034	0.449072	302.297	0.355447	0.256727	1.38454	0.166194	0.40859	302.297	0.200446	0.256604	0.781149	0.434715	0.669906	302.297	-0.179352	0.257727	-0.6959	0.486491	0.756337	302.297	0.0307306	0.257212	0.119476	0.904898	0.963854	302.297	0.0871591	0.256744	0.339479	0.734249	0.907181	302.297	-0.200825	0.25814	-0.777969	0.436587	0.704824
ENSDARG00000029150	hsp90ab1	TRUE	7296.08	-0.363299	0.123693	-2.9371	0.00331293	0.0287389	7296.08	-0.308024	0.123654	-2.49101	0.012738	0.0723598	7296.08	0.244753	0.123548	1.98103	0.0475875	0.183933	7296.08	0.300755	0.12358	2.43368	0.0149462	0.110948	7296.08	-0.0967342	0.123622	-0.782497	0.433923	0.695203	7296.08	0.327173	0.12354	2.64831	0.0080896	0.084193	7296.08	0.331173	0.123599	2.67942	0.00737507	0.060191
ENSDARG00000042539	ywhaqa	TRUE	1338.36	0.152053	0.150831	1.0081	0.313406	0.55987	1338.36	-0.330262	0.151044	-2.18654	0.0287763	0.129643	1338.36	-0.0098244	0.1507	-0.0651918	0.948021	0.978072	1338.36	-0.108868	0.150957	-0.721187	0.470794	0.746021	1338.36	-0.168812	0.150943	-1.11838	0.263403	0.535966	1338.36	0.182543	0.150613	1.212	0.225514	0.564058	1338.36	0.0169806	0.150992	0.11246	0.910459	0.968179
ENSDARG00000030053	eef1db	TRUE	604.056	-0.0212613	0.204928	-0.10375	0.917368	0.964575	604.056	0.0967965	0.204623	0.473049	0.636178	0.832826	604.056	0.0341428	0.204438	0.167008	0.867364	0.940931	604.056	0.362376	0.20446	1.77236	0.076335	0.292922	604.056	0.370076	0.204381	1.81072	0.0701841	0.256184	604.056	0.160393	0.204331	0.784964	0.432474	0.742471	604.056	0.438027	0.204555	2.14136	0.032245	0.161217
ENSDARG00000040001	fryl	TRUE	508.383	-0.00369568	0.117474	-0.0314594	0.974903	0.990035	508.383	-0.743187	0.1188	-6.25581	3.95467e-10	2.1122e-08	508.383	-0.140753	0.117008	-1.20294	0.229	0.47018	508.383	-0.0731368	0.117491	-0.622491	0.533619	0.78654	508.383	-0.30096	0.117792	-2.55501	0.0106186	0.0824913	508.383	-0.217746	0.117123	-1.85912	0.0630102	0.29562	508.383	-0.529294	0.118963	-4.44924	8.61746e-06	0.000334838
ENSDARG00000101051	ctsbb	TRUE	0.608007	0.559561	2.80751	0.199309	0.842021	NA	0.608007	1.22945	2.76246	0.445055	0.65628	NA	0.608007	1.31138	2.74923	0.476999	0.633363	NA	0.608007	-0.640819	2.82317	-0.226985	0.820435	NA	0.608007	0.244991	2.82103	0.0868445	0.930795	NA	0.608007	-1.51501	2.82317	-0.536633	0.591521	NA	0.608007	1.62749	2.75715	0.590279	0.555004	NA
ENSDARG00000024746	hsp90aa1.2	TRUE	9567.32	-0.124516	0.352836	-0.3529	0.724164	0.865382	9567.32	-1.28485	0.352904	-3.64079	0.000271803	0.00344672	9567.32	0.850785	0.352795	2.41156	0.0158846	0.0915105	9567.32	0.434751	0.352813	1.23224	0.217859	0.517271	9567.32	-0.0341925	0.352826	-0.0969103	0.922798	0.970274	9567.32	0.438394	0.352804	1.2426	0.214015	0.552375	9567.32	-0.158183	0.352844	-0.448308	0.653931	0.845683
ENSDARG00000010478	hsp90aa1.1	TRUE	97.6983	0.162225	0.421158	0.385188	0.700098	0.850828	97.6983	-0.63738	0.424255	-1.50235	0.133006	0.358656	97.6983	1.2444	0.417563	2.98016	0.002881	0.0274061	97.6983	0.376418	0.420201	0.895805	0.370357	0.667801	97.6983	0.117299	0.420809	0.278747	0.780439	0.909338	97.6983	0.991799	0.417946	2.37303	0.0176428	0.135916	97.6983	0.371894	0.420816	0.883747	0.376833	0.655878
ENSDARG00000041232	rps29	TRUE	2105.31	-0.349358	0.164203	-2.12759	0.0333708	0.142402	2105.31	-0.0704686	0.164	-0.429686	0.667424	0.84972	2105.31	0.365053	0.163778	2.22894	0.0258178	0.124103	2105.31	0.239098	0.16392	1.45862	0.144669	0.418556	2105.31	-0.0430682	0.163995	-0.26262	0.792844	0.91428	2105.31	0.376012	0.163776	2.29589	0.0216823	0.154722	2105.31	0.573097	0.163869	3.49729	0.000470009	0.00792057
ENSDARG00000043511	prdx6	TRUE	212.392	0.0109272	0.207936	0.052551	0.95809	0.983232	212.392	-0.0239556	0.207561	-0.115415	0.908116	0.965788	212.392	0.248901	0.206267	1.20669	0.227551	0.468364	212.392	0.177346	0.207267	0.855638	0.392198	0.685966	212.392	0.136668	0.207167	0.6597	0.509447	0.748763	212.392	0.0620083	0.206669	0.300037	0.764149	0.917554	212.392	0.264292	0.207516	1.2736	0.202805	0.477787
ENSDARG00000079107	clec11a	TRUE	1.2319	-2.17716	1.84921	-1.17735	0.239056	NA	1.2319	-3.32088	1.92057	-1.72912	0.0837881	NA	1.2319	-5.17367	1.94825	-2.65554	0.00791807	NA	1.2319	-2.41719	1.86017	-1.29945	0.193791	NA	1.2319	-2.6447	1.87139	-1.41323	0.157589	NA	1.2319	-2.71465	1.85611	-1.46254	0.143592	NA	1.2319	-4.67304	1.94825	-2.39858	0.0164586	NA
ENSDARG00000003303	stc1	TRUE	10.2492	1.05291	0.541466	1.94456	0.0518284	0.188508	10.2492	1.34358	0.533613	2.51788	0.0118063	0.0683933	10.2492	0.566922	0.543027	1.044	0.296483	0.543523	10.2492	0.941491	0.542346	1.73596	0.0825707	0.307528	10.2492	1.24573	0.535625	2.32576	0.0200316	0.122327	10.2492	0.0547723	0.554808	0.0987229	0.921358	0.976503	10.2492	0.749941	0.550624	1.36198	0.173203	0.438763
ENSDARG00000027154	tpd52l2a	TRUE	262.621	0.365578	0.152214	2.40174	0.0163171	0.0888587	262.621	0.00136465	0.152768	0.00893281	0.992873	0.997519	262.621	0.134021	0.15179	0.882938	0.37727	0.620549	262.621	-0.18302	0.153665	-1.19104	0.23364	0.536189	262.621	-0.15564	0.153325	-1.0151	0.310058	0.584817	262.621	-0.153361	0.152482	-1.00577	0.314529	0.65265	262.621	-0.179106	0.15429	-1.16084	0.245707	0.531064
ENSDARG00000056090	capza1b	TRUE	858.41	-0.342077	0.118414	-2.88883	0.00386672	0.0321506	858.41	-0.167273	0.117952	-1.41815	0.156148	0.393671	858.41	-0.0387392	0.117534	-0.329601	0.741702	0.872673	858.41	-0.033078	0.117906	-0.280546	0.779059	0.908951	858.41	-0.262296	0.118098	-2.221	0.0263509	0.145143	858.41	0.00695654	0.11749	0.0592099	0.952785	0.98593	858.41	0.196784	0.117843	1.66989	0.0949406	0.312757
ENSDARG00000039459	qsox1	TRUE	93.9058	-0.0805369	0.492369	-0.16357	0.870069	0.94131	93.9058	-0.105031	0.492085	-0.213441	0.830983	0.933772	93.9058	-0.931345	0.493549	-1.88704	0.0591555	0.211747	93.9058	-0.503441	0.493318	-1.02052	0.307482	0.611906	93.9058	-0.0326021	0.491965	-0.066269	0.947164	0.979576	93.9058	-1.28281	0.494777	-2.59269	0.00952277	0.093615	93.9058	-0.770758	0.494843	-1.55758	0.119333	0.355523
ENSDARG00000094673	rhoab	TRUE	298.327	0.431282	0.125288	3.44233	0.00057672	0.00755386	298.327	0.94565	0.123027	7.68652	1.51192e-14	1.52896e-12	298.327	0.929616	0.122456	7.59142	3.16409e-14	1.25594e-11	298.327	0.878659	0.123489	7.11528	1.11686e-12	4.5063e-10	298.327	0.5195	0.124431	4.175	2.97983e-05	0.00133539	298.327	0.640421	0.123152	5.20027	1.99e-07	2.15883e-05	298.327	0.871749	0.124052	7.02729	2.10581e-12	7.38669e-10
ENSDARG00000042927	mapre1a	TRUE	1.26158	-0.182964	1.49857	-0.122093	0.902826	NA	1.26158	0.852909	1.40925	0.60522	0.545033	NA	1.26158	0.172795	1.43423	0.120479	0.904103	NA	1.26158	0.0630495	1.46802	0.0429486	0.965742	NA	1.26158	1.69053	1.37849	1.22636	0.220065	NA	1.26158	0.418207	1.41811	0.294903	0.768068	NA	1.26158	-1.1675	1.57428	-0.741608	0.458325	NA
ENSDARG00000032072	cdk16	TRUE	16.3935	0.576112	0.518252	1.11164	0.266291	0.513012	16.3935	0.890969	0.512619	1.73807	0.0821982	0.263781	16.3935	0.854497	0.51062	1.67345	0.0942388	0.279426	16.3935	0.38558	0.520069	0.741401	0.458451	0.737076	16.3935	0.709123	0.514854	1.37733	0.168411	0.422872	16.3935	-0.270653	0.524929	-0.5156	0.606134	0.8451	16.3935	-0.222224	0.535203	-0.415214	0.677985	0.85737
ENSDARG00000031495	seta	TRUE	626.325	-0.305025	0.131891	-2.31271	0.0207385	0.104121	626.325	-0.0396809	0.1312	-0.302446	0.762312	0.896662	626.325	-0.0558272	0.13089	-0.426519	0.66973	0.830521	626.325	-0.141046	0.1315	-1.0726	0.283451	0.591742	626.325	-0.183202	0.131442	-1.39378	0.163384	0.416104	626.325	0.119284	0.13069	0.912719	0.36139	0.692738	626.325	0.0982213	0.1314	0.747501	0.454761	0.71905
ENSDARG00000053138	lrrc47	TRUE	177.516	0.206885	0.158998	1.30118	0.193197	0.426752	177.516	0.315072	0.157771	1.99702	0.0458227	0.179066	177.516	0.466911	0.156322	2.98686	0.00281861	0.0269592	177.516	0.381781	0.157905	2.41779	0.0156151	0.114336	177.516	0.295932	0.15797	1.87334	0.0610218	0.236456	177.516	0.19611	0.157221	1.24736	0.212267	0.551104	177.516	0.529363	0.158013	3.35013	0.000807749	0.0119511
ENSDARG00000013711	plin3	TRUE	17.86	1.53466	0.437068	3.51127	0.000445966	0.00614847	17.86	1.40243	0.436785	3.21079	0.00132371	0.0127089	17.86	1.34877	0.435063	3.10017	0.00193409	0.0206035	17.86	0.380075	0.452375	0.840177	0.400809	0.691897	17.86	-0.181043	0.464018	-0.390164	0.696415	0.865302	17.86	-0.0487454	0.453615	-0.10746	0.914424	0.973923	17.86	0.26993	0.458356	0.58891	0.555922	0.788322
ENSDARG00000004757	ybx1	TRUE	841.217	-0.280055	0.251346	-1.11422	0.265184	0.51172	841.217	0.240452	0.250968	0.958096	0.338014	0.614851	841.217	-0.0603783	0.250988	-0.240562	0.809894	0.909232	841.217	-0.287217	0.251311	-1.14287	0.253091	0.558428	841.217	-0.146058	0.251171	-0.581508	0.560898	0.785226	841.217	-0.233369	0.251073	-0.929489	0.352636	0.685839	841.217	-0.190442	0.251368	-0.757624	0.448676	0.713928
ENSDARG00000058053	serping1	TRUE	7.84454	0.231614	0.776385	0.298324	0.765456	0.887265	7.84454	0.200092	0.774378	0.258391	0.796105	0.915176	7.84454	-1.26679	0.802425	-1.5787	0.114406	0.311548	7.84454	-0.517976	0.790542	-0.655217	0.512328	0.772701	7.84454	0.782113	0.767381	1.0192	0.308109	0.583356	7.84454	-1.32765	0.803764	-1.6518	0.0985763	0.375268	7.84454	-0.879471	0.806788	-1.09009	0.275673	0.564102
ENSDARG00000033184	prkar2aa	TRUE	333.48	-1.42351	0.185949	-7.65537	1.92759e-14	5.12019e-12	333.48	-0.457985	0.182875	-2.50437	0.0122671	0.0703876	333.48	-0.677382	0.182813	-3.70533	0.000211118	0.00375346	333.48	-0.694676	0.183559	-3.78449	0.000154024	0.00432317	333.48	-0.77404	0.183562	-4.21678	2.47813e-05	0.00117345	333.48	-0.331685	0.182261	-1.81984	0.0687836	0.309396	333.48	-0.331468	0.183156	-1.80976	0.0703337	0.262479
ENSDARG00000028295	mkrn4	TRUE	87.5303	-0.0525397	0.412887	-0.12725	0.898743	0.955889	87.5303	0.12622	0.411628	0.306635	0.759121	0.8955	87.5303	-0.297671	0.412232	-0.722097	0.470235	0.69768	87.5303	0.235759	0.411585	0.572808	0.566775	0.805519	87.5303	0.420493	0.410779	1.02365	0.306002	0.581186	87.5303	-0.35853	0.412458	-0.869253	0.384709	0.711448	87.5303	0.823127	0.410398	2.00568	0.0448903	0.199397
ENSDARG00000100435	sec22bb	TRUE	115.388	-0.0882496	0.163042	-0.541269	0.588322	0.779552	115.388	0.0680887	0.160881	0.423223	0.672133	0.852099	115.388	-0.0942601	0.160416	-0.587597	0.556803	0.756617	115.388	0.015152	0.161846	0.0936194	0.925411	0.971976	115.388	-0.0411594	0.161797	-0.25439	0.799194	0.917416	115.388	0.147232	0.159069	0.925586	0.354661	0.687042	115.388	0.0762938	0.162593	0.469232	0.638904	0.838152
ENSDARG00000075758	ywhabb	TRUE	499.079	-0.519446	0.234189	-2.21806	0.0265505	0.12236	499.079	-0.646732	0.234156	-2.76197	0.00574538	0.0397291	499.079	-0.530167	0.233759	-2.268	0.023329	0.116531	499.079	-0.519986	0.23412	-2.22103	0.0263491	0.157286	499.079	-0.324735	0.233821	-1.38882	0.164887	0.417846	499.079	-0.279005	0.233545	-1.19465	0.232222	0.570772	499.079	-0.397186	0.234185	-1.69603	0.0898795	0.303043
ENSDARG00000018914	hnrnpk	TRUE	267.677	0.0383659	0.173311	0.22137	0.824804	0.919053	267.677	-0.338131	0.173894	-1.94447	0.0518393	0.194637	267.677	-0.276013	0.173082	-1.59469	0.110781	0.306788	267.677	-0.13129	0.173592	-0.756312	0.449462	0.730354	267.677	-0.141714	0.173419	-0.81718	0.413826	0.67876	267.677	-0.0869939	0.172662	-0.503838	0.614375	0.850067	267.677	-0.296982	0.17461	-1.70083	0.0889755	0.301106
ENSDARG00000042905	rpl10a	TRUE	1539.46	-0.305651	0.150833	-2.02642	0.0427221	0.167035	1539.46	-0.00570004	0.150521	-0.0378688	0.969792	0.989063	1539.46	0.356493	0.150226	2.37305	0.0176417	0.0978197	1539.46	0.225488	0.150445	1.4988	0.133925	0.399772	1539.46	0.0737733	0.150483	0.490243	0.623962	0.82206	1539.46	0.37688	0.150219	2.50888	0.0121116	0.1072	1539.46	0.635454	0.150331	4.22704	2.36786e-05	0.000774086
ENSDARG00000062707	plat	TRUE	1.62799	0.791721	1.15063	0.688078	0.491404	0.713296	1.62799	0.546881	1.15371	0.474018	0.635487	0.832396	1.62799	0.567328	1.14383	0.495989	0.619902	NA	1.62799	-0.771207	1.24736	-0.618273	0.536395	NA	1.62799	-0.523384	1.22019	-0.428937	0.667969	NA	1.62799	-1.76593	1.31024	-1.34779	0.177726	NA	1.62799	-0.946663	1.28152	-0.738704	0.460087	0.723095
ENSDARG00000009212	ppiaa	TRUE	1125.66	-0.278062	0.205323	-1.35426	0.175652	0.404354	1125.66	0.066287	0.204911	0.323492	0.746322	0.889622	1125.66	0.522384	0.20452	2.55419	0.0106435	0.0697639	1125.66	0.767944	0.204567	3.75399	0.000174038	0.0046879	1125.66	0.370816	0.204728	1.81127	0.0700996	0.25601	1125.66	0.940179	0.204367	4.60045	4.21583e-06	0.00029401	1125.66	1.07781	0.20451	5.27022	1.36258e-07	1.09849e-05
ENSDARG00000059746	plod1a	TRUE	11.5172	0.760349	0.709301	1.07197	0.283734	0.530606	11.5172	1.40507	0.700738	2.00513	0.044949	0.176587	11.5172	0.674336	0.705282	0.956122	0.339011	0.586563	11.5172	0.552489	0.711411	0.776611	0.437388	0.721453	11.5172	0.413236	0.712443	0.580028	0.561896	0.786129	11.5172	0.0575836	0.713598	0.0806948	0.935685	0.980096	11.5172	-0.16764	0.729809	-0.229703	0.818322	0.927863
ENSDARG00000057368	rps8b	TRUE	29.1987	0.808644	0.297146	2.72137	0.00650119	0.0463387	29.1987	0.488715	0.298843	1.63536	0.101974	0.301979	29.1987	0.0783993	0.300981	0.260479	0.794494	0.901596	29.1987	0.419969	0.30097	1.39538	0.1629	0.446047	29.1987	0.298472	0.301788	0.98901	0.322658	0.597183	29.1987	0.330341	0.297663	1.10978	0.267092	0.609614	29.1987	0.079077	0.308879	0.256013	0.797941	0.919632
ENSDARG00000017884	bgna	TRUE	6.78885	2.00755	0.745213	2.69393	0.00706159	0.0492926	6.78885	-1.7472	0.847449	-2.06171	0.0392352	0.161405	6.78885	0.45472	0.757398	0.600372	0.548258	0.750751	6.78885	-0.806985	0.800752	-1.00778	0.313558	0.617026	6.78885	-0.738536	0.795405	-0.928504	0.353146	0.625157	6.78885	-1.23299	0.803254	-1.53499	0.124786	0.423786	6.78885	-1.11059	0.824416	-1.34713	0.177939	0.444404
ENSDARG00000042816	mmp9	TRUE	33.8922	-0.688331	0.582275	-1.18214	0.23715	0.480669	33.8922	0.0923711	0.57504	0.160634	0.872381	0.952287	33.8922	0.808617	0.571118	1.41585	0.15682	0.377973	33.8922	-0.0613302	0.576547	-0.106375	0.915285	0.968727	33.8922	0.0234312	0.575532	0.0407123	0.967525	0.987878	33.8922	-0.688905	0.578515	-1.19082	0.233726	0.572826	33.8922	-0.419538	0.580746	-0.722412	0.470041	0.73057
ENSDARG00000026845	rhoaa	TRUE	273.847	-0.206463	0.157734	-1.30894	0.190556	0.424494	273.847	0.219016	0.155917	1.40469	0.160113	0.3995	273.847	0.260202	0.155244	1.67609	0.0937211	0.278735	273.847	0.0476921	0.156664	0.304423	0.760805	0.902913	273.847	-0.0251484	0.156659	-0.16053	0.872464	0.949752	273.847	0.369012	0.155017	2.38046	0.0172911	0.134551	273.847	0.108866	0.15702	0.693324	0.488106	0.744618
ENSDARG00000062025	cpox	TRUE	39.8309	0.252694	0.36976	0.6834	0.494354	0.71521	39.8309	-0.1527	0.371694	-0.410823	0.681202	0.857921	39.8309	0.0676957	0.368241	0.183836	0.854142	0.93293	39.8309	-0.244418	0.373425	-0.65453	0.51277	0.773127	39.8309	-0.513593	0.375488	-1.3678	0.171374	0.426626	39.8309	0.132149	0.367808	0.359288	0.71938	0.899399	39.8309	0.0223706	0.372549	0.0600475	0.952118	0.984872
ENSDARG00000008703	apeh	TRUE	9.74723	0.617612	0.532519	1.15979	0.246133	0.490444	9.74723	-0.0671061	0.545286	-0.123066	0.902055	0.963733	9.74723	0.534994	0.52627	1.01658	0.309355	0.557492	9.74723	0.0762921	0.54418	0.140196	0.888505	0.959019	9.74723	0.526288	0.531686	0.989848	0.322249	0.596764	9.74723	0.717167	0.523082	1.37104	0.170362	0.492883	9.74723	0.398333	0.540042	0.737596	0.46076	0.723652
ENSDARG00000042708	tuba5	TRUE	66.5188	-0.184295	0.376332	-0.489715	0.624336	0.802712	66.5188	0.8241	0.369435	2.2307	0.0257008	0.119653	66.5188	1.23436	0.367357	3.36011	0.000779106	0.0104832	66.5188	0.182473	0.373156	0.489001	0.624841	0.836387	66.5188	0.231523	0.372388	0.621726	0.534122	0.765907	66.5188	0.688577	0.368987	1.86613	0.0620235	0.292961	66.5188	0.686481	0.371272	1.849	0.064458	0.248383
ENSDARG00000018653	acot7	TRUE	46.2826	0.222282	0.256834	0.86547	0.386781	0.627041	46.2826	-0.230007	0.259526	-0.886261	0.375477	0.649102	46.2826	-0.0168987	0.255443	-0.0661546	0.947255	0.977668	46.2826	-0.304841	0.261451	-1.16596	0.243631	0.547062	46.2826	0.0100753	0.25754	0.0391213	0.968794	0.988198	46.2826	-0.445294	0.259053	-1.71893	0.0856271	0.347576	46.2826	-0.377609	0.264482	-1.42773	0.15337	0.409192
ENSDARG00000090454	gnb1a	TRUE	7660.62	-1.74312	0.265667	-6.56127	5.33504e-11	6.78579e-09	7660.62	-1.12694	0.265621	-4.24267	2.20875e-05	0.000412397	7660.62	-1.87736	0.265648	-7.0671	1.58208e-12	4.18654e-10	7660.62	-2.46984	0.265733	-9.29442	1.48018e-20	3.18517e-17	7660.62	-1.67583	0.265652	-6.30834	2.82047e-10	1.07106e-07	7660.62	-2.66706	0.265715	-10.0373	1.04518e-23	1.92754e-20	7660.62	-2.53264	0.265766	-9.52958	1.57914e-21	3.5929e-18
ENSDARG00000015206	hnrnpua	TRUE	647.964	-0.0346274	0.213697	-0.16204	0.871275	0.941814	647.964	0.0534105	0.213486	0.250182	0.802446	0.91909	647.964	-0.00371501	0.213338	-0.0174138	0.986107	0.994929	647.964	0.0962459	0.21353	0.450737	0.652179	0.852393	647.964	-0.136933	0.213662	-0.640884	0.521598	0.757483	647.964	-0.185436	0.213474	-0.86866	0.385033	0.7117	647.964	-0.133575	0.213921	-0.624416	0.532355	0.772629
ENSDARG00000103849	mdh1ab	TRUE	170.765	0.392903	0.517974	0.758539	0.448128	0.678081	170.765	-0.861993	0.520304	-1.65671	0.0975778	0.293558	170.765	-0.0830703	0.51807	-0.160346	0.872609	0.943902	170.765	0.816027	0.517395	1.57718	0.114753	0.366133	170.765	-0.012887	0.518387	-0.0248597	0.980167	0.992775	170.765	0.757846	0.517126	1.4655	0.142786	0.452222	170.765	0.797585	0.517609	1.5409	0.12334	0.361839
ENSDARG00000089717	qpct	TRUE	0.927505	-1.00091	1.93454	-0.51739	0.604884	NA	0.927505	-1.66943	1.93178	-0.864195	0.387481	NA	0.927505	0.566569	1.81591	0.312002	0.755039	NA	0.927505	1.13077	1.80632	0.626007	0.53131	NA	0.927505	0.852021	1.81543	0.469322	0.63884	NA	0.927505	1.05868	1.79577	0.589542	0.555498	NA	0.927505	-1.39139	1.93454	-0.719237	0.471995	NA
ENSDARG00000008200	ugp2b	TRUE	132.06	0.164936	0.176589	0.934013	0.350297	0.594287	132.06	0.010658	0.17655	0.0603685	0.951862	0.98207	132.06	-0.19555	0.176362	-1.1088	0.267518	0.512766	132.06	-0.0595627	0.177382	-0.335787	0.737032	0.892633	132.06	-0.42172	0.179075	-2.355	0.0185229	0.117042	132.06	-0.0910576	0.175856	-0.517796	0.604601	0.844879	132.06	-0.164883	0.178963	-0.921327	0.35688	0.638629
ENSDARG00000002021	pygb	TRUE	19.1212	0.279373	0.441127	0.633316	0.526527	0.738313	19.1212	-1.26984	0.462906	-2.7432	0.0060844	0.0416112	19.1212	-0.24485	0.442286	-0.5536	0.579852	0.771293	19.1212	-0.482803	0.44974	-1.07352	0.28304	0.591243	19.1212	-0.0899399	0.443595	-0.202752	0.839329	0.935047	19.1212	-1.16993	0.455261	-2.56979	0.0101759	0.0969015	19.1212	-0.912004	0.460956	-1.97851	0.0478717	0.206677
ENSDARG00000015228	ero1a	TRUE	34.7357	0.856187	0.582698	1.46935	0.141738	0.353716	34.7357	1.5863	0.578564	2.74179	0.00611047	0.0417036	34.7357	0.946599	0.580061	1.63189	0.102702	0.293051	34.7357	0.737921	0.583071	1.26558	0.205664	0.503362	34.7357	0.476553	0.584334	0.815549	0.414758	0.67963	34.7357	0.858703	0.580456	1.47936	0.139044	0.446481	34.7357	0.347739	0.587519	0.591877	0.553933	0.787263
ENSDARG00000056922	ltbp1	TRUE	5.14402	2.27484	1.01017	2.25193	0.0243264	0.115416	5.14402	2.84638	0.994397	2.86242	0.00420418	0.0314162	5.14402	1.99587	1.00678	1.98244	0.0474304	0.183637	5.14402	3.37081	0.988249	3.41089	0.000647514	0.0128415	5.14402	2.43795	1.00287	2.43098	0.0150581	0.102362	5.14402	1.27536	1.02856	1.23994	0.214999	0.55349	5.14402	2.68294	1.00275	2.67557	0.00746017	0.0607752
ENSDARG00000026166	emilin1b	TRUE	5.05	-0.96788	0.987857	-0.979777	0.327196	0.573803	5.05	-1.34276	0.996186	-1.3479	0.177689	0.424831	5.05	-1.3054	0.985202	-1.32501	0.185169	0.415969	5.05	-0.0898437	0.961357	-0.0934551	0.925542	0.971976	5.05	0.0931268	0.956551	0.0973568	0.922443	0.970274	5.05	-0.781592	0.968924	-0.806659	0.419863	0.733103	5.05	0.0372206	0.962324	0.0386779	0.969147	0.989964
ENSDARG00000020242	fermt2	TRUE	21.8326	-0.481796	0.461916	-1.04304	0.296931	0.542652	21.8326	-0.0517671	0.454455	-0.11391	0.909309	0.965889	21.8326	-0.405023	0.455574	-0.88904	0.373982	0.617597	21.8326	-0.676392	0.463965	-1.45785	0.144882	0.418858	21.8326	-0.0684066	0.454897	-0.150378	0.880466	0.95336	21.8326	-0.320589	0.454561	-0.705271	0.480641	0.776189	21.8326	-0.137506	0.458593	-0.299842	0.764297	0.90322
ENSDARG00000060494	eprs1	TRUE	309.998	0.180863	0.207807	0.870343	0.384113	0.624474	309.998	0.435082	0.206983	2.10202	0.0355515	0.150886	309.998	0.954822	0.205936	4.6365	3.54356e-06	0.000140656	309.998	0.439062	0.20715	2.11954	0.0340449	0.182949	309.998	0.333192	0.207199	1.60808	0.107818	0.326981	309.998	0.149198	0.207037	0.720637	0.471133	0.770354	309.998	0.131906	0.208209	0.633527	0.52639	0.768704
ENSDARG00000071082	p4ha1b	TRUE	49.8094	2.21956	0.600565	3.69579	0.000219201	0.00353884	49.8094	0.281139	0.60535	0.464424	0.642344	0.835903	49.8094	0.513788	0.603424	0.851455	0.394517	0.635341	49.8094	-0.0485688	0.607648	-0.0799292	0.936294	0.976562	49.8094	-0.017418	0.606987	-0.0286958	0.977107	0.991598	49.8094	-0.511721	0.608359	-0.84115	0.400264	0.720365	49.8094	-0.800972	0.615644	-1.30103	0.193248	0.465405
ENSDARG00000022995	clic4	TRUE	61.2991	0.502876	0.271012	1.85555	0.0635178	0.215058	61.2991	-0.00642284	0.273181	-0.0235113	0.981242	0.993173	61.2991	0.0073638	0.271503	0.0271223	0.978362	0.991859	61.2991	-0.105468	0.274653	-0.384004	0.700975	0.874994	61.2991	-0.460904	0.277167	-1.66291	0.0963302	0.306586	61.2991	-0.256745	0.273119	-0.940045	0.347195	0.680932	61.2991	0.126398	0.274194	0.460978	0.644814	0.840894
ENSDARG00000091792	akap12a	TRUE	72.2522	-1.34526	0.410246	-3.27916	0.00104118	0.0119967	72.2522	-0.92302	0.407791	-2.26346	0.0236072	0.112593	72.2522	-1.6893	0.409917	-4.12109	3.77084e-05	0.000957604	72.2522	-1.92196	0.413414	-4.64899	3.33567e-06	0.000190006	72.2522	-1.29908	0.409355	-3.17349	0.00150618	0.0228299	72.2522	-1.9077	0.411049	-4.64106	3.46627e-06	0.000249062	72.2522	-1.03777	0.409326	-2.53532	0.0112344	0.0809166
ENSDARG00000075993	clic5a	TRUE	0.570053	0.485882	2.32529	0.208955	0.834483	NA	0.570053	-0.0537062	2.34642	-0.0228886	0.981739	NA	0.570053	-0.258328	2.34847	-0.109998	0.912411	NA	0.570053	-0.123828	2.35655	-0.0525463	0.958093	NA	0.570053	1.12765	2.2802	0.49454	0.620925	NA	0.570053	0.361767	2.3052	0.156935	0.875296	NA	0.570053	-1.35445	2.36658	-0.572326	0.567101	NA
ENSDARG00000042793	tpp1	TRUE	17.7142	0.230063	0.625481	0.367818	0.713009	0.858318	17.7142	0.699279	0.614585	1.13781	0.255201	0.523112	17.7142	1.20175	0.606369	1.98189	0.047492	0.183786	17.7142	1.13838	0.610356	1.86511	0.0621663	0.259421	17.7142	1.51368	0.606039	2.49766	0.0125015	0.090697	17.7142	0.346674	0.615921	0.562854	0.573534	0.828163	17.7142	2.12024	0.603467	3.51343	0.000442359	0.00758006
ENSDARG00000070670	crip2	TRUE	320.36	-0.46895	0.261113	-1.79597	0.0725	0.234396	320.36	-0.741729	0.261287	-2.83875	0.00452907	0.0331599	320.36	-1.06703	0.261398	-4.08202	4.46468e-05	0.00109718	320.36	-0.585908	0.261198	-2.24315	0.0248869	0.151806	320.36	-0.938007	0.261637	-3.58514	0.000336893	0.00836489	320.36	-0.745889	0.260934	-2.85853	0.00425606	0.0545921	320.36	-0.693216	0.26166	-2.6493	0.00806593	0.0640675
ENSDARG00000023323	ywhaqb	TRUE	1472.13	-0.521129	0.141471	-3.68365	0.000229917	0.00366726	1472.13	-0.53036	0.141375	-3.75143	0.000175827	0.00240084	1472.13	-0.390276	0.141158	-2.76482	0.0056955	0.0449219	1472.13	-0.579732	0.141471	-4.09788	4.1696e-05	0.00148988	1472.13	-0.369707	0.141288	-2.61669	0.00887866	0.0730782	1472.13	-0.307514	0.14112	-2.17909	0.0293247	0.188	1472.13	-0.489313	0.141533	-3.45723	0.000545766	0.00889073
ENSDARG00000020944	ezra	TRUE	21.7894	0.868812	0.608558	1.42766	0.15339	0.372611	21.7894	0.415183	0.610849	0.679681	0.496706	0.744517	21.7894	-0.435111	0.617146	-0.705037	0.480787	0.704889	21.7894	0.487005	0.611068	0.796974	0.425466	0.712125	21.7894	-0.346956	0.619674	-0.559901	0.575547	0.794032	21.7894	0.376983	0.609122	0.618895	0.535986	0.808505	21.7894	0.96937	0.608667	1.59261	0.111247	0.342147
ENSDARG00000057058	minpp1a	TRUE	13.8352	0.295206	0.436406	0.676448	0.498756	0.718662	13.8352	0.144093	0.436004	0.330486	0.741033	0.887724	13.8352	-0.180815	0.437749	-0.413055	0.679566	0.835809	13.8352	0.298373	0.435022	0.68588	0.492789	0.759348	13.8352	0.57061	0.42932	1.3291	0.183815	0.442723	13.8352	-0.0248007	0.43424	-0.0571128	0.954455	0.98625	13.8352	0.183586	0.440873	0.416414	0.677107	0.857142
ENSDARG00000055120	ctsba	TRUE	328.484	4.62867	1.01524	4.55921	5.13476e-06	0.000167422	328.484	5.19458	1.01503	5.11767	3.09327e-07	9.26678e-06	328.484	4.8773	1.01504	4.80503	1.54727e-06	7.09841e-05	328.484	4.83945	1.01515	4.76725	1.86759e-06	0.000120565	328.484	2.86854	1.01633	2.82244	0.00476595	0.0495449	328.484	4.34754	1.01519	4.28248	1.84822e-05	0.000970782	328.484	5.16024	1.0151	5.08346	3.70628e-07	2.52138e-05
ENSDARG00000098733	pxdn	TRUE	7.51048	0.44541	0.621952	0.716148	0.4739	0.698417	7.51048	0.694602	0.614329	1.13067	0.258195	0.526493	7.51048	0.476106	0.613884	0.775563	0.438007	0.672349	7.51048	-0.13426	0.634735	-0.211522	0.83248	0.9339	7.51048	-0.456674	0.643122	-0.710089	0.477649	0.727292	7.51048	-0.535518	0.635761	-0.842326	0.399606	0.720365	7.51048	-0.926452	0.673101	-1.37639	0.1687	0.432348
ENSDARG00000099197	actc1b	TRUE	2.90297	-0.634882	1.35598	-0.46821	0.639634	0.812503	2.90297	0.00852952	1.33407	0.00639362	0.994899	0.998709	2.90297	-0.650783	1.34376	-0.484301	0.628173	0.803351	2.90297	-1.13304	1.37365	-0.824833	0.409467	0.698629	2.90297	-1.42588	1.38506	-1.02947	0.303257	0.578582	2.90297	0.122442	1.32732	0.092247	0.926502	NA	2.90297	-1.78316	1.424	-1.25222	0.21049	0.487305
ENSDARG00000100954	wars1	TRUE	32.8889	0.450102	0.416113	1.08168	0.279394	0.526792	32.8889	0.587606	0.413403	1.42139	0.155203	0.392231	32.8889	1.40612	0.407132	3.45372	0.000552904	0.00798693	32.8889	0.283257	0.417186	0.678972	0.497156	0.761862	32.8889	-0.103923	0.42098	-0.246861	0.805016	0.920715	32.8889	0.388767	0.412928	0.94149	0.346454	0.680606	32.8889	0.61703	0.415559	1.48482	0.137592	0.384308
ENSDARG00000014717	dync1h1	TRUE	2.74246	-0.332947	1.09371	-0.304419	0.760808	0.884502	2.74246	0.813516	1.03824	0.783551	0.433304	0.69767	2.74246	0.246112	1.04783	0.234877	0.814304	0.911968	2.74246	0.0610918	1.06864	0.057168	0.954411	0.98442	2.74246	0.578642	1.046	0.553194	0.58013	0.797005	2.74246	-0.122786	1.06076	-0.115753	0.907848	NA	2.74246	-0.0120037	1.08082	-0.0111061	0.991139	0.997864
ENSDARG00000003035	hspa9	TRUE	414.59	0.0105363	0.185273	0.056869	0.95465	0.981855	414.59	-0.448125	0.185785	-2.41207	0.0158623	0.0842691	414.59	0.294367	0.184433	1.59607	0.110473	0.306332	414.59	-0.119921	0.185385	-0.646877	0.517711	0.777104	414.59	-0.362685	0.185661	-1.95348	0.0507622	0.213442	414.59	-0.359162	0.185212	-1.9392	0.0524773	0.266559	414.59	-0.458713	0.186368	-2.46132	0.0138426	0.0926019
ENSDARG00000014244	rbmx	TRUE	115.039	-1.02936	0.23635	-4.35524	1.32919e-05	0.000363746	115.039	-0.482224	0.231145	-2.08624	0.0369566	0.154772	115.039	-0.106662	0.228205	-0.467395	0.640217	0.811587	115.039	0.00786004	0.229164	0.0342987	0.972639	0.990714	115.039	-0.390661	0.230777	-1.69281	0.0904922	0.296293	115.039	0.504112	0.226295	2.22768	0.025902	0.174694	115.039	0.25834	0.228837	1.12893	0.258929	0.54734
ENSDARG00000080010	adh5	TRUE	168.404	-1.78783	0.258926	-6.90479	5.02795e-12	8.27825e-10	168.404	-1.21819	0.253757	-4.8006	1.5819e-06	4.00439e-05	168.404	-0.607376	0.250157	-2.42798	0.0151833	0.0886009	168.404	0.2666	0.248797	1.07156	0.28392	0.592019	168.404	-0.0205591	0.24928	-0.0824742	0.93427	0.974161	168.404	0.21096	0.248218	0.849897	0.395383	0.717806	168.404	0.262983	0.249211	1.05527	0.291304	0.579861
ENSDARG00000100564	sil1	TRUE	72.1871	0.0617297	0.247108	0.249808	0.802736	0.907413	72.1871	-0.735193	0.252458	-2.91213	0.00358968	0.0279222	72.1871	0.370251	0.24318	1.52254	0.127875	0.334015	72.1871	0.27953	0.245346	1.13933	0.254566	0.559843	72.1871	-0.380688	0.249467	-1.526	0.127009	0.360724	72.1871	-0.0605436	0.24525	-0.246865	0.805013	0.933138	72.1871	-0.0135154	0.248445	-0.0543998	0.956617	0.986156
ENSDARG00000037675	npm1b	TRUE	161.103	-0.247342	0.189224	-1.30714	0.191165	0.425003	161.103	0.0254215	0.187166	0.135824	0.891961	0.959471	161.103	-0.0601206	0.186532	-0.322308	0.747219	0.875143	161.103	0.20782	0.186831	1.11234	0.265992	0.57219	161.103	0.203701	0.186567	1.09184	0.274904	0.547348	161.103	0.0699754	0.186049	0.376112	0.706834	0.896327	161.103	0.516115	0.186337	2.7698	0.00560913	0.0495678
ENSDARG00000071586	tgfbi	TRUE	16.5514	-0.633031	0.424051	-1.49282	0.135485	0.343052	16.5514	-0.713436	0.42232	-1.68933	0.0911566	0.281991	16.5514	-1.06487	0.424499	-2.50853	0.0121233	0.0761262	16.5514	-1.15696	0.434503	-2.66273	0.00775103	0.0727297	16.5514	-0.628036	0.421453	-1.49017	0.13618	0.37511	16.5514	-0.112777	0.409993	-0.27507	0.783262	0.925133	16.5514	-0.289396	0.419628	-0.68965	0.490414	0.74558
ENSDARG00000002344	tubb4b	TRUE	1545.69	-0.333417	0.17985	-1.85387	0.0637581	0.215469	1545.69	-0.00379122	0.179602	-0.0211089	0.983159	0.994022	1545.69	0.216679	0.179427	1.20762	0.227195	0.467975	1545.69	-0.209235	0.179747	-1.16405	0.244402	0.547966	1545.69	-0.151825	0.179676	-0.844991	0.398116	0.666924	1545.69	0.157027	0.179447	0.87506	0.381542	0.709453	1545.69	0.296615	0.179591	1.65161	0.0986134	0.319662
ENSDARG00000056119	eef1g	TRUE	1228.23	-0.155946	0.135577	-1.15024	0.250045	0.494578	1228.23	0.197533	0.135097	1.46215	0.143699	0.374925	1228.23	0.452955	0.134757	3.36126	0.000775865	0.0104627	1228.23	0.467595	0.134968	3.46448	0.000531257	0.0111956	1228.23	0.303768	0.135028	2.24967	0.0244697	0.138597	1228.23	0.539672	0.134711	4.00614	6.17191e-05	0.00254197	1228.23	0.756209	0.134893	5.60599	2.07071e-08	2.38213e-06
ENSDARG00000043484	ube2d2	TRUE	947.083	-0.00343275	0.0977815	-0.0351064	0.971995	0.988823	947.083	-0.110991	0.0977153	-1.13586	0.256013	0.52412	947.083	0.00472152	0.0972899	0.0485304	0.961294	0.984644	947.083	-0.121579	0.097861	-1.24236	0.214104	0.513504	947.083	-0.201545	0.0978651	-2.05941	0.0394545	0.18515	947.083	-0.0795532	0.0973751	-0.816977	0.413942	0.72882	947.083	-0.0633148	0.0980316	-0.645861	0.518369	0.763022
ENSDARG00000061764	ahnak	TRUE	92.3557	-0.916766	0.350586	-2.61495	0.00892408	0.0584244	92.3557	-0.480636	0.348194	-1.38037	0.167473	0.41071	92.3557	-0.441299	0.347323	-1.27057	0.203881	0.439512	92.3557	-0.968065	0.350543	-2.76162	0.00575156	0.0592525	92.3557	-0.982864	0.350243	-2.80623	0.00501244	0.051062	92.3557	-1.02616	0.349242	-2.93825	0.00330075	0.0461161	92.3557	-0.62921	0.349792	-1.79881	0.0720484	0.265849
ENSDARG00000037655	pls3	TRUE	105.417	-0.0394671	0.364485	-0.108282	0.913772	0.962878	105.417	0.296447	0.362808	0.817091	0.413876	0.681446	105.417	-0.0926525	0.363214	-0.255091	0.798653	0.903775	105.417	0.340427	0.362962	0.937915	0.348288	0.649773	105.417	0.532105	0.362222	1.469	0.141832	0.384231	105.417	0.0826872	0.362691	0.227983	0.81966	0.939941	105.417	0.311062	0.363619	0.855461	0.392296	0.668738
ENSDARG00000098853	ehd1a	TRUE	328.865	1.06845	0.2776	3.84889	0.000118654	0.00216073	328.865	0.738261	0.277804	2.65749	0.00787253	0.0505761	328.865	1.06192	0.277217	3.83064	0.000127813	0.00251752	328.865	0.932235	0.277688	3.35713	0.000787555	0.0148516	328.865	0.0974462	0.278821	0.349493	0.726719	0.881253	328.865	0.381884	0.277933	1.37401	0.169438	0.491237	328.865	0.613425	0.278366	2.20366	0.0275482	0.14656
ENSDARG00000006865	glra4a	TRUE	34.1358	-0.319081	0.382446	-0.834317	0.404103	0.641903	34.1358	-0.503054	0.382664	-1.31461	0.188641	0.440575	34.1358	-0.475033	0.380122	-1.24969	0.211414	0.448653	34.1358	-0.281766	0.381479	-0.738615	0.460141	0.738127	34.1358	0.0445631	0.37821	0.117827	0.906205	0.964418	34.1358	-0.887998	0.383975	-2.31265	0.020742	0.151065	34.1358	-0.363207	0.38405	-0.945729	0.344287	0.626942
ENSDARG00000076811	ganabb	TRUE	174.831	-0.470821	0.135244	-3.48127	0.000499036	0.00670384	174.831	-0.246791	0.133018	-1.85532	0.0635512	0.223213	174.831	-0.198309	0.131694	-1.50584	0.132109	0.339809	174.831	-0.194827	0.133265	-1.46195	0.143754	0.417091	174.831	-0.437001	0.134237	-3.25543	0.00113219	0.0189013	174.831	-0.125752	0.131343	-0.957431	0.33835	0.67429	174.831	-0.31636	0.134913	-2.34491	0.0190315	0.115674
ENSDARG00000099970	malat1	TRUE	256481	0.184095	0.242448	0.759318	0.447662	0.677684	256481	0.0652821	0.242447	0.269263	0.787727	0.910743	256481	0.0637926	0.242447	0.26312	0.792458	0.901021	256481	-0.490818	0.242449	-2.02442	0.0429271	0.209167	256481	-0.272084	0.242448	-1.12223	0.261763	0.534818	256481	-0.240701	0.242448	-0.992797	0.320809	0.658845	256481	-0.732968	0.24245	-3.02317	0.00250142	0.027869
ENSDARG00000071336	mif	TRUE	170.213	-0.768301	0.259732	-2.95805	0.00309592	0.0273634	170.213	-0.320394	0.257373	-1.24486	0.213182	0.474574	170.213	-0.199608	0.256331	-0.77871	0.43615	0.671416	170.213	-0.0527788	0.256865	-0.205473	0.837203	0.936528	170.213	-0.379159	0.257625	-1.47174	0.14109	0.383247	170.213	0.201839	0.255469	0.79007	0.429487	0.73951	170.213	0.479033	0.255979	1.87138	0.0612928	0.241533
ENSDARG00000103019	gstp1.1	TRUE	25.3312	-0.352874	0.423902	-0.832443	0.405159	0.642919	25.3312	-0.093825	0.418529	-0.224178	0.822619	0.928458	25.3312	-0.658947	0.422443	-1.55985	0.118796	0.319219	25.3312	0.14614	0.417045	0.350419	0.726025	0.888119	25.3312	0.248127	0.415384	0.597343	0.550278	0.777844	25.3312	-0.510904	0.420349	-1.21543	0.224202	0.56302	25.3312	0.261153	0.417643	0.625303	0.531773	0.772167
ENSDARG00000104068	gstp1.2	TRUE	489.746	-1.40225	0.346132	-4.05119	5.09587e-05	0.00107771	489.746	-1.52485	0.3461	-4.4058	1.05392e-05	0.000214247	489.746	-1.43616	0.345789	-4.15329	3.27731e-05	0.000852427	489.746	-1.02576	0.345744	-2.96683	0.00300887	0.0386168	489.746	-1.0266	0.345682	-2.96978	0.00298014	0.0367153	489.746	-1.06797	0.345531	-3.09081	0.0019961	0.0328032	489.746	-1.04567	0.345907	-3.02299	0.00250286	0.027869
ENSDARG00000013335	anxa6	TRUE	36.409	-1.23893	0.465833	-2.6596	0.00782327	0.0532656	36.409	-1.48106	0.46666	-3.17375	0.00150485	0.0141614	36.409	-0.839067	0.459681	-1.82532	0.0679524	0.230074	36.409	-1.08801	0.463883	-2.34544	0.0190049	0.128305	36.409	-0.694921	0.460444	-1.50924	0.131237	0.367312	36.409	-1.0344	0.460845	-2.24457	0.0247957	0.169715	36.409	-1.29969	0.467629	-2.77933	0.00544716	0.0485808
ENSDARG00000087693	atox1	TRUE	78.076	-0.13661	0.263116	-0.519201	0.60362	0.789818	78.076	0.058816	0.260557	0.225732	0.82141	0.927725	78.076	0.191043	0.258425	0.739262	0.459748	0.690475	78.076	0.284124	0.259788	1.09368	0.274097	0.581236	78.076	-0.0273205	0.261304	-0.104555	0.916729	0.968962	78.076	0.50109	0.257021	1.94961	0.051223	0.262407	78.076	0.612808	0.258934	2.36666	0.0179493	0.111311
ENSDARG00000036375	cyfip2	TRUE	440.839	-0.149425	0.164167	-0.910204	0.362715	0.605047	440.839	0.0373447	0.163605	0.228261	0.819444	0.926467	440.839	-0.232411	0.163629	-1.42036	0.155504	0.376022	440.839	-0.125496	0.164018	-0.765138	0.444189	0.726879	440.839	-0.126324	0.163886	-0.770803	0.440824	0.699789	440.839	-0.097105	0.163437	-0.594144	0.552416	0.81793	440.839	-0.386276	0.164898	-2.34252	0.019154	0.116144
ENSDARG00000040881	hnrnph1	TRUE	79.1871	0.683756	0.245814	2.78159	0.00540926	0.0408195	79.1871	0.314102	0.246931	1.27202	0.203365	0.461701	79.1871	0.169331	0.246357	0.687339	0.491869	0.712294	79.1871	0.150084	0.248569	0.603792	0.545982	0.793906	79.1871	0.142509	0.248148	0.57429	0.565772	0.788226	79.1871	0.50403	0.244719	2.05962	0.0394347	0.224742	79.1871	-0.0828486	0.251719	-0.329132	0.742056	0.892927
ENSDARG00000104138	igfbp7	TRUE	0.558863	1.85111	2.39523	0.772834	0.439621	NA	0.558863	2.66988	2.34349	1.13928	0.254588	NA	0.558863	-0.0108041	2.43542	-0.00443624	0.99646	NA	0.558863	2.43356	2.35748	1.03227	0.301945	NA	0.558863	0.278489	2.43542	0.114349	0.908961	NA	0.558863	0.640973	2.42402	0.264425	0.791452	NA	0.558863	1.39403	2.42403	0.575086	0.565233	NA
ENSDARG00000041215	cetn4	TRUE	75.0018	2.50702	0.305559	8.2047	2.31176e-16	8.37361e-14	75.0018	1.18118	0.310865	3.79967	0.000144892	0.00203277	75.0018	1.6984	0.306932	5.53346	3.13973e-08	2.48175e-06	75.0018	1.55113	0.309239	5.01596	5.27687e-07	4.25821e-05	75.0018	1.51835	0.309014	4.91355	8.94438e-07	8.36839e-05	75.0018	1.34264	0.308475	4.35252	1.34583e-05	0.000770411	75.0018	1.70892	0.30933	5.52459	3.3026e-08	3.38137e-06
ENSDARG00000088439	gm2a	TRUE	44.1411	0.0916123	0.340601	0.268972	0.787951	0.900244	44.1411	0.458682	0.335725	1.36624	0.171862	0.416525	44.1411	0.50621	0.333656	1.51716	0.129226	0.336095	44.1411	0.451603	0.336564	1.3418	0.179659	0.47046	44.1411	0.721815	0.33403	2.16093	0.0307007	0.159037	44.1411	0.487243	0.333724	1.46002	0.144285	0.455638	44.1411	0.592082	0.336838	1.75777	0.0787873	0.28037
ENSDARG00000039502	eef1a1a	TRUE	2001.12	-0.449081	0.14081	-3.18926	0.00142636	0.015385	2001.12	-0.928471	0.140991	-6.58534	4.53839e-11	2.86119e-09	2001.12	-0.537904	0.140668	-3.82394	0.000131339	0.00257861	2001.12	-0.476965	0.140796	-3.38764	0.000704961	0.013653	2001.12	-0.446638	0.140743	-3.17343	0.00150651	0.0228299	2001.12	-0.0584778	0.140506	-0.416193	0.677269	0.883989	2001.12	-0.236486	0.140766	-1.67999	0.0929589	0.309013
ENSDARG00000044968	vcla	TRUE	6.30846	-0.0293561	1.29804	-0.0226157	0.981957	0.993204	6.30846	0.679885	1.28793	0.52789	0.597575	0.810574	6.30846	-2.70852	1.38023	-1.96237	0.049719	0.189682	6.30846	-0.245114	1.30058	-0.188465	0.850512	0.942812	6.30846	0.728841	1.28765	0.566025	0.571377	0.791493	6.30846	-2.07573	1.34343	-1.5451	0.122322	0.419681	6.30846	0.105938	1.29775	0.081632	0.934939	0.977871
ENSDARG00000022183	gsto1	TRUE	36.0969	-0.115756	0.313898	-0.368769	0.7123	0.858093	36.0969	-1.03264	0.323152	-3.19552	0.00139581	0.0132985	36.0969	-0.138165	0.310604	-0.444826	0.656446	0.822308	36.0969	-0.430029	0.316499	-1.35871	0.174239	0.462766	36.0969	-0.470731	0.316203	-1.4887	0.136567	0.375694	36.0969	-0.460673	0.31316	-1.47105	0.141278	0.449974	36.0969	-0.538803	0.319959	-1.68398	0.0921862	0.307242
ENSDARG00000009640	psmb1	TRUE	348.208	-0.18965	0.170273	-1.1138	0.265366	0.511972	348.208	0.636386	0.167574	3.79764	0.000146081	0.00204514	348.208	0.923396	0.1667	5.53927	3.03727e-08	2.4112e-06	348.208	0.807834	0.167434	4.82479	1.40148e-06	9.536e-05	348.208	0.26922	0.16843	1.59841	0.109951	0.330809	348.208	0.770599	0.166913	4.61677	3.89751e-06	0.00027528	348.208	0.963327	0.167472	5.75217	8.81062e-09	1.1948e-06
ENSDARG00000007795	cst3	TRUE	7738.82	0.321238	0.283353	1.1337	0.25692	0.502588	7738.82	0.542859	0.283331	1.91599	0.055367	0.204192	7738.82	0.476583	0.283322	1.68212	0.0925447	0.276876	7738.82	0.489708	0.283339	1.72834	0.0839269	0.310549	7738.82	0.436609	0.283338	1.54095	0.123329	0.354643	7738.82	0.723503	0.283312	2.55373	0.0106576	0.0991575	7738.82	0.59883	0.283344	2.11344	0.034563	0.168351
ENSDARG00000003829	galnt2	TRUE	128.988	0.25447	0.244226	1.04195	0.297436	0.542988	128.988	0.0653636	0.244345	0.267505	0.78908	0.91142	128.988	-0.00728888	0.243684	-0.0299111	0.976138	0.991402	128.988	0.297527	0.243841	1.22017	0.2224	0.522847	128.988	0.402974	0.243224	1.6568	0.0975592	0.30835	128.988	-0.0803902	0.243926	-0.329568	0.741727	0.91	128.988	0.134362	0.245199	0.547973	0.583711	0.804941
ENSDARG00000013968	psap	TRUE	1577.97	0.301499	0.134754	2.23739	0.0252605	0.118132	1577.97	0.658507	0.13448	4.89669	9.74644e-07	2.6028e-05	1577.97	0.754763	0.13434	5.61831	1.92832e-08	1.66868e-06	1577.97	0.297284	0.134721	2.20667	0.0273374	0.161367	1577.97	0.138518	0.134769	1.02781	0.304038	0.579048	1577.97	0.320823	0.134518	2.38497	0.0170805	0.133588	1577.97	0.101301	0.134982	0.750476	0.452968	0.717579
ENSDARG00000008816	glud1a	TRUE	22.0709	0.3582	0.397795	0.900463	0.367874	0.608989	22.0709	0.146336	0.398377	0.367331	0.713372	0.874088	22.0709	0.132427	0.395677	0.334684	0.737863	0.870167	22.0709	0.155151	0.399555	0.388311	0.697786	0.873789	22.0709	0.305917	0.396823	0.770915	0.440757	0.699767	22.0709	-0.307718	0.400946	-0.767481	0.442796	0.748221	22.0709	-0.305254	0.409917	-0.744674	0.456469	0.720394
ENSDARG00000029663	rab1ab	TRUE	759.802	0.00855776	0.128112	0.066799	0.946742	0.978367	759.802	0.185059	0.127677	1.44943	0.147217	0.380793	759.802	0.298805	0.127298	2.34728	0.018911	0.101707	759.802	0.13861	0.127852	1.08414	0.278302	0.585792	759.802	-0.0143263	0.12795	-0.111968	0.910848	0.966433	759.802	0.156158	0.127433	1.22541	0.22042	0.559751	759.802	0.203284	0.128001	1.58814	0.112254	0.344087
ENSDARG00000091699	capn2a	TRUE	6.99796	-0.429432	0.600746	-0.71483	0.474714	0.69919	6.99796	-0.0179385	0.584256	-0.0307031	0.975506	0.991077	6.99796	-0.602307	0.593278	-1.01522	0.310001	0.558361	6.99796	0.249044	0.580593	0.428947	0.667962	0.860681	6.99796	-0.912082	0.61432	-1.4847	0.137623	0.377634	6.99796	-0.331707	0.585465	-0.56657	0.571006	0.82658	6.99796	-0.633726	0.611956	-1.03557	0.300401	0.589149
ENSDARG00000070076	actr2b	TRUE	43.1992	-0.0633723	0.268266	-0.23623	0.813255	0.912805	43.1992	0.0334862	0.265347	0.126198	0.899575	0.962685	43.1992	0.220157	0.261569	0.841677	0.399969	0.641348	43.1992	-0.0339773	0.267137	-0.127191	0.898789	0.963273	43.1992	0.0856766	0.265184	0.323084	0.746632	0.891218	43.1992	-0.0957301	0.264078	-0.362508	0.716973	0.898407	43.1992	0.143395	0.267063	0.536931	0.591315	0.809366
ENSDARG00000060410	thbs2a	TRUE	4.477	-0.006678	0.667868	-0.00999899	0.992022	0.997807	4.477	-0.665361	0.689073	-0.965589	0.33425	0.610463	4.477	-1.20001	0.706697	-1.69806	0.0894971	0.271815	4.477	-0.103814	0.668851	-0.155213	0.876653	0.954393	4.477	-0.209696	0.67087	-0.312573	0.754605	0.895822	4.477	0.269697	0.645918	0.417541	0.676283	NA	4.477	0.0334289	0.670086	0.0498876	0.960212	0.98716
ENSDARG00000019845	pdlim1	TRUE	8.0387	0.601076	0.767264	0.783402	0.433391	0.665427	8.0387	0.93112	0.7589	1.22693	0.219847	0.483031	8.0387	0.306623	0.765048	0.400789	0.688576	0.841472	8.0387	0.556001	0.766893	0.725004	0.468449	0.744254	8.0387	0.72245	0.762542	0.947422	0.343424	0.616198	8.0387	0.435767	0.76258	0.571438	0.567703	0.824534	8.0387	0.463432	0.772587	0.599844	0.54861	0.782468
ENSDARG00000002071	adss2	TRUE	35.7852	-0.450057	0.280759	-1.603	0.108934	0.301436	35.7852	-0.606127	0.280582	-2.16025	0.0307533	0.136148	35.7852	-0.28249	0.274646	-1.02856	0.303687	0.551413	35.7852	-0.776129	0.284295	-2.73001	0.00633317	0.0633219	35.7852	-0.459843	0.279275	-1.64656	0.0996489	0.312383	35.7852	-0.536125	0.276862	-1.93643	0.0528146	0.267506	35.7852	-0.905618	0.289167	-3.13181	0.00173731	0.0214565
ENSDARG00000077383	anxa11a	TRUE	33.9714	0.190164	0.319659	0.594897	0.551912	0.755853	33.9714	0.0820734	0.319012	0.257274	0.796967	0.915745	33.9714	0.464182	0.313407	1.48109	0.138583	0.350276	33.9714	-0.0488726	0.321724	-0.151908	0.879259	0.955483	33.9714	-0.108296	0.321658	-0.336681	0.736357	0.886393	33.9714	0.129631	0.315989	0.410238	0.681631	0.885452	33.9714	0.125238	0.321688	0.389315	0.697043	0.867658
ENSDARG00000039466	hnrnph3	TRUE	28.8899	0.265119	0.283712	0.934466	0.350064	0.594251	28.8899	-0.218658	0.287872	-0.759566	0.447514	0.707745	28.8899	-0.155177	0.283843	-0.546701	0.584584	0.775158	28.8899	-0.0721937	0.287257	-0.251321	0.801566	0.919902	28.8899	-0.218473	0.288552	-0.757137	0.448968	0.704764	28.8899	-0.0710081	0.282583	-0.251282	0.801596	0.931789	28.8899	-0.591089	0.299533	-1.97337	0.0484531	0.208291
ENSDARG00000005423	pgam1a	TRUE	346.329	0.776798	0.26785	2.90013	0.00373008	0.0313429	346.329	-0.447901	0.268933	-1.66547	0.0958189	0.289932	346.329	-0.269155	0.268397	-1.00283	0.315944	0.56467	346.329	-0.773301	0.269633	-2.86798	0.004131	0.0475938	346.329	-1.02076	0.26997	-3.78099	0.000156204	0.00461864	346.329	-0.652836	0.268864	-2.42813	0.0151769	0.123544	346.329	-0.691995	0.269821	-2.56465	0.0103281	0.0763893
ENSDARG00000036282	rnaset2	TRUE	80.7103	0.308698	0.289606	1.06593	0.286457	0.533545	80.7103	0.830898	0.285921	2.90604	0.00366038	0.0283191	80.7103	0.96775	0.284462	3.40203	0.000668866	0.00927097	80.7103	0.660048	0.287173	2.29843	0.0215374	0.139224	80.7103	0.681635	0.286694	2.37757	0.017427	0.112598	80.7103	0.511976	0.28619	1.78894	0.073625	0.320322	80.7103	0.490682	0.28914	1.69704	0.0896896	0.302615
ENSDARG00000038473	ube2d3	TRUE	262.916	-0.0564518	0.113386	-0.497871	0.618575	0.799625	262.916	0.129218	0.111919	1.15457	0.248268	0.515315	262.916	0.0873594	0.111216	0.785493	0.432165	0.668323	262.916	-0.0640054	0.113114	-0.565851	0.571495	0.807491	262.916	-0.0298461	0.112682	-0.26487	0.79111	0.913448	262.916	0.101352	0.111124	0.91206	0.361737	0.692755	262.916	0.174937	0.112818	1.55061	0.120995	0.35819
ENSDARG00000041083	anpeplb	TRUE	5.95593	0.942829	0.683183	1.38005	0.16757	0.393486	5.95593	0.195431	0.70133	0.278658	0.780508	0.906716	5.95593	1.17457	0.669374	1.75472	0.0793069	0.253158	5.95593	1.12114	0.677215	1.65551	0.0978207	0.33618	5.95593	0.781547	0.683999	1.14262	0.253198	0.525527	5.95593	0.410463	0.685846	0.598476	0.549522	0.815971	5.95593	0.19683	0.712532	0.27624	0.782364	0.911591
ENSDARG00000026829	cotl1	TRUE	149.826	-0.469111	0.21927	-2.13942	0.0324014	0.139672	149.826	0.478686	0.214408	2.23259	0.0255759	0.119354	149.826	0.100297	0.2148	0.466931	0.640549	0.811587	149.826	0.160709	0.215825	0.744627	0.456497	0.736135	149.826	0.280066	0.215109	1.30197	0.192926	0.45477	149.826	0.256788	0.214307	1.19823	0.230829	0.569522	149.826	0.406108	0.215556	1.884	0.059565	0.236837
ENSDARG00000041182	rpl4	TRUE	1105.38	-0.457512	0.157491	-2.905	0.00367253	0.0309873	1105.38	-0.104008	0.157023	-0.662376	0.507731	0.753221	1105.38	0.156668	0.156688	0.99987	0.317373	0.565303	1105.38	0.156854	0.156903	0.999688	0.317461	0.621531	1105.38	0.0620618	0.156912	0.39552	0.692459	0.862934	1105.38	0.195938	0.156668	1.25066	0.21106	0.549709	1105.38	0.425469	0.156843	2.71271	0.0066735	0.0560054
ENSDARG00000014215	cdh13	TRUE	75.3348	0.151506	0.187056	0.809951	0.417968	0.653877	75.3348	-0.190547	0.188397	-1.01141	0.311819	0.587651	75.3348	-0.374259	0.187947	-1.9913	0.046448	0.181372	75.3348	-0.426019	0.191484	-2.22483	0.0260929	0.156502	75.3348	-0.289645	0.1896	-1.52766	0.126596	0.360186	75.3348	-0.0961772	0.185799	-0.517641	0.604708	0.844904	75.3348	-0.22468	0.191166	-1.17531	0.239869	0.52454
ENSDARG00000056531	nutf2	TRUE	175.024	-0.743609	0.269521	-2.75901	0.00579775	0.0429219	175.024	-0.156276	0.266899	-0.585526	0.558194	0.787508	175.024	0.248206	0.265461	0.934998	0.349789	0.596732	175.024	0.0355742	0.26665	0.133412	0.893868	0.961176	175.024	-0.327513	0.267447	-1.22459	0.220729	0.489578	175.024	0.161749	0.265614	0.608962	0.54255	0.812279	175.024	0.135899	0.266848	0.509275	0.610559	0.820908
ENSDARG00000078738	nampt3.2	TRUE	14.1142	1.4387	0.728802	1.97406	0.0483746	0.181116	14.1142	0.907167	0.733369	1.23698	0.216093	0.478386	14.1142	1.20468	0.727011	1.65703	0.0975131	0.285231	14.1142	1.55609	0.726989	2.14046	0.0323173	0.177485	14.1142	1.71025	0.724932	2.35919	0.0183148	0.116324	14.1142	0.307191	0.738657	0.415878	0.6775	0.884046	14.1142	1.63406	0.727952	2.24474	0.0247846	0.137017
ENSDARG00000076694	nampt3.1	TRUE	0.0302321	0.399415	5.88922	0.0678215	0.945928	NA	0.0302321	0	5.88922	0	1	NA	0.0302321	0	5.88922	0	1	NA	0.0302321	0	5.88922	0	1	NA	0.0302321	0	5.88922	0	1	NA	0.0302321	0	5.88922	0	1	NA	0.0302321	0	5.88922	0	1	NA
ENSDARG00000099336	mvda	TRUE	16.6658	-1.29007	0.447695	-2.88159	0.00395669	0.0326263	16.6658	-0.952399	0.432875	-2.20017	0.0277947	0.126392	16.6658	-0.455916	0.418535	-1.08931	0.276015	0.522008	16.6658	-0.609853	0.427485	-1.42661	0.153693	0.432453	16.6658	-0.0699857	0.416914	-0.167866	0.866689	0.947835	16.6658	-0.300692	0.416036	-0.722754	0.469831	0.769076	16.6658	0.426975	0.413542	1.03248	0.301846	0.590549
ENSDARG00000099730	pkma	TRUE	97.341	1.69839	0.469979	3.61375	0.000301797	0.0045206	97.341	0.328931	0.472242	0.696531	0.486096	0.735336	97.341	0.852753	0.470585	1.81211	0.0699687	0.23466	97.341	-0.026163	0.473693	-0.055232	0.955954	0.98489	97.341	-0.279519	0.474381	-0.589229	0.555708	0.781812	97.341	-0.267738	0.473297	-0.565687	0.571607	0.827061	97.341	-0.342858	0.47588	-0.720471	0.471235	0.731416
ENSDARG00000036291	nucb2b	TRUE	21.8115	0.950146	0.484465	1.96123	0.0498524	0.184599	21.8115	0.189504	0.491347	0.385682	0.699732	0.867189	21.8115	1.32132	0.478764	2.75985	0.00578272	0.0454496	21.8115	0.481189	0.488835	0.984359	0.324939	0.628806	21.8115	0.498911	0.487769	1.02284	0.306382	0.581621	21.8115	0.164694	0.488336	0.337256	0.735924	0.907826	21.8115	0.284816	0.493943	0.576616	0.564199	0.793047
ENSDARG00000017105	vaspb	TRUE	85.3414	0.322093	0.220788	1.45884	0.14461	0.357968	85.3414	-0.0379191	0.222072	-0.170752	0.864419	0.949127	85.3414	-0.032366	0.220455	-0.146814	0.883278	0.94886	85.3414	0.187932	0.221227	0.849495	0.395606	0.688136	85.3414	0.345526	0.219862	1.57156	0.116053	0.342205	85.3414	0.195567	0.219143	0.892418	0.372169	0.701005	85.3414	0.214204	0.222212	0.963967	0.335063	0.618864
ENSDARG00000069142	aars1	TRUE	244.115	-0.19366	0.203282	-0.952665	0.34076	0.585276	244.115	-0.25278	0.203021	-1.2451	0.213096	0.474495	244.115	0.0273289	0.201867	0.135381	0.892311	0.953347	244.115	-0.133147	0.202963	-0.656016	0.511814	0.772332	244.115	-0.302547	0.203203	-1.48889	0.136516	0.375694	244.115	-0.193488	0.20229	-0.956487	0.338826	0.674518	244.115	-0.0470357	0.203197	-0.231478	0.816943	0.927402
ENSDARG00000068275	ptx3a	TRUE	6.74756	1.62352	0.600766	2.70241	0.00688379	0.0483564	6.74756	1.37315	0.602482	2.27916	0.0226573	0.109399	6.74756	0.811551	0.61063	1.32904	0.183836	0.414249	6.74756	1.17446	0.609957	1.92549	0.0541685	0.239735	6.74756	1.39338	0.602997	2.31077	0.0208458	0.125652	6.74756	0.836761	0.609082	1.37381	0.169502	0.491304	6.74756	0.571008	0.636936	0.896492	0.36999	0.649945
ENSDARG00000005115	calub	TRUE	50.0966	-0.0994839	0.236584	-0.420502	0.674119	0.834875	50.0966	-0.170783	0.235428	-0.725414	0.468198	0.722777	50.0966	-0.0167125	0.231581	-0.0721671	0.942469	0.975616	50.0966	0.137281	0.233304	0.588421	0.55625	0.799947	50.0966	-0.0515422	0.234588	-0.219714	0.826094	0.929098	50.0966	0.00437033	0.231234	0.0189	0.984921	0.997145	50.0966	0.29523	0.233429	1.26475	0.20596	0.481662
ENSDARG00000022437	cd81b	TRUE	1.06026	1.99286	1.65109	1.20699	0.227435	NA	1.06026	1.12232	1.67462	0.670195	0.502733	NA	1.06026	0.0874973	1.71771	0.0509385	0.959375	NA	1.06026	-1.54853	1.81539	-0.853004	0.393657	NA	1.06026	-0.615718	1.80807	-0.340539	0.733451	NA	1.06026	-0.404432	1.75493	-0.230454	0.817739	NA	1.06026	0.117694	1.7525	0.0671576	0.946456	NA
ENSDARG00000103007	rps3	TRUE	1006.74	-0.301651	0.177253	-1.70181	0.0887905	0.264724	1006.74	-0.0943995	0.176938	-0.533516	0.593676	0.809002	1006.74	0.120779	0.17663	0.683798	0.494103	0.713188	1006.74	0.235582	0.176773	1.33268	0.182636	0.473445	1006.74	0.00909836	0.176872	0.0514404	0.958975	0.984384	1006.74	0.293317	0.176541	1.66147	0.09662	0.371055	1006.74	0.490774	0.176724	2.77706	0.00548523	0.0487293
ENSDARG00000100057	ppfibp1b	TRUE	52.0613	0.283385	0.278029	1.01926	0.308079	0.55378	52.0613	0.17856	0.277524	0.643403	0.519963	0.762335	52.0613	0.474219	0.273734	1.73241	0.0832006	0.260576	52.0613	0.0699878	0.279373	0.250518	0.802187	0.920159	52.0613	0.260778	0.277099	0.941099	0.346654	0.619199	52.0613	0.342231	0.274469	1.24689	0.212439	0.551358	52.0613	0.177364	0.279997	0.63345	0.52644	0.768704
ENSDARG00000101074	glud1b	TRUE	114.134	0.247884	0.223641	1.1084	0.267688	0.51436	114.134	-0.0709108	0.224327	-0.316105	0.751923	0.892199	114.134	-0.181422	0.223722	-0.810924	0.417409	0.656514	114.134	-0.334654	0.226181	-1.47958	0.138985	0.408895	114.134	-0.23121	0.225222	-1.02659	0.304615	0.579688	114.134	0.0321526	0.222875	0.144263	0.885293	0.963168	114.134	-0.164478	0.2262	-0.727134	0.467144	0.728833
ENSDARG00000039173	NA	TRUE	0.237448	1.78311	3.89925	0.457296	0.647459	NA	0.237448	0.620121	3.91606	0.158353	0.874178	NA	0.237448	0	3.92081	0	1	NA	0.237448	0.320943	3.92081	0.0818564	0.934761	NA	0.237448	0	3.92081	0	1	NA	0.237448	-0.0511227	3.91944	-0.0130434	0.989593	NA	0.237448	1.71288	3.90263	0.438904	0.660731	NA
ENSDARG00000074306	ctslb	TRUE	4.80801	1.81968	0.848724	2.14401	0.0320318	0.138531	4.80801	1.30068	0.857974	1.51599	0.129522	0.35236	4.80801	0.0804537	0.898426	0.0895496	0.928645	0.969931	4.80801	1.9809	0.843778	2.34766	0.0188919	0.127796	4.80801	2.20424	0.838374	2.62918	0.00855908	0.0713035	4.80801	-0.060748	0.904035	-0.0671965	0.946425	0.983654	4.80801	1.77675	0.852377	2.08447	0.0371175	0.175943
ENSDARG00000071426	lrrc59	TRUE	126.269	0.465174	0.243316	1.91181	0.0559007	0.197779	126.269	0.546536	0.242362	2.25504	0.0241311	0.114407	126.269	0.772543	0.240865	3.20737	0.00133955	0.01578	126.269	0.501835	0.242908	2.06595	0.0388336	0.197192	126.269	0.256382	0.243636	1.05232	0.292654	0.567919	126.269	0.340986	0.242178	1.408	0.159132	0.477281	126.269	0.80604	0.242411	3.3251	0.000883861	0.0127816
ENSDARG00000076225	tha1	TRUE	23.7055	-0.523149	0.400839	-1.30514	0.191846	0.425716	23.7055	0.272899	0.384811	0.709176	0.478216	0.730251	23.7055	0.367177	0.38116	0.963314	0.33539	0.583701	23.7055	0.24451	0.386411	0.632772	0.526883	0.782365	23.7055	0.883611	0.379008	2.33138	0.0197333	0.121202	23.7055	-0.315047	0.389138	-0.809602	0.418169	0.731917	23.7055	0.13295	0.390443	0.34051	0.733473	0.889185
ENSDARG00000089750	si:dkey-26g8.5	TRUE	0.278689	1.23354	4.70002	0.262454	0.792971	NA	0.278689	0	4.70324	0	1	NA	0.278689	0.470058	4.70324	0.0999435	0.920389	NA	0.278689	0	4.70324	0	1	NA	0.278689	0.278456	4.70324	0.0592051	0.952789	NA	0.278689	0	4.70324	0	1	NA	0.278689	2.64892	4.66268	0.568112	0.569959	NA
ENSDARG00000074849	rac1a	TRUE	96.0127	-0.207116	0.221086	-0.936811	0.348856	0.593172	96.0127	-0.0629685	0.21915	-0.28733	0.77386	0.902625	96.0127	-0.0487989	0.217783	-0.224072	0.822702	0.916684	96.0127	-0.0861625	0.219871	-0.391877	0.695149	0.87299	96.0127	0.0191922	0.218844	0.0876981	0.930117	0.972392	96.0127	0.0597425	0.217242	0.275004	0.783313	0.925133	96.0127	0.134004	0.219586	0.610256	0.541692	0.778322
ENSDARG00000045172	minpp1b	TRUE	11.8375	-0.654467	0.483423	-1.35382	0.175794	0.404482	11.8375	0.776434	0.446562	1.73869	0.0820892	0.263644	11.8375	0.400065	0.448385	0.892235	0.372267	0.616584	11.8375	-0.224703	0.467665	-0.480479	0.630887	0.840156	11.8375	-0.20374	0.46563	-0.437556	0.661708	0.845566	11.8375	-0.0716679	0.455889	-0.157205	0.875083	0.959799	11.8375	-0.103865	0.468963	-0.221477	0.824721	0.930612
ENSDARG00000087657	fasn	TRUE	555.761	0.288831	0.174495	1.65524	0.0978754	0.282304	555.761	-0.447089	0.175269	-2.55088	0.0107452	0.0634989	555.761	0.00812456	0.17436	0.0465963	0.962835	0.985614	555.761	0.13018	0.174607	0.745558	0.455935	0.735656	555.761	0.00920004	0.174655	0.0526755	0.95799	0.984057	555.761	-0.134093	0.174509	-0.7684	0.442249	0.748084	555.761	-0.219396	0.175343	-1.25124	0.210848	0.488022
ENSDARG00000073810	thbs2b	TRUE	19.2004	-0.200095	0.490931	-0.407584	0.683579	0.840985	19.2004	-0.70066	0.495785	-1.41323	0.157587	0.396045	19.2004	-0.427936	0.488721	-0.875624	0.381235	0.624268	19.2004	-0.172234	0.489791	-0.351648	0.725103	0.88779	19.2004	0.0780272	0.486256	0.160465	0.872514	0.949752	19.2004	-1.08379	0.497818	-2.17708	0.0294749	0.188431	19.2004	-0.246801	0.493045	-0.500566	0.616677	0.823555
ENSDARG00000045129	fkbp10b	TRUE	4.46383	0.658455	0.762032	0.864078	0.387545	0.627595	4.46383	-0.574663	0.798453	-0.71972	0.471697	0.725481	4.46383	-0.772528	0.796835	-0.969495	0.332298	0.580338	4.46383	-0.309253	0.791299	-0.390817	0.695933	0.87344	4.46383	0.559405	0.761219	0.734881	0.462412	0.716615	4.46383	-0.0557765	0.769545	-0.0724799	0.94222	NA	4.46383	-0.0330033	0.786909	-0.0419404	0.966546	0.988913
ENSDARG00000055652	aclyb	TRUE	39.8824	0.278359	0.357079	0.779545	0.435659	0.667127	39.8824	-0.0493085	0.358643	-0.137486	0.890646	0.959088	39.8824	0.0563485	0.355493	0.158508	0.874056	0.944231	39.8824	0.493884	0.354796	1.39202	0.163915	0.447308	39.8824	0.819376	0.352172	2.32664	0.0199845	0.122133	39.8824	0.146951	0.354726	0.414266	0.678679	0.884352	39.8824	0.0484276	0.360482	0.134341	0.893133	0.961592
ENSDARG00000016443	eif3c	TRUE	975.697	-0.00201289	0.103512	-0.0194459	0.984485	0.994267	975.697	-0.0499102	0.103374	-0.482813	0.629228	0.829199	975.697	0.194667	0.102857	1.89259	0.0584123	0.210033	975.697	0.0147855	0.103414	0.142974	0.88631	0.95825	975.697	-0.105475	0.103467	-1.01941	0.308008	0.583337	975.697	0.101562	0.102939	0.986623	0.323828	0.661738	975.697	-0.0226146	0.1037	-0.218078	0.827368	0.931802
ENSDARG00000033537	p4ha1a	TRUE	21.5589	0.248364	0.456228	0.544387	0.586176	0.778505	21.5589	-0.463351	0.463055	-1.00064	0.317001	0.592819	21.5589	0.110929	0.453651	0.244525	0.806824	0.907992	21.5589	-0.263588	0.461622	-0.571004	0.567997	0.806176	21.5589	-0.134605	0.459023	-0.293243	0.769337	0.901976	21.5589	-0.127923	0.45579	-0.280663	0.778969	0.923418	21.5589	-0.412236	0.46656	-0.883566	0.376931	0.65588
ENSDARG00000034470	aldoab	TRUE	30.0495	-0.400569	0.436971	-0.916695	0.359303	0.602402	30.0495	-0.619721	0.437494	-1.41652	0.156622	0.394366	30.0495	-1.14984	0.44027	-2.61166	0.00901044	0.0631319	30.0495	-0.484935	0.437167	-1.10927	0.267316	0.573436	30.0495	-0.224419	0.434527	-0.516468	0.605527	0.811722	30.0495	-1.60921	0.445872	-3.60913	0.000307222	0.0085415	30.0495	-1.00113	0.444806	-2.25071	0.0244038	0.136011
ENSDARG00000043820	nme2a	TRUE	243.939	-0.507027	0.382266	-1.32637	0.184717	0.416377	243.939	-1.81641	0.384661	-4.72211	2.33408e-06	5.69149e-05	243.939	-1.07143	0.382489	-2.8012	0.00509136	0.0415495	243.939	-0.517582	0.382204	-1.3542	0.175671	0.464298	243.939	-0.498621	0.382075	-1.30503	0.191881	0.453633	243.939	-0.446028	0.381722	-1.16846	0.24262	0.582526	243.939	-0.287616	0.382136	-0.752655	0.451658	0.716778
ENSDARG00000098785	glrx3	TRUE	112.335	-0.349343	0.22482	-1.55388	0.120213	0.318126	112.335	-0.337551	0.223891	-1.50766	0.131642	0.355748	112.335	-0.16623	0.222031	-0.74868	0.45405	0.68647	112.335	-0.236823	0.223878	-1.05782	0.290137	0.596569	112.335	-0.363575	0.224156	-1.62197	0.104809	0.321432	112.335	-0.129383	0.221867	-0.583154	0.55979	0.820649	112.335	-0.13704	0.224261	-0.611075	0.54115	0.777951
ENSDARG00000015315	psmc5	TRUE	157.995	-0.312253	0.211798	-1.4743	0.140402	0.351482	157.995	-0.173437	0.210449	-0.824129	0.409866	0.678637	157.995	0.157232	0.208486	0.754161	0.450753	0.683501	157.995	0.148176	0.209603	0.706938	0.479605	0.752352	157.995	0.122785	0.209428	0.586285	0.557684	0.783281	157.995	0.0686166	0.208724	0.328743	0.74235	0.910345	157.995	0.240483	0.2099	1.1457	0.251918	0.539097
ENSDARG00000002632	anxa11b	TRUE	101.752	-0.435765	0.188835	-2.30766	0.0210183	0.104944	101.752	-0.346544	0.186879	-1.85438	0.0636848	0.223604	101.752	0.0554388	0.183189	0.302632	0.762171	0.883665	101.752	-0.235235	0.186805	-1.25925	0.207938	0.506559	101.752	-0.237354	0.186367	-1.27358	0.202811	0.467601	101.752	0.0481658	0.183168	0.26296	0.792582	0.928172	101.752	-0.0683605	0.186838	-0.365882	0.714453	0.877932
ENSDARG00000103394	kif5bb	TRUE	300.147	-0.014669	0.256385	-0.0572149	0.954374	0.981774	300.147	0.208491	0.255826	0.814972	0.415088	0.682068	300.147	0.177501	0.255556	0.694565	0.487328	0.709975	300.147	-0.0435553	0.256336	-0.169915	0.865077	0.94956	300.147	-0.291273	0.256627	-1.13501	0.256373	0.52906	300.147	-0.155262	0.255973	-0.606556	0.544145	0.81296	300.147	-0.27753	0.257115	-1.0794	0.28041	0.568754
ENSDARG00000098695	vclb	TRUE	1.24784	-0.252545	1.55231	-0.16269	0.870763	NA	1.24784	-0.536749	1.56117	-0.343812	0.730988	NA	1.24784	-0.482088	1.53906	-0.313235	0.754102	NA	1.24784	0.857962	1.4882	0.576509	0.564271	NA	1.24784	-1.31834	1.647	-0.800451	0.42345	NA	1.24784	-0.275807	1.52438	-0.180931	0.856422	NA	1.24784	0.601641	1.50608	0.399475	0.689543	NA
ENSDARG00000100535	ecm1a	TRUE	0.277382	1.64587	4.30014	0.382749	0.701906	NA	0.277382	0.751129	4.30978	0.174285	0.861641	NA	0.277382	0.836074	4.31094	0.193942	0.846221	NA	0.277382	0	4.31491	0	1	NA	0.277382	0.278451	4.31491	0.0645322	0.948546	NA	0.277382	2.00762	4.27361	0.46977	0.638519	NA	0.277382	0	4.31491	0	1	NA
ENSDARG00000005162	tpm3	TRUE	196.923	-0.0621027	0.158596	-0.391579	0.695369	0.847754	196.923	0.101307	0.157293	0.644067	0.519532	0.76226	196.923	0.146967	0.156332	0.940095	0.347169	0.594261	196.923	-0.127809	0.158603	-0.805841	0.420335	0.708137	196.923	0.0943357	0.157412	0.599292	0.548978	0.77727	196.923	0.00673529	0.156738	0.0429716	0.965724	0.990511	196.923	0.0979849	0.158373	0.618698	0.536116	0.775012
ENSDARG00000098075	sh3bgrl3	TRUE	236.601	-0.454359	0.207286	-2.19194	0.0283837	0.128307	236.601	-0.197928	0.206122	-0.960246	0.336931	0.613672	236.601	-0.450639	0.206122	-2.18628	0.0287952	0.133674	236.601	-0.0291917	0.205951	-0.141741	0.887284	0.958556	236.601	-0.27254	0.206358	-1.32072	0.186595	0.446532	236.601	-0.168854	0.205491	-0.821711	0.411241	0.727852	236.601	0.0272893	0.20624	0.132318	0.894733	0.962362
ENSDARG00000104889	kpnb1	TRUE	274.389	-0.468991	0.186379	-2.51633	0.0118584	0.0712005	274.389	-0.259939	0.185405	-1.402	0.160914	0.400717	274.389	-0.307704	0.184958	-1.66365	0.096183	0.282803	274.389	-0.427776	0.186084	-2.29883	0.0215143	0.139121	274.389	-0.374813	0.185735	-2.018	0.0435916	0.195247	274.389	-0.0423581	0.184459	-0.229634	0.818376	0.939183	274.389	-0.128151	0.185751	-0.689909	0.490251	0.745449
ENSDARG00000014287	eno2	TRUE	597.987	-0.213832	0.174374	-1.22628	0.220093	0.45937	597.987	-0.631555	0.174651	-3.6161	0.00029908	0.00373794	597.987	-0.670304	0.17442	-3.84304	0.00012152	0.00240916	597.987	-0.861944	0.175072	-4.92337	8.50661e-07	6.4364e-05	597.987	-0.62266	0.174659	-3.56501	0.000363847	0.00879727	597.987	-1.0217	0.174814	-5.84449	5.08132e-09	9.16736e-07	597.987	-1.24561	0.17605	-7.07534	1.49078e-12	5.55031e-10
ENSDARG00000032849	ndrg1a	TRUE	3583.46	0.565934	0.386512	1.46421	0.143137	0.355921	3583.46	1.50116	0.386454	3.88445	0.000102562	0.00153282	3583.46	-0.219939	0.386544	-0.568989	0.569363	0.764693	3583.46	-0.994056	0.386711	-2.57054	0.0101539	0.0859114	3583.46	-0.389401	0.386594	-1.00726	0.31381	0.588568	3583.46	-0.159364	0.386539	-0.412286	0.68013	0.884672	3583.46	0.0361429	0.386574	0.0934955	0.92551	0.97462
ENSDARG00000061351	tfpi2	TRUE	3.0599	-1.26309	0.935127	-1.35072	0.176786	0.405565	3.0599	-0.964292	0.909245	-1.06054	0.288898	0.562439	3.0599	0.163702	0.866473	0.188929	0.850149	0.930786	3.0599	-1.1316	0.92307	-1.22591	0.220232	0.520342	3.0599	-0.447537	0.889895	-0.50291	0.615027	0.817522	3.0599	-2.25416	0.975104	-2.31172	0.0207933	NA	3.0599	-2.12598	1.01648	-2.09151	0.0364824	0.173836
ENSDARG00000099183	fkbp10a	TRUE	8.64095	0.487182	0.602458	0.808657	0.418713	0.654434	8.64095	0.518588	0.597882	0.867375	0.385737	0.657532	8.64095	0.508368	0.59326	0.856906	0.391497	0.632989	8.64095	0.321401	0.604919	0.531313	0.595202	0.821624	8.64095	0.133435	0.608359	0.219336	0.826389	0.929153	8.64095	0.686943	0.589899	1.16451	0.244218	0.584327	8.64095	0.783594	0.59804	1.31027	0.190105	0.461666
ENSDARG00000062590	pleca	TRUE	595.948	0.301451	0.150439	2.00381	0.0450909	0.172418	595.948	-0.150686	0.150852	-0.998895	0.317846	0.593443	595.948	0.192187	0.150097	1.28042	0.200398	0.435522	595.948	0.0900352	0.150641	0.597679	0.550054	0.796413	595.948	0.19956	0.150393	1.32692	0.184535	0.443686	595.948	0.053264	0.150246	0.354513	0.722955	0.901112	595.948	-0.0734334	0.151174	-0.485753	0.627142	0.83032
ENSDARG00000087647	septin7a	TRUE	407.149	-0.711209	0.102759	-6.92116	4.47962e-12	7.54216e-10	407.149	-0.151634	0.100039	-1.51575	0.129582	0.352369	407.149	-0.202242	0.0994999	-2.03259	0.0420944	0.170832	407.149	-0.0906076	0.100152	-0.904696	0.365626	0.665102	407.149	-0.0561758	0.0998488	-0.562608	0.573702	0.79285	407.149	0.0802342	0.0988131	0.81198	0.416803	0.730991	407.149	0.107922	0.100076	1.0784	0.280853	0.568958
ENSDARG00000100392	rps18	TRUE	2750.51	-0.364516	0.142706	-2.55431	0.0106397	0.0658258	2750.51	-0.0165904	0.142495	-0.116428	0.907313	0.965735	2750.51	0.292485	0.14233	2.05498	0.0398813	0.165724	2750.51	0.39577	0.142395	2.77938	0.00544624	0.0571383	2750.51	0.089615	0.142463	0.62904	0.529323	0.762243	2750.51	0.35367	0.142316	2.4851	0.0129515	0.11118	2750.51	0.655924	0.142372	4.6071	4.08318e-06	0.000184981
ENSDARG00000035679	psma2b	TRUE	227.462	-0.0215793	0.17027	-0.126736	0.899149	0.956006	227.462	0.497693	0.167685	2.96802	0.00299724	0.0243321	227.462	0.642864	0.16664	3.85781	0.00011441	0.00230066	227.462	0.466837	0.168088	2.77733	0.00548071	0.0573756	227.462	0.380643	0.168128	2.26401	0.0235737	0.135558	227.462	0.578728	0.166778	3.47004	0.000520375	0.0127205	227.462	0.965682	0.167136	5.77782	7.56727e-09	1.0836e-06
ENSDARG00000035871	rpl30	TRUE	2553.72	-0.379098	0.15828	-2.39511	0.0166152	0.0900212	2553.72	0.0252902	0.158059	0.160004	0.872878	0.952378	2553.72	0.22249	0.157933	1.40876	0.158906	0.380404	2553.72	0.113315	0.158062	0.716904	0.473433	0.747933	2553.72	-0.0231545	0.15808	-0.146474	0.883547	0.954641	2553.72	0.429446	0.157888	2.71994	0.00652942	0.0734267	2553.72	0.698674	0.157946	4.42349	9.71177e-06	0.000368274
ENSDARG00000028533	macf1a	TRUE	1463.51	0.492243	0.14411	3.41573	0.000636102	0.00815996	1463.51	-0.473608	0.144631	-3.27459	0.00105816	0.0106062	1463.51	0.295577	0.144015	2.0524	0.040131	0.166151	1463.51	0.309519	0.144173	2.14685	0.0318048	0.175889	1463.51	0.0650025	0.144263	0.450584	0.652289	0.839809	1463.51	0.152033	0.144079	1.05521	0.29133	0.635244	1463.51	-0.166173	0.144603	-1.14917	0.250487	0.537405
ENSDARG00000030700	ctps1a	TRUE	276.495	-0.146025	0.190583	-0.766201	0.443556	0.674029	276.495	-0.0100863	0.189802	-0.0531409	0.95762	0.983645	276.495	0.00963376	0.189204	0.0509174	0.959391	0.983727	276.495	0.258297	0.189413	1.36367	0.172671	0.46056	276.495	0.34743	0.189073	1.83754	0.0661297	0.248156	276.495	-0.0299418	0.189278	-0.158189	0.874308	0.959687	276.495	0.246768	0.189841	1.29987	0.193646	0.465846
ENSDARG00000032575	ywhaz	TRUE	381.926	-0.736802	0.136193	-5.41	6.30258e-08	3.57721e-06	381.926	-0.48248	0.134991	-3.57417	0.000351339	0.00426011	381.926	-0.323419	0.134088	-2.41199	0.0158657	0.0914431	381.926	-0.276494	0.134728	-2.05224	0.0401466	0.201247	381.926	-0.513458	0.135129	-3.79975	0.000144839	0.00438549	381.926	-0.365304	0.134159	-2.72291	0.00647097	0.0731145	381.926	-0.0923032	0.134707	-0.685217	0.493207	0.746666
ENSDARG00000016350	cap1	TRUE	16.1287	-0.413587	0.65177	-0.63456	0.525716	0.737987	16.1287	-0.350992	0.647728	-0.541882	0.5879	0.805789	16.1287	-0.190743	0.641767	-0.297215	0.766302	0.885894	16.1287	0.162375	0.641698	0.25304	0.800238	0.919229	16.1287	1.29793	0.631196	2.05631	0.0397529	0.185945	16.1287	-0.122643	0.640827	-0.191382	0.848226	0.950589	16.1287	0.572202	0.63895	0.895535	0.370501	0.650052
ENSDARG00000011564	sfpq	TRUE	420.199	-0.593876	0.141883	-4.18568	2.84316e-05	0.000673502	420.199	-0.284002	0.140793	-2.01716	0.0436785	0.173305	420.199	-0.354867	0.140454	-2.52656	0.0115186	0.0735883	420.199	-0.182541	0.140784	-1.2966	0.194769	0.489118	420.199	-0.289785	0.140844	-2.05748	0.0396402	0.185662	420.199	-0.248206	0.140269	-1.76951	0.0768091	0.327816	420.199	-0.411589	0.1417	-2.90465	0.00367664	0.0365287
ENSDARG00000076126	actc1c	TRUE	0.0184192	0	5.88922	0	1	NA	0.0184192	0.506494	5.88666	0.086041	0.931434	NA	0.0184192	0	5.88922	0	1	NA	0.0184192	0	5.88922	0	1	NA	0.0184192	0	5.88922	0	1	NA	0.0184192	0	5.88922	0	1	NA	0.0184192	0	5.88922	0	1	NA
ENSDARG00000025269	pdcd6ip	TRUE	523.746	0.43438	0.17982	2.41565	0.0157074	0.086157	523.746	0.0967456	0.180051	0.537323	0.591044	0.807119	523.746	0.454273	0.179376	2.53252	0.0113247	0.0726941	523.746	0.151628	0.180108	0.841872	0.39986	0.691468	523.746	0.0660734	0.180115	0.366839	0.713739	0.874154	523.746	0.133563	0.179695	0.743275	0.457315	0.75852	523.746	0.232747	0.180245	1.29128	0.196606	0.469812
ENSDARG00000087198	cthrc1a	TRUE	3.95595	-0.608488	0.722962	-0.841659	0.399979	0.638236	3.95595	-1.86948	0.818561	-2.28386	0.0223799	0.108526	3.95595	-0.266039	0.682581	-0.389754	0.696718	0.845295	3.95595	0.124771	0.680343	0.183394	0.854489	0.944331	3.95595	0.612449	0.661524	0.925815	0.354542	0.626791	3.95595	0.33269	0.660767	0.50349	0.61462	NA	3.95595	0.238349	0.6826	0.349178	0.726956	0.88559
ENSDARG00000103791	nme2b.1	TRUE	632.573	-0.228407	0.194788	-1.17259	0.240959	0.485112	632.573	0.0161338	0.194245	0.0830588	0.933805	0.974911	632.573	0.512985	0.193552	2.65037	0.00804029	0.0580647	632.573	0.472744	0.193869	2.43847	0.0147496	0.110249	632.573	0.122372	0.194141	0.630325	0.528482	0.761541	632.573	0.539016	0.193535	2.78511	0.00535093	0.0644052	632.573	0.782243	0.193753	4.03733	5.40636e-05	0.00148599
ENSDARG00000103340	clic1	TRUE	44.5344	-1.30026	0.335946	-3.87044	0.000108638	0.00201516	44.5344	0.0857847	0.315509	0.271893	0.785704	0.909623	44.5344	-0.360693	0.317132	-1.13736	0.255388	0.49841	44.5344	-0.35815	0.320471	-1.11757	0.26375	0.569713	44.5344	-0.0284739	0.316641	-0.0899249	0.928347	0.971781	44.5344	0.447056	0.311649	1.43449	0.151434	0.466501	44.5344	0.533373	0.31425	1.69729	0.0896415	0.302553
ENSDARG00000003860	cbx3a	TRUE	283.83	-0.309485	0.194443	-1.59165	0.111464	0.305193	283.83	0.23568	0.19259	1.22374	0.221051	0.484484	283.83	0.231919	0.192117	1.20717	0.227365	0.468105	283.83	0.109257	0.193087	0.565846	0.571498	0.807491	283.83	0.047604	0.193048	0.246592	0.805224	0.920736	283.83	0.368527	0.191888	1.92053	0.0547905	0.272997	283.83	0.553728	0.192499	2.87652	0.00402083	0.0391323
ENSDARG00000099500	clec3bb	TRUE	0.456041	0.880255	3.67665	0.239418	0.810782	NA	0.456041	1.26269	3.66558	0.344472	0.730491	NA	0.456041	2.18492	3.62269	0.603122	0.546427	NA	0.456041	0.320913	3.67665	0.087284	0.930446	NA	0.456041	2.17624	3.63151	0.599265	0.548996	NA	0.456041	1.27468	3.65502	0.348748	0.727279	NA	0.456041	0.97067	3.67665	0.264009	0.791773	NA
ENSDARG00000099420	nme2b.2	TRUE	26.6619	0.450605	0.526134	0.856445	0.391752	0.631277	26.6619	-0.946045	0.534978	-1.76838	0.0769972	0.253791	26.6619	-0.622953	0.529965	-1.17546	0.23981	0.481811	26.6619	-1.7621	0.548154	-3.21462	0.00130618	0.0216212	26.6619	-3.07531	0.585069	-5.25633	1.46962e-07	1.8245e-05	26.6619	-0.0310867	0.526463	-0.0590483	0.952914	0.985972	26.6619	-1.34994	0.54391	-2.48192	0.0130678	0.0894646
ENSDARG00000043509	rpl11	TRUE	1740.56	-0.294106	0.188727	-1.55837	0.119147	0.316696	1740.56	0.100473	0.188454	0.533145	0.593933	0.809048	1740.56	0.352785	0.188278	1.87375	0.0609651	0.215229	1740.56	0.359821	0.18839	1.90998	0.0561364	0.244368	1740.56	0.26432	0.188395	1.40301	0.160613	0.411572	1740.56	0.550399	0.188225	2.92416	0.00345392	0.0474179	1740.56	0.710677	0.188331	3.77356	0.000160936	0.00348359
ENSDARG00000058079	txndc17	TRUE	31.4549	-0.280629	0.339818	-0.825822	0.408905	0.646217	31.4549	0.283661	0.330488	0.85831	0.390721	0.661505	31.4549	0.143984	0.32947	0.437018	0.662098	0.825482	31.4549	0.199702	0.33243	0.600736	0.548016	0.795351	31.4549	0.205506	0.331624	0.619695	0.535459	0.767171	31.4549	-0.011202	0.330833	-0.0338601	0.972989	0.992699	31.4549	0.38299	0.332303	1.15253	0.249102	0.535467
ENSDARG00000019874	hsph1	TRUE	111.524	0.0424371	0.290384	0.146141	0.88381	0.948189	111.524	-0.0836875	0.290243	-0.288336	0.773089	0.902149	111.524	0.191996	0.288295	0.665973	0.505428	0.721155	111.524	0.363805	0.288876	1.25938	0.207892	0.506512	111.524	0.519242	0.288126	1.80214	0.0715238	0.259304	111.524	0.298652	0.287972	1.03709	0.299695	0.640689	111.524	0.0917056	0.290682	0.315484	0.752394	0.89825
ENSDARG00000019949	serpinh1b	TRUE	49.9669	-1.56324	0.554046	-2.82149	0.00478005	0.037359	49.9669	-2.6935	0.56183	-4.79415	1.63363e-06	4.10924e-05	49.9669	-1.5453	0.551944	-2.79974	0.00511435	0.0416516	49.9669	-1.55797	0.553689	-2.81381	0.00489583	0.0531786	49.9669	-2.15682	0.557075	-3.87169	0.000108085	0.0035164	49.9669	-1.10901	0.550347	-2.01512	0.0438924	0.240546	49.9669	-1.46734	0.554167	-2.64783	0.00810101	0.0642465
ENSDARG00000037883	prcp	TRUE	10.2083	0.903063	0.522166	1.72946	0.0837276	0.254485	10.2083	0.579555	0.525559	1.10274	0.270139	0.54058	10.2083	0.298332	0.526642	0.566479	0.571069	0.765913	10.2083	1.47091	0.510992	2.87853	0.00399534	0.046585	10.2083	0.815124	0.521267	1.56374	0.117879	0.345016	10.2083	0.731659	0.517021	1.41514	0.157026	0.473869	10.2083	0.606132	0.531836	1.1397	0.254413	0.542103
ENSDARG00000104267	postnb	TRUE	3.29024	-1.74512	0.810985	-2.15185	0.0314089	0.137185	3.29024	-2.46863	0.858496	-2.87553	0.00403345	0.0304488	3.29024	-1.49572	0.768501	-1.94628	0.0516214	0.194301	3.29024	-0.970462	0.75925	-1.27819	0.201184	0.497743	3.29024	-0.410753	0.735334	-0.558594	0.576439	0.794587	3.29024	-1.66072	0.775349	-2.1419	0.0322015	NA	3.29024	-1.08063	0.773323	-1.39738	0.162299	0.42387
ENSDARG00000090716	cltcb	TRUE	886.121	-0.165212	0.122676	-1.34673	0.178067	0.406863	886.121	-0.336986	0.122695	-2.74654	0.0060227	0.0412606	886.121	-0.31951	0.122408	-2.6102	0.00904899	0.0631322	886.121	-0.272498	0.122732	-2.22026	0.0264008	0.157388	886.121	-0.337368	0.122715	-2.74919	0.00597422	0.0569607	886.121	-0.251271	0.122344	-2.05381	0.0399939	0.227102	886.121	-0.310411	0.123004	-2.52358	0.0116168	0.0829786
ENSDARG00000032013	pafah1b1a	TRUE	298.543	-0.260032	0.187965	-1.3834	0.166541	0.392272	298.543	0.439528	0.186128	2.36143	0.0182046	0.0935291	298.543	0.170434	0.186152	0.915563	0.359896	0.605939	298.543	-0.216966	0.187683	-1.15603	0.24767	0.551908	298.543	-0.102653	0.187208	-0.548336	0.583461	0.798353	298.543	0.0272394	0.186389	0.146143	0.883809	0.962816	298.543	-0.0519204	0.18771	-0.276599	0.782088	0.911487
ENSDARG00000099524	gbe1b	TRUE	2.12978	-0.991736	1.26262	-0.785456	0.432186	0.664097	2.12978	-0.0980243	1.18707	-0.0825764	0.934188	0.975095	2.12978	0.101275	1.16804	0.0867048	0.930906	NA	2.12978	0.800141	1.15624	0.69202	0.488925	0.756976	2.12978	0.110516	1.17902	0.0937358	0.925319	0.970783	2.12978	-0.499965	1.19422	-0.418655	0.675468	NA	2.12978	0.119486	1.18985	0.100422	0.92001	0.972789
ENSDARG00000013804	capns1b	TRUE	86.1534	-0.0728422	0.192839	-0.377735	0.705627	0.853781	86.1534	-0.0926557	0.191774	-0.48315	0.62899	0.829148	86.1534	-0.121065	0.190392	-0.635869	0.524862	0.735433	86.1534	-0.343115	0.194481	-1.76426	0.0776877	0.296177	86.1534	-0.271079	0.193358	-1.40195	0.160929	0.412045	86.1534	-0.0144775	0.189693	-0.0763208	0.939164	0.980874	86.1534	-0.0189588	0.193226	-0.0981174	0.921839	0.973618
ENSDARG00000043453	rps5	TRUE	1229.83	-0.439845	0.171408	-2.56607	0.0102857	0.0643362	1229.83	-0.00348701	0.170926	-0.0204007	0.983724	0.994054	1229.83	0.424713	0.170565	2.49003	0.0127733	0.0786605	1229.83	0.291268	0.170804	1.70528	0.0881419	0.318538	1229.83	0.0782187	0.170882	0.457734	0.647144	0.836178	1229.83	0.437808	0.170561	2.56687	0.0102621	0.0973874	1229.83	0.737893	0.170662	4.32371	1.5343e-05	0.000531605
ENSDARG00000031214	arcn1b	TRUE	62.0903	0.162691	0.24919	0.652881	0.513833	0.729397	62.0903	0.180456	0.24781	0.728202	0.46649	0.721594	62.0903	0.287019	0.24556	1.16884	0.24247	0.484705	62.0903	-0.0405489	0.250348	-0.16197	0.871329	0.951973	62.0903	-0.0504042	0.249854	-0.201735	0.840124	0.935232	62.0903	0.0430268	0.246975	0.174215	0.861697	0.955642	62.0903	0.18147	0.249916	0.726123	0.467763	0.72894
ENSDARG00000057661	aldoca	TRUE	5.74271	0.755069	1.15294	0.654905	0.512529	0.728427	5.74271	-1.43392	1.1997	-1.19523	0.231997	0.497327	5.74271	0.821247	1.14854	0.715033	0.474588	0.701036	5.74271	-1.20766	1.19463	-1.0109	0.312063	0.615889	5.74271	0.131864	1.15917	0.113757	0.90943	0.965564	5.74271	-0.98412	1.17605	-0.836799	0.402706	0.722216	5.74271	-1.21773	1.20207	-1.01303	0.311047	0.598538
ENSDARG00000029353	serpine2	TRUE	6.72944	-0.346769	0.637391	-0.544044	0.586411	0.778573	6.72944	0.0968042	0.619811	0.156183	0.875888	0.953527	6.72944	-0.198826	0.621101	-0.320118	0.748879	0.875942	6.72944	-0.443033	0.638291	-0.694093	0.487624	0.756655	6.72944	-0.964133	0.657384	-1.46662	0.142479	0.385282	6.72944	-0.255282	0.621959	-0.410448	0.681478	0.885452	6.72944	0.519409	0.616479	0.842542	0.399485	0.675328
ENSDARG00000101334	ctsc	TRUE	81.8958	1.13251	0.268453	4.21866	2.45756e-05	0.000604439	81.8958	1.57767	0.264973	5.9541	2.61513e-09	1.20879e-07	81.8958	1.60136	0.263807	6.07019	1.27756e-09	1.56556e-07	81.8958	1.82538	0.264309	6.90623	4.97697e-12	1.78498e-09	81.8958	1.40635	0.265948	5.28806	1.23619e-07	1.57934e-05	81.8958	1.27576	0.265179	4.81092	1.50238e-06	0.000124062	81.8958	1.50403	0.266778	5.63775	1.72284e-08	2.11249e-06
ENSDARG00000002945	bgnb	TRUE	162.754	-0.131671	0.22903	-0.574907	0.565354	0.765408	162.754	-0.758689	0.230366	-3.29341	0.000989798	0.0100204	162.754	-0.934389	0.230119	-4.06046	4.89765e-05	0.00117922	162.754	-0.883845	0.231161	-3.82351	0.000131566	0.00383163	162.754	-1.02456	0.231416	-4.42736	9.53916e-06	0.00055479	162.754	-1.18888	0.230974	-5.14724	2.64344e-07	2.74224e-05	162.754	-0.976895	0.232288	-4.20554	2.60465e-05	0.000832066
ENSDARG00000016463	trappc6b	TRUE	22.1384	-0.0805866	0.373544	-0.215735	0.829194	0.921435	22.1384	0.0531243	0.367948	0.14438	0.885201	0.957584	22.1384	-0.00318127	0.365101	-0.00871339	0.993048	0.997418	22.1384	0.367518	0.364681	1.00778	0.313561	0.617026	22.1384	0.62726	0.360433	1.7403	0.0818069	0.279575	22.1384	0.667247	0.356943	1.86934	0.0615761	0.29225	22.1384	0.478347	0.365561	1.30853	0.190695	0.462242
ENSDARG00000079388	agrn	TRUE	240.887	0.432005	0.212753	2.03054	0.0423015	0.166154	240.887	-0.496729	0.214592	-2.31476	0.0206258	0.102267	240.887	-0.0942363	0.212974	-0.442478	0.658143	0.823254	240.887	-0.191677	0.214	-0.895687	0.37042	0.667801	240.887	-0.106174	0.213587	-0.497101	0.619118	0.819751	240.887	-0.000779825	0.212793	-0.00366471	0.997076	1	240.887	-0.276529	0.214755	-1.28765	0.197868	0.471132
ENSDARG00000036675	hnrnpa1b	TRUE	1076.7	-0.56285	0.202216	-2.78341	0.00537914	0.0406538	1076.7	-0.540257	0.202098	-2.67325	0.00751209	0.0487796	1076.7	-0.495748	0.201926	-2.45509	0.0140848	0.0841734	1076.7	-0.323146	0.202024	-1.59954	0.109701	0.356711	1076.7	-0.385481	0.202013	-1.9082	0.0563648	0.226208	1076.7	-0.204855	0.201792	-1.01518	0.31002	0.649055	1076.7	-0.165752	0.202036	-0.820407	0.411984	0.684478
ENSDARG00000029146	lrp1ab	TRUE	341.401	0.0644199	0.189245	0.340405	0.733552	0.870436	341.401	-0.144786	0.189344	-0.764671	0.444467	0.705513	341.401	-0.328762	0.189215	-1.73751	0.0822979	0.258993	341.401	-0.134047	0.189511	-0.707331	0.479361	0.752332	341.401	0.0240238	0.189071	0.127062	0.898891	0.96137	341.401	-0.0838625	0.188806	-0.444172	0.656918	0.872797	341.401	-0.165681	0.189958	-0.872199	0.3831	0.661427
ENSDARG00000006019	tktb	TRUE	428.781	-0.479338	0.146765	-3.26603	0.00109066	0.0123972	428.781	-0.588518	0.146648	-4.01313	5.99198e-05	0.000967361	428.781	-0.216836	0.145462	-1.49067	0.136048	0.346023	428.781	-0.32946	0.146292	-2.25207	0.0243176	0.150017	428.781	-0.462478	0.146411	-3.15875	0.00158445	0.0236958	428.781	-0.127161	0.145326	-0.875004	0.381572	0.709453	428.781	-0.0455713	0.146074	-0.311974	0.75506	0.899533
ENSDARG00000099667	snrpg	TRUE	172.27	-0.416399	0.307204	-1.35545	0.175275	0.40401	172.27	-0.24979	0.306342	-0.815396	0.414846	0.681894	172.27	-0.502625	0.306339	-1.64075	0.10085	0.290353	172.27	-0.110517	0.306242	-0.360882	0.718187	0.883849	172.27	0.0360815	0.305753	0.118009	0.906061	0.96437	172.27	-0.284256	0.305853	-0.929388	0.352688	0.685839	172.27	0.182485	0.305983	0.596391	0.550914	0.784693
ENSDARG00000002084	lamb2	TRUE	5.41829	0.269268	0.722615	0.372631	0.709423	0.856313	5.41829	0.53369	0.708543	0.753222	0.451316	0.710761	5.41829	-0.210536	0.725279	-0.290283	0.7716	0.889042	5.41829	1.01511	0.699141	1.45193	0.14652	0.421329	5.41829	1.16095	0.694764	1.671	0.0947211	0.303943	5.41829	-0.77478	0.749221	-1.03411	0.301083	0.641758	5.41829	0.472712	0.718895	0.657553	0.510825	0.758237
ENSDARG00000008237	sars1	TRUE	201.896	-0.630768	0.166775	-3.78214	0.000155485	0.00267957	201.896	-0.158195	0.163903	-0.965176	0.334457	0.61056	201.896	0.104867	0.162321	0.646045	0.51825	0.731231	201.896	-0.222767	0.164528	-1.35397	0.175746	0.464298	201.896	-0.325721	0.164656	-1.97819	0.0479071	0.206043	201.896	-0.0112931	0.162615	-0.0694468	0.944634	0.982888	201.896	0.197522	0.163608	1.20728	0.227323	0.508887
ENSDARG00000088091	pfn1	TRUE	110.892	-0.0580208	0.34292	-0.169196	0.865642	0.938419	110.892	0.838174	0.337898	2.48055	0.013118	0.0739281	110.892	1.10175	0.336473	3.27441	0.00105881	0.013203	110.892	1.03305	0.337589	3.0601	0.00221263	0.0310555	110.892	1.02348	0.337379	3.03361	0.00241644	0.0318362	110.892	1.11272	0.336447	3.30727	0.000942095	0.0195706	110.892	1.4654	0.336872	4.35004	1.36115e-05	0.000482219
ENSDARG00000090963	atp6ap1lb	TRUE	675.893	0.303468	0.155545	1.95101	0.0510562	0.186866	675.893	0.863521	0.154959	5.57257	2.51014e-08	9.36463e-07	675.893	-0.144726	0.155585	-0.930205	0.352265	0.598827	675.893	-0.223101	0.156116	-1.42908	0.152982	0.431624	675.893	-0.465411	0.156361	-2.97651	0.0029155	0.0361488	675.893	-0.220876	0.155668	-1.41889	0.15593	0.472199	675.893	-0.345539	0.156587	-2.20669	0.0273357	0.146035
ENSDARG00000039007	eno3	TRUE	291.134	-0.0434792	0.246712	-0.176235	0.86011	0.935475	291.134	-0.789299	0.2483	-3.17881	0.00147879	0.0139359	291.134	0.296055	0.245426	1.20629	0.227706	0.468471	291.134	0.472199	0.245671	1.92208	0.0545957	0.240739	291.134	-0.173809	0.246694	-0.704556	0.481087	0.729731	291.134	0.378513	0.245322	1.54292	0.122849	0.42068	291.134	0.970092	0.245245	3.9556	7.63422e-05	0.00194415
ENSDARG00000006603	csrp1a	TRUE	7.46586	-0.345132	0.805412	-0.428517	0.668275	0.831255	7.46586	0.308591	0.788771	0.39123	0.695627	0.865223	7.46586	-0.210565	0.793324	-0.265422	0.790685	0.900406	7.46586	-0.981861	0.823595	-1.19217	0.233197	0.535694	7.46586	0.536712	0.785817	0.682998	0.494608	0.738841	7.46586	-0.0197342	0.789874	-0.024984	0.980068	0.995116	7.46586	-0.30808	0.807295	-0.38162	0.702744	0.871079
ENSDARG00000092281	flnb	TRUE	61.3774	-0.18081	0.385895	-0.468545	0.639395	0.812301	61.3774	-0.0669796	0.38426	-0.174308	0.861623	0.947797	61.3774	-0.480357	0.385197	-1.24704	0.212381	0.450077	61.3774	0.103021	0.383871	0.268375	0.788411	0.913838	61.3774	0.48983	0.381787	1.28299	0.199494	0.462817	61.3774	-0.157163	0.3834	-0.40992	0.681865	0.88564	61.3774	0.563494	0.382522	1.4731	0.140723	0.38883
ENSDARG00000028335	hmga1a	TRUE	653.126	-0.511128	0.143416	-3.56395	0.00036531	0.00528519	653.126	0.0732835	0.142104	0.515704	0.606061	0.815232	653.126	0.112974	0.141741	0.797043	0.425426	0.661983	653.126	0.27435	0.141967	1.9325	0.0532984	0.237513	653.126	0.0744859	0.142126	0.524083	0.600221	0.809835	653.126	0.498255	0.141363	3.52465	0.000424042	0.0108951	653.126	0.620237	0.141764	4.37514	1.21354e-05	0.000440607
ENSDARG00000056122	gdi1	TRUE	287.303	-0.684685	0.199302	-3.43541	0.000591659	0.00768443	287.303	-0.387832	0.198191	-1.95687	0.0503632	0.190748	287.303	-0.420399	0.197761	-2.12579	0.0335209	0.147555	287.303	-0.446709	0.198534	-2.25003	0.0244468	0.150526	287.303	-0.529334	0.198544	-2.66608	0.00767416	0.0664693	287.303	-0.185275	0.197368	-0.938727	0.347871	0.681473	287.303	-0.414567	0.198885	-2.08446	0.0371184	0.175943
ENSDARG00000002659	mapre1b	TRUE	361.058	0.0655545	0.141696	0.462643	0.64362	0.814729	361.058	0.36901	0.140614	2.62428	0.00868323	0.0545701	361.058	0.314144	0.140245	2.23997	0.0250932	0.121907	361.058	0.0861234	0.141478	0.608741	0.542696	0.792347	361.058	0.114456	0.141219	0.810484	0.417662	0.68219	361.058	0.112303	0.140614	0.798663	0.424486	0.736119	361.058	0.159956	0.141746	1.12847	0.259121	0.547388
ENSDARG00000036875	rps12	TRUE	1685.44	-0.310063	0.172269	-1.79988	0.07188	0.233205	1685.44	0.0503265	0.171965	0.292655	0.769786	0.900456	1685.44	0.404375	0.17172	2.35484	0.0185305	0.10093	1685.44	0.536177	0.171797	3.12099	0.00180246	0.0269146	1685.44	0.140752	0.171929	0.818668	0.412976	0.677826	1685.44	0.442053	0.171709	2.57443	0.0100405	0.0961088	1685.44	0.927775	0.171723	5.40275	6.56275e-08	5.97269e-06
ENSDARG00000013655	tpd52l2b	TRUE	170.748	-0.282333	0.170114	-1.65967	0.0969817	0.280702	170.748	-0.106876	0.168674	-0.633623	0.526327	0.766202	170.748	-0.255563	0.168304	-1.51846	0.128899	0.335696	170.748	-0.255797	0.169697	-1.50738	0.131714	0.395735	170.748	-0.324846	0.169687	-1.91438	0.0555715	0.224735	170.748	-0.0774405	0.16768	-0.461836	0.644199	0.866695	170.748	-0.267772	0.170577	-1.5698	0.116462	0.351367
ENSDARG00000078800	slc26a10	TRUE	0.796002	-0.512913	2.18693	-0.234535	0.81457	NA	0.796002	1.03018	2.09512	0.491703	0.622929	NA	0.796002	-0.923121	2.18693	-0.422107	0.672947	NA	0.796002	1.04054	2.09961	0.495588	0.620185	NA	0.796002	0.533792	2.12624	0.25105	0.801776	NA	0.796002	0.947073	2.08697	0.453804	0.64997	NA	0.796002	1.05485	2.10833	0.500326	0.616845	NA
ENSDARG00000076317	plod3	TRUE	55.567	-0.244139	0.220015	-1.10965	0.267152	0.51397	55.567	0.19612	0.213447	0.91882	0.35819	0.632092	55.567	0.108506	0.212172	0.511404	0.609068	0.792084	55.567	0.0309143	0.215997	0.143124	0.886192	0.958178	55.567	-0.0338705	0.216047	-0.156774	0.875423	0.951246	55.567	-0.0901064	0.213652	-0.421743	0.673212	0.881715	55.567	0.362758	0.214405	1.69193	0.090659	0.304332
ENSDARG00000025581	rpl10	TRUE	1263.72	-0.346724	0.158568	-2.18659	0.0287722	0.129536	1263.72	0.053647	0.158124	0.339271	0.734406	0.884544	1263.72	0.354624	0.157821	2.24701	0.0246396	0.120512	1263.72	0.25662	0.158057	1.62359	0.104464	0.348638	1263.72	0.0760482	0.158119	0.480955	0.630549	0.826408	1263.72	0.453379	0.157779	2.87351	0.00405934	0.0532203	1263.72	0.585895	0.157969	3.70892	0.000208145	0.00427074
ENSDARG00000037559	uba1	TRUE	527.119	-0.411457	0.0987515	-4.16658	3.09197e-05	0.000719606	527.119	-0.172188	0.097641	-1.76348	0.077819	0.255658	527.119	0.0888793	0.0965971	0.920103	0.357519	0.603601	527.119	-0.0552844	0.0975971	-0.566455	0.571085	0.807491	527.119	-0.084936	0.0974969	-0.871166	0.383664	0.654432	527.119	0.0301918	0.0966868	0.312264	0.75484	0.914069	527.119	-0.0769052	0.0980917	-0.784014	0.433032	0.702473
ENSDARG00000001889	tuba1a	TRUE	433.513	-0.664241	0.219161	-3.03083	0.00243883	0.0229723	433.513	-0.0305371	0.217569	-0.140356	0.888379	0.958464	433.513	-0.1958	0.217437	-0.900487	0.367861	0.612551	433.513	0.551471	0.216941	2.54203	0.0110209	0.09048	433.513	0.03777	0.217491	0.173662	0.862131	0.94541	433.513	0.530728	0.216618	2.45006	0.0142832	0.119012	433.513	1.07852	0.216602	4.97928	6.38197e-07	3.98425e-05
ENSDARG00000045367	tuba1b	TRUE	310.643	0.828823	0.300924	2.75426	0.00588251	0.0433057	310.643	2.07039	0.298865	6.92749	4.2837e-12	3.19625e-10	310.643	2.25615	0.29853	7.55752	4.10815e-14	1.56272e-11	310.643	1.5629	0.299523	5.21796	1.80906e-07	1.70078e-05	310.643	1.26257	0.299837	4.21084	2.54423e-05	0.00119888	310.643	1.29319	0.299418	4.31903	1.56719e-05	0.000855668	310.643	1.85817	0.299372	6.2069	5.404e-10	1.05388e-07
ENSDARG00000058371	krt5	TRUE	26.934	-0.431086	0.573389	-0.751821	0.452159	0.681486	26.934	0.697537	0.562352	1.24039	0.21483	0.476703	26.934	1.41865	0.558515	2.54004	0.011084	0.0716653	26.934	-0.16114	0.569577	-0.282912	0.777245	0.908207	26.934	-0.697507	0.575145	-1.21275	0.225226	0.495009	26.934	-0.499263	0.569404	-0.876816	0.380587	0.70862	26.934	-0.400982	0.574456	-0.698021	0.485164	0.742436
ENSDARG00000036894	aimp1b	TRUE	5.18847	2.63768	1.25411	2.10324	0.0354449	0.148192	5.18847	0.895121	1.28012	0.699247	0.484397	0.734188	5.18847	1.05193	1.27063	0.82788	0.407738	0.648451	5.18847	0.594568	1.29228	0.460094	0.645449	0.848633	5.18847	1.78731	1.26252	1.41567	0.156871	0.406677	5.18847	1.58348	1.26147	1.25526	0.209383	0.547125	5.18847	1.78417	1.26667	1.40855	0.158969	0.418514
ENSDARG00000006353	itga5	TRUE	131.312	-0.346112	0.321118	-1.07783	0.281109	0.528225	131.312	-0.13843	0.320052	-0.432522	0.665362	0.848257	131.312	-0.651408	0.320785	-2.03067	0.0422885	0.171143	131.312	-0.120426	0.320261	-0.376024	0.706899	0.877878	131.312	-0.121396	0.320051	-0.379303	0.704463	0.869089	131.312	-0.69033	0.3209	-2.15123	0.0314577	0.195361	131.312	-0.150718	0.320866	-0.469722	0.638554	0.837861
ENSDARG00000022456	eno1a	TRUE	2955.97	0.413113	0.267273	1.54566	0.122187	0.321559	2955.97	-0.517156	0.26738	-1.93416	0.0530933	0.197881	2955.97	-0.0341897	0.267277	-0.127919	0.898213	0.955772	2955.97	-0.596888	0.267414	-2.23208	0.0256099	0.154692	2955.97	-0.836046	0.267447	-3.12603	0.00177184	0.0254942	2955.97	-0.436319	0.267327	-1.63215	0.102647	0.383502	2955.97	-0.539548	0.267439	-2.01746	0.0436474	0.195487
ENSDARG00000071065	g6pd	TRUE	199.884	0.185593	0.168524	1.10129	0.270771	0.517679	199.884	-0.0699977	0.168856	-0.414541	0.678478	0.856271	199.884	-0.0861745	0.168078	-0.512705	0.608157	0.791641	199.884	-0.0959248	0.169321	-0.566527	0.571036	0.807491	199.884	0.0705988	0.168452	0.419102	0.675141	0.853991	199.884	-0.0542748	0.167959	-0.323143	0.746587	0.912236	199.884	-0.0738779	0.169942	-0.434723	0.663763	0.851835
ENSDARG00000070657	pa2g4b	TRUE	213.827	0.114931	0.153182	0.750287	0.453082	0.681882	213.827	0.387187	0.151563	2.55463	0.0106301	0.0630906	213.827	0.477507	0.150583	3.17106	0.00151885	0.0173265	213.827	0.171408	0.152685	1.12262	0.261599	0.567344	213.827	0.0640027	0.152832	0.418778	0.675378	0.854068	213.827	0.362746	0.150869	2.40438	0.0161997	0.129085	213.827	0.176138	0.153389	1.14831	0.250842	0.537683
ENSDARG00000017891	tcp1	TRUE	205.662	-0.949246	0.26357	-3.6015	0.00031639	0.00469343	205.662	-0.534162	0.261642	-2.04158	0.0411937	0.166801	205.662	-0.00446426	0.259967	-0.0171724	0.986299	0.994945	205.662	-0.142415	0.260905	-0.545848	0.585171	0.816101	205.662	-0.318864	0.261131	-1.22109	0.222054	0.490987	205.662	0.00194627	0.259956	0.00748694	0.994026	0.999395	205.662	0.088743	0.260785	0.340292	0.733637	0.889185
ENSDARG00000116058	rhoac	TRUE	301.514	-0.100466	0.148397	-0.67701	0.4984	0.718252	301.514	0.144914	0.147276	0.983958	0.325136	0.601666	301.514	-0.00202065	0.147033	-0.0137428	0.989035	0.995688	301.514	-0.0355242	0.148012	-0.240009	0.810323	0.924142	301.514	-0.0927173	0.147962	-0.626628	0.530903	0.763552	301.514	-0.00239153	0.147022	-0.0162665	0.987022	0.997843	301.514	0.195925	0.14785	1.32516	0.185119	0.45473
ENSDARG00000069980	lman1	TRUE	101.906	-0.504103	0.289105	-1.74367	0.0812169	0.25062	101.906	-0.383688	0.287786	-1.33324	0.182452	0.431457	101.906	-0.132263	0.285948	-0.462544	0.643692	0.81348	101.906	-0.347699	0.288055	-1.20706	0.22741	0.528784	101.906	-0.449646	0.28817	-1.56035	0.118677	0.346419	101.906	-0.422973	0.286918	-1.47419	0.140429	0.448543	101.906	-0.0817438	0.287661	-0.284167	0.776283	0.909109
ENSDARG00000045132	vdac1	TRUE	1331.57	-0.779214	0.119407	-6.5257	6.76862e-11	8.37543e-09	1331.57	-1.17091	0.119642	-9.78675	1.28357e-22	3.7605e-20	1331.57	-0.885054	0.119155	-7.42776	1.10455e-13	3.60143e-11	1331.57	-0.691455	0.119279	-5.79695	6.75325e-09	9.40936e-07	1331.57	-0.924839	0.119413	-7.74487	9.56829e-15	1.23539e-11	1331.57	-0.519795	0.118914	-4.37118	1.23575e-05	0.000716808	1331.57	-0.377944	0.119171	-3.17144	0.00151685	0.0194641
ENSDARG00000055536	otub1a	TRUE	60.7476	-0.344588	0.299272	-1.15142	0.249558	0.493959	60.7476	0.0789167	0.295167	0.267363	0.78919	0.91142	60.7476	-0.213539	0.295416	-0.722841	0.469777	0.697432	60.7476	-0.371101	0.298959	-1.24131	0.21449	0.513673	60.7476	-0.102831	0.296438	-0.346889	0.728675	0.882125	60.7476	0.0055096	0.294174	0.0187291	0.985057	0.997145	60.7476	0.0734351	0.296914	0.247328	0.804654	0.922074
ENSDARG00000012399	adssl	TRUE	194.385	0.302066	0.160929	1.87702	0.0605153	0.208723	194.385	-0.24128	0.162381	-1.48589	0.137308	0.365458	194.385	0.241338	0.159887	1.50943	0.131189	0.338723	194.385	0.0376005	0.161651	0.232603	0.81607	0.926589	194.385	-0.157279	0.162142	-0.970013	0.33204	0.60569	194.385	-0.154838	0.161058	-0.961383	0.33636	0.672774	194.385	-0.253269	0.163718	-1.54698	0.121867	0.359474
ENSDARG00000010149	atp5fa1	TRUE	1516.09	-0.323771	0.142393	-2.27378	0.022979	0.110898	1516.09	-0.851032	0.142646	-5.96605	2.43067e-09	1.12876e-07	1516.09	-0.495787	0.142263	-3.48501	0.000492123	0.00735917	1516.09	-0.432896	0.142424	-3.03948	0.00236985	0.032551	1516.09	-0.585949	0.142469	-4.11281	3.90872e-05	0.00162059	1516.09	-0.215822	0.142135	-1.51843	0.128906	0.430328	1516.09	-0.14266	0.142358	-1.00213	0.316283	0.603084
ENSDARG00000003920	setb	TRUE	670.902	-0.346898	0.135759	-2.55526	0.0106108	0.0657712	670.902	-0.0148394	0.134993	-0.109928	0.912467	0.966821	670.902	0.0962004	0.134566	0.714896	0.474673	0.701105	670.902	0.0369167	0.135053	0.27335	0.784585	0.911966	670.902	-0.11476	0.135155	-0.8491	0.395826	0.664813	670.902	0.235422	0.134428	1.75129	0.0798967	0.3348	670.902	0.116722	0.135189	0.863403	0.387916	0.665788
ENSDARG00000014536	pfdn1	TRUE	81.4273	-0.342639	0.202147	-1.695	0.0900755	0.267076	81.4273	-0.0269635	0.197561	-0.136482	0.89144	0.959281	81.4273	0.328182	0.193579	1.69534	0.0900115	0.272829	81.4273	0.23063	0.196371	1.17446	0.24021	0.543605	81.4273	0.100563	0.196856	0.510848	0.609458	0.814118	81.4273	0.361284	0.193326	1.86878	0.0616529	0.292292	81.4273	0.340704	0.196823	1.73101	0.0834494	0.290451
ENSDARG00000021149	cbr1l	TRUE	9.18322	-1.47688	0.619433	-2.38424	0.0171142	0.0918258	9.18322	-0.670985	0.584999	-1.14698	0.251388	0.519195	9.18322	-0.424244	0.574338	-0.738666	0.46011	0.69067	9.18322	-0.582042	0.585327	-0.994387	0.320034	0.6237	9.18322	-0.585642	0.583813	-1.00313	0.315797	0.590771	9.18322	-0.157559	0.569582	-0.276623	0.78207	0.924821	9.18322	0.0595641	0.574951	0.103598	0.917488	0.971628
ENSDARG00000057882	arpc3	TRUE	183.825	-0.421967	0.20361	-2.07243	0.0382257	0.155542	183.825	0.16237	0.200671	0.809134	0.418438	0.684861	183.825	-0.0882953	0.200669	-0.440006	0.659933	0.82425	183.825	0.0402406	0.201392	0.199813	0.841627	0.93855	183.825	-0.0740473	0.201531	-0.367423	0.713303	0.874154	183.825	0.379742	0.199437	1.90407	0.0569012	0.279009	183.825	0.595006	0.20021	2.97192	0.00295948	0.0315332
ENSDARG00000006782	rb1	TRUE	13.7334	1.53527	0.489453	3.1367	0.00170859	0.0176183	13.7334	0.949941	0.495691	1.9164	0.0553148	0.204109	13.7334	1.17209	0.48886	2.39759	0.0165033	0.093844	13.7334	0.6957	0.502481	1.38453	0.166196	0.450802	13.7334	1.42309	0.489176	2.90916	0.00362405	0.0415148	13.7334	0.848761	0.493115	1.72122	0.0852103	0.346756	13.7334	0.449547	0.512623	0.876954	0.380512	0.65876
ENSDARG00000044541	ppp1r14ba	TRUE	70.934	-1.29764	0.253688	-5.1151	3.13578e-07	1.4874e-05	70.934	-0.829653	0.247001	-3.35891	0.000782519	0.00824397	70.934	-0.762371	0.244595	-3.11688	0.00182779	0.0198632	70.934	-0.416058	0.244589	-1.70105	0.0889337	0.320085	70.934	-0.665375	0.245916	-2.7057	0.00681616	0.0616574	70.934	-0.155892	0.24108	-0.646639	0.517866	0.797464	70.934	-0.0486466	0.243327	-0.199923	0.841541	0.939035
ENSDARG00000062970	niban2a	TRUE	7.15875	0.0809505	0.667411	0.12129	0.903461	0.95738	7.15875	-0.00397589	0.665605	-0.00597335	0.995234	0.998945	7.15875	-0.259953	0.665865	-0.390399	0.696241	0.845295	7.15875	-0.543306	0.68282	-0.795679	0.426219	0.712828	7.15875	-0.222257	0.671586	-0.330944	0.740687	0.888668	7.15875	-1.27159	0.695982	-1.82705	0.0676925	0.307151	7.15875	0.387371	0.663115	0.584169	0.559107	0.790327
ENSDARG00000061100	nars1	TRUE	265.134	0.257406	0.197816	1.30124	0.193177	0.426752	265.134	0.288263	0.197341	1.46073	0.144088	0.375478	265.134	0.741183	0.196011	3.78134	0.000155989	0.00297724	265.134	0.41497	0.197272	2.10355	0.0354181	0.186753	265.134	0.316429	0.197319	1.60364	0.108794	0.328552	265.134	0.394231	0.196582	2.00543	0.0449174	0.243829	265.134	0.40425	0.197733	2.04442	0.0409117	0.187752
ENSDARG00000011921	txnl1	TRUE	105.449	0.170144	0.159822	1.06459	0.287063	0.534124	105.449	0.528629	0.156179	3.38476	0.000712407	0.00764685	105.449	0.311329	0.156042	1.99516	0.0460255	0.180494	105.449	0.0891111	0.159909	0.55726	0.57735	0.81102	105.449	-0.0850535	0.1609	-0.52861	0.597076	0.807845	105.449	0.429735	0.155291	2.76728	0.00565264	0.06673	105.449	0.443478	0.158492	2.79812	0.00514017	0.0468439
ENSDARG00000008155	sms	TRUE	151.534	-0.909635	0.195458	-4.65386	3.25775e-06	0.000114869	151.534	0.194379	0.188663	1.0303	0.30287	0.577595	151.534	-0.497032	0.190426	-2.6101	0.00905151	0.0631322	151.534	-0.341975	0.191364	-1.78704	0.073931	0.287203	151.534	0.155051	0.188881	0.82089	0.411709	0.676983	151.534	0.35535	0.187416	1.89605	0.057953	0.282083	151.534	0.161484	0.18982	0.850721	0.394924	0.670942
ENSDARG00000028106	glrx	TRUE	10.1481	-0.166447	0.559063	-0.297726	0.765913	0.887522	10.1481	-0.236722	0.556866	-0.425097	0.670766	0.851558	10.1481	-0.453179	0.556324	-0.814596	0.415304	0.654499	10.1481	0.439223	0.546466	0.803752	0.42154	0.708616	10.1481	-0.591125	0.566594	-1.0433	0.296812	0.572753	10.1481	-0.197018	0.550969	-0.357585	0.720654	0.900302	10.1481	-0.142537	0.560943	-0.254103	0.799416	0.919809
ENSDARG00000021252	cct6a	TRUE	728.633	-0.600776	0.126313	-4.75624	1.97232e-06	7.55626e-05	728.633	-0.824922	0.126432	-6.52463	6.81677e-11	4.16576e-09	728.633	-0.213315	0.125239	-1.70327	0.0885178	0.27005	728.633	-0.165113	0.125579	-1.31481	0.188575	0.481079	728.633	-0.477184	0.125895	-3.79035	0.000150438	0.00449619	728.633	-0.18999	0.125214	-1.51732	0.129185	0.430669	728.633	-0.167351	0.125815	-1.33013	0.183476	0.45219
ENSDARG00000002587	dpysl3	TRUE	477.643	-0.874601	0.174875	-5.0013	5.69463e-07	2.54908e-05	477.643	-0.141406	0.173326	-0.81584	0.414592	0.681891	477.643	-0.46528	0.173416	-2.68303	0.00729581	0.0543288	477.643	-0.394132	0.173825	-2.2674	0.0233659	0.146639	477.643	-0.325291	0.173598	-1.87382	0.0609557	0.236441	477.643	-0.137535	0.173025	-0.794882	0.426682	0.73786	477.643	-0.303439	0.173967	-1.74423	0.0811194	0.285438
ENSDARG00000010085	p4ha2	TRUE	40.3955	1.49715	0.502953	2.97673	0.00291342	0.0262629	40.3955	-0.0299641	0.510355	-0.0587122	0.953181	0.982443	40.3955	0.817631	0.503923	1.62253	0.10469	0.296223	40.3955	-0.0755438	0.511598	-0.147663	0.882609	0.956423	40.3955	0.735877	0.505494	1.45576	0.14546	0.39002	40.3955	0.279495	0.506465	0.551854	0.581049	0.832129	40.3955	0.0244006	0.512295	0.0476301	0.962011	0.987622
ENSDARG00000026595	pafah1b1b	TRUE	313.629	-0.116142	0.130658	-0.8889	0.374057	0.614539	313.629	-0.152071	0.130284	-1.16722	0.24312	0.510212	313.629	-0.0775457	0.129448	-0.599049	0.54914	0.751373	313.629	-0.236267	0.13084	-1.80578	0.070953	0.280839	313.629	-0.265225	0.130702	-2.02924	0.0424341	0.192239	313.629	-0.072952	0.129421	-0.563679	0.572973	0.827795	313.629	-0.269972	0.131555	-2.05216	0.0401544	0.185379
ENSDARG00000068973	pdlim4	TRUE	1.60052	-0.477354	1.07804	-0.442797	0.657913	0.824543	1.60052	-0.975609	1.10618	-0.881964	0.377797	0.651473	1.60052	-0.0552162	1.02353	-0.053947	0.956977	NA	1.60052	-0.122036	1.04649	-0.116614	0.907166	NA	1.60052	-0.41949	1.06354	-0.394429	0.693264	NA	1.60052	-0.352449	1.03784	-0.339597	0.73416	NA	1.60052	-0.16635	1.061	-0.156786	0.875413	0.953198
ENSDARG00000021550	rad23b	TRUE	430.106	0.166561	0.150453	1.10706	0.268266	0.514875	430.106	0.506444	0.149432	3.38914	0.000701131	0.0075625	430.106	0.771752	0.148676	5.19084	2.0935e-07	1.30462e-05	430.106	0.439851	0.14973	2.93762	0.00330742	0.0412526	430.106	0.243805	0.149969	1.6257	0.104014	0.320311	430.106	0.52121	0.149005	3.49793	0.000468878	0.0117382	430.106	0.604682	0.149751	4.03791	5.39303e-05	0.00148432
ENSDARG00000019702	aldocb	TRUE	6658.2	0.474294	0.210272	2.25563	0.0240941	0.114559	6658.2	-0.96952	0.210381	-4.60839	4.05799e-06	9.33525e-05	6658.2	-0.320906	0.210295	-1.52598	0.127014	0.332677	6658.2	-0.634366	0.210353	-3.01572	0.00256371	0.0343285	6658.2	-0.699879	0.210351	-3.32719	0.000877257	0.0159837	6658.2	-0.542481	0.210312	-2.57942	0.00989673	0.0952266	6658.2	-0.803418	0.210396	-3.8186	0.000134211	0.00301847
ENSDARG00000069113	dbn1	TRUE	347.754	-0.204032	0.197218	-1.03455	0.300878	0.546707	347.754	0.632766	0.195496	3.23673	0.00120908	0.0118365	347.754	-0.124291	0.196223	-0.633414	0.526463	0.736097	347.754	0.0583907	0.196528	0.297112	0.766381	0.904829	347.754	0.0849563	0.196331	0.432719	0.665219	0.847474	347.754	0.126873	0.195827	0.647882	0.517061	0.797082	347.754	0.183362	0.196628	0.932533	0.351061	0.633793
ENSDARG00000036629	rps14	TRUE	1680.67	-0.550933	0.152827	-3.60494	0.000312221	0.00464184	1680.67	-0.0902259	0.152421	-0.591952	0.553883	0.784846	1680.67	0.189139	0.152183	1.24284	0.213928	0.452036	1680.67	0.204657	0.152322	1.34358	0.179085	0.469901	1680.67	-0.0610223	0.152413	-0.400375	0.68888	0.861291	1680.67	0.375207	0.15212	2.46652	0.0136433	0.115008	1680.67	0.552498	0.152248	3.62893	0.000284599	0.00539605
ENSDARG00000055064	prdx5	TRUE	522.788	-0.171094	0.186344	-0.918159	0.358535	0.60198	522.788	-0.360703	0.186394	-1.93516	0.0529703	0.197484	522.788	0.0226915	0.185632	0.122239	0.90271	0.95799	522.788	-0.22548	0.186338	-1.21006	0.226255	0.527493	522.788	-0.217869	0.186215	-1.16999	0.242007	0.514089	522.788	0.109555	0.185552	0.590428	0.554904	0.818551	522.788	0.159293	0.18606	0.856135	0.391923	0.668728
ENSDARG00000054191	pgk1	TRUE	333.018	1.04826	0.452045	2.31892	0.0203991	0.102977	333.018	-0.774059	0.453113	-1.70831	0.0875783	0.274588	333.018	-0.400939	0.452563	-0.885931	0.375655	0.619442	333.018	-0.97168	0.453465	-2.14279	0.03213	0.176829	333.018	-0.692258	0.453041	-1.52802	0.126506	0.36009	333.018	-1.15479	0.453256	-2.54776	0.0108416	0.0999712	333.018	-1.17511	0.45404	-2.58811	0.0096503	0.0728111
ENSDARG00000029689	tkta	TRUE	6134.53	-0.157126	0.128012	-1.22743	0.219662	0.459001	6134.53	-0.728926	0.128084	-5.69099	1.26303e-08	5.05262e-07	6134.53	-0.499156	0.128003	-3.89958	9.63606e-05	0.00198583	6134.53	-0.421144	0.128045	-3.28903	0.00100535	0.0180117	6134.53	-0.443924	0.128035	-3.46721	0.000525897	0.01143	6134.53	-0.219585	0.127967	-1.71595	0.086172	0.348845	6134.53	-0.389648	0.128072	-3.04242	0.00234682	0.0267125
ENSDARG00000001897	man2b1	TRUE	16.6368	0.135481	0.416331	0.325417	0.744866	0.876894	16.6368	0.308165	0.411234	0.749367	0.453636	0.712836	16.6368	0.247807	0.408908	0.606021	0.544501	0.747915	16.6368	0.162907	0.414797	0.392738	0.694513	0.872364	16.6368	0.145393	0.414056	0.351143	0.725481	0.880626	16.6368	-0.58496	0.421575	-1.38756	0.165271	0.485814	16.6368	-1.02669	0.448452	-2.28942	0.0220549	0.126966
ENSDARG00000018174	gnai2a	TRUE	105.46	-0.353881	0.253056	-1.39843	0.161984	0.385411	105.46	-0.593831	0.253455	-2.34294	0.0191324	0.0970601	105.46	-0.365285	0.251359	-1.45324	0.146158	0.361458	105.46	-0.569674	0.253841	-2.24421	0.0248188	0.151593	105.46	-0.235381	0.251915	-0.934365	0.350116	0.622482	105.46	-0.351497	0.25129	-1.39877	0.161882	0.481374	105.46	-0.560652	0.254775	-2.20057	0.0277663	0.147163
ENSDARG00000007024	uox	TRUE	0.269169	1.33043	3.78408	0.351587	0.725148	NA	0.269169	-0.77971	3.82559	-0.203814	0.838499	NA	0.269169	-1.45344	3.82666	-0.379818	0.70408	NA	0.269169	-1.12168	3.82666	-0.293122	0.769429	NA	0.269169	0.803318	3.79914	0.211448	0.832538	NA	0.269169	-1.51497	3.82666	-0.395898	0.69218	NA	0.269169	-0.952816	3.82666	-0.248994	0.803365	NA
ENSDARG00000070083	atp5f1b	TRUE	4638.3	-0.0754278	0.146966	-0.513231	0.607789	0.792641	4638.3	-0.669698	0.147057	-4.554	5.2635e-06	0.000117555	4638.3	-0.381494	0.146949	-2.5961	0.00942881	0.064722	4638.3	-0.267749	0.146991	-1.82153	0.0685261	0.275845	4638.3	-0.492011	0.14702	-3.34656	0.000818198	0.0152417	4638.3	-0.150983	0.146914	-1.02769	0.304095	0.643827	4638.3	0.151287	0.146949	1.02953	0.303233	0.591531
ENSDARG00000070674	psmd6	TRUE	201.761	-0.285364	0.178492	-1.59875	0.109876	0.302842	201.761	0.0460395	0.176504	0.260841	0.794215	0.914164	201.761	0.222001	0.175237	1.26686	0.205206	0.441326	201.761	0.0345511	0.176891	0.195325	0.845139	0.940195	201.761	-0.255903	0.177751	-1.43967	0.149962	0.396601	201.761	0.380871	0.17484	2.1784	0.0293766	0.188187	201.761	0.497022	0.175931	2.8251	0.0047266	0.0441343
ENSDARG00000097827	lrp1aa	TRUE	793.031	0.397909	0.167045	2.38204	0.017217	0.0922033	793.031	-0.069675	0.167323	-0.416411	0.677109	0.855111	793.031	0.525341	0.166689	3.15163	0.00162362	0.0182878	793.031	0.165179	0.167193	0.987955	0.323175	0.62679	793.031	-0.101216	0.16737	-0.604746	0.545348	0.774606	793.031	-0.22332	0.167227	-1.33543	0.181735	0.510253	793.031	-0.306178	0.167922	-1.82333	0.0682534	0.2579
ENSDARG00000027183	nampt2	TRUE	40.4778	0.633769	0.416126	1.52302	0.127753	0.330392	40.4778	-0.236504	0.421813	-0.560685	0.575012	0.798619	40.4778	0.00892528	0.417577	0.021374	0.982947	0.993781	40.4778	0.786829	0.414882	1.89651	0.057892	0.248492	40.4778	0.827091	0.414267	1.99652	0.0458776	0.20134	40.4778	-0.378545	0.420691	-0.899817	0.368217	0.697021	40.4778	0.375845	0.418763	0.897512	0.369446	0.649368
ENSDARG00000091509	atp6ap1la	TRUE	33.3489	-0.566779	0.431383	-1.31386	0.188892	0.422441	33.3489	0.407579	0.422248	0.965259	0.334415	0.61056	33.3489	-0.645745	0.42797	-1.50886	0.131335	0.338803	33.3489	-0.705221	0.432263	-1.63146	0.102793	0.346336	33.3489	-0.60087	0.430259	-1.39653	0.162554	0.414726	33.3489	0.0142655	0.423017	0.0337233	0.973098	0.992699	33.3489	-0.080831	0.427576	-0.189045	0.850058	0.942557
ENSDARG00000044943	npepps	TRUE	371.518	0.137866	0.157911	0.873062	0.382629	0.622988	371.518	-0.0512012	0.157981	-0.324097	0.745865	0.88951	371.518	0.437922	0.156656	2.79544	0.00518291	0.0420039	371.518	0.30138	0.157449	1.91415	0.0556011	0.243116	371.518	0.0707106	0.157757	0.448224	0.653992	0.840925	371.518	0.136237	0.157112	0.867134	0.385868	0.711908	371.518	-0.0532305	0.158664	-0.335491	0.737254	0.890874
ENSDARG00000102883	sptbn1	TRUE	469.625	0.449836	0.47373	0.949563	0.342334	0.587019	469.625	0.465377	0.473643	0.982549	0.32583	0.602262	469.625	0.749682	0.473422	1.58354	0.113299	0.309708	469.625	0.458121	0.473695	0.967121	0.333483	0.636752	469.625	-0.0682958	0.473967	-0.144094	0.885426	0.955587	469.625	0.168144	0.473664	0.354987	0.7226	0.901112	469.625	0.318697	0.473881	0.672525	0.501249	0.752388
ENSDARG00000076952	fer1l4	TRUE	8.47824	1.33247	0.694958	1.91734	0.0551952	0.196357	8.47824	0.754167	0.702694	1.07325	0.283159	0.555498	8.47824	0.593224	0.700962	0.8463	0.397385	0.638439	8.47824	0.733536	0.705367	1.03993	0.29837	0.604627	8.47824	1.49053	0.690611	2.15827	0.0309068	0.159447	8.47824	0.568762	0.701139	0.811197	0.417252	0.731275	8.47824	1.13019	0.700561	1.61326	0.106687	0.33457
ENSDARG00000075536	cpne1	TRUE	140.474	-0.0665622	0.189163	-0.351878	0.72493	0.865626	140.474	-0.237571	0.189206	-1.25562	0.209255	0.469628	140.474	-0.0845233	0.187567	-0.450629	0.652257	0.818864	140.474	-0.131616	0.189172	-0.695747	0.486587	0.756337	140.474	-0.261037	0.189444	-1.37791	0.168231	0.422639	140.474	-0.135244	0.187721	-0.720451	0.471247	0.770465	140.474	-0.327943	0.1911	-1.71608	0.0861478	0.295535
ENSDARG00000071212	p3h1	TRUE	33.2358	-1.90396	0.407583	-4.67134	2.99242e-06	0.000106076	33.2358	0.0616408	0.365501	0.168647	0.866074	0.950099	33.2358	-0.205555	0.365685	-0.562108	0.574042	0.767646	33.2358	0.0813472	0.366247	0.22211	0.824228	0.930344	33.2358	0.174085	0.364734	0.477294	0.633153	0.827655	33.2358	0.24077	0.362017	0.665078	0.506001	0.790275	33.2358	0.574707	0.363458	1.58122	0.113827	0.347269
ENSDARG00000021582	dynlrb1	TRUE	88.0721	-0.408502	0.285047	-1.4331	0.151828	0.37012	88.0721	-0.044062	0.28221	-0.156132	0.875929	0.953527	88.0721	-0.0976954	0.281372	-0.347211	0.728433	0.864283	88.0721	-0.297712	0.283998	-1.04829	0.294505	0.601573	88.0721	-0.230663	0.283223	-0.814423	0.415403	0.680017	88.0721	0.209382	0.280262	0.747093	0.455007	0.756544	88.0721	-0.0360058	0.283514	-0.126998	0.898942	0.963703
ENSDARG00000031907	ptbp1b	TRUE	63.1207	0.303816	0.257417	1.18025	0.237902	0.481703	63.1207	0.209494	0.25686	0.815597	0.414731	0.681891	63.1207	0.425827	0.253773	1.67798	0.0933501	0.278055	63.1207	0.473599	0.255655	1.85249	0.0639552	0.26394	63.1207	0.455772	0.255295	1.78527	0.0742172	0.26482	63.1207	0.267358	0.254653	1.04989	0.293768	0.636104	63.1207	0.409047	0.257433	1.58895	0.112072	0.343804
ENSDARG00000070161	vamp3	TRUE	139.2	0.159734	0.215314	0.741865	0.458169	0.685568	139.2	0.490105	0.213258	2.29818	0.0215514	0.105439	139.2	0.249434	0.213222	1.16983	0.242069	0.484363	139.2	0.380808	0.214044	1.77911	0.0752216	0.2903	139.2	0.407669	0.213643	1.90818	0.0563681	0.226208	139.2	0.342737	0.212884	1.60997	0.107404	0.391541	139.2	0.567226	0.213996	2.65064	0.0080339	0.0638627
ENSDARG00000074908	col6a1	TRUE	88.8236	-0.560648	0.424483	-1.32078	0.186575	0.419521	88.8236	-0.258413	0.422796	-0.611201	0.541067	0.776371	88.8236	-0.89272	0.424159	-2.10468	0.035319	0.152243	88.8236	0.0495475	0.422178	0.117362	0.906574	0.96531	88.8236	-0.261199	0.422856	-0.617702	0.536772	0.768089	88.8236	-0.442983	0.42258	-1.04828	0.294508	0.636104	88.8236	0.03027	0.422748	0.0716029	0.942918	0.981158
ENSDARG00000009727	twf2b	TRUE	2.85485	0.777977	0.960469	0.809997	0.417942	0.653877	2.85485	-1.21501	1.05038	-1.15673	0.247381	0.514847	2.85485	-0.660736	0.999005	-0.661393	0.50836	0.723528	2.85485	-0.892264	1.03393	-0.862981	0.388148	0.68246	2.85485	0.293572	0.970868	0.302381	0.762362	0.899661	2.85485	0.0588037	0.96894	0.0606887	0.951607	NA	2.85485	-0.0780203	0.99538	-0.0783824	0.937524	0.978874
ENSDARG00000003526	psma5	TRUE	172.775	-0.318875	0.228221	-1.39722	0.162348	0.385832	172.775	0.587705	0.224067	2.6229	0.00871844	0.0547526	172.775	0.701607	0.223199	3.14341	0.00166993	0.0186036	172.775	0.535644	0.224485	2.3861	0.0170279	0.120144	172.775	0.208587	0.22529	0.925856	0.354521	0.626791	172.775	0.588788	0.223438	2.63513	0.0084106	0.0861723	172.775	0.621898	0.224756	2.76699	0.00565767	0.049807
ENSDARG00000044902	atp2b4	TRUE	809.444	-0.222713	0.126739	-1.75725	0.0788752	0.246341	809.444	-0.411809	0.126779	-3.24823	0.00116125	0.0114584	809.444	-0.53356	0.126625	-4.21369	2.51227e-05	0.000683957	809.444	-0.44428	0.126944	-3.49981	0.000465594	0.010075	809.444	-0.286813	0.126652	-2.26457	0.0235392	0.135558	809.444	-0.353827	0.126435	-2.79848	0.00513434	0.0624321	809.444	-0.405527	0.127136	-3.18971	0.00142414	0.0185274
ENSDARG00000116835	park7	TRUE	104.181	-1.00608	0.278851	-3.60796	0.000308617	0.00459855	104.181	-1.06295	0.278252	-3.82011	0.00013339	0.00189543	104.181	-0.678289	0.275341	-2.46345	0.0137606	0.0827585	104.181	-0.653828	0.276673	-2.36318	0.0181188	0.124524	104.181	-0.634763	0.27625	-2.29778	0.0215742	0.128365	104.181	-0.361578	0.274285	-1.31826	0.187417	0.51967	104.181	-0.524739	0.276886	-1.89514	0.0580732	0.233124
ENSDARG00000006963	cse1l	TRUE	214.086	-0.202466	0.155323	-1.30352	0.192398	0.425836	214.086	-0.146264	0.154459	-0.946946	0.343666	0.620053	214.086	0.0797295	0.152958	0.52125	0.602193	0.787131	214.086	-0.135815	0.154792	-0.877407	0.380266	0.676415	214.086	-0.288223	0.155117	-1.85809	0.0631556	0.241326	214.086	0.0323863	0.153067	0.211582	0.832433	0.944559	214.086	-0.0415093	0.155108	-0.267616	0.788995	0.914746
ENSDARG00000011020	hnrnpa1a	TRUE	101.562	0.643766	0.356214	1.80725	0.070724	0.23111	101.562	0.541728	0.356044	1.52152	0.128129	0.349477	101.562	0.624607	0.355108	1.75892	0.0785904	0.252105	101.562	0.799918	0.355569	2.24969	0.0244688	0.150584	101.562	0.495059	0.356247	1.38965	0.164635	0.417667	101.562	0.0869927	0.356705	0.243878	0.807325	0.933777	101.562	0.428908	0.357413	1.20003	0.230127	0.512597
ENSDARG00000100321	nampt4.1	TRUE	0.0790755	-0.0814248	5.88922	-0.0138261	0.988969	NA	0.0790755	-0.764678	5.88922	-0.129844	0.89669	NA	0.0790755	-0.491627	5.88922	-0.0834791	0.933471	NA	0.0790755	-0.640761	5.88922	-0.108802	0.913359	NA	0.0790755	-0.202338	5.88922	-0.0343573	0.972592	NA	0.0790755	-1.03405	5.88922	-0.175583	0.860621	NA	0.0790755	-0.471901	5.88922	-0.0801296	0.936134	NA
ENSDARG00000043806	postna	TRUE	4.41798	0.780788	0.857716	0.910311	0.362658	0.605047	4.41798	0.354473	0.866417	0.409125	0.682448	0.858587	4.41798	-0.373009	0.887637	-0.420227	0.674319	0.833552	4.41798	1.25805	0.843417	1.49161	0.135801	0.403259	4.41798	1.31683	0.840704	1.56634	0.117269	0.344165	4.41798	0.593831	0.850743	0.698014	0.485168	NA	4.41798	0.58187	0.868111	0.670272	0.502685	0.753218
ENSDARG00000001777	nup155	TRUE	5.99549	0.150039	0.737249	0.203512	0.838735	0.925875	5.99549	0.472987	0.723148	0.654066	0.513069	0.757059	5.99549	0.392767	0.719371	0.545987	0.585075	0.775582	5.99549	1.13981	0.711618	1.60172	0.109217	0.355736	5.99549	0.806873	0.716462	1.12619	0.260085	0.532758	5.99549	-0.140304	0.732676	-0.191495	0.848138	0.950589	5.99549	-1.03039	0.802425	-1.28409	0.199109	0.472714
ENSDARG00000044299	lmnb1	TRUE	103.36	-0.85567	0.201616	-4.24406	2.19513e-05	0.00054939	103.36	-0.0311251	0.194634	-0.159916	0.872947	0.952402	103.36	-0.32888	0.194893	-1.68749	0.0915082	0.274956	103.36	-0.247713	0.196391	-1.26133	0.20719	0.505752	103.36	-0.2129	0.195768	-1.08751	0.276811	0.549466	103.36	-0.130884	0.193879	-0.67508	0.499625	0.786349	103.36	-0.20855	0.197246	-1.05731	0.290371	0.579124
ENSDARG00000043493	cltca	TRUE	381.263	-0.0501626	0.151356	-0.33142	0.740327	0.874537	381.263	-0.426056	0.15181	-2.8065	0.00500826	0.0358514	381.263	-0.304988	0.151073	-2.01882	0.0435062	0.17435	381.263	-0.425482	0.152033	-2.79861	0.00513238	0.0548862	381.263	-0.418108	0.151838	-2.75364	0.00589372	0.0565627	381.263	-0.284643	0.151032	-1.88465	0.0594777	0.286148	381.263	-0.458404	0.152565	-3.00466	0.0026588	0.0289597
ENSDARG00000014329	npm1a	TRUE	163.636	0.446159	0.319436	1.39671	0.162502	0.385977	163.636	1.76879	0.315684	5.60304	2.10629e-08	8.00791e-07	163.636	1.78289	0.315322	5.65419	1.56587e-08	1.39095e-06	163.636	0.782063	0.31804	2.45901	0.013932	0.106062	163.636	0.759034	0.317869	2.38788	0.0169458	0.110353	163.636	1.04951	0.316486	3.31614	0.000912707	0.0191036	163.636	1.49424	0.31666	4.71874	2.37306e-06	0.000118423
ENSDARG00000032083	dpysl2b	TRUE	24.8035	-1.32753	0.320134	-4.14681	3.37139e-05	0.000769357	24.8035	-1.51832	0.320403	-4.73878	2.15004e-06	5.26852e-05	24.8035	-0.785114	0.305399	-2.57079	0.0101468	0.0674632	24.8035	-1.23503	0.31694	-3.89672	9.75057e-05	0.00297854	24.8035	-0.68192	0.307476	-2.2178	0.0265684	0.14593	24.8035	-1.46068	0.314423	-4.64559	3.3911e-06	0.00024472	24.8035	-1.68549	0.330838	-5.0946	3.49475e-07	2.40949e-05
ENSDARG00000075954	serpinh1a	TRUE	13.5983	-2.25634	0.535165	-4.21616	2.48496e-05	0.000610237	13.5983	-1.47887	0.506764	-2.91827	0.00351978	0.0275674	13.5983	-0.90707	0.49292	-1.8402	0.0657394	0.225458	13.5983	-1.26792	0.504456	-2.51343	0.0119562	0.0956054	13.5983	-1.92676	0.519301	-3.7103	0.000207017	0.00569142	13.5983	-0.942664	0.493228	-1.91121	0.055977	0.276437	13.5983	-1.15072	0.505575	-2.27607	0.0228418	0.129926
ENSDARG00000069390	itga2.1	TRUE	67.513	-0.117952	0.370135	-0.318672	0.749975	0.878765	67.513	0.0846745	0.368243	0.229942	0.818137	0.926241	67.513	-0.652988	0.370911	-1.7605	0.0783235	0.251558	67.513	0.32296	0.367618	0.87852	0.379662	0.676192	67.513	0.22577	0.367698	0.614009	0.53921	0.77018	67.513	-0.079437	0.367829	-0.215962	0.829018	0.943632	67.513	0.421572	0.367953	1.14572	0.251909	0.539097
ENSDARG00000086838	itga2.3	TRUE	25.6068	-0.461031	0.341443	-1.35024	0.176938	0.405617	25.6068	0.303599	0.3289	0.923073	0.355969	0.630871	25.6068	-0.10792	0.330629	-0.326408	0.744115	0.873668	25.6068	-0.530988	0.341446	-1.55512	0.119918	0.374602	25.6068	-0.153903	0.334585	-0.459982	0.645529	0.835023	25.6068	-0.446714	0.334496	-1.33548	0.181719	0.510253	25.6068	-0.289666	0.340202	-0.851453	0.394518	0.670474
ENSDARG00000062974	itga2.2	TRUE	8.28455	1.82134	0.750872	2.42564	0.0152816	0.0847787	8.28455	1.25892	0.757143	1.66273	0.0963667	0.291053	8.28455	1.62201	0.74819	2.16791	0.0301658	0.137407	8.28455	1.56367	0.753719	2.07461	0.0380225	0.194816	8.28455	1.24233	0.757955	1.63906	0.101201	0.315358	8.28455	0.383094	0.770547	0.497172	0.619068	0.852771	8.28455	0.795608	0.773892	1.02806	0.303921	0.592366
ENSDARG00000056913	pcolcea	TRUE	11.7958	0.861375	0.51986	1.65694	0.0975321	0.281599	11.7958	-0.72841	0.548942	-1.32693	0.184531	0.434542	11.7958	-0.243578	0.530896	-0.458806	0.646374	0.815509	11.7958	-0.250108	0.538594	-0.464372	0.642381	0.847364	11.7958	0.180218	0.528126	0.341241	0.732922	0.884527	11.7958	0.212595	0.522899	0.406571	0.684323	0.887012	11.7958	0.148777	0.533383	0.278931	0.780297	0.91084
ENSDARG00000005560	ywhah	TRUE	869.167	-0.40099	0.15503	-2.58654	0.00969446	0.0619521	869.167	-0.131405	0.15459	-0.850022	0.395313	0.665719	869.167	-0.280928	0.154499	-1.81831	0.0690169	0.232291	869.167	-0.119743	0.154668	-0.774197	0.438815	0.722663	869.167	-0.223041	0.154689	-1.44187	0.14934	0.395632	869.167	0.111714	0.154214	0.72441	0.468814	0.768056	869.167	0.0892408	0.154638	0.577094	0.563876	0.792701
ENSDARG00000075600	cspg4bb	TRUE	41.3083	-0.395888	0.367043	-1.07859	0.280771	0.52792	41.3083	-0.488031	0.366647	-1.33106	0.183168	0.432611	41.3083	-0.957628	0.368023	-2.60209	0.00926576	0.0640371	41.3083	-1.72772	0.379195	-4.55628	5.20683e-06	0.000268909	41.3083	-0.862028	0.369302	-2.33421	0.0195846	0.1208	41.3083	-2.33109	0.38285	-6.0888	1.13763e-09	2.42082e-07	41.3083	-1.9141	0.384846	-4.97368	6.56938e-07	4.0764e-05
ENSDARG00000100729	tln1	TRUE	206.958	-0.724365	0.209062	-3.46484	0.000530547	0.00704637	206.958	-0.703437	0.208415	-3.37518	0.000737677	0.00786229	206.958	-0.283206	0.206582	-1.37091	0.170402	0.397264	206.958	-0.325343	0.207548	-1.56755	0.116985	0.37046	206.958	-0.371971	0.207462	-1.79295	0.0729803	0.262618	206.958	-0.368183	0.206764	-1.78069	0.0749628	0.32385	206.958	-0.43467	0.208428	-2.08547	0.0370265	0.175629
ENSDARG00000011611	actr1b	TRUE	361.516	-0.240007	0.148891	-1.61196	0.10697	0.297958	361.516	0.0186115	0.147827	0.125901	0.899811	0.962781	361.516	0.00400738	0.147342	0.0271978	0.978302	0.991859	361.516	0.0411894	0.147996	0.278314	0.780771	0.909977	361.516	0.147432	0.147595	0.998891	0.317847	0.592184	361.516	-0.0146326	0.14737	-0.0992919	0.920907	0.976398	361.516	0.232481	0.147959	1.57125	0.116123	0.350909
ENSDARG00000068995	h2ax1	TRUE	1025.24	1.17877	0.179851	6.55416	5.59561e-11	7.05542e-09	1025.24	0.386847	0.180272	2.14591	0.0318801	0.139862	1025.24	0.723099	0.179875	4.02	5.81985e-05	0.00135025	1025.24	0.865446	0.179998	4.80809	1.5238e-06	0.000101763	1025.24	0.608103	0.180114	3.37621	0.000734931	0.0141913	1025.24	0.809333	0.179831	4.50052	6.77866e-06	0.00043441	1025.24	1.00489	0.180022	5.58205	2.37703e-08	2.61691e-06
ENSDARG00000044254	anxa3b	TRUE	43.2421	-0.33075	0.3512	-0.941774	0.346309	0.590831	43.2421	-0.302695	0.349066	-0.867157	0.385856	0.657532	43.2421	-0.127288	0.34523	-0.368703	0.712349	0.854416	43.2421	0.364469	0.344142	1.05906	0.289571	0.596139	43.2421	0.742185	0.341343	2.17431	0.029682	0.155659	43.2421	0.149571	0.343182	0.435837	0.662955	0.875799	43.2421	0.286645	0.346098	0.828221	0.407545	0.680799
ENSDARG00000068992	hspa8	TRUE	1591.72	-0.78928	0.198923	-3.96777	7.25488e-05	0.00143956	1591.72	-1.22642	0.199096	-6.15994	7.27746e-10	3.66115e-08	1591.72	-0.0792293	0.198491	-0.399159	0.689776	0.841931	1591.72	-0.221715	0.198642	-1.11615	0.264356	0.570259	1591.72	-0.597365	0.198758	-3.00548	0.00265159	0.0339178	1591.72	-0.203154	0.198525	-1.02332	0.306157	0.645368	1591.72	-0.274729	0.198732	-1.38241	0.166846	0.429994
ENSDARG00000103824	hint1	TRUE	350.013	-0.400547	0.224184	-1.78669	0.0739881	0.2369	350.013	-0.474051	0.224005	-2.11625	0.0343238	0.147355	350.013	-0.00688129	0.222804	-0.0308849	0.975361	0.991112	350.013	0.0918838	0.22316	0.41174	0.68053	0.866435	350.013	-0.278451	0.223651	-1.24503	0.213121	0.480391	350.013	0.320088	0.222428	1.43907	0.150132	0.464992	350.013	0.560269	0.222756	2.51517	0.0118974	0.0841807
ENSDARG00000056964	ilk	TRUE	44.229	-0.330715	0.260674	-1.26869	0.204551	0.441551	44.229	0.0600485	0.254754	0.235712	0.813657	0.924211	44.229	-0.175978	0.254691	-0.690947	0.489599	0.711256	44.229	-0.236061	0.258721	-0.912414	0.361551	0.66115	44.229	-0.175716	0.257366	-0.682748	0.494766	0.738906	44.229	-0.228644	0.254996	-0.896658	0.369901	0.699027	44.229	-0.202306	0.260336	-0.777096	0.437102	0.705377
ENSDARG00000104682	tpm2	TRUE	219.646	-0.847211	0.147683	-5.7367	9.65408e-09	6.86048e-07	219.646	-0.3413	0.14478	-2.35738	0.0184046	0.0942977	219.646	-0.595659	0.144801	-4.11364	3.89474e-05	0.000982239	219.646	-0.49077	0.145709	-3.36816	0.000756719	0.0144552	219.646	-0.629519	0.145994	-4.31195	1.61821e-05	0.000842469	219.646	-0.302958	0.143853	-2.10603	0.0352019	0.210856	219.646	-0.35568	0.145865	-2.43842	0.0147515	0.0966612
ENSDARG00000040334	mat2aa	TRUE	40.3973	0.763097	0.326165	2.33961	0.0193041	0.099092	40.3973	0.837085	0.324202	2.58199	0.00982329	0.0594109	40.3973	0.810741	0.322622	2.51297	0.0119719	0.0755337	40.3973	0.740731	0.325794	2.27362	0.022989	0.145026	40.3973	0.504013	0.32734	1.53972	0.123628	0.355079	40.3973	0.708639	0.323249	2.19224	0.0283621	0.1849	40.3973	0.45808	0.330395	1.38646	0.165606	0.428239
ENSDARG00000029051	gbe1a	TRUE	12.798	1.03169	0.633871	1.62761	0.103607	0.292402	12.798	0.292777	0.642013	0.456029	0.648369	0.839845	12.798	0.00545904	0.642714	0.00849374	0.993223	0.997429	12.798	0.611336	0.638549	0.957382	0.338375	0.6421	12.798	1.1489	0.631163	1.8203	0.0687139	0.253267	12.798	0.0939659	0.641011	0.14659	0.883456	0.962643	12.798	0.741334	0.639198	1.15979	0.246135	0.531544
ENSDARG00000014793	ehd1b	TRUE	12.9267	-0.48386	0.483006	-1.00177	0.316455	0.562696	12.9267	-0.340611	0.476261	-0.715176	0.4745	0.727825	12.9267	-0.270421	0.470762	-0.574432	0.565675	0.761982	12.9267	-0.300683	0.47748	-0.629729	0.528872	0.783498	12.9267	-0.634067	0.483498	-1.31142	0.189717	0.450718	12.9267	-0.0144815	0.466812	-0.0310221	0.975252	0.993181	12.9267	-0.257242	0.480153	-0.535749	0.592132	0.809711
ENSDARG00000003429	hnrnpdl	TRUE	134.897	-0.00116701	0.259421	-0.00449852	0.996411	0.999169	134.897	0.141202	0.258389	0.54647	0.584743	0.804228	134.897	-0.000380077	0.258056	-0.00147285	0.998825	0.999975	134.897	0.0316425	0.259077	0.122136	0.902792	0.964123	134.897	-0.0235527	0.258999	-0.0909373	0.927542	0.971507	134.897	0.0754962	0.257835	0.292808	0.769669	0.920652	134.897	-0.0236363	0.259967	-0.0909203	0.927556	0.975029
ENSDARG00000043848	sod1	TRUE	814.861	0.0297436	0.169798	0.175171	0.860945	0.936078	814.861	-0.410085	0.170115	-2.41064	0.0159247	0.0844652	814.861	0.131352	0.169363	0.775561	0.438008	0.672349	814.861	0.211325	0.169575	1.2462	0.21269	0.51157	814.861	0.0972002	0.169603	0.573103	0.566575	0.788621	814.861	0.288906	0.169258	1.7069	0.0878415	0.352087	814.861	0.425201	0.169544	2.50791	0.0121449	0.0853144
ENSDARG00000058476	stc1l	TRUE	0.201224	0.399352	5.71976	0.0698196	0.944337	NA	0.201224	0	5.71976	0	1	NA	0.201224	0	5.71976	0	1	NA	0.201224	2.10627	5.69442	0.369883	0.71147	NA	0.201224	0	5.71976	0	1	NA	0.201224	1.1469	5.70857	0.200909	0.84077	NA	0.201224	0	5.71976	0	1	NA
ENSDARG00000103994	ppiab	TRUE	1973.95	-0.75066	0.173762	-4.32004	1.56001e-05	0.000415694	1973.95	-0.733447	0.173673	-4.22316	2.40904e-05	0.000443967	1973.95	-0.269836	0.173392	-1.55621	0.119657	0.320543	1973.95	-0.144918	0.173466	-0.835426	0.403478	0.693728	1973.95	-0.41336	0.173536	-2.38198	0.0172197	0.111653	1973.95	0.0665464	0.173303	0.383989	0.700986	0.894171	1973.95	0.216463	0.173406	1.2483	0.21192	0.489122
ENSDARG00000044010	loxl2a	TRUE	1.27509	3.08128	1.54283	1.99716	0.0458075	NA	1.27509	2.8693	1.54451	1.85775	0.063205	NA	1.27509	3.16853	1.5284	2.0731	0.038163	NA	1.27509	2.25896	1.57621	1.43316	0.151812	NA	1.27509	1.126	1.66315	0.67703	0.498387	NA	1.27509	0.713	1.66309	0.428719	0.668128	NA	1.27509	0.489831	1.70922	0.286582	0.774432	NA
ENSDARG00000099690	vaspa	TRUE	3.65837	0.223157	0.820568	0.271954	0.785657	0.898448	3.65837	-0.296083	0.837834	-0.353391	0.723796	0.879507	3.65837	0.630568	0.791182	0.796995	0.425454	0.661983	3.65837	0.685585	0.799772	0.857225	0.391321	0.684878	3.65837	1.09267	0.786415	1.38944	0.1647	0.417667	3.65837	-0.407155	0.829517	-0.490834	0.623544	NA	3.65837	0.0641278	0.833258	0.0769603	0.938655	0.979341
ENSDARG00000008243	cct8	TRUE	446.816	-0.728724	0.157435	-4.62873	3.6792e-06	0.000127031	446.816	-0.135595	0.155705	-0.870843	0.38384	0.655819	446.816	-0.0345428	0.155148	-0.222645	0.823812	0.917138	446.816	0.0232115	0.155598	0.149176	0.881415	0.956108	446.816	-0.0949017	0.155666	-0.60965	0.542094	0.772407	446.816	0.138453	0.154919	0.893712	0.371476	0.699859	446.816	0.112513	0.155749	0.722394	0.470052	0.73057
ENSDARG00000045695	myca	TRUE	27.5232	-0.378808	0.350657	-1.08028	0.280018	0.527216	27.5232	0.502241	0.334888	1.49973	0.133684	0.359657	27.5232	0.138992	0.336194	0.413427	0.679293	0.835725	27.5232	0.265324	0.338838	0.783041	0.433603	0.718752	27.5232	0.165163	0.339315	0.486755	0.626432	0.82399	27.5232	0.542558	0.332037	1.63403	0.102252	0.383437	27.5232	0.543023	0.337498	1.60896	0.107624	0.335948
ENSDARG00000059362	cavin1b	TRUE	17.7716	0.528477	0.466233	1.1335	0.257003	0.502702	17.7716	0.325117	0.466748	0.696557	0.48608	0.735336	17.7716	0.310942	0.463932	0.670231	0.502711	0.71944	17.7716	0.487903	0.465936	1.04715	0.295032	0.601757	17.7716	-0.108729	0.473878	-0.229445	0.818523	0.926309	17.7716	0.274323	0.464213	0.590942	0.55456	0.818476	17.7716	-0.202723	0.480376	-0.42201	0.673018	0.85556
ENSDARG00000028000	pfkpa	TRUE	1016.64	1.07732	0.264804	4.06838	4.73409e-05	0.00101411	1016.64	-0.328868	0.265313	-1.23955	0.215143	0.477078	1016.64	0.467575	0.264859	1.76537	0.077501	0.250326	1016.64	-0.0499083	0.265209	-0.188185	0.850732	0.942903	1016.64	-0.220323	0.265257	-0.830603	0.406198	0.673008	1016.64	-0.142874	0.265083	-0.538978	0.589902	0.837208	1016.64	-0.359103	0.265518	-1.35246	0.176228	0.442288
ENSDARG00000059070	gars1	TRUE	128.539	-0.414481	0.182787	-2.26756	0.0233561	0.112202	128.539	-0.281886	0.180837	-1.55879	0.119047	0.333786	128.539	0.389967	0.176754	2.20627	0.027365	0.129378	128.539	0.0865789	0.17938	0.482656	0.62934	0.839009	128.539	-0.240997	0.180783	-1.33307	0.182508	0.441167	128.539	-0.124352	0.178685	-0.695929	0.486474	0.779336	128.539	0.160192	0.179888	0.890509	0.373192	0.652648
ENSDARG00000099124	f3a	TRUE	17.2571	1.07302	0.475549	2.25639	0.0240461	0.114413	17.2571	1.72711	0.467615	3.69344	0.000221244	0.00289024	17.2571	1.65908	0.466355	3.55756	0.000374322	0.00589711	17.2571	0.0524449	0.492216	0.106549	0.915147	0.968727	17.2571	0.240716	0.486799	0.494486	0.620963	0.820676	17.2571	-0.126722	0.488123	-0.259611	0.795164	0.928399	17.2571	-0.431013	0.510973	-0.843515	0.39894	0.67481
ENSDARG00000018491	pdia4	TRUE	58.8447	-0.257743	0.294299	-0.875785	0.381147	0.621696	58.8447	0.149511	0.289063	0.517226	0.604999	0.814435	58.8447	0.726044	0.28426	2.55415	0.0106447	0.0697639	58.8447	0.274418	0.288868	0.949976	0.342125	0.644757	58.8447	0.33574	0.28792	1.16609	0.243579	0.515366	58.8447	0.0904032	0.287654	0.314278	0.75331	0.913794	58.8447	0.754291	0.286814	2.6299	0.00854103	0.0666942
ENSDARG00000011821	plod2	TRUE	145.985	-0.30039	0.38273	-0.784861	0.432535	0.664479	145.985	-0.0212816	0.381671	-0.055759	0.955534	0.983115	145.985	-0.490117	0.382154	-1.28251	0.199664	0.434628	145.985	0.0974787	0.381625	0.255431	0.798391	0.918184	145.985	0.138318	0.381383	0.362676	0.716847	0.876066	145.985	-0.29062	0.381702	-0.761379	0.446431	0.751272	145.985	0.368714	0.381437	0.966644	0.333722	0.617682
ENSDARG00000071863	itgb1a	TRUE	6.9902	0.779725	0.548233	1.42225	0.154953	0.374507	6.9902	-0.0160436	0.563295	-0.0284816	0.977278	0.991866	6.9902	-0.46381	0.570011	-0.813686	0.415825	0.65497	6.9902	-0.364148	0.578581	-0.629382	0.529099	0.783566	6.9902	0.37707	0.55411	0.680498	0.496189	0.740119	6.9902	-0.659058	0.575579	-1.14504	0.252194	0.593747	6.9902	-0.112288	0.575429	-0.195139	0.845284	0.940692
ENSDARG00000102153	nrp1a	TRUE	59.6263	-0.244415	0.279218	-0.875356	0.38138	0.62191	59.6263	0.372017	0.272749	1.36395	0.172582	0.417563	59.6263	0.318554	0.271587	1.17293	0.240823	0.482888	59.6263	0.279636	0.274038	1.02042	0.307527	0.611906	59.6263	0.233887	0.273858	0.854045	0.39308	0.66299	59.6263	0.292106	0.271684	1.07517	0.2823	0.625665	59.6263	0.241931	0.27566	0.877643	0.380138	0.658454
ENSDARG00000045399	cct5	TRUE	12.165	0.0873499	0.547919	0.159421	0.873337	0.942946	12.165	0.64818	0.535088	1.21135	0.22576	0.4899	12.165	0.626272	0.532196	1.17677	0.239288	0.481025	12.165	0.332598	0.541656	0.61404	0.539189	0.790258	12.165	0.299467	0.541044	0.553498	0.579922	0.796776	12.165	0.0910571	0.539587	0.168753	0.865991	0.956653	12.165	-0.018358	0.552856	-0.0332058	0.97351	0.991488
ENSDARG00000002165	psme1	TRUE	46.5725	1.09832	0.436825	2.51433	0.0119257	0.071454	46.5725	1.3169	0.433169	3.04015	0.00236464	0.0203844	46.5725	2.96933	0.424097	7.00154	2.53159e-12	6.60346e-10	46.5725	2.32762	0.427402	5.44597	5.15251e-08	5.54382e-06	46.5725	2.02054	0.428541	4.71493	2.41788e-06	0.000186643	46.5725	1.61639	0.429249	3.76563	0.000166133	0.0054663	46.5725	1.85532	0.431114	4.30356	1.68072e-05	0.000574561
ENSDARG00000010008	vim	TRUE	72.4264	-0.852218	0.247623	-3.4416	0.000578293	0.00756948	72.4264	-0.538022	0.242623	-2.21752	0.0265873	0.122269	72.4264	-0.293225	0.238917	-1.22731	0.219708	0.458841	72.4264	0.143646	0.23835	0.602667	0.54673	0.794083	72.4264	-0.049552	0.239122	-0.207225	0.835834	0.933821	72.4264	0.227008	0.236046	0.961711	0.336195	0.672713	72.4264	0.171805	0.239268	0.718045	0.47273	0.732951
ENSDARG00000023028	cdv3	TRUE	1393.53	0.609152	0.154895	3.93267	8.40074e-05	0.00162736	1393.53	0.115463	0.155083	0.744526	0.456559	0.714835	1393.53	0.782203	0.154661	5.05755	4.24688e-07	2.38075e-05	1393.53	0.327204	0.155014	2.1108	0.0347894	0.184795	1393.53	-0.00709106	0.155171	-0.0456983	0.963551	0.986258	1393.53	0.0853057	0.154954	0.550522	0.581962	0.832525	1393.53	0.196324	0.15521	1.2649	0.205909	0.481662
ENSDARG00000008292	eif2s3	TRUE	370.305	-0.196279	0.170504	-1.15117	0.249664	0.494069	370.305	0.11333	0.169466	0.668751	0.503654	0.750247	370.305	0.0851391	0.169071	0.50357	0.614563	0.795833	370.305	0.207147	0.169472	1.22231	0.221589	0.522269	370.305	0.208581	0.169324	1.23185	0.218006	0.486028	370.305	0.237478	0.168834	1.40658	0.159553	0.477679	370.305	0.305995	0.169622	1.80398	0.0712339	0.26423
ENSDARG00000104801	tubb6	TRUE	6.62677	-0.0398954	0.795604	-0.0501448	0.960007	0.984113	6.62677	2.34787	0.737633	3.18298	0.00145768	0.0137722	6.62677	1.25321	0.747514	1.6765	0.0936401	0.278556	6.62677	0.300589	0.778841	0.385943	0.699539	0.874503	6.62677	0.98615	0.75756	1.30175	0.193003	0.454787	6.62677	-0.493465	0.796054	-0.61989	0.53533	0.808168	6.62677	0.489156	0.778187	0.628584	0.529621	0.77079
ENSDARG00000104791	NA	TRUE	4.74115	-0.368534	0.839993	-0.438734	0.660854	0.826462	4.74115	-0.222137	0.826071	-0.268907	0.788001	0.9108	4.74115	-0.071421	0.812529	-0.0878997	0.929956	0.970623	4.74115	0.0348564	0.820326	0.0424909	0.966107	0.988069	4.74115	0.718327	0.799112	0.898906	0.368703	0.640814	4.74115	0.185	0.804839	0.22986	0.818201	0.939171	4.74115	0.86223	0.801327	1.076	0.281926	0.570133
ENSDARG00000076554	cdkn1a	TRUE	9.63258	-0.358286	0.861887	-0.4157	0.67763	0.837164	9.63258	2.85882	0.768551	3.71975	0.000199416	0.00266629	9.63258	2.19706	0.772048	2.84575	0.00443063	0.0375401	9.63258	0.175489	0.827908	0.211967	0.832132	0.933714	9.63258	1.78289	0.780623	2.28394	0.0223752	0.130958	9.63258	1.83587	0.775953	2.36595	0.0179839	0.13771	9.63258	2.40356	0.775495	3.09939	0.00193921	0.0232202
ENSDARG00000042094	eef2a.1	TRUE	10.4972	-1.34904	0.486726	-2.77166	0.00557712	0.0418011	10.4972	-0.532876	0.460558	-1.15702	0.247263	0.514847	10.4972	-1.13007	0.468215	-2.41357	0.0157972	0.0911055	10.4972	-1.56054	0.491816	-3.17303	0.00150859	0.0237922	10.4972	-0.894913	0.469313	-1.90686	0.056539	0.226659	10.4972	-1.0527	0.465828	-2.25985	0.0238309	0.165223	10.4972	-0.928011	0.476305	-1.94835	0.0513727	0.215653
ENSDARG00000042065	eef2a.2	TRUE	0.17975	-0.56236	5.88922	-0.0954898	0.923926	NA	0.17975	-0.764723	5.88922	-0.129851	0.896684	NA	0.17975	1.72855	5.85528	0.295213	0.767832	NA	0.17975	-0.640806	5.88922	-0.10881	0.913353	NA	0.17975	-0.683273	5.88922	-0.116021	0.907636	NA	0.17975	0.329369	5.88414	0.0559756	0.955361	NA	0.17975	-0.471946	5.88922	-0.0801373	0.936128	NA
ENSDARG00000100588	rpl36	TRUE	1881.52	-0.128526	0.133882	-0.959995	0.337058	0.582381	1881.52	0.0740672	0.133658	0.554153	0.579474	0.801019	1881.52	0.345901	0.133414	2.59269	0.00952278	0.0651467	1881.52	0.422167	0.133531	3.16157	0.00156919	0.0245085	1881.52	0.218314	0.13359	1.63421	0.102215	0.317375	1881.52	0.478711	0.133366	3.58946	0.000331359	0.00895749	1881.52	0.824328	0.133434	6.1778	6.50027e-10	1.23246e-07
ENSDARG00000054807	sec13	TRUE	32.704	-0.0881299	0.410227	-0.214832	0.829898	0.921435	32.704	0.289799	0.405327	0.714974	0.474625	0.727831	32.704	-0.107484	0.4065	-0.264412	0.791462	0.900717	32.704	-0.0906993	0.409581	-0.221444	0.824747	0.930589	32.704	0.121592	0.406879	0.298841	0.765062	0.900566	32.704	-0.00759792	0.40563	-0.0187312	0.985056	0.997145	32.704	0.380012	0.406787	0.934177	0.350213	0.633004
ENSDARG00000006266	stat1a	TRUE	1410.36	0.602798	0.195597	3.08184	0.00205728	0.0201105	1410.36	0.562271	0.195554	2.87526	0.0040369	0.0304633	1410.36	0.334503	0.195544	1.71063	0.0871498	0.26771	1410.36	0.599941	0.195576	3.06756	0.00215816	0.0305757	1410.36	0.274546	0.195676	1.40306	0.160598	0.411572	1410.36	0.0640069	0.195651	0.327148	0.743556	0.910949	1410.36	-0.0486813	0.195997	-0.248377	0.803842	0.921936
ENSDARG00000001818	c3b.2	TRUE	7.04937	0.423778	0.698959	0.606299	0.544316	0.751449	7.04937	-0.176523	0.711373	-0.248144	0.804023	0.919873	7.04937	-0.319333	0.708318	-0.450833	0.65211	0.818735	7.04937	1.0386	0.685199	1.51576	0.129581	0.391634	7.04937	0.324081	0.698148	0.4642	0.642504	0.833906	7.04937	-0.14945	0.702708	-0.212677	0.831579	0.94441	7.04937	1.01827	0.688501	1.47897	0.139148	0.386682
ENSDARG00000093068	c3b.1	TRUE	5.89056	-0.223633	0.796176	-0.280884	0.778799	0.895179	5.89056	0.00566869	0.779523	0.007272	0.994198	0.998182	5.89056	0.37164	0.761328	0.488147	0.625446	0.802039	5.89056	0.806224	0.759165	1.06199	0.288241	0.59552	5.89056	1.01115	0.753347	1.34221	0.179527	0.437786	5.89056	0.501428	0.757905	0.661598	0.508229	0.791443	5.89056	1.24089	0.753604	1.64661	0.0996379	0.321457
ENSDARG00000055592	capn2b	TRUE	2.83763	-0.626188	0.93861	-0.667144	0.50468	0.722937	2.83763	0.297666	0.889125	0.334786	0.737787	0.886341	2.83763	-0.666198	0.917902	-0.725783	0.467972	0.696109	2.83763	-1.51105	1.0039	-1.50518	0.132277	0.396689	2.83763	-0.08238	0.904118	-0.0911165	0.9274	0.97144	2.83763	-0.326342	0.901726	-0.361909	0.71742	NA	2.83763	0.204204	0.901936	0.226406	0.820886	0.928895
ENSDARG00000093024	rnh1	TRUE	33.3313	0.256476	0.418086	0.613453	0.539577	0.747735	33.3313	0.102499	0.418019	0.245203	0.806299	0.920985	33.3313	-0.0337318	0.416991	-0.0808934	0.935527	0.972836	33.3313	0.71149	0.41392	1.71891	0.0856311	0.313382	33.3313	0.867809	0.412465	2.10396	0.0353821	0.173348	33.3313	-0.384916	0.420344	-0.915716	0.359816	0.69179	33.3313	0.315706	0.418587	0.754218	0.450718	0.715842
ENSDARG00000061735	hnrnpm	TRUE	779.793	-0.154226	0.111441	-1.38393	0.16638	0.392032	779.793	-0.156099	0.111205	-1.40371	0.160406	0.399951	779.793	-0.184881	0.110906	-1.667	0.0955151	0.281292	779.793	0.0218987	0.111092	0.197122	0.843732	0.939544	779.793	-0.0429512	0.111074	-0.38669	0.698986	0.866917	779.793	0.0394057	0.110647	0.356139	0.721736	0.900909	779.793	-0.11048	0.111557	-0.99035	0.322003	0.60799
ENSDARG00000034211	capn2l	TRUE	1.19836	0.888609	1.71299	0.518746	0.603938	NA	1.19836	3.01351	1.56161	1.92974	0.0536389	NA	1.19836	3.59378	1.54154	2.33129	0.0197381	NA	1.19836	0.333972	1.72565	0.193535	0.84654	NA	1.19836	-0.202394	1.72897	-0.11706	0.906812	NA	1.19836	1.57023	1.61731	0.970892	0.331602	NA	1.19836	2.42524	1.5979	1.51776	0.129074	NA
ENSDARG00000099266	vasna	TRUE	13.8459	-0.709662	0.451978	-1.57012	0.116386	0.31257	13.8459	-0.40809	0.43795	-0.931819	0.35143	0.626933	13.8459	0.0451889	0.42395	0.10659	0.915114	0.963558	13.8459	0.0125198	0.430797	0.029062	0.976815	0.993064	13.8459	-0.179913	0.43366	-0.41487	0.678237	0.855839	13.8459	0.85194	0.413656	2.05954	0.0394429	0.224742	13.8459	-0.00342226	0.434833	-0.00787029	0.99372	0.998891
ENSDARG00000089663	lsm3	TRUE	102.082	-0.0508425	0.266185	-0.191005	0.848522	0.929595	102.082	-0.0658806	0.265433	-0.248201	0.803979	0.919873	102.082	0.170012	0.263374	0.645516	0.518593	0.731422	102.082	0.168491	0.264786	0.636328	0.524563	0.781057	102.082	0.128023	0.264629	0.483785	0.628538	0.825114	102.082	0.181933	0.263316	0.690932	0.489608	0.781845	102.082	0.463325	0.264267	1.75325	0.0795598	0.282005
ENSDARG00000009477	prkar2ab	TRUE	51.5136	-1.39792	0.482412	-2.89777	0.00375829	0.0314988	51.5136	-2.04414	0.485887	-4.20703	2.58751e-05	0.000471624	51.5136	-1.13721	0.479173	-2.37328	0.0176308	0.0977886	51.5136	-2.19559	0.488145	-4.49783	6.86512e-06	0.000329101	51.5136	-1.10633	0.480168	-2.30406	0.0212193	0.126981	51.5136	-1.30782	0.479856	-2.72544	0.00642162	0.0726558	51.5136	-1.78899	0.486033	-3.68081	0.000232496	0.00466154
ENSDARG00000100252	capzb	TRUE	1.7005	0.284301	1.78189	0.15955	0.873235	0.942905	1.7005	-1.0219	1.86401	-0.548227	0.583536	0.803396	1.7005	1.35959	1.72564	0.787874	0.430771	NA	1.7005	0.918969	1.74861	0.525542	0.599207	NA	1.7005	1.31884	1.73336	0.760853	0.446745	NA	1.7005	1.01753	1.73397	0.586819	0.557325	NA	1.7005	0.867296	1.75769	0.49343	0.621709	0.827101
ENSDARG00000078227	cspg4	TRUE	1.41621	0.926398	1.60258	0.578066	0.563219	NA	1.41621	-1.21681	1.72065	-0.707182	0.479453	NA	1.41621	0.614801	1.5998	0.3843	0.700756	NA	1.41621	0.314364	1.62203	0.193808	0.846326	NA	1.41621	-1.58296	1.76372	-0.897509	0.369447	NA	1.41621	-0.336886	1.63556	-0.205976	0.83681	NA	1.41621	-1.31518	1.74642	-0.75307	0.451408	0.71657
ENSDARG00000101209	lamb1a	TRUE	42.9052	0.259689	0.458216	0.56674	0.570891	0.768934	42.9052	0.248996	0.457195	0.544618	0.586016	0.804655	42.9052	0.0379696	0.45693	0.0830972	0.933774	0.971885	42.9052	0.61701	0.455565	1.35438	0.175614	0.464298	42.9052	1.13099	0.452881	2.49731	0.0125138	0.090697	42.9052	-0.0545879	0.457507	-0.119316	0.905025	0.970115	42.9052	0.453633	0.457653	0.991216	0.32158	0.607753
ENSDARG00000101251	ldha	TRUE	902.821	1.60894	0.365693	4.3997	1.084e-05	0.000311173	902.821	0.00943606	0.366097	0.0257748	0.979437	0.992641	902.821	0.681736	0.365794	1.86372	0.0623616	0.218176	902.821	-0.17803	0.366235	-0.486109	0.62689	0.837588	902.821	-0.348605	0.366283	-0.951736	0.341231	0.613995	902.821	-0.152306	0.366057	-0.416072	0.677357	0.883989	902.821	-0.538333	0.366585	-1.46851	0.141967	0.390663
ENSDARG00000071076	ldhbb	TRUE	335.304	0.0959927	0.232873	0.41221	0.680185	0.838946	335.304	1.20877	0.231005	5.23267	1.67079e-07	5.30023e-06	335.304	-0.241504	0.232718	-1.03775	0.299384	0.54678	335.304	-0.204678	0.233451	-0.87675	0.380623	0.676452	335.304	0.376973	0.232068	1.62441	0.104288	0.320578	335.304	0.838148	0.231116	3.62652	0.00028727	0.00810902	335.304	1.01881	0.23151	4.40072	1.0789e-05	0.000400229
ENSDARG00000098497	hrasa	TRUE	16.1309	1.02981	0.504877	2.03973	0.0413768	0.163651	16.1309	-0.378238	0.523152	-0.722999	0.469681	0.72374	16.1309	0.0328627	0.511717	0.0642204	0.948795	0.978272	16.1309	0.244479	0.513675	0.475941	0.634117	0.842314	16.1309	0.460426	0.509673	0.903376	0.366327	0.638299	16.1309	-0.111574	0.513619	-0.217231	0.828028	0.942893	16.1309	0.409085	0.513796	0.796201	0.425915	0.696826
ENSDARG00000089952	dynlrb2	TRUE	0.0564573	0	5.88922	0	1	NA	0.0564573	0	5.88922	0	1	NA	0.0564573	0	5.88922	0	1	NA	0.0564573	0	5.88922	0	1	NA	0.0564573	0	5.88922	0	1	NA	0.0564573	0.810235	5.88414	0.137698	0.890479	NA	0.0564573	0.489806	5.88922	0.0831699	0.933716	NA
ENSDARG00000043710	parvaa	TRUE	23.4282	-0.285956	0.315607	-0.906053	0.364908	0.606718	23.4282	-0.0383001	0.307702	-0.124471	0.900942	0.963164	23.4282	0.247107	0.300493	0.822337	0.410885	0.651076	23.4282	-0.19043	0.312218	-0.609927	0.54191	0.791909	23.4282	0.10917	0.30611	0.356635	0.721365	0.878073	23.4282	0.036064	0.302801	0.119101	0.905195	0.970115	23.4282	0.0665941	0.310586	0.214415	0.830224	0.932762
ENSDARG00000099860	pkmb	TRUE	10.0952	1.74119	0.762071	2.28481	0.022324	0.10889	10.0952	2.26442	0.753783	3.00408	0.00266386	0.0222981	10.0952	1.42875	0.760646	1.87833	0.0603354	0.214082	10.0952	1.04988	0.773839	1.35671	0.174872	0.463597	10.0952	2.27529	0.753879	3.01812	0.00254352	0.0329721	10.0952	1.5225	0.759242	2.00529	0.0449317	0.243829	10.0952	1.14445	0.775652	1.47546	0.140088	0.387962
ENSDARG00000092798	ppib	TRUE	393.84	-0.601678	0.178913	-3.36297	0.000771091	0.0094996	393.84	0.244882	0.176612	1.38656	0.165577	0.407943	393.84	0.251607	0.176229	1.42773	0.153371	0.372513	393.84	0.0989366	0.177034	0.558857	0.576259	0.81037	393.84	0.0768135	0.176929	0.43415	0.66418	0.84693	393.84	0.400491	0.176039	2.27502	0.0229049	0.160577	393.84	0.573824	0.176524	3.25068	0.0011513	0.0158329
ENSDARG00000103878	anpepb.1	TRUE	1.07335	2.00635	1.55139	1.29326	0.195922	NA	1.07335	0.942446	1.59485	0.59093	0.554567	NA	1.07335	1.2594	1.56493	0.804764	0.420956	NA	1.07335	1.03285	1.59565	0.647292	0.517443	NA	1.07335	0.93198	1.59828	0.583114	0.559817	NA	1.07335	-1.00995	1.70002	-0.594082	0.552457	NA	1.07335	-0.508075	1.71451	-0.296338	0.766972	NA
ENSDARG00000078707	sema7a	TRUE	246.867	0.474064	0.240126	1.97423	0.0483552	0.181078	246.867	-1.82021	0.246945	-7.37093	1.69441e-13	1.50696e-11	246.867	-0.155205	0.240462	-0.645443	0.51864	0.731432	246.867	0.0418844	0.24073	0.173989	0.861874	0.947823	246.867	-0.162808	0.240969	-0.675641	0.499268	0.741458	246.867	-0.171262	0.240488	-0.712141	0.476377	0.773475	246.867	-0.466833	0.242327	-1.92645	0.0540478	0.223041
ENSDARG00000045928	psma4	TRUE	384.805	-0.504447	0.208297	-2.42177	0.015445	0.0854473	384.805	0.028211	0.206876	0.136367	0.891531	0.959281	384.805	0.484047	0.205966	2.35013	0.0187667	0.101343	384.805	0.175951	0.206795	0.85085	0.394852	0.687937	384.805	0.031037	0.206898	0.150011	0.880756	0.953481	384.805	0.236125	0.206235	1.14493	0.252237	0.593764	384.805	0.541244	0.206519	2.62079	0.00877255	0.068018
ENSDARG00000086391	cald1b	TRUE	12.9342	-1.48189	0.494677	-2.99568	0.00273834	0.02499	12.9342	-0.214951	0.456316	-0.471057	0.6376	0.833428	12.9342	-0.610846	0.45895	-1.33096	0.183201	0.413442	12.9342	-0.923244	0.473573	-1.94953	0.0512325	0.231969	12.9342	-0.848546	0.470072	-1.80514	0.0710527	0.258321	12.9342	-0.105664	0.45098	-0.234299	0.814753	0.937251	12.9342	-0.139668	0.459729	-0.303806	0.761276	0.90212
ENSDARG00000079111	acte1	TRUE	7.78331	1.62937	0.523177	3.11439	0.00184328	0.0185652	7.78331	-1.15324	0.612436	-1.88303	0.0596963	0.214658	7.78331	0.856516	0.528779	1.6198	0.105275	0.297143	7.78331	-0.264687	0.570415	-0.464026	0.642629	0.847443	7.78331	0.195638	0.551301	0.354867	0.722689	0.878688	7.78331	0.596003	0.533224	1.11773	0.263681	0.606342	7.78331	-0.450806	0.587419	-0.767435	0.442823	0.710136
ENSDARG00000003216	anxa2a	TRUE	14.6989	0.535187	0.847245	0.631679	0.527596	0.738659	14.6989	1.34146	0.839754	1.59744	0.110168	0.317116	14.6989	1.79088	0.836676	2.14048	0.0323163	0.144164	14.6989	0.334363	0.84881	0.39392	0.69364	0.871924	14.6989	-1.44961	0.886159	-1.63584	0.101873	0.316741	14.6989	-0.99307	0.864703	-1.14845	0.250782	0.591766	14.6989	0.135215	0.853762	0.158376	0.874161	0.95287
ENSDARG00000102640	pdia3	TRUE	406.851	-0.553289	0.14285	-3.87322	0.000107406	0.00199602	406.851	-0.0572017	0.140995	-0.4057	0.684963	0.859743	406.851	0.375891	0.139758	2.68958	0.00715415	0.0534921	406.851	0.211033	0.140632	1.50061	0.133457	0.398929	406.851	0.0591999	0.140787	0.420494	0.674125	0.853289	406.851	0.0645954	0.140244	0.460593	0.645091	0.867192	406.851	0.379748	0.140645	2.70004	0.00693321	0.0574086
ENSDARG00000089892	cd44b	TRUE	0.327767	1.29514	3.38904	0.382155	0.702347	NA	0.327767	2.48677	3.33479	0.745704	0.455846	NA	0.327767	0	3.3948	0	1	NA	0.327767	0.320946	3.3948	0.0945405	0.92468	NA	0.327767	0	3.3948	0	1	NA	0.327767	1.91522	3.34535	0.572501	0.566983	NA	0.327767	0	3.3948	0	1	NA
ENSDARG00000101560	psma1	TRUE	222.347	-0.40613	0.172133	-2.35939	0.0183048	0.0956882	222.347	-0.000910675	0.16989	-0.00536039	0.995723	0.999284	222.347	0.253978	0.168489	1.50738	0.131712	0.339345	222.347	0.160771	0.169686	0.94746	0.343405	0.64558	222.347	-0.137944	0.170445	-0.809318	0.418332	0.682433	222.347	0.191619	0.168625	1.13636	0.255806	0.598516	222.347	0.406332	0.16947	2.39766	0.0165	0.104378
ENSDARG00000103311	fbln1	TRUE	15.8424	-0.918216	0.624006	-1.47149	0.14116	0.352802	15.8424	-0.34221	0.6102	-0.560816	0.574923	0.798619	15.8424	-0.428205	0.607964	-0.704326	0.48123	0.705312	15.8424	0.227016	0.604341	0.375643	0.707183	0.878118	15.8424	0.74616	0.599127	1.24541	0.21298	0.480236	15.8424	-0.489097	0.608646	-0.803582	0.421638	0.734665	15.8424	-0.073581	0.610252	-0.120575	0.904028	0.96516
ENSDARG00000015502	adam10b	TRUE	1.33918	0.0511355	1.1687	0.0437543	0.9651	NA	1.33918	-0.881375	1.25025	-0.704959	0.480836	NA	1.33918	0.199309	1.12649	0.176929	0.859564	NA	1.33918	-0.243655	1.1894	-0.204856	0.837684	NA	1.33918	0.780181	1.10923	0.703355	0.481834	NA	1.33918	-0.0946639	1.14374	-0.0827673	0.934037	NA	1.33918	0.65771	1.12947	0.582315	0.560355	0.790682
ENSDARG00000101164	nansb	TRUE	0.182134	0	5.88922	0	1	NA	0.182134	0.793657	5.88532	0.134854	0.892728	NA	0.182134	0	5.88922	0	1	NA	0.182134	0.320901	5.88922	0.0544897	0.956545	NA	0.182134	0.278435	5.88922	0.0472787	0.962291	NA	0.182134	1.79238	5.86374	0.305672	0.759854	NA	0.182134	0	5.88922	0	1	NA
ENSDARG00000103190	NA	TRUE	258.852	0.363205	0.268762	1.3514	0.176569	0.40544	258.852	0.914428	0.267471	3.4188	0.000628989	0.00691541	258.852	0.889685	0.267168	3.33006	0.000868264	0.0113728	258.852	0.632536	0.268085	2.35946	0.0183014	0.125245	258.852	0.635812	0.267934	2.37302	0.0176435	0.113543	258.852	0.690944	0.267427	2.58368	0.00977538	0.0946866	258.852	0.874321	0.267968	3.26278	0.00110326	0.0152955
ENSDARG00000009657	fgfr1op2	FALSE	72.3708	0.203128	0.217825	0.932525	0.351065	0.594923	72.3708	0.173575	0.216766	0.800748	0.423277	0.688833	72.3708	0.169976	0.215123	0.790137	0.429447	0.665587	72.3708	0.150868	0.217711	0.692973	0.488326	0.756697	72.3708	-0.116589	0.21945	-0.531277	0.595227	0.806609	72.3708	0.365877	0.213888	1.7106	0.0871546	0.350692	72.3708	0.40297	0.217085	1.85628	0.0634143	0.246408
ENSDARG00000096156	si:dkey-21h14.11	FALSE	0.516128	-3.05505	2.34921	-1.30046	0.193444	NA	0.516128	-2.19168	2.33889	-0.937057	0.348729	NA	0.516128	-1.79441	2.32614	-0.771409	0.440464	NA	0.516128	-0.610469	2.27182	-0.268714	0.78815	NA	0.516128	-2.69507	2.34921	-1.14722	0.251289	NA	0.516128	-1.58936	2.30915	-0.688289	0.491271	NA	0.516128	-2.96463	2.34921	-1.26197	0.206959	NA
ENSDARG00000076160	si:dkey-285e18.2	FALSE	0.076997	0	5.88922	0	1	NA	0.076997	0	5.88922	0	1	NA	0.076997	0	5.88922	0	1	NA	0.076997	0	5.88922	0	1	NA	0.076997	1.55793	5.87774	0.265056	0.790966	NA	0.076997	0	5.88922	0	1	NA	0.076997	0	5.88922	0	1	NA
ENSDARG00000117163	znf1114	FALSE	0.890708	1.72633	1.88234	0.917117	0.359082	NA	0.890708	0.784932	1.93813	0.404993	0.685482	NA	0.890708	0.32545	1.95356	0.166593	0.86769	NA	0.890708	2.25104	1.84749	1.21843	0.223061	NA	0.890708	2.59216	1.83003	1.41645	0.156643	NA	0.890708	0.856585	1.9144	0.447443	0.654555	NA	0.890708	2.36828	1.85021	1.28001	0.200542	NA
ENSDARG00000096187	si:dkey-21h14.10	FALSE	0.177285	0.425321	4.63141	0.0918341	0.92683	NA	0.177285	-0.780077	4.63655	-0.168245	0.86639	NA	0.177285	-0.972515	4.63743	-0.20971	0.833894	NA	0.177285	-0.640757	4.63743	-0.138171	0.890106	NA	0.177285	-0.683224	4.63743	-0.147328	0.882873	NA	0.177285	-1.51494	4.63743	-0.326676	0.743913	NA	0.177285	-0.952789	4.63743	-0.205456	0.837216	NA
ENSDARG00000076014	si:dkey-222l13.1	FALSE	107.029	0.213383	0.276536	0.771628	0.440335	0.671009	107.029	-0.155957	0.277345	-0.562321	0.573897	0.798016	107.029	0.184312	0.275343	0.669388	0.503248	0.719844	107.029	-0.0220848	0.277197	-0.0796721	0.936498	0.976562	107.029	-0.276089	0.277951	-0.993302	0.320563	0.594953	107.029	-0.448812	0.277494	-1.61738	0.105797	0.388479	107.029	-0.515719	0.280558	-1.83819	0.0660344	0.252509
ENSDARG00000098876	si:dkey-199m13.5	FALSE	0.836517	0.607811	2.11732	0.287067	0.774061	NA	0.836517	-0.164595	2.13021	-0.0772668	0.938411	NA	0.836517	0.744164	2.07608	0.358446	0.720009	NA	0.836517	-1.12172	2.14203	-0.52367	0.600508	NA	0.836517	2.22901	2.01856	1.10426	0.26948	NA	0.836517	1.87036	2.02105	0.925441	0.354736	NA	0.836517	1.78135	2.0458	0.870736	0.383898	NA
ENSDARG00000103471	zgc:173716	FALSE	0.185052	0.399383	4.58832	0.0870434	0.930637	NA	0.185052	0	4.58832	0	1	NA	0.185052	-0.0108217	4.58832	-0.00235853	0.998118	NA	0.185052	1.8674	4.56416	0.409143	0.682434	NA	0.185052	0.278469	4.58832	0.0606909	0.951605	NA	0.185052	0	4.58832	0	1	NA	0.185052	0.970691	4.58832	0.211557	0.832453	NA
ENSDARG00000093665	si:dkey-285e18.5	FALSE	0.165012	0	5.88922	0	1	NA	0.165012	0.220096	5.88828	0.0373787	0.970183	NA	0.165012	0	5.88922	0	1	NA	0.165012	1.71803	5.8738	0.29249	0.769912	NA	0.165012	1.26777	5.88653	0.215368	0.829481	NA	0.165012	0	5.88922	0	1	NA	0.165012	0	5.88922	0	1	NA
ENSDARG00000098144	si:dkey-285e18.6	FALSE	0.359452	0.880296	2.88389	0.305246	0.760179	NA	0.359452	1.84264	2.84147	0.648479	0.516675	NA	0.359452	1.07176	2.87079	0.373331	0.708902	NA	0.359452	1.37977	2.86983	0.480784	0.63067	NA	0.359452	0.278485	2.88389	0.0965659	0.923071	NA	0.359452	-0.0531359	2.88204	-0.0184369	0.98529	NA	0.359452	1.34927	2.87598	0.46915	0.638962	NA
ENSDARG00000093658	tm7sf3	FALSE	56.5681	0.447621	0.23001	1.94609	0.0516434	0.188046	56.5681	0.515358	0.228014	2.2602	0.0238086	0.113175	56.5681	0.532628	0.226134	2.35537	0.0185044	0.100857	56.5681	0.229971	0.231446	0.993626	0.320405	0.624086	56.5681	0.359104	0.229623	1.56389	0.117844	0.345016	56.5681	0.176256	0.228632	0.770915	0.440757	0.747287	56.5681	0.303371	0.232447	1.30512	0.191853	0.463379
ENSDARG00000095324	galnt8b.2	FALSE	0.593023	2.31921	3.2466	0.714351	0.47501	NA	0.593023	2.72291	3.22864	0.843363	0.399026	NA	0.593023	0	3.29721	0	1	NA	0.593023	2.61386	3.23446	0.808128	0.419017	NA	0.593023	0.278458	3.29721	0.0844527	0.932697	NA	0.593023	1.62783	3.25836	0.499584	0.617368	NA	0.593023	0.489788	3.29721	0.148546	0.881912	NA
ENSDARG00000098510	zgc:174650	FALSE	0.117591	0.399445	5.88922	0.0678265	0.945924	NA	0.117591	-0.764698	5.88922	-0.129847	0.896687	NA	0.117591	0.679152	5.88081	0.115486	0.90806	NA	0.117591	-0.640781	5.88922	-0.108806	0.913356	NA	0.117591	-0.683248	5.88922	-0.116017	0.907639	NA	0.117591	-1.03407	5.88922	-0.175587	0.860619	NA	0.117591	-0.471921	5.88922	-0.080133	0.936131	NA
ENSDARG00000021336	pax4	FALSE	0.0537527	0.399399	5.88922	0.0678186	0.94593	NA	0.0537527	0	5.88922	0	1	NA	0.0537527	0.470087	5.88922	0.0798216	0.936379	NA	0.0537527	0	5.88922	0	1	NA	0.0537527	0	5.88922	0	1	NA	0.0537527	0	5.88922	0	1	NA	0.0537527	0	5.88922	0	1	NA
ENSDARG00000094646	dyrk2	FALSE	208.022	-0.671492	0.177534	-3.78233	0.000155364	0.00267957	208.022	-1.23951	0.179029	-6.92353	4.40541e-12	3.2748e-10	208.022	-1.14046	0.177727	-6.41689	1.39088e-10	2.13413e-08	208.022	-0.865186	0.177975	-4.86129	1.16623e-06	8.21321e-05	208.022	-1.00332	0.178201	-5.63024	1.7996e-08	3.22711e-06	208.022	-0.943457	0.177097	-5.32735	9.96552e-08	1.19861e-05	208.022	-1.15254	0.17985	-6.40833	1.47119e-10	3.1711e-08
ENSDARG00000021595	lhfpl3	FALSE	166.574	0.126771	0.174569	0.726192	0.467721	0.693488	166.574	-0.513605	0.176405	-2.91151	0.00359684	0.0279579	166.574	-0.323462	0.174704	-1.85149	0.0640996	0.22196	166.574	-0.562048	0.177094	-3.17373	0.00150493	0.0237733	166.574	-0.630428	0.177082	-3.56009	0.000370732	0.00890815	166.574	-0.279401	0.174535	-1.60084	0.109413	0.395135	166.574	-0.780259	0.179278	-4.35224	1.34754e-05	0.000478226
ENSDARG00000096153	si:dkey-21h14.9	FALSE	1.48162	-0.995997	1.37856	-0.722493	0.469991	NA	1.48162	0.213755	1.28356	0.166533	0.867738	NA	1.48162	-1.81437	1.42521	-1.27306	0.202998	NA	1.48162	-1.86487	1.45925	-1.27796	0.201264	NA	1.48162	1.17272	1.25366	0.935442	0.34956	NA	1.48162	-3.17219	1.47335	-2.15305	0.0313147	NA	1.48162	0.0378989	1.30573	0.029025	0.976845	0.992648
ENSDARG00000095200	si:ch211-197e7.1	FALSE	0.257255	-0.0814389	3.45354	-0.0235812	0.981187	NA	0.257255	-1.24559	3.45354	-0.360671	0.718345	NA	0.257255	-0.491645	3.45354	-0.14236	0.886796	NA	0.257255	-0.640781	3.45354	-0.185543	0.852803	NA	0.257255	-0.202353	3.45354	-0.0585929	0.953276	NA	0.257255	-1.51497	3.45354	-0.43867	0.6609	NA	0.257255	-0.471919	3.45354	-0.136648	0.891309	NA
ENSDARG00000096463	si:dkeyp-82h4.1	FALSE	14.5216	0.0099172	0.359348	0.0275978	0.977983	0.991066	14.5216	-1.72527	0.404508	-4.2651	1.99813e-05	0.000381291	14.5216	-0.562687	0.362376	-1.55277	0.120477	0.321843	14.5216	-0.113181	0.360303	-0.314128	0.753424	0.900015	14.5216	-0.480331	0.366541	-1.31044	0.190047	0.451221	14.5216	-0.97654	0.370668	-2.63454	0.00842505	0.0862139	14.5216	-0.878078	0.383165	-2.29164	0.0219261	0.126605
ENSDARG00000102062	si:dkeyp-82h4.3	FALSE	0.0362998	0	5.88922	0	1	NA	0.0362998	0	5.88922	0	1	NA	0.0362998	0.470095	5.88922	0.079823	0.936378	NA	0.0362998	0	5.88922	0	1	NA	0.0362998	0	5.88922	0	1	NA	0.0362998	0	5.88922	0	1	NA	0.0362998	0	5.88922	0	1	NA
ENSDARG00000090116	znf1136	FALSE	0.788545	1.99859	2.38724	0.837199	0.402481	NA	0.788545	-0.764753	2.46349	-0.310435	0.75623	NA	0.788545	2.66018	2.35149	1.13128	0.257938	NA	0.788545	1.97701	2.38537	0.828808	0.407213	NA	0.788545	-0.683302	2.46349	-0.277372	0.781495	NA	0.788545	1.39491	2.3964	0.582084	0.56051	NA	0.788545	2.06231	2.38953	0.863062	0.388103	NA
ENSDARG00000102464	wnt5b	FALSE	0.515708	2.13771	2.42464	0.881663	0.377959	NA	0.515708	1.35829	2.4616	0.551792	0.581091	NA	0.515708	1.8294	2.41893	0.756287	0.449477	NA	0.515708	0.320954	2.48245	0.129289	0.897129	NA	0.515708	0.759383	2.48245	0.305901	0.75968	NA	0.515708	1.25271	2.45037	0.511234	0.609187	NA	0.515708	1.97605	2.43813	0.810481	0.417664	NA
ENSDARG00000095149	znf1062	FALSE	0.106761	-0.562255	5.88922	-0.095472	0.92394	NA	0.106761	0.128472	5.88417	0.0218334	0.982581	NA	0.106761	-1.45335	5.88922	-0.246781	0.805078	NA	0.106761	-1.12159	5.88922	-0.190448	0.848958	NA	0.106761	-1.16406	5.88922	-0.197659	0.843312	NA	0.106761	-1.51488	5.88922	-0.257229	0.797002	NA	0.106761	-0.952731	5.88922	-0.161776	0.871483	NA
ENSDARG00000092714	si:ch211-266a5.12	FALSE	0.354811	-1.19116	3.34173	-0.356451	0.721503	NA	0.354811	-2.35532	3.34173	-0.704821	0.480922	NA	0.354811	-1.60137	3.34173	-0.479204	0.631794	NA	0.354811	-0.439646	3.31798	-0.132504	0.894586	NA	0.354811	-1.31208	3.34173	-0.392634	0.69459	NA	0.354811	-1.22935	3.33188	-0.368966	0.712153	NA	0.354811	-2.06254	3.34173	-0.617207	0.537098	NA
ENSDARG00000112103	zgc:173721	FALSE	0.522359	2.17242	2.77222	0.783638	0.433253	NA	0.522359	2.28691	2.76334	0.827589	0.407903	NA	0.522359	0.444953	2.83627	0.15688	0.87534	NA	0.522359	0.724304	2.83718	0.25529	0.798499	NA	0.522359	-0.2024	2.84454	-0.0711538	0.943275	NA	0.522359	-0.127626	2.83785	-0.0449728	0.964129	NA	0.522359	-0.471967	2.84454	-0.16592	0.86822	NA
ENSDARG00000096462	si:dkeyp-82h4.2	FALSE	0.149891	0.399372	5.88922	0.0678142	0.945934	NA	0.149891	2.18559	5.86066	0.372925	0.709204	NA	0.149891	0	5.88922	0	1	NA	0.149891	0	5.88922	0	1	NA	0.149891	0	5.88922	0	1	NA	0.149891	0	5.88922	0	1	NA	0.149891	0	5.88922	0	1	NA
ENSDARG00000045801	fbxl14b	FALSE	14.818	0.043784	0.499845	0.0875951	0.930198	0.971575	14.818	-0.100791	0.499571	-0.201754	0.840109	0.937845	14.818	-0.5267	0.502319	-1.04854	0.294391	0.541755	14.818	-0.273273	0.50383	-0.542391	0.587549	0.818092	14.818	-0.553305	0.507765	-1.08969	0.275851	0.54839	14.818	-0.123474	0.496441	-0.248718	0.803579	0.932356	14.818	-0.439227	0.510268	-0.860778	0.38936	0.6668
ENSDARG00000096855	si:ch73-211c7.2	FALSE	0.147942	1.24935	5.88646	0.212242	0.831918	NA	0.147942	0.793671	5.88532	0.134856	0.892726	NA	0.147942	0	5.88922	0	1	NA	0.147942	0	5.88922	0	1	NA	0.147942	0	5.88922	0	1	NA	0.147942	0	5.88922	0	1	NA	0.147942	1.31745	5.88596	0.22383	0.82289	NA
ENSDARG00000097754	si:ch211-285d14.9	FALSE	0.364817	-1.04324	4.03785	-0.258365	0.796125	NA	0.364817	0.737311	4.01381	0.183693	0.854254	NA	0.364817	-1.45345	4.03785	-0.359956	0.71888	NA	0.364817	-1.12169	4.03785	-0.277793	0.781171	NA	0.364817	1.32963	3.99331	0.332965	0.73916	NA	0.364817	-1.51498	4.03785	-0.375194	0.707516	NA	0.364817	1.0586	4.00969	0.264011	0.791772	NA
ENSDARG00000015623	ada2b	FALSE	2.45889	3.48976	1.48698	2.34687	0.0189316	0.0977472	2.45889	4.33421	1.45978	2.96908	0.0029869	0.024268	2.45889	3.92691	1.46292	2.68429	0.00726834	NA	2.45889	3.51883	1.4836	2.37182	0.0177005	0.122606	2.45889	4.08947	1.46536	2.79076	0.00525845	0.0527125	2.45889	3.48111	1.47356	2.36238	0.018158	NA	2.45889	3.00447	1.51364	1.98493	0.0471523	0.204606
ENSDARG00000102559	si:dkey-178j11.3	FALSE	0.0300122	0	5.88922	0	1	NA	0.0300122	0	5.88922	0	1	NA	0.0300122	-0.0107954	5.88922	-0.00183308	0.998537	NA	0.0300122	0	5.88922	0	1	NA	0.0300122	0	5.88922	0	1	NA	0.0300122	-0.0497598	5.8883	-0.00845062	0.993257	NA	0.0300122	0	5.88922	0	1	NA
ENSDARG00000030694	atp6v1e1b	FALSE	811.883	0.363841	0.156231	2.32887	0.0198662	0.100989	811.883	0.328682	0.156121	2.1053	0.0352648	0.150149	811.883	0.491875	0.1558	3.1571	0.00159348	0.0180269	811.883	0.204331	0.156331	1.30704	0.191201	0.484372	811.883	-0.0155463	0.156481	-0.0993491	0.920861	0.970205	811.883	0.143249	0.156061	0.917901	0.358671	0.690315	811.883	0.406164	0.156306	2.59852	0.00936273	0.0712716
ENSDARG00000093983	si:ch211-285d14.3	FALSE	0.0123713	0	5.88922	0	1	NA	0.0123713	0	5.88922	0	1	NA	0.0123713	-0.0107867	5.88922	-0.0018316	0.998539	NA	0.0123713	0	5.88922	0	1	NA	0.0123713	0	5.88922	0	1	NA	0.0123713	0	5.88922	0	1	NA	0.0123713	0	5.88922	0	1	NA
ENSDARG00000092097	si:ch211-285d14.4	FALSE	0.0123713	0	5.88922	0	1	NA	0.0123713	0	5.88922	0	1	NA	0.0123713	-0.0107867	5.88922	-0.0018316	0.998539	NA	0.0123713	0	5.88922	0	1	NA	0.0123713	0	5.88922	0	1	NA	0.0123713	0	5.88922	0	1	NA	0.0123713	0	5.88922	0	1	NA
ENSDARG00000101775	zgc:172014	FALSE	0.0228721	0	5.88922	0	1	NA	0.0228721	0	5.88922	0	1	NA	0.0228721	0	5.88922	0	1	NA	0.0228721	0	5.88922	0	1	NA	0.0228721	0	5.88922	0	1	NA	0.0228721	-0.0497514	5.8883	-0.0084492	0.993259	NA	0.0228721	0	5.88922	0	1	NA
ENSDARG00000090160	zgc:173709	FALSE	19.7486	0.493767	0.465993	1.0596	0.289326	0.536514	19.7486	0.626442	0.462432	1.35467	0.175523	0.421953	19.7486	0.0346014	0.466664	0.0741462	0.940894	0.974961	19.7486	0.760954	0.462045	1.64693	0.0995732	0.33949	19.7486	0.903204	0.459903	1.9639	0.0495418	0.209997	19.7486	0.202454	0.464322	0.436021	0.662821	0.875799	19.7486	-0.140655	0.478583	-0.293899	0.768835	0.905538
ENSDARG00000045758	cracr2ab	FALSE	0.392761	0.892207	2.86121	0.311829	0.755171	NA	0.392761	1.40645	2.82554	0.497762	0.618652	NA	0.392761	-0.0107922	2.87058	-0.0037596	0.997	NA	0.392761	1.2023	2.84014	0.423324	0.672059	NA	0.392761	-0.202396	2.87058	-0.070507	0.94379	NA	0.392761	0.337343	2.85939	0.117977	0.906086	NA	0.392761	0.00893412	2.87058	0.00311231	0.997517	NA
ENSDARG00000096491	si:ch211-73m21.1	FALSE	0.0868419	0.880271	5.88922	0.149472	0.881181	NA	0.0868419	0.22012	5.88828	0.0373828	0.97018	NA	0.0868419	-0.0108208	5.88922	-0.00183739	0.998534	NA	0.0868419	0	5.88922	0	1	NA	0.0868419	0	5.88922	0	1	NA	0.0868419	-0.0497852	5.8883	-0.00845494	0.993254	NA	0.0868419	0	5.88922	0	1	NA
ENSDARG00000045760	prmt8b	FALSE	13.8929	0.820902	0.478484	1.71563	0.0862297	0.259811	13.8929	0.252104	0.485898	0.518841	0.603872	0.814125	13.8929	0.473922	0.477483	0.992542	0.320933	0.569255	13.8929	0.923381	0.475883	1.94035	0.0523368	0.235121	13.8929	0.99497	0.47393	2.0994	0.0357815	0.174554	13.8929	0.393053	0.47847	0.821479	0.411373	0.727852	13.8929	0.38371	0.488998	0.784686	0.432638	0.702158
ENSDARG00000031346	rbm17	FALSE	99.9321	0.463851	0.149411	3.10453	0.00190583	0.0189935	99.9321	0.328594	0.149094	2.20394	0.0275288	0.125498	99.9321	0.515335	0.146274	3.52308	0.000426568	0.00657275	99.9321	0.350577	0.149743	2.34118	0.0192228	0.129137	99.9321	0.0803664	0.151605	0.530103	0.59604	0.807239	99.9321	0.438483	0.14658	2.99142	0.00277684	0.0410053	99.9321	0.352245	0.151152	2.33041	0.0197846	0.118545
ENSDARG00000024211	ifng1	FALSE	0.319997	0.399388	3.45556	0.115579	0.907987	NA	0.319997	2.32063	3.40182	0.682173	0.49513	NA	0.319997	1.1471	3.44169	0.333296	0.738911	NA	0.319997	0.824785	3.45384	0.238803	0.811259	NA	0.319997	0.278474	3.45556	0.0805873	0.93577	NA	0.319997	-0.0867522	3.45439	-0.0251136	0.979964	NA	0.319997	0.970699	3.45556	0.280909	0.77878	NA
ENSDARG00000096461	si:ch211-73m21.2	FALSE	0.0228721	0	5.88922	0	1	NA	0.0228721	0	5.88922	0	1	NA	0.0228721	0	5.88922	0	1	NA	0.0228721	0	5.88922	0	1	NA	0.0228721	0	5.88922	0	1	NA	0.0228721	-0.0497514	5.8883	-0.0084492	0.993259	NA	0.0228721	0	5.88922	0	1	NA
ENSDARG00000099327	si:ch1073-410j4.2	FALSE	0.246921	1.74746	5.41965	0.322431	0.747126	NA	0.246921	0	5.43417	0	1	NA	0.246921	-0.0108543	5.43417	-0.00199741	0.998406	NA	0.246921	0.320902	5.43417	0.0590527	0.95291	NA	0.246921	1.27406	5.43104	0.234589	0.814528	NA	0.246921	0	5.43417	0	1	NA	0.246921	0.970654	5.43417	0.17862	0.858236	NA
ENSDARG00000017661	braf	FALSE	79.7242	-0.0923243	0.21072	-0.438137	0.661287	0.82676	79.7242	-0.568418	0.213263	-2.66534	0.00769112	0.0497314	79.7242	-0.206878	0.208711	-0.991216	0.32158	0.56996	79.7242	0.161904	0.208566	0.77627	0.437589	0.721548	79.7242	-0.0778811	0.209666	-0.371454	0.7103	0.872368	79.7242	-0.0984793	0.20799	-0.473481	0.63587	0.861917	79.7242	-0.361292	0.213869	-1.68932	0.091159	0.30516
ENSDARG00000007523	kmt2e	FALSE	337.316	-0.141486	0.157	-0.901186	0.36749	0.608625	337.316	-0.31132	0.157026	-1.9826	0.0474119	0.183226	337.316	-0.618294	0.157144	-3.93456	8.33486e-05	0.00177788	337.316	-0.53061	0.157772	-3.36313	0.000770632	0.0146436	337.316	-0.504032	0.157512	-3.19997	0.00137443	0.021606	337.316	-0.367233	0.15663	-2.34459	0.0190478	0.143216	337.316	-0.69174	0.158757	-4.35723	1.3172e-05	0.0004699
ENSDARG00000045671	ifng1r	FALSE	0.0447056	0.399407	5.88922	0.06782	0.945929	NA	0.0447056	0	5.88922	0	1	NA	0.0447056	0	5.88922	0	1	NA	0.0447056	0.320961	5.88922	0.0544998	0.956537	NA	0.0447056	0	5.88922	0	1	NA	0.0447056	0	5.88922	0	1	NA	0.0447056	0	5.88922	0	1	NA
ENSDARG00000045672	il26	FALSE	0.103152	0.399375	5.88922	0.0678146	0.945933	NA	0.103152	0	5.88922	0	1	NA	0.103152	-0.0108272	5.88922	-0.00183848	0.998533	NA	0.103152	0	5.88922	0	1	NA	0.103152	0.278462	5.88922	0.0472833	0.962287	NA	0.103152	0.824519	5.884	0.140129	0.888558	NA	0.103152	0	5.88922	0	1	NA
ENSDARG00000098115	si:dkey-178j11.5	FALSE	0.172201	-1.04316	5.88922	-0.17713	0.859406	NA	0.172201	-1.24552	5.88922	-0.211491	0.832504	NA	0.172201	-1.45336	5.88922	-0.246783	0.805076	NA	0.172201	-1.1216	5.88922	-0.19045	0.848956	NA	0.172201	1.28026	5.85977	0.218483	0.827053	NA	0.172201	-1.51489	5.88922	-0.257231	0.797001	NA	0.172201	-0.952741	5.88922	-0.161777	0.871481	NA
ENSDARG00000091561	si:dkey-156k2.4	FALSE	0.136739	-0.562348	5.59215	-0.10056	0.9199	NA	0.136739	-0.764711	5.59215	-0.136747	0.891231	NA	0.136739	-0.0107689	5.59215	-0.00192572	0.998464	NA	0.136739	-0.640794	5.59215	-0.114588	0.908772	NA	0.136739	-0.20237	5.59215	-0.0361883	0.971132	NA	0.136739	0.819815	5.57764	0.146982	0.883146	NA	0.136739	-0.471934	5.59215	-0.0843922	0.932745	NA
ENSDARG00000026839	med21	FALSE	54.6929	-0.115916	0.280315	-0.413522	0.679224	0.838272	54.6929	-0.169899	0.279429	-0.608023	0.543172	0.777868	54.6929	-0.293027	0.278501	-1.05216	0.292727	0.539801	54.6929	-0.317913	0.28152	-1.12927	0.258783	0.564651	54.6929	-0.270774	0.280493	-0.96535	0.33437	0.6077	54.6929	0.0594789	0.276181	0.215362	0.829485	0.943646	54.6929	0.0340044	0.279971	0.121457	0.903329	0.964949
ENSDARG00000088961	zgc:173620	FALSE	0.0176706	0.399415	5.88922	0.0678215	0.945928	NA	0.0176706	0	5.88922	0	1	NA	0.0176706	0	5.88922	0	1	NA	0.0176706	0	5.88922	0	1	NA	0.0176706	0	5.88922	0	1	NA	0.0176706	0	5.88922	0	1	NA	0.0176706	0	5.88922	0	1	NA
ENSDARG00000089179	si:dkey-156k2.1	FALSE	0.37235	1.78097	2.37982	0.748363	0.454241	NA	0.37235	0.769521	2.40541	0.319913	0.749034	NA	0.37235	-0.0107951	2.41531	-0.00446944	0.996434	NA	0.37235	2.70742	2.32489	1.16454	0.244206	NA	0.37235	0.278498	2.41531	0.115305	0.908203	NA	0.37235	0.817916	2.4016	0.340572	0.733426	NA	0.37235	0	2.41531	0	1	NA
ENSDARG00000093424	znf1135	FALSE	0.0239961	0.399415	5.88922	0.0678215	0.945928	NA	0.0239961	0	5.88922	0	1	NA	0.0239961	0	5.88922	0	1	NA	0.0239961	0	5.88922	0	1	NA	0.0239961	0	5.88922	0	1	NA	0.0239961	0	5.88922	0	1	NA	0.0239961	0	5.88922	0	1	NA
ENSDARG00000101374	si:dkey-11n14.1	FALSE	0.0725754	0.88028	5.88922	0.149473	0.88118	NA	0.0725754	0	5.88922	0	1	NA	0.0725754	0	5.88922	0	1	NA	0.0725754	0.784786	5.88846	0.133275	0.893976	NA	0.0725754	0	5.88922	0	1	NA	0.0725754	0	5.88922	0	1	NA	0.0725754	0	5.88922	0	1	NA
ENSDARG00000088616	si:ch211-152l15.2	FALSE	0.930337	0.879777	1.76071	0.499672	0.617306	NA	0.930337	1.20126	1.71937	0.69866	0.484764	NA	0.930337	1.42404	1.69098	0.842135	0.399712	NA	0.930337	1.34493	1.71652	0.783524	0.43332	NA	0.930337	1.484	1.70338	0.871211	0.383639	NA	0.930337	1.95593	1.66681	1.17346	0.240611	NA	0.930337	0.854959	1.76526	0.484323	0.628156	NA
ENSDARG00000045544	hgfa	FALSE	2.798	1.97058	1.21826	1.61754	0.105762	0.295967	2.798	0.537053	1.2657	0.424313	0.671338	0.851933	2.798	0.923656	1.23739	0.746458	0.455391	0.687359	2.798	1.24058	1.23838	1.00178	0.316449	0.620436	2.798	2.48636	1.20552	2.06247	0.0391625	0.184316	2.798	1.25206	1.22613	1.02115	0.307183	NA	2.798	-0.0534738	1.32837	-0.0402552	0.96789	0.989539
ENSDARG00000115818	znf1099	FALSE	0.0702765	0	5.88922	0	1	NA	0.0702765	0	5.88922	0	1	NA	0.0702765	-0.0108117	5.88922	-0.00183584	0.998535	NA	0.0702765	0	5.88922	0	1	NA	0.0702765	0.759367	5.88922	0.128942	0.897404	NA	0.0702765	0	5.88922	0	1	NA	0.0702765	0.489804	5.88922	0.0831697	0.933717	NA
ENSDARG00000077356	sypl1	FALSE	2.79586	0.017756	1.0942	0.0162273	0.987053	0.99536	2.79586	1.30662	1.04861	1.24605	0.212747	0.474194	2.79586	0.479072	1.06184	0.451173	0.651865	0.818484	2.79586	-1.02353	1.15902	-0.883104	0.37718	0.673883	2.79586	0.171237	1.08152	0.158329	0.874197	0.950569	2.79586	-0.462512	1.09646	-0.421822	0.673155	NA	2.79586	0.0987143	1.09523	0.0901308	0.928183	0.975099
ENSDARG00000045673	il22	FALSE	0.205608	0.880249	5.88922	0.149468	0.881184	NA	0.205608	0	5.88922	0	1	NA	0.205608	0	5.88922	0	1	NA	0.205608	0	5.88922	0	1	NA	0.205608	2.58651	5.85347	0.441876	0.658579	NA	0.205608	0	5.88922	0	1	NA	0.205608	0	5.88922	0	1	NA
ENSDARG00000097907	NA	FALSE	0.398979	-1.47036	2.62637	-0.559843	0.575587	NA	0.398979	0.835929	2.55933	0.32662	0.743955	NA	0.398979	-1.39967	2.62637	-0.532928	0.594084	NA	0.398979	-0.150151	2.61746	-0.0573652	0.954254	NA	0.398979	-0.149006	2.62237	-0.0568211	0.954688	NA	0.398979	-1.44288	2.62435	-0.549803	0.582454	NA	0.398979	-0.418147	2.62637	-0.159211	0.873503	NA
ENSDARG00000012684	atp2b1a	FALSE	1223.06	-0.00437684	0.130745	-0.0334762	0.973295	0.989234	1223.06	-0.481887	0.130998	-3.67859	0.000234527	0.00303788	1223.06	-0.263287	0.130645	-2.01529	0.0438746	0.175394	1223.06	-0.200075	0.130846	-1.52909	0.126242	0.386246	1223.06	-0.388605	0.130932	-2.968	0.00299748	0.0368585	1223.06	-0.261448	0.130644	-2.00122	0.0453686	0.245307	1223.06	-0.385263	0.131161	-2.93732	0.00331062	0.0340998
ENSDARG00000093557	si:ch211-281k12.4	FALSE	1.43714	2.16674	1.39109	1.55758	0.119332	NA	1.43714	1.62465	1.41197	1.15062	0.249887	NA	1.43714	1.90764	1.38381	1.37854	0.168035	NA	1.43714	2.07047	1.39246	1.48691	0.137037	NA	1.43714	2.68928	1.36402	1.97159	0.0486561	NA	1.43714	1.18557	1.4235	0.832851	0.404929	NA	1.43714	1.5887	1.43383	1.10801	0.267856	0.55622
ENSDARG00000092583	si:dkey-16p19.5	FALSE	0.959209	0.301028	1.85204	0.162539	0.870882	NA	0.959209	1.03699	1.78067	0.582359	0.560325	NA	0.959209	1.75741	1.72571	1.01837	0.308503	NA	0.959209	1.93053	1.73319	1.11386	0.265341	NA	0.959209	1.44255	1.7556	0.821684	0.411257	NA	0.959209	0.785916	1.77971	0.441597	0.658781	NA	0.959209	1.63928	1.75799	0.932475	0.351091	NA
ENSDARG00000101849	adipor2	FALSE	1552.56	0.376848	0.141659	2.66025	0.00780833	0.0532067	1552.56	0.0491524	0.141732	0.346798	0.728743	0.88234	1552.56	-0.438247	0.141844	-3.08965	0.00200394	0.0210893	1552.56	-0.751801	0.142283	-5.28383	1.26514e-07	1.25651e-05	1552.56	-0.454101	0.142008	-3.19771	0.00138525	0.0217086	1552.56	-0.57413	0.141919	-4.04549	5.22136e-05	0.00222787	1552.56	-0.364514	0.142122	-2.56479	0.0103239	0.0763893
ENSDARG00000091477	znf1066	FALSE	0.0716904	0	5.88922	0	1	NA	0.0716904	0	5.88922	0	1	NA	0.0716904	0.768478	5.88713	0.130535	0.896143	NA	0.0716904	0.320939	5.88922	0.054496	0.95654	NA	0.0716904	0	5.88922	0	1	NA	0.0716904	-0.0497812	5.8883	-0.00845426	0.993255	NA	0.0716904	0	5.88922	0	1	NA
ENSDARG00000045675	mdm1	FALSE	68.8081	-1.43222	0.244787	-5.85087	4.89015e-09	3.92829e-07	68.8081	-1.55317	0.24438	-6.35557	2.07649e-10	1.16202e-08	68.8081	-1.12017	0.23949	-4.67731	2.90662e-06	0.000121311	68.8081	-1.45876	0.244431	-5.96797	2.40228e-09	3.75201e-07	68.8081	-1.00995	0.240486	-4.19963	2.6735e-05	0.00124167	68.8081	-2.07175	0.246852	-8.39268	4.75172e-17	3.42909e-14	68.8081	-1.91902	0.251368	-7.63431	2.27031e-14	1.25646e-11
ENSDARG00000099699	si:dkey-11n14.2	FALSE	0.128079	0	5.66976	0	1	NA	0.128079	1.28061	5.66245	0.226158	0.821078	NA	0.128079	-0.0108338	5.66976	-0.0019108	0.998475	NA	0.128079	0.320922	5.66976	0.0566025	0.954862	NA	0.128079	0.759346	5.66976	0.133929	0.893459	NA	0.128079	0	5.66976	0	1	NA	0.128079	0	5.66976	0	1	NA
ENSDARG00000096481	si:dkey-16p19.8	FALSE	0.161469	0	5.88922	0	1	NA	0.161469	1.66355	5.87393	0.28321	0.777016	NA	0.161469	0	5.88922	0	1	NA	0.161469	0	5.88922	0	1	NA	0.161469	1.2513	5.88706	0.21255	0.831678	NA	0.161469	-0.0498125	5.8883	-0.00845957	0.99325	NA	0.161469	0	5.88922	0	1	NA
ENSDARG00000001781	tspan11	FALSE	7.50311	0.943437	0.779402	1.21046	0.226102	0.467276	7.50311	0.0385243	0.793051	0.0485773	0.961256	0.985357	7.50311	0.0754939	0.787042	0.0959211	0.923583	0.967425	7.50311	0.497792	0.785612	0.633636	0.526319	0.782048	7.50311	0.834635	0.779013	1.0714	0.283989	0.558307	7.50311	-1.01777	0.816971	-1.24578	0.212845	0.551654	7.50311	0.206232	0.795551	0.259232	0.795456	0.917891
ENSDARG00000069555	si:dkey-16p19.9	FALSE	0.0491841	0.399406	5.88922	0.06782	0.945929	NA	0.0491841	0.220146	5.88828	0.0373871	0.970176	NA	0.0491841	0	5.88922	0	1	NA	0.0491841	0	5.88922	0	1	NA	0.0491841	0	5.88922	0	1	NA	0.0491841	0	5.88922	0	1	NA	0.0491841	0	5.88922	0	1	NA
ENSDARG00000116546	znf987	FALSE	0.192148	-1.04322	4.08792	-0.255195	0.798572	NA	0.192148	-1.24558	4.08792	-0.304698	0.760596	NA	0.192148	-0.0253969	4.08208	-0.00622156	0.995036	NA	0.192148	-0.640771	4.08792	-0.156747	0.875444	NA	0.192148	-0.202344	4.08792	-0.0494981	0.960522	NA	0.192148	-1.04889	4.08694	-0.256645	0.797453	NA	0.192148	-0.47191	4.08792	-0.11544	0.908096	NA
ENSDARG00000016979	pmpcb	FALSE	0.764403	0.344337	1.99539	0.172566	0.862992	NA	0.764403	1.30014	1.9142	0.679209	0.497006	NA	0.764403	1.14024	1.9093	0.597203	0.550372	NA	0.764403	1.78227	1.89394	0.941041	0.346684	NA	0.764403	1.83852	1.88823	0.973675	0.330218	NA	0.764403	-0.305083	1.99107	-0.153225	0.87822	NA	0.764403	-0.471955	2.0058	-0.235295	0.81398	NA
ENSDARG00000099595	si:dkeyp-44d3.2	FALSE	0.186929	-2.14608	5.86875	-0.365679	0.714605	NA	0.186929	-2.34844	5.86875	-0.40016	0.689039	NA	0.186929	-2.55628	5.86875	-0.435575	0.663145	NA	0.186929	-0.446734	5.85572	-0.0762901	0.939188	NA	0.186929	-2.26699	5.86875	-0.386282	0.699288	NA	0.186929	-2.61781	5.86875	-0.446059	0.655554	NA	0.186929	-2.05566	5.86875	-0.350273	0.726134	NA
ENSDARG00000092596	si:dkeyp-44d3.1	FALSE	0.0396002	0	5.88922	0	1	NA	0.0396002	0.220146	5.88828	0.0373871	0.970176	NA	0.0396002	0	5.88922	0	1	NA	0.0396002	0.32096	5.88922	0.0544997	0.956537	NA	0.0396002	0	5.88922	0	1	NA	0.0396002	0	5.88922	0	1	NA	0.0396002	0	5.88922	0	1	NA
ENSDARG00000100479	si:dkey-43f9.4	FALSE	3.27143	1.72731	1.01507	1.70167	0.0888172	0.264764	3.27143	0.97858	1.0331	0.947227	0.343523	0.619954	3.27143	1.68802	1.00668	1.67683	0.0935762	0.278502	3.27143	1.14131	1.03088	1.10712	0.268241	0.573782	3.27143	1.47307	1.01829	1.44662	0.148004	0.393565	3.27143	0.861608	1.02798	0.83816	0.401941	NA	3.27143	0.211098	1.08769	0.194079	0.846114	0.940774
ENSDARG00000103186	si:ch73-389k6.1	FALSE	30.0408	0.232818	0.358871	0.648751	0.516499	0.731297	30.0408	0.932441	0.348294	2.67717	0.0074247	0.048354	30.0408	1.09455	0.345034	3.17231	0.00151233	0.0172995	30.0408	0.519407	0.353815	1.46802	0.142099	0.414461	30.0408	0.973967	0.348182	2.79729	0.0051533	0.0519001	30.0408	0.849903	0.346783	2.45082	0.0142531	0.118821	30.0408	0.0799952	0.363252	0.22022	0.8257	0.930974
ENSDARG00000098143	si:dkey-57l19.1	FALSE	0.0467668	0.399407	5.88922	0.06782	0.945929	NA	0.0467668	0	5.88922	0	1	NA	0.0467668	0	5.88922	0	1	NA	0.0467668	0	5.88922	0	1	NA	0.0467668	0.278494	5.88922	0.0472888	0.962283	NA	0.0467668	0	5.88922	0	1	NA	0.0467668	0	5.88922	0	1	NA
ENSDARG00000070477	dnajc2	FALSE	25.5059	0.0292031	0.363605	0.0803154	0.935986	0.974112	25.5059	0.271703	0.357129	0.760799	0.446777	0.707134	25.5059	0.72347	0.349462	2.07024	0.0384303	0.161458	25.5059	0.72239	0.35285	2.0473	0.0406283	0.202493	25.5059	0.657866	0.352815	1.86462	0.0622347	0.239479	25.5059	-0.0468449	0.357907	-0.130886	0.895866	0.966561	25.5059	0.483873	0.357968	1.35172	0.176464	0.442772
ENSDARG00000087743	si:dkey-156k2.8	FALSE	0.127819	0.399449	5.88922	0.0678271	0.945923	NA	0.127819	-0.764694	5.88922	-0.129847	0.896688	NA	0.127819	-0.972533	5.88922	-0.165138	0.868835	NA	0.127819	-0.640777	5.88922	-0.108805	0.913357	NA	0.127819	0.278536	5.88922	0.0472959	0.962277	NA	0.127819	-1.03406	5.88922	-0.175586	0.860619	NA	0.127819	0.00897279	5.88922	0.0015236	0.998784	NA
ENSDARG00000094888	znf1061	FALSE	0.122556	-0.562265	5.73382	-0.0980611	0.921884	NA	0.122556	-0.0754121	5.72942	-0.0131623	0.989498	NA	0.122556	-1.45336	5.73382	-0.253471	0.799904	NA	0.122556	-0.640711	5.73382	-0.111742	0.911028	NA	0.122556	-1.16407	5.73382	-0.203018	0.839121	NA	0.122556	-1.51489	5.73382	-0.264202	0.791624	NA	0.122556	-0.952741	5.73382	-0.166162	0.86803	NA
ENSDARG00000117132	znf1022	FALSE	0.991185	0.262715	1.7763	0.1479	0.882422	NA	0.991185	-0.843313	1.80928	-0.466105	0.64114	NA	0.991185	-0.252836	1.78628	-0.141543	0.887441	NA	0.991185	0.81307	1.72408	0.471597	0.637214	NA	0.991185	1.52004	1.68151	0.903974	0.366009	NA	0.991185	-0.806004	1.80377	-0.446843	0.654988	NA	0.991185	2.29817	1.66253	1.38233	0.16687	NA
ENSDARG00000110946	znf1110	FALSE	0.0995994	0	5.88922	0	1	NA	0.0995994	0	5.88922	0	1	NA	0.0995994	0	5.88922	0	1	NA	0.0995994	0	5.88922	0	1	NA	0.0995994	1.91853	5.86722	0.326992	0.743674	NA	0.0995994	0	5.88922	0	1	NA	0.0995994	0	5.88922	0	1	NA
ENSDARG00000045490	ndufb2	FALSE	1019.41	-0.157414	0.135019	-1.16587	0.243666	0.487968	1019.41	-0.712973	0.135401	-5.26564	1.39705e-07	4.4818e-06	1019.41	-0.682059	0.135118	-5.04788	4.46749e-07	2.46441e-05	1019.41	-0.492771	0.135272	-3.64283	0.000269662	0.00660245	1019.41	-0.590672	0.135289	-4.36599	1.26548e-05	0.000694907	1019.41	-0.285281	0.134806	-2.11623	0.0343251	0.207876	1019.41	-0.131217	0.135098	-0.971271	0.331413	0.615598
ENSDARG00000089860	atxn7l1	FALSE	10.7746	-0.0455569	0.479463	-0.0950166	0.924302	0.968798	10.7746	0.0946571	0.473465	0.199924	0.84154	0.937992	10.7746	0.00239738	0.470953	0.00509049	0.995938	0.999004	10.7746	-0.526345	0.489528	-1.07521	0.282281	0.590365	10.7746	-0.116952	0.478211	-0.244562	0.806796	0.921273	10.7746	-0.727244	0.48513	-1.49907	0.133855	0.437779	10.7746	-1.3622	0.527851	-2.58066	0.00986123	0.0739664
ENSDARG00000101960	si:dkeyp-44d3.3	FALSE	0.285553	0.880232	5.26227	0.167272	0.867156	NA	0.285553	2.16667	5.23072	0.414219	0.678713	NA	0.285553	0	5.26227	0	1	NA	0.285553	0	5.26227	0	1	NA	0.285553	1.21057	5.26104	0.230101	0.818013	NA	0.285553	0	5.26227	0	1	NA	0.285553	1.41849	5.25662	0.269848	0.787278	NA
ENSDARG00000097073	si:ch73-134b5.6	FALSE	0.321972	-1.04325	2.87176	-0.363279	0.716397	NA	0.321972	1.24576	2.81141	0.44311	0.657686	NA	0.321972	-0.97256	2.87176	-0.338664	0.734863	NA	0.321972	-1.1217	2.87176	-0.390596	0.696096	NA	0.321972	0.634359	2.8455	0.222934	0.823587	NA	0.321972	-0.711308	2.86625	-0.248167	0.804005	NA	0.321972	0.00895915	2.87176	0.00311974	0.997511	NA
ENSDARG00000039843	znf800b	FALSE	17.6653	1.97099	0.460072	4.28409	1.83489e-05	0.000472284	17.6653	1.93204	0.458953	4.20966	2.55761e-05	0.000467456	17.6653	1.46725	0.460999	3.18277	0.00145874	0.0168471	17.6653	0.293697	0.487183	0.602846	0.546611	0.794083	17.6653	1.10853	0.469024	2.36347	0.0181045	0.115452	17.6653	0.857128	0.468334	1.83016	0.0672255	0.305961	17.6653	0.967476	0.475572	2.03434	0.0419172	0.190657
ENSDARG00000093994	znf1058	FALSE	0.168248	-0.562353	5.28911	-0.106323	0.915326	NA	0.168248	-0.764716	5.28911	-0.144583	0.88504	NA	0.168248	-0.972556	5.28911	-0.183879	0.854108	NA	0.168248	0.345903	5.28797	0.0654131	0.947845	NA	0.168248	-0.683266	5.28911	-0.129184	0.897212	NA	0.168248	1.071	5.26747	0.203323	0.838883	NA	0.168248	0.00895329	5.28911	0.00169278	0.998649	NA
ENSDARG00000089159	acot14	FALSE	1.21284	3.23754	1.64819	1.9643	0.0494948	NA	1.21284	1.86218	1.70128	1.09458	0.273701	NA	1.21284	2.31419	1.66581	1.38923	0.164762	NA	1.21284	-0.159931	1.80917	-0.0884002	0.929559	NA	1.21284	2.56335	1.66689	1.53781	0.124096	NA	1.21284	0.787815	1.76145	0.447253	0.654692	NA	1.21284	2.65086	1.67354	1.58399	0.113197	NA
ENSDARG00000104064	si:rp71-5o12.3	FALSE	1.66442	-0.437386	1.55249	-0.281732	0.778149	0.894947	1.66442	0.267469	1.50364	0.177881	0.858817	0.946222	1.66442	-0.412295	1.52462	-0.270426	0.786833	NA	1.66442	0.955109	1.48333	0.643894	0.519644	NA	1.66442	0.887851	1.48314	0.59863	0.54942	NA	1.66442	-0.660884	1.53818	-0.429653	0.667448	NA	1.66442	-0.79641	1.5887	-0.501297	0.616162	0.823252
ENSDARG00000096037	si:ch211-214j24.14	FALSE	4.63739	-1.71823	1.11075	-1.54691	0.121884	0.32106	4.63739	2.27632	0.799393	2.84756	0.00440556	0.0325422	4.63739	1.30934	0.814843	1.60686	0.108086	0.301784	4.63739	0.189554	0.879274	0.21558	0.829315	0.932715	4.63739	1.88546	0.807538	2.33482	0.0195528	0.1208	4.63739	1.0909	0.820354	1.3298	0.183586	NA	4.63739	2.33538	0.803189	2.90763	0.00364174	0.0363234
ENSDARG00000096222	si:ch211-245n8.4	FALSE	3.1593	0.588584	0.773931	0.760512	0.446949	0.677119	3.1593	0.0187987	0.792385	0.0237241	0.981073	0.993173	3.1593	0.269775	0.770187	0.350272	0.726135	0.863039	3.1593	0.843455	0.761469	1.10767	0.268005	0.573622	3.1593	0.728303	0.763465	0.953944	0.340112	0.613127	3.1593	-0.792142	0.826151	-0.958834	0.337643	NA	3.1593	0.000875869	0.809717	0.0010817	0.999137	0.999897
ENSDARG00000094034	znf1045	FALSE	30.9581	0.456783	0.544181	0.839395	0.401248	0.639288	30.9581	0.831693	0.54024	1.53949	0.123685	0.341944	30.9581	0.060922	0.544061	0.111977	0.910842	0.961779	30.9581	0.828243	0.540878	1.53129	0.125697	0.385465	30.9581	1.45184	0.537196	2.70262	0.00687948	0.0620831	30.9581	0.112881	0.543567	0.207667	0.835489	0.945808	30.9581	0.753162	0.542673	1.38787	0.165176	0.427815
ENSDARG00000014804	cacna2d1a	FALSE	94.4428	-0.489913	0.493253	-0.993228	0.320599	0.566656	94.4428	0.0701602	0.490937	0.142911	0.886361	0.957758	94.4428	-0.428069	0.491602	-0.870764	0.383883	0.626559	94.4428	0.28823	0.490644	0.587452	0.5569	0.800348	94.4428	0.579646	0.489883	1.18323	0.236717	0.509841	94.4428	-0.245467	0.491093	-0.499839	0.617189	0.85159	94.4428	0.275023	0.491114	0.559998	0.57548	0.799845
ENSDARG00000018111	kdm7aa	FALSE	374.811	0.675603	0.29597	2.28267	0.0224497	0.109245	374.811	0.237159	0.296184	0.800717	0.423296	0.688833	374.811	-0.362203	0.296504	-1.22158	0.221866	0.461593	374.811	-0.475663	0.297078	-1.60114	0.109346	0.355978	374.811	-0.559153	0.29708	-1.88216	0.0598143	0.234832	374.811	-0.537566	0.296701	-1.81181	0.0700149	0.312477	374.811	-0.602839	0.297565	-2.02591	0.0427743	0.193097
ENSDARG00000096218	si:dkey-21h14.17	FALSE	0.0412072	0	5.88922	0	1	NA	0.0412072	0	5.88922	0	1	NA	0.0412072	0	5.88922	0	1	NA	0.0412072	0	5.88922	0	1	NA	0.0412072	0	5.88922	0	1	NA	0.0412072	0	5.88922	0	1	NA	0.0412072	0.970711	5.88922	0.164829	0.869079	NA
ENSDARG00000102370	znf1094	FALSE	4.02999	-0.193008	0.789931	-0.244335	0.806971	0.909655	4.02999	0.687023	0.746959	0.919759	0.357699	0.631836	4.02999	0.0899856	0.758508	0.118635	0.905565	0.959479	4.02999	0.404747	0.75941	0.532975	0.594051	0.82133	4.02999	0.520054	0.753322	0.690347	0.489976	0.735102	4.02999	-0.0799108	0.763754	-0.104629	0.91667	NA	4.02999	0.528348	0.76111	0.69418	0.487569	0.74451
ENSDARG00000101916	si:dkeyp-44d3.5	FALSE	4.05873	-0.967332	1.92166	-0.503384	0.614694	0.797885	4.05873	-4.14823	2.05032	-2.02321	0.0430518	0.171678	4.05873	-0.269328	1.89756	-0.141934	0.887132	0.951154	4.05873	0.0338414	1.89827	0.0178275	0.985776	0.995796	4.05873	-0.17918	1.90036	-0.0942874	0.924881	0.970639	4.05873	-0.023035	1.89425	-0.0121605	0.990298	NA	4.05873	1.1731	1.88767	0.621453	0.534302	0.77397
ENSDARG00000096131	si:ch211-284f7.2	FALSE	0.0259585	0	5.88922	0	1	NA	0.0259585	0.220154	5.88828	0.0373885	0.970175	NA	0.0259585	0	5.88922	0	1	NA	0.0259585	0	5.88922	0	1	NA	0.0259585	0	5.88922	0	1	NA	0.0259585	0	5.88922	0	1	NA	0.0259585	0	5.88922	0	1	NA
ENSDARG00000088181	mpped1	FALSE	109.669	-0.515592	0.432309	-1.19265	0.233007	0.475563	109.669	-0.346735	0.431327	-0.80388	0.421466	0.687389	109.669	-0.761274	0.431785	-1.76309	0.0778859	0.250815	109.669	-0.180571	0.431143	-0.41882	0.675348	0.864061	109.669	-0.194852	0.430974	-0.45212	0.651182	0.839265	109.669	-0.397697	0.430812	-0.923134	0.355938	0.687839	109.669	0.295251	0.430446	0.685917	0.492765	0.746654
ENSDARG00000015931	snap91b	FALSE	941.363	0.186592	0.215082	0.86754	0.385646	0.626078	941.363	-0.945838	0.215768	-4.38358	1.16743e-05	0.00023398	941.363	-0.131083	0.215038	-0.609578	0.542141	0.746584	941.363	-0.00227529	0.21515	-0.0105754	0.991562	0.998312	941.363	-0.27753	0.21526	-1.28928	0.197302	0.460048	941.363	-0.382028	0.215166	-1.7755	0.0758146	0.325497	941.363	-0.481832	0.215597	-2.23488	0.0254255	0.139282
ENSDARG00000094177	si:ch211-208f21.2	FALSE	0.289849	-0.562366	2.6608	-0.211352	0.832612	NA	0.289849	0.604019	2.64887	0.228029	0.819623	NA	0.289849	-0.0107804	2.6608	-0.00405157	0.996767	NA	0.289849	-0.640813	2.6608	-0.240835	0.809683	NA	0.289849	0.278513	2.6608	0.104672	0.916636	NA	0.289849	0.567625	2.64025	0.214989	0.829776	NA	0.289849	0.948457	2.64904	0.358038	0.720315	NA
ENSDARG00000102473	zgc:171673	FALSE	28.4107	-0.165237	0.378674	-0.436356	0.662578	0.827527	28.4107	0.186338	0.373085	0.499452	0.617461	0.821659	28.4107	-0.169765	0.374114	-0.45378	0.649987	0.817629	28.4107	-0.327769	0.379953	-0.862657	0.388326	0.68246	28.4107	-0.170371	0.377094	-0.451799	0.651414	0.839265	28.4107	-0.0693592	0.373055	-0.185922	0.852506	0.952315	28.4107	0.042198	0.377433	0.111803	0.91098	0.968543
ENSDARG00000045850	ccdc167	FALSE	140.682	0.590375	0.156599	3.76998	0.000163262	0.00279907	140.682	0.562956	0.155913	3.61071	0.000305364	0.0037984	140.682	0.267607	0.156159	1.71368	0.0865878	0.266477	140.682	0.457585	0.156954	2.91541	0.00355222	0.0431592	140.682	0.243054	0.157806	1.54021	0.123509	0.355002	140.682	0.39553	0.155487	2.54381	0.0109651	0.10083	140.682	0.662564	0.156776	4.22619	2.37682e-05	0.000775002
ENSDARG00000110696	NA	FALSE	0.0192492	0	5.88922	0	1	NA	0.0192492	0	5.88922	0	1	NA	0.0192492	0	5.88922	0	1	NA	0.0192492	0	5.88922	0	1	NA	0.0192492	0.278502	5.88922	0.0472902	0.962282	NA	0.0192492	0	5.88922	0	1	NA	0.0192492	0	5.88922	0	1	NA
ENSDARG00000094545	si:ch211-284f7.1	FALSE	0.0621695	0	5.88922	0	1	NA	0.0621695	0	5.88922	0	1	NA	0.0621695	0	5.88922	0	1	NA	0.0621695	0	5.88922	0	1	NA	0.0621695	0.278485	5.88922	0.0472873	0.962284	NA	0.0621695	-0.0497681	5.8883	-0.00845204	0.993256	NA	0.0621695	0.489812	5.88922	0.0831711	0.933716	NA
ENSDARG00000103143	si:dkey-19c16.12	FALSE	0.0767672	0.39939	5.88922	0.0678171	0.945931	NA	0.0767672	0	5.88922	0	1	NA	0.0767672	0.470078	5.88922	0.0798201	0.93638	NA	0.0767672	0	5.88922	0	1	NA	0.0767672	0	5.88922	0	1	NA	0.0767672	-0.0497785	5.8883	-0.0084538	0.993255	NA	0.0767672	0	5.88922	0	1	NA
ENSDARG00000101690	si:ch73-158p21.2	FALSE	10.2126	-0.476844	0.768566	-0.620433	0.534973	0.74416	10.2126	0.392246	0.74831	0.524176	0.600156	0.811707	10.2126	0.445622	0.744541	0.598518	0.549494	0.751389	10.2126	0.569542	0.74725	0.762183	0.445951	0.728469	10.2126	0.0473288	0.754053	0.062766	0.949953	0.980916	10.2126	0.0793455	0.749077	0.105924	0.915642	0.974278	10.2126	0.480199	0.750989	0.639422	0.522548	0.765669
ENSDARG00000077220	si:ch211-208f21.3	FALSE	0.539171	2.63847	2.42193	1.08941	0.275974	NA	0.539171	1.68854	2.46474	0.685076	0.493296	NA	0.539171	0.470088	2.50385	0.187746	0.851076	NA	0.539171	1.36433	2.48834	0.54829	0.583493	NA	0.539171	2.26777	2.43246	0.932297	0.351183	NA	0.539171	1.08596	2.47995	0.437895	0.661462	NA	0.539171	0.489815	2.50385	0.195624	0.844904	NA
ENSDARG00000103998	si:dkey-47k16.2p	FALSE	0.501312	0	2.79272	0	1	NA	0.501312	2.51468	2.71833	0.925081	0.354924	NA	0.501312	1.04243	2.78046	0.374912	0.707726	NA	0.501312	0	2.79272	0	1	NA	0.501312	2.77867	2.7102	1.02526	0.30524	NA	0.501312	1.63091	2.74628	0.59386	0.552605	NA	0.501312	0.970707	2.79272	0.347584	0.728153	NA
ENSDARG00000109821	si:dkey-156j15.1	FALSE	0.0485876	0	5.88922	0	1	NA	0.0485876	0	5.88922	0	1	NA	0.0485876	0	5.88922	0	1	NA	0.0485876	0.78479	5.88846	0.133276	0.893975	NA	0.0485876	0	5.88922	0	1	NA	0.0485876	0.237794	5.88667	0.0403952	0.967778	NA	0.0485876	0	5.88922	0	1	NA
ENSDARG00000099475	si:ch211-197d11.2	FALSE	5.34312	1.20462	1.25546	0.959506	0.337304	0.582504	5.34312	0.433671	1.26568	0.342639	0.73187	0.883721	5.34312	-0.0269148	1.27026	-0.0211883	0.983095	0.993873	5.34312	1.23208	1.25433	0.982264	0.32597	0.630108	5.34312	1.15977	1.25424	0.924677	0.355134	0.627385	5.34312	0.312699	1.26304	0.247576	0.804463	0.932826	5.34312	0.31322	1.27479	0.245703	0.805912	0.922245
ENSDARG00000104211	si:dkey-47k16.1	FALSE	0.246693	0.681929	4.29732	0.158687	0.873915	NA	0.246693	-1.63661	4.32651	-0.378275	0.705227	NA	0.246693	-1.36356	4.32651	-0.315163	0.752638	NA	0.246693	-1.51269	4.32651	-0.349633	0.726614	NA	0.246693	-1.55516	4.32651	-0.359449	0.719259	NA	0.246693	-1.44003	4.32558	-0.332911	0.739202	NA	0.246693	-0.382042	4.32651	-0.0883026	0.929636	NA
ENSDARG00000103229	si:dkey-19c16.1	FALSE	0.0899431	-1.04313	5.88922	-0.177125	0.85941	NA	0.0899431	-1.24549	5.88922	-0.211487	0.832507	NA	0.0899431	-1.45333	5.88922	-0.246778	0.80508	NA	0.0899431	-1.12158	5.88922	-0.190446	0.84896	NA	0.0899431	-1.16404	5.88922	-0.197657	0.843314	NA	0.0899431	-1.51486	5.88922	-0.257226	0.797004	NA	0.0899431	0.00906453	5.88922	0.00153917	0.998772	NA
ENSDARG00000099561	si:dkeyp-44d3.6	FALSE	0.177151	2.45609	5.85829	0.41925	0.675033	NA	0.177151	0.220102	5.88828	0.0373796	0.970182	NA	0.177151	0	5.88922	0	1	NA	0.177151	0.320916	5.88922	0.0544922	0.956543	NA	0.177151	0	5.88922	0	1	NA	0.177151	0	5.88922	0	1	NA	0.177151	0	5.88922	0	1	NA
ENSDARG00000098071	znf1049	FALSE	8.168	-0.888012	1.77356	-0.500695	0.616585	0.798945	8.168	-4.23634	1.90901	-2.21912	0.0264783	0.12197	8.168	-0.3408	1.76486	-0.193103	0.846879	0.928997	8.168	-0.0369285	1.76518	-0.0209206	0.983309	0.995053	8.168	-1.48309	1.78019	-0.833105	0.404786	0.671812	8.168	-0.815393	1.76847	-0.461072	0.644747	0.866941	8.168	0.690881	1.76214	0.39207	0.695007	0.866779
ENSDARG00000113626	znf976	FALSE	0.114584	0	5.88922	0	1	NA	0.114584	0	5.88922	0	1	NA	0.114584	0	5.88922	0	1	NA	0.114584	1.28503	5.88462	0.218371	0.82714	NA	0.114584	0.27846	5.88922	0.0472831	0.962288	NA	0.114584	-0.0497928	5.8883	-0.00845623	0.993253	NA	0.114584	0.489787	5.88922	0.0831668	0.933719	NA
ENSDARG00000100061	si:ch211-154k18.1	FALSE	0.627027	-1.56591	2.33542	-0.670506	0.502535	NA	0.627027	-2.42558	2.34394	-1.03483	0.300747	NA	0.627027	-0.669561	2.25844	-0.29647	0.766871	NA	0.627027	-1.13787	2.30156	-0.494391	0.62103	NA	0.627027	-3.25224	2.35222	-1.38262	0.166781	NA	0.627027	-2.79268	2.3453	-1.19076	0.233749	NA	0.627027	-1.62776	2.33918	-0.695865	0.486513	NA
ENSDARG00000101030	mhc2d4b	FALSE	14.5805	0.754932	0.483287	1.56208	0.118269	0.315501	14.5805	0.668948	0.481281	1.38993	0.16455	0.406473	14.5805	0.873314	0.472833	1.84698	0.0647495	0.223281	14.5805	1.58919	0.467347	3.40044	0.000672769	0.0131878	14.5805	1.71688	0.464955	3.69257	0.000221995	0.00599635	14.5805	1.22653	0.467367	2.62435	0.00868155	0.0882943	14.5805	1.33062	0.473765	2.8086	0.00497576	0.045783
ENSDARG00000077654	grm8a	FALSE	19.1326	0.522555	0.333982	1.56462	0.117673	0.314879	19.1326	0.0171274	0.339293	0.0504798	0.95974	0.984593	19.1326	-0.0972454	0.337237	-0.28836	0.773072	0.890119	19.1326	-0.118235	0.343889	-0.343817	0.730984	0.889704	19.1326	0.398086	0.3339	1.19223	0.23317	0.504729	19.1326	-0.363949	0.341401	-1.06604	0.286404	0.630552	19.1326	-0.301073	0.351951	-0.855441	0.392307	0.668738
ENSDARG00000102098	si:dkey-197m7.1	FALSE	0.800834	0.40188	1.20384	0.333833	0.738505	NA	0.800834	-0.645498	1.27247	-0.507281	0.611958	NA	0.800834	-0.982973	1.28489	-0.765027	0.444255	NA	0.800834	-2.84434	1.38987	-2.04648	0.0407091	NA	0.800834	-1.92501	1.38987	-1.38503	0.166043	NA	0.800834	-0.41449	1.22895	-0.337271	0.735913	NA	0.800834	-1.71368	1.38987	-1.23298	0.217583	NA
ENSDARG00000114894	znf1026	FALSE	0.731121	0.345886	1.67804	0.206125	0.836694	NA	0.731121	0.756174	1.63901	0.461361	0.64454	NA	0.731121	-0.793518	1.74441	-0.454891	0.649187	NA	0.731121	-1.02382	1.76167	-0.581166	0.561129	NA	0.731121	-1.56133	1.76494	-0.88464	0.376351	NA	0.731121	1.26826	1.6055	0.789945	0.42956	NA	0.731121	-1.35	1.76494	-0.764902	0.44433	NA
ENSDARG00000102837	znf1145	FALSE	0.23904	-1.04323	3.5745	-0.291855	0.770398	NA	0.23904	-1.2456	3.5745	-0.348468	0.727489	NA	0.23904	0.500607	3.54648	0.141156	0.887747	NA	0.23904	-0.175982	3.57324	-0.0492501	0.96072	NA	0.23904	-0.202358	3.5745	-0.0566115	0.954855	NA	0.23904	-1.51497	3.5745	-0.423828	0.671691	NA	0.23904	0.00897158	3.5745	0.00250989	0.997997	NA
ENSDARG00000102542	si:ch211-268b14.2	FALSE	2.48502	0.136327	1.09121	0.124933	0.900577	0.956247	2.48502	1.86668	1.00863	1.85071	0.0642119	0.224629	2.48502	0.771287	1.0338	0.746071	0.455624	NA	2.48502	0.978218	1.0392	0.94132	0.346541	0.648262	2.48502	0.351851	1.0681	0.329417	0.74184	0.888929	2.48502	0.773703	1.03281	0.749122	0.453783	NA	2.48502	0.706041	1.06053	0.665746	0.505574	0.755474
ENSDARG00000057983	svopl	FALSE	19.9092	0.598486	1.08746	0.550352	0.582078	0.775791	19.9092	0.827637	1.08582	0.762222	0.445927	0.706431	19.9092	-0.773672	1.09411	-0.707126	0.479488	0.704216	19.9092	0.67145	1.08685	0.617793	0.536712	0.788178	19.9092	0.604469	1.08679	0.556199	0.578075	0.795479	19.9092	-0.91059	1.09544	-0.831254	0.40583	0.724318	19.9092	0.245814	1.09018	0.225481	0.821605	0.929298
ENSDARG00000098281	si:dkey-237m9.1	FALSE	0.476061	0.880292	2.81339	0.312894	0.754361	NA	0.476061	0.777425	2.80499	0.277158	0.781659	NA	0.476061	2.00171	2.74978	0.727953	0.466642	NA	0.476061	0.786708	2.81177	0.279791	0.779638	NA	0.476061	1.27006	2.80759	0.452366	0.651005	NA	0.476061	2.71277	2.7256	0.99529	0.319595	NA	0.476061	0	2.81339	0	1	NA
ENSDARG00000070546	msgn1	FALSE	12.7204	-0.051061	0.479578	-0.106471	0.915209	0.963424	12.7204	-0.214541	0.47944	-0.447482	0.654527	0.843476	12.7204	-0.627215	0.483258	-1.29789	0.194326	0.42837	12.7204	-0.468401	0.487715	-0.960399	0.336854	0.640535	12.7204	0.456059	0.468602	0.973232	0.330438	0.604366	12.7204	-0.481776	0.47953	-1.00469	0.315049	0.652912	12.7204	0.375357	0.473508	0.792714	0.427944	0.698192
ENSDARG00000102357	si:ch211-268b14.1	FALSE	0.136373	0	5.88922	0	1	NA	0.136373	0	5.88922	0	1	NA	0.136373	0	5.88922	0	1	NA	0.136373	1.62944	5.87594	0.277308	0.781544	NA	0.136373	1.208	5.88817	0.205156	0.83745	NA	0.136373	0	5.88922	0	1	NA	0.136373	0	5.88922	0	1	NA
ENSDARG00000034300	sema3c	FALSE	3.2896	1.65025	1.03203	1.59903	0.109815	0.302758	3.2896	1.17397	1.04372	1.12479	0.260679	0.52949	3.2896	1.41328	1.02633	1.37702	0.168506	0.394592	3.2896	2.04434	1.01816	2.00787	0.0446571	0.21429	3.2896	2.35614	1.00947	2.33404	0.0195936	0.1208	3.2896	1.25387	1.03079	1.21642	0.223825	NA	3.2896	1.17806	1.05611	1.11547	0.264651	0.553381
ENSDARG00000045522	acot15	FALSE	6.34739	1.29369	0.53326	2.426	0.0152665	0.0847419	6.34739	-0.701647	0.599736	-1.16993	0.242031	0.508841	6.34739	0.833531	0.534289	1.56008	0.118742	0.319122	6.34739	0.781851	0.543446	1.43869	0.150238	0.427577	6.34739	-0.163146	0.575255	-0.283607	0.776711	0.907217	6.34739	-0.159484	0.561229	-0.284169	0.776281	0.922775	6.34739	-0.144302	0.58463	-0.246827	0.805042	0.922074
ENSDARG00000020015	mrps33	FALSE	95.8131	-0.34482	0.292787	-1.17772	0.23891	0.482554	95.8131	-0.322612	0.291958	-1.10499	0.269162	0.53951	95.8131	-0.526423	0.291754	-1.80434	0.0711786	0.237162	95.8131	-0.316646	0.292365	-1.08305	0.278787	0.586431	95.8131	-0.249657	0.291735	-0.855769	0.392126	0.662232	95.8131	-0.335174	0.290988	-1.15185	0.249384	0.590519	95.8131	-0.171358	0.292504	-0.585833	0.557988	0.789737
ENSDARG00000101675	zgc:123107	FALSE	5.15845	1.47391	0.989141	1.49009	0.1362	0.344162	5.15845	0.770736	1.00911	0.763777	0.445	0.705889	5.15845	1.86292	0.969529	1.92147	0.0546726	0.20167	5.15845	2.5563	0.963781	2.65236	0.00799305	0.0743472	5.15845	1.63808	0.980607	1.67048	0.0948252	0.303943	5.15845	1.70875	0.972296	1.75744	0.0788423	0.332897	5.15845	2.67085	0.964678	2.76864	0.00562908	0.0496659
ENSDARG00000019235	sema3aa	FALSE	150.025	-0.281582	0.226916	-1.24091	0.21464	0.45347	150.025	1.39216	0.218801	6.36268	1.98262e-10	1.11261e-08	150.025	-0.085437	0.22309	-0.382971	0.701741	0.848113	150.025	0.493514	0.221989	2.22315	0.0262057	0.156789	150.025	0.95804	0.219995	4.35482	1.33176e-05	0.000712489	150.025	1.23732	0.218582	5.66069	1.50765e-08	2.25441e-06	150.025	1.0456	0.220526	4.74138	2.12264e-06	0.000108663
ENSDARG00000063097	scube1	FALSE	10.5049	0.669702	0.577406	1.15985	0.246111	0.490444	10.5049	0.849582	0.570684	1.48871	0.136564	0.364786	10.5049	-0.104178	0.586332	-0.177677	0.858976	0.935914	10.5049	0.946973	0.57073	1.65923	0.0970693	0.33473	10.5049	1.06018	0.567757	1.86731	0.0618587	0.238649	10.5049	0.623775	0.570091	1.09417	0.273881	0.617517	10.5049	1.06034	0.571762	1.85452	0.0636654	0.246872
ENSDARG00000045914	si:ch211-51e12.7	FALSE	546.425	-0.175221	0.157599	-1.11182	0.266216	0.512966	546.425	-0.420622	0.157725	-2.66681	0.00765747	0.0495299	546.425	-0.546973	0.157548	-3.47179	0.000516999	0.00763127	546.425	-0.574768	0.15812	-3.63501	0.000277972	0.00673327	546.425	-0.540785	0.157933	-3.42413	0.000616769	0.012789	546.425	-0.299272	0.157245	-1.90322	0.0570115	0.279138	546.425	-0.255495	0.157887	-1.61822	0.105616	0.332416
ENSDARG00000100311	si:dkey-165e24.1	FALSE	4.77747	2.03551	1.00931	2.01674	0.0437224	0.169405	4.77747	1.44466	1.0197	1.41675	0.156557	0.394252	4.77747	1.59635	1.00994	1.58064	0.11396	0.310752	4.77747	1.66193	1.01655	1.63487	0.102077	0.345014	4.77747	2.40354	1.00025	2.40293	0.0162641	0.10759	4.77747	1.42309	1.01356	1.40405	0.160304	0.479064	4.77747	1.86796	1.0157	1.83909	0.0659012	0.252188
ENSDARG00000105724	si:ch73-158p21.6	FALSE	0.491519	0	5.88922	0	1	NA	0.491519	0	5.88922	0	1	NA	0.491519	0	5.88922	0	1	NA	0.491519	0	5.88922	0	1	NA	0.491519	0	5.88922	0	1	NA	0.491519	0	5.88922	0	1	NA	0.491519	4.23048	5.83903	0.724518	0.468748	NA
ENSDARG00000105810	si:ch73-158p21.5	FALSE	2.6033	0	5.88922	0	1	1	2.6033	0	5.88922	0	1	1	2.6033	0	5.88922	0	1	NA	2.6033	0	5.88922	0	1	1	2.6033	0	5.88922	0	1	1	2.6033	0	5.88922	0	1	NA	2.6033	21.3836	5.83173	3.66677	0.000245633	0.00484102
ENSDARG00000102679	NA	FALSE	11.3304	-0.60751	0.79233	-0.766739	0.443237	0.673912	11.3304	0.382767	0.773206	0.495039	0.620572	0.823872	11.3304	-0.000279119	0.774725	-0.000360281	0.999713	1	11.3304	-0.106784	0.781141	-0.136703	0.891266	0.960072	11.3304	0.450464	0.77269	0.582982	0.559905	0.784921	11.3304	0.0191266	0.774426	0.0246978	0.980296	0.995122	11.3304	0.402419	0.776245	0.518418	0.604166	0.816494
ENSDARG00000101883	si:ch1073-398c20.3	FALSE	19.7173	0.0496577	0.452103	0.109837	0.912539	0.96224	19.7173	0.440224	0.443614	0.992358	0.321023	0.597306	19.7173	0.399536	0.441181	0.905606	0.365145	0.609654	19.7173	0.200685	0.448409	0.447548	0.654479	0.853498	19.7173	0.606097	0.441959	1.37139	0.170254	0.425186	19.7173	0.547685	0.439507	1.24613	0.212715	0.551654	19.7173	0.61148	0.444928	1.37433	0.169338	0.433388
ENSDARG00000100294	zgc:113209	FALSE	18.299	-0.24002	0.470252	-0.510406	0.609767	0.794232	18.299	-0.188471	0.466667	-0.403867	0.686311	0.860512	18.299	0.146319	0.459254	0.318602	0.750028	0.8761	18.299	0.138893	0.463428	0.299709	0.764399	0.904383	18.299	-0.0215719	0.464672	-0.0464239	0.962972	0.98608	18.299	0.247225	0.458135	0.539634	0.58945	0.836928	18.299	-0.203008	0.471478	-0.430579	0.666775	0.853452
ENSDARG00000045677	opn1sw1	FALSE	13543.7	-1.85545	0.297145	-6.24427	4.25792e-10	4.28416e-08	13543.7	-0.63893	0.297076	-2.15073	0.0314978	0.138643	13543.7	-1.56404	0.297102	-5.26432	1.40706e-07	9.31237e-06	13543.7	-0.916761	0.297089	-3.08581	0.00202998	0.0294388	13543.7	-0.82532	0.297083	-2.77808	0.00546808	0.0538385	13543.7	-0.117815	0.297058	-0.396606	0.691658	0.888693	13543.7	-0.0755998	0.297068	-0.254486	0.79912	0.919809
ENSDARG00000100578	si:dkeyp-90h9.1	FALSE	1.03859	-1.27727	1.52965	-0.835012	0.403711	NA	1.03859	-0.148079	1.42742	-0.103739	0.917376	NA	1.03859	-2.16838	1.52965	-1.41757	0.156317	NA	1.03859	1.21997	1.34592	0.906419	0.364714	NA	1.03859	1.52683	1.33186	1.14639	0.251633	NA	1.03859	-0.880346	1.47036	-0.598728	0.549354	NA	1.03859	-0.15594	1.45221	-0.107382	0.914486	NA
ENSDARG00000006747	tmem178bb	FALSE	922.254	-0.162232	0.166139	-0.976486	0.328824	0.575197	922.254	0.498589	0.165537	3.01195	0.00259579	0.0218384	922.254	-0.234415	0.165848	-1.41343	0.15753	0.378715	922.254	-0.157044	0.166079	-0.945594	0.344356	0.646297	922.254	-0.107846	0.165964	-0.649819	0.515809	0.753199	922.254	0.138015	0.165598	0.833436	0.404599	0.723188	922.254	-0.0767081	0.166172	-0.46162	0.644354	0.840624
ENSDARG00000104852	si:ch211-142b24.8	FALSE	3.00624	-0.137753	1.02078	-0.134949	0.892652	0.952717	3.00624	-2.70381	1.22875	-2.20045	0.0277749	0.126332	3.00624	0.588818	0.98557	0.59744	0.550214	0.751804	3.00624	0.0067803	1.01212	0.00669913	0.994655	0.999286	3.00624	-0.970629	1.05987	-0.915803	0.35977	0.631768	3.00624	-0.103746	1.00332	-0.103403	0.917643	NA	3.00624	0.668326	0.996165	0.670899	0.502285	0.752777
ENSDARG00000094980	si:ch211-9f20.4	FALSE	10.8546	0.124299	0.65308	0.190327	0.849053	0.929847	10.8546	-0.0737415	0.653767	-0.112795	0.910193	0.966129	10.8546	0.190417	0.644687	0.295364	0.767716	0.887012	10.8546	0.388504	0.647019	0.600452	0.548205	0.795388	10.8546	0.859524	0.639462	1.34414	0.178905	0.437425	10.8546	0.132399	0.645401	0.205142	0.837461	0.946901	10.8546	0.373897	0.650309	0.574953	0.565323	0.793727
ENSDARG00000056938	kera	FALSE	686.396	0.0260876	0.461859	0.0564839	0.954956	0.981913	686.396	1.32841	0.461493	2.8785	0.00399573	0.0303018	686.396	-2.27166	0.463413	-4.90203	9.48525e-07	4.6663e-05	686.396	-1.2056	0.462583	-2.60623	0.00915458	0.0803702	686.396	-0.534494	0.462054	-1.15678	0.247363	0.519652	686.396	-0.0869438	0.461753	-0.188291	0.850649	0.95174	686.396	0.0351366	0.461906	0.0760688	0.939364	0.979747
ENSDARG00000001912	drd4-rs	FALSE	44.3196	0.922433	0.638509	1.44467	0.148552	0.364357	44.3196	0.00664492	0.641892	0.0103521	0.99174	0.997045	44.3196	0.570953	0.638316	0.894468	0.371072	0.615218	44.3196	0.388856	0.640414	0.607195	0.543721	0.792757	44.3196	0.56775	0.639296	0.888085	0.374495	0.646018	44.3196	0.112939	0.640068	0.176449	0.859941	0.95512	44.3196	0.851786	0.639196	1.33259	0.182667	0.450919
ENSDARG00000014572	chpt1	FALSE	49.5249	-0.0729664	0.19814	-0.368257	0.712682	0.858174	49.5249	-0.227209	0.197813	-1.1486	0.25072	0.518138	49.5249	-0.204094	0.194916	-1.04709	0.29506	0.542275	49.5249	0.0450337	0.195882	0.229902	0.818168	0.927799	49.5249	-0.487082	0.202145	-2.40956	0.0159717	0.106457	49.5249	-0.0841003	0.193404	-0.434842	0.663677	0.876001	49.5249	-0.107742	0.199831	-0.539163	0.589774	0.808679
ENSDARG00000056950	epyc	FALSE	77.7806	0.174909	0.263093	0.664818	0.506167	0.723693	77.7806	-0.225063	0.264578	-0.850648	0.394965	0.665468	77.7806	-0.661856	0.265939	-2.48875	0.0128192	0.0787868	77.7806	0.129989	0.262993	0.494269	0.621116	0.834657	77.7806	0.299735	0.261711	1.14529	0.252091	0.524577	77.7806	0.189484	0.260937	0.726164	0.467738	0.766918	77.7806	0.0484031	0.264569	0.182951	0.854837	0.944778
ENSDARG00000104412	si:dkey-72l17.5	FALSE	1.90233	0.863394	1.36189	0.633969	0.526101	0.738254	1.90233	1.87253	1.28749	1.4544	0.145836	0.378579	1.90233	1.41441	1.29746	1.09014	0.275651	NA	1.90233	1.52155	1.30954	1.16189	0.245279	NA	1.90233	2.291	1.27339	1.79914	0.0719966	NA	1.90233	1.82549	1.27912	1.42715	0.153537	NA	1.90233	2.54608	1.27279	2.0004	0.0454573	0.20048
ENSDARG00000032639	cd36	FALSE	49.2881	-0.312042	0.306948	-1.0166	0.309346	0.555306	49.2881	-0.295592	0.305323	-0.968129	0.33298	0.609672	49.2881	-0.413585	0.304271	-1.35927	0.174062	0.401593	49.2881	-0.149331	0.304927	-0.489726	0.624328	0.836252	49.2881	0.28511	0.301366	0.946058	0.344119	0.616803	49.2881	-0.251434	0.302994	-0.829833	0.406633	0.724951	49.2881	-0.245294	0.307345	-0.798107	0.424808	0.695626
ENSDARG00000100632	si:dkey-72l17.1	FALSE	42.4772	0.183528	0.419598	0.43739	0.661828	0.827083	42.4772	0.144872	0.418782	0.345938	0.72939	0.882565	42.4772	-0.68504	0.423416	-1.61789	0.105687	0.297792	42.4772	0.113256	0.419663	0.269873	0.787258	0.913366	42.4772	0.590676	0.416358	1.41867	0.155994	0.405576	42.4772	0.21215	0.416882	0.508897	0.610825	0.848124	42.4772	0.243538	0.419986	0.579873	0.562	0.79143
ENSDARG00000103346	si:ch211-142b24.6	FALSE	0.613218	-0.860668	2.01736	-0.42663	0.669649	NA	0.613218	-0.899623	2.00536	-0.448609	0.653714	NA	0.613218	-2.18174	2.02778	-1.07593	0.28196	NA	0.613218	0.0539811	1.94585	0.0277416	0.977868	NA	0.613218	-0.922733	2.02177	-0.456398	0.648104	NA	0.613218	-1.68149	2.01585	-0.834135	0.404205	NA	0.613218	0.072541	1.95629	0.0370809	0.970421	NA
ENSDARG00000033296	gpr37b	FALSE	8.63854	-1.14725	0.521272	-2.20087	0.0277452	0.126233	8.63854	0.00967948	0.466749	0.0207381	0.983455	0.994033	8.63854	-0.647152	0.479603	-1.34935	0.177225	0.405457	8.63854	0.0700456	0.467965	0.149681	0.881016	0.955997	8.63854	-0.21002	0.474579	-0.44254	0.658099	0.843173	8.63854	0.434886	0.45218	0.961753	0.336174	0.672713	8.63854	0.243933	0.467826	0.521418	0.602076	0.815186
ENSDARG00000045878	nudt4b	FALSE	34.2823	0.784939	0.344581	2.27795	0.0227295	0.110094	34.2823	0.927095	0.342576	2.70624	0.0068049	0.0453251	34.2823	0.0200365	0.347525	0.0576547	0.954024	0.980884	34.2823	-0.394699	0.356633	-1.10674	0.268407	0.57401	34.2823	-0.581886	0.358603	-1.62265	0.104665	0.321192	34.2823	-0.109534	0.34864	-0.314174	0.753389	0.913822	34.2823	0.211794	0.35089	0.603592	0.546115	0.78078
ENSDARG00000100164	si:dkey-16p6.1	FALSE	1.8854	0.836806	1.10273	0.758851	0.447942	0.677953	1.8854	0.335639	1.11909	0.299921	0.764237	0.897338	1.8854	-0.462605	1.15672	-0.399928	0.68921	NA	1.8854	0.641689	1.10864	0.578806	0.56272	NA	1.8854	0.272273	1.12547	0.24192	0.808842	NA	1.8854	0.52558	1.09747	0.478903	0.632007	NA	1.8854	0.519253	1.12421	0.461881	0.644167	0.840624
ENSDARG00000056954	si:dkeyp-38g8.5	FALSE	0.0493544	0	5.88922	0	1	NA	0.0493544	0	5.88922	0	1	NA	0.0493544	0	5.88922	0	1	NA	0.0493544	1.03119	5.88702	0.175164	0.860951	NA	0.0493544	0	5.88922	0	1	NA	0.0493544	-0.0877123	5.88854	-0.0148954	0.988116	NA	0.0493544	0	5.88922	0	1	NA
ENSDARG00000089142	zgc:113119	FALSE	14.4591	0.449955	0.448582	1.00306	0.315832	0.561987	14.4591	0.347387	0.447523	0.776243	0.437605	0.699958	14.4591	-0.0302402	0.44979	-0.0672319	0.946397	0.977298	14.4591	0.124359	0.453259	0.274366	0.783804	0.911598	14.4591	0.322735	0.448505	0.719579	0.471784	0.72256	14.4591	0.113318	0.447091	0.253456	0.799916	0.931348	14.4591	0.0531871	0.458364	0.116037	0.907623	0.967011
ENSDARG00000099626	si:dkey-22a18.1p	FALSE	0.0758708	0.399391	5.88922	0.0678173	0.945931	NA	0.0758708	0	5.88922	0	1	NA	0.0758708	0	5.88922	0	1	NA	0.0758708	0	5.88922	0	1	NA	0.0758708	1.21041	5.88812	0.205569	0.837128	NA	0.0758708	0	5.88922	0	1	NA	0.0758708	0	5.88922	0	1	NA
ENSDARG00000045877	ube2nb	FALSE	322.369	-0.325686	0.20339	-1.60129	0.109312	0.301832	322.369	-0.334934	0.203073	-1.64933	0.0990804	0.296441	322.369	-0.230002	0.202421	-1.13625	0.25585	0.49878	322.369	-0.377507	0.203372	-1.85624	0.0634199	0.262616	322.369	-0.50508	0.203484	-2.48216	0.013059	0.0933948	322.369	0.0875007	0.201962	0.433253	0.664831	0.876897	322.369	0.313683	0.202395	1.54985	0.121177	0.358472
ENSDARG00000098406	si:dkey-22a18.2	FALSE	0.197883	0.399347	5.76712	0.0692455	0.944794	NA	0.197883	0	5.76712	0	1	NA	0.197883	1.74991	5.74209	0.304751	0.760555	NA	0.197883	0.320901	5.76712	0.0556432	0.955626	NA	0.197883	0.759324	5.76712	0.131664	0.89525	NA	0.197883	0	5.76712	0	1	NA	0.197883	0.489761	5.76712	0.0849231	0.932323	NA
ENSDARG00000077205	zgc:153116	FALSE	10.9341	-0.522476	0.758748	-0.688602	0.491073	0.713296	10.9341	-0.325519	0.752252	-0.432726	0.665214	0.848208	10.9341	-0.331688	0.74864	-0.443055	0.657726	0.82301	10.9341	-0.190394	0.751665	-0.253296	0.800039	0.91911	10.9341	0.199992	0.745382	0.268308	0.788462	0.912632	10.9341	-0.847778	0.75686	-1.12013	0.26266	0.604871	10.9341	0.403236	0.745945	0.540571	0.588803	0.808159
ENSDARG00000029105	ftr51	FALSE	37.8412	-0.010013	0.430427	-0.023263	0.981441	0.992996	37.8412	-0.258748	0.431188	-0.600081	0.548452	0.781117	37.8412	-0.00597443	0.427416	-0.013978	0.988848	0.995688	37.8412	0.107151	0.429025	0.249754	0.802778	0.92038	37.8412	0.192843	0.427892	0.450681	0.652219	0.839806	37.8412	0.158916	0.426407	0.372687	0.709381	0.896772	37.8412	0.100602	0.430444	0.233718	0.815204	0.926305
ENSDARG00000006283	waslb	FALSE	1035.43	0.170063	0.182552	0.931584	0.351551	0.595444	1035.43	-1.42295	0.183888	-7.73817	1.00859e-14	1.0411e-12	1035.43	0.207751	0.182343	1.13935	0.254559	0.497378	1035.43	0.22892	0.182491	1.25442	0.20969	0.50897	1035.43	-0.144659	0.182653	-0.791989	0.428367	0.691349	1035.43	-0.447506	0.182675	-2.44974	0.0142959	0.119058	1035.43	-0.808779	0.183445	-4.40885	1.03922e-05	0.000386209
ENSDARG00000068701	gpr85	FALSE	471.629	-0.67582	0.152866	-4.421	9.82454e-06	0.000289224	471.629	-0.261876	0.151797	-1.72517	0.0844966	0.268444	471.629	-0.574037	0.151889	-3.77931	0.000157262	0.00298799	471.629	-0.61964	0.152613	-4.06021	4.90292e-05	0.00170782	471.629	-0.421201	0.152087	-2.76948	0.00561458	0.0549735	471.629	-0.140988	0.151289	-0.931912	0.351382	0.684615	471.629	-0.34679	0.152417	-2.27527	0.0228897	0.130125
ENSDARG00000097967	si:dkey-192l17.3	FALSE	1.36987	0.666661	1.36468	0.488511	0.625188	NA	1.36987	-1.30672	1.49107	-0.876368	0.38083	NA	1.36987	-1.33143	1.46894	-0.906393	0.364728	NA	1.36987	-0.122911	1.39937	-0.0878329	0.930009	NA	1.36987	1.03997	1.34843	0.771245	0.440561	NA	1.36987	-1.90738	1.51427	-1.2596	0.207814	NA	1.36987	-1.5009	1.53054	-0.980635	0.326773	0.611638
ENSDARG00000110658	zgc:174696	FALSE	0.443459	0	3.28577	0	1	NA	0.443459	2.48583	3.22375	0.7711	0.440648	NA	0.443459	1.27682	3.26477	0.391089	0.695732	NA	0.443459	0	3.28577	0	1	NA	0.443459	0.27847	3.28577	0.0847502	0.93246	NA	0.443459	2.73942	3.2104	0.853295	0.393496	NA	0.443459	0.970695	3.28577	0.295424	0.76767	NA
ENSDARG00000069292	acot16	FALSE	97.8832	-0.0593531	0.45077	-0.131671	0.895245	0.9539	97.8832	0.303454	0.449235	0.67549	0.499365	0.74676	97.8832	-0.367609	0.450425	-0.816138	0.414421	0.653842	97.8832	0.30567	0.449476	0.68006	0.496467	0.761464	97.8832	0.569684	0.448665	1.26973	0.20418	0.469248	97.8832	-0.0509812	0.44949	-0.11342	0.909697	0.971876	97.8832	0.503321	0.449422	1.11993	0.262744	0.551275
ENSDARG00000103441	znf1060	FALSE	6.28191	0.545193	0.957114	0.569621	0.568935	0.767485	6.28191	-1.68011	1.04108	-1.61382	0.106567	0.310339	6.28191	0.380965	0.952687	0.399885	0.689241	0.84174	6.28191	0.699555	0.95318	0.733917	0.463	0.740022	6.28191	0.620756	0.953244	0.651204	0.514915	0.75246	6.28191	0.578636	0.949529	0.609393	0.542264	0.812235	6.28191	0.806182	0.954354	0.844741	0.398255	0.673917
ENSDARG00000045541	gcc1	FALSE	15.8443	1.24303	0.43981	2.8263	0.00470898	0.0369631	15.8443	0.631447	0.445942	1.41599	0.156779	0.394663	15.8443	0.71116	0.441327	1.61141	0.10709	0.300223	15.8443	0.742451	0.445785	1.66549	0.0958152	0.332514	15.8443	0.0747509	0.457516	0.163384	0.870216	0.94936	15.8443	0.253382	0.447834	0.565793	0.571534	0.827061	15.8443	0.647498	0.450341	1.43779	0.150493	0.404414
ENSDARG00000045542	lamtor4	FALSE	83.6068	0.0910898	0.233827	0.389561	0.696861	0.848493	83.6068	0.203208	0.231964	0.876034	0.381012	0.653566	83.6068	0.256441	0.230282	1.11359	0.265454	0.510311	83.6068	0.31258	0.2319	1.34791	0.177687	0.467373	83.6068	0.309233	0.231494	1.33581	0.18161	0.440371	83.6068	0.440307	0.229368	1.91965	0.0549016	0.27324	83.6068	0.310982	0.233029	1.33452	0.182033	0.449918
ENSDARG00000103675	si:ch211-142b24.5	FALSE	0.176475	0.399376	4.67316	0.0854616	0.931894	NA	0.176475	0.21947	4.67199	0.0469758	0.962532	NA	0.176475	0.470065	4.67316	0.100588	0.919877	NA	0.176475	0	4.67316	0	1	NA	0.176475	0.759356	4.67316	0.162493	0.870918	NA	0.176475	1.3986	4.65349	0.300549	0.763759	NA	0.176475	0	4.67316	0	1	NA
ENSDARG00000045543	atp6v1f	FALSE	20.5321	-0.3941	0.344963	-1.14244	0.25327	0.498188	20.5321	-0.468986	0.343156	-1.36669	0.171724	0.416341	20.5321	-0.320241	0.337105	-0.949975	0.342125	0.589605	20.5321	-0.204003	0.340454	-0.599207	0.549035	0.795716	20.5321	-0.770502	0.350059	-2.20106	0.0277318	0.149397	20.5321	-0.432578	0.338373	-1.2784	0.201107	0.5377	20.5321	-0.225656	0.343692	-0.656564	0.511461	0.758652
ENSDARG00000103689	znf1148	FALSE	1.01099	0.501245	1.99736	0.250953	0.80185	NA	1.01099	-1.0883	2.08434	-0.522131	0.601579	NA	1.01099	0.544559	1.98104	0.274886	0.783404	NA	1.01099	-2.07877	2.10747	-0.986383	0.323945	NA	1.01099	-1.64034	2.10747	-0.778347	0.436364	NA	1.01099	-1.08543	2.06568	-0.52546	0.599264	NA	1.01099	0.90793	1.98623	0.457111	0.647591	NA
ENSDARG00000105173	si:ch211-142b24.2	FALSE	0.332644	1.37668	4.51442	0.304952	0.760403	NA	0.332644	-1.24559	4.55143	-0.273671	0.784337	NA	0.332644	0.975175	4.5142	0.216024	0.828969	NA	0.332644	-1.12168	4.55143	-0.246445	0.805338	NA	0.332644	-1.16414	4.55143	-0.255776	0.798124	NA	0.332644	-1.51497	4.55143	-0.332855	0.739243	NA	0.332644	0.00897078	4.55143	0.00197098	0.998427	NA
ENSDARG00000068705	tmem168a	FALSE	2.11962	1.37652	1.27384	1.0806	0.279873	0.52714	2.11962	0.66768	1.28832	0.518255	0.60428	0.81418	2.11962	-0.975337	1.36035	-0.716976	0.473389	NA	2.11962	0.602214	1.29379	0.465467	0.641597	0.84704	2.11962	-0.0497395	1.31889	-0.0377133	0.969916	0.988651	2.11962	-0.793992	1.34507	-0.590299	0.55499	NA	2.11962	-0.845964	1.39335	-0.607145	0.543755	0.779292
ENSDARG00000045680	tnpo3	FALSE	38.9778	0.101413	0.252144	0.402203	0.687535	0.843802	38.9778	0.571606	0.24468	2.33613	0.0194842	0.0984441	38.9778	0.29748	0.245005	1.21418	0.224679	0.465465	38.9778	0.115979	0.250961	0.462138	0.643982	0.84797	38.9778	0.140627	0.249883	0.562772	0.57359	0.79285	38.9778	-0.133755	0.249426	-0.536251	0.591785	0.837931	38.9778	0.430944	0.249104	1.72998	0.0836343	0.290593
ENSDARG00000012435	spic	FALSE	0.498479	-0.602953	2.96705	-0.203216	0.838966	NA	0.498479	-1.26629	2.96521	-0.427048	0.669345	NA	0.498479	-1.97495	2.96705	-0.665629	0.505648	NA	0.498479	-0.436693	2.96243	-0.147411	0.882808	NA	0.498479	1.55384	2.8827	0.539021	0.589872	NA	0.498479	-2.03648	2.96705	-0.686367	0.492482	NA	0.498479	0.545051	2.92803	0.186149	0.852328	NA
ENSDARG00000087438	spi2	FALSE	0.483611	0	2.99473	0	1	NA	0.483611	1.27061	2.9806	0.426294	0.669893	NA	0.483611	1.70049	2.94846	0.576738	0.564116	NA	0.483611	2.81086	2.91928	0.96286	0.335618	NA	0.483611	2.3773	2.93107	0.811069	0.417326	NA	0.483611	-0.0528265	2.99295	-0.0176503	0.985918	NA	0.483611	0	2.99473	0	1	NA
ENSDARG00000097601	NA	FALSE	3.41895	1.54092	1.36153	1.13175	0.257738	0.503379	3.41895	-0.702801	1.42636	-0.492725	0.622207	0.824992	3.41895	0.637074	1.36998	0.465025	0.641913	0.812454	3.41895	0.0883635	1.39462	0.0633603	0.94948	0.982453	3.41895	-0.244349	1.4051	-0.173901	0.861943	0.94541	3.41895	0.0507835	1.38414	0.0366895	0.970733	NA	3.41895	1.50424	1.36384	1.10294	0.270054	0.558987
ENSDARG00000094593	si:ch211-234f20.8	FALSE	0.841609	0.86339	1.73332	0.498115	0.618403	NA	0.841609	-0.077339	1.7889	-0.0432328	0.965516	NA	0.841609	-0.75776	1.82837	-0.414445	0.678549	NA	0.841609	0.978066	1.72382	0.567382	0.570454	NA	0.841609	0.35618	1.7572	0.202697	0.839372	NA	0.841609	-0.218383	1.77816	-0.122814	0.902255	NA	0.841609	-0.842211	1.84836	-0.455654	0.648639	NA
ENSDARG00000016886	dnajb9b	FALSE	0.236562	1.377	4.87622	0.282391	0.777644	NA	0.236562	0	4.88173	0	1	NA	0.236562	2.34443	4.838	0.484587	0.627969	NA	0.236562	0	4.88173	0	1	NA	0.236562	0	4.88173	0	1	NA	0.236562	0.521646	4.87702	0.10696	0.914821	NA	0.236562	0	4.88173	0	1	NA
ENSDARG00000102008	si:dkey-72l17.6	FALSE	0.962632	-0.0814796	1.80556	-0.045127	0.964006	NA	0.962632	0.7014	1.78344	0.393284	0.69411	NA	0.962632	3.16426	1.63556	1.93467	0.0530312	NA	0.962632	2.8106	1.65606	1.69716	0.0896669	NA	0.962632	0.735171	1.80159	0.408067	0.683225	NA	0.962632	1.65318	1.6941	0.97585	0.329139	NA	0.962632	1.74484	1.72544	1.01124	0.311901	NA
ENSDARG00000045560	mybpc1	FALSE	45.4042	0.336891	0.452466	0.744568	0.456533	0.68432	45.4042	0.200621	0.452337	0.443521	0.657389	0.844341	45.4042	-0.0679871	0.452437	-0.150269	0.880553	0.94743	45.4042	0.602722	0.450671	1.33739	0.181096	0.472026	45.4042	0.321143	0.451745	0.710894	0.47715	0.727023	45.4042	0.246563	0.450687	0.547083	0.584322	0.834142	45.4042	0.491781	0.452227	1.08747	0.276831	0.565329
ENSDARG00000075731	si:dkey-11l22.1	FALSE	0.0204637	0	5.88922	0	1	NA	0.0204637	0	5.88922	0	1	NA	0.0204637	0	5.88922	0	1	NA	0.0204637	0	5.88922	0	1	NA	0.0204637	0.278502	5.88922	0.0472902	0.962282	NA	0.0204637	0	5.88922	0	1	NA	0.0204637	0	5.88922	0	1	NA
ENSDARG00000098522	si:dkeyp-44b5.1p	FALSE	0.0613911	0	5.88922	0	1	NA	0.0613911	0	5.88922	0	1	NA	0.0613911	0	5.88922	0	1	NA	0.0613911	0	5.88922	0	1	NA	0.0613911	1.26781	5.88653	0.215375	0.829475	NA	0.0613911	0	5.88922	0	1	NA	0.0613911	0	5.88922	0	1	NA
ENSDARG00000007639	cnot4b	FALSE	123.18	-0.372659	0.210471	-1.7706	0.0766273	0.242082	123.18	-0.1638	0.208559	-0.785388	0.432226	0.696949	123.18	-0.316264	0.208133	-1.51953	0.128629	0.335376	123.18	-0.144798	0.208929	-0.693049	0.488279	0.756697	123.18	-0.127713	0.208508	-0.612507	0.540202	0.770956	123.18	-0.244965	0.207802	-1.17884	0.238464	0.577952	123.18	0.0329954	0.20891	0.15794	0.874504	0.95287
ENSDARG00000039681	samm50l	FALSE	157.179	-0.285851	0.202874	-1.40901	0.158833	0.380379	157.179	-0.373529	0.202584	-1.84382	0.0652092	0.227035	157.179	-0.58497	0.202435	-2.88967	0.00385649	0.0339352	157.179	-0.192489	0.202267	-0.951659	0.34127	0.644483	157.179	-0.274468	0.202293	-1.35678	0.17485	0.432003	157.179	-0.508056	0.202123	-2.5136	0.0119506	0.106243	157.179	-0.114694	0.202638	-0.566007	0.571389	0.796839
ENSDARG00000011605	dennd6b	FALSE	32.2293	1.50674	0.287811	5.23516	1.64839e-07	8.44196e-06	32.2293	0.72464	0.293755	2.46682	0.0136319	0.0756684	32.2293	0.812805	0.290284	2.80003	0.00510974	0.0416353	32.2293	0.211169	0.302586	0.697879	0.485253	0.75558	32.2293	0.581491	0.296065	1.96407	0.0495223	0.209997	32.2293	0.584605	0.29238	1.99947	0.0455578	0.245829	32.2293	0.426227	0.301797	1.4123	0.157863	0.416784
ENSDARG00000045864	lmod2b	FALSE	45.3726	0.40825	0.452027	0.903154	0.366444	0.607978	45.3726	2.75516	0.431688	6.3823	1.7445e-10	9.87329e-09	45.3726	1.07418	0.439183	2.44585	0.0144513	0.0856706	45.3726	1.21136	0.441024	2.74669	0.00601999	0.0610414	45.3726	2.05951	0.434547	4.73944	2.14308e-06	0.000167359	45.3726	2.25024	0.432531	5.20249	1.96631e-07	2.14716e-05	45.3726	2.45212	0.433876	5.65166	1.58909e-08	1.96023e-06
ENSDARG00000113510	si:ch211-59d8.2	FALSE	1.1165	0.669132	1.78715	0.374412	0.708098	NA	1.1165	2.38352	1.66907	1.42806	0.153276	NA	1.1165	1.85887	1.67905	1.1071	0.268252	NA	1.1165	1.09729	1.74281	0.629611	0.528949	NA	1.1165	2.13657	1.67895	1.27256	0.203173	NA	1.1165	1.03461	1.72065	0.601291	0.547646	NA	1.1165	0.892476	1.76984	0.504269	0.614073	NA
ENSDARG00000109251	si:ch211-129p6.3	FALSE	0.549016	1.50069	2.39412	0.626822	0.530776	NA	0.549016	0	2.41148	0	1	NA	0.549016	1.66016	2.35608	0.704628	0.481042	NA	0.549016	1.62982	2.37817	0.685325	0.493139	NA	0.549016	0.27849	2.41148	0.115485	0.908061	NA	0.549016	3.16305	2.29636	1.37742	0.168383	NA	0.549016	1.36443	2.40128	0.568208	0.569894	NA
ENSDARG00000063299	pcloa	FALSE	2880.9	0.432344	0.29237	1.47876	0.139205	0.349556	2880.9	-0.249274	0.292451	-0.852359	0.394015	0.66439	2880.9	0.194416	0.292349	0.665012	0.506043	0.721524	2880.9	0.166626	0.292398	0.569858	0.568774	0.806176	2880.9	0.179154	0.292385	0.612732	0.540053	0.770873	2880.9	0.209868	0.292348	0.717873	0.472836	0.771239	2880.9	0.128874	0.292433	0.440697	0.659433	0.849365
ENSDARG00000098390	si:ch211-129p6.2	FALSE	18.8998	1.06926	0.45477	2.35121	0.0187126	0.0970055	18.8998	0.278717	0.464779	0.599677	0.548722	0.781333	18.8998	0.451638	0.45769	0.986778	0.323752	0.571313	18.8998	1.18712	0.452524	2.62334	0.00870714	0.07807	18.8998	1.67336	0.447111	3.7426	0.000182126	0.00517191	18.8998	0.470786	0.457142	1.02985	0.303082	0.642883	18.8998	0.980601	0.457486	2.14345	0.0320768	0.160897
ENSDARG00000079391	mrpl42	FALSE	69.377	-0.153619	0.214898	-0.714847	0.474704	0.69919	69.377	-0.133116	0.213408	-0.623762	0.532784	0.770405	69.377	-0.306412	0.212896	-1.43926	0.150077	0.367623	69.377	-0.378988	0.216304	-1.75211	0.0797546	0.300917	69.377	-0.521782	0.217073	-2.40372	0.0162291	0.107493	69.377	-0.236663	0.212298	-1.11477	0.264949	0.607674	69.377	0.079469	0.213861	0.371592	0.710197	0.875086
ENSDARG00000045913	mrps10	FALSE	37.2799	-0.19311	0.258314	-0.747578	0.454715	0.682655	37.2799	-0.159695	0.255425	-0.625215	0.53183	0.76977	37.2799	-0.183566	0.252845	-0.726002	0.467837	0.696081	37.2799	-0.0519145	0.255377	-0.203286	0.838912	0.937519	37.2799	-0.324328	0.258367	-1.2553	0.209369	0.475842	37.2799	0.153767	0.24921	0.617017	0.537223	0.809297	37.2799	0.275511	0.253441	1.08708	0.277002	0.565464
ENSDARG00000098985	si:dkeyp-44b5.3	FALSE	0.0248999	0	5.88922	0	1	NA	0.0248999	0	5.88922	0	1	NA	0.0248999	0	5.88922	0	1	NA	0.0248999	0	5.88922	0	1	NA	0.0248999	0.278502	5.88922	0.0472902	0.962282	NA	0.0248999	0	5.88922	0	1	NA	0.0248999	0	5.88922	0	1	NA
ENSDARG00000099145	si:ch211-129p6.5	FALSE	0.0764005	0	5.88922	0	1	NA	0.0764005	0	5.88922	0	1	NA	0.0764005	1.15935	5.88083	0.197141	0.843717	NA	0.0764005	0	5.88922	0	1	NA	0.0764005	0.278474	5.88922	0.0472854	0.962286	NA	0.0764005	0	5.88922	0	1	NA	0.0764005	0	5.88922	0	1	NA
ENSDARG00000070015	pimr173	FALSE	4.4596	0.563835	0.748577	0.75321	0.451324	0.680899	4.4596	-0.051235	0.767271	-0.0667757	0.94676	0.980763	4.4596	0.880855	0.726771	1.21201	0.225508	0.466276	4.4596	0.969424	0.733235	1.32212	0.186129	0.478401	4.4596	0.0415847	0.765498	0.0543237	0.956677	0.983681	4.4596	0.00500493	0.753092	0.00664585	0.994697	NA	4.4596	1.01052	0.736947	1.37123	0.170304	0.434555
ENSDARG00000100112	znf1118	FALSE	1.69011	2.84213	1.33138	2.13473	0.0327833	0.140756	1.69011	2.87114	1.32271	2.17065	0.0299573	0.133574	1.69011	0.85615	1.45699	0.587615	0.556791	NA	1.69011	2.48618	1.34589	1.84725	0.0647114	NA	1.69011	2.58713	1.33748	1.93433	0.0530724	NA	1.69011	1.99385	1.3528	1.47387	0.140517	NA	1.69011	3.70369	1.30378	2.84074	0.00450091	0.0425115
ENSDARG00000101447	si:ch211-129p6.4	FALSE	0.0605181	0	5.88922	0	1	NA	0.0605181	0	5.88922	0	1	NA	0.0605181	-0.0108033	5.88922	-0.00183443	0.998536	NA	0.0605181	0.320952	5.88922	0.0544983	0.956538	NA	0.0605181	0	5.88922	0	1	NA	0.0605181	0	5.88922	0	1	NA	0.0605181	0.489813	5.88922	0.0831711	0.933715	NA
ENSDARG00000073915	si:ch211-91b17.1	FALSE	0.194251	0	5.88922	0	1	NA	0.194251	0.18127	5.88852	0.0307835	0.975442	NA	0.194251	1.09662	5.88237	0.186425	0.852112	NA	0.194251	0	5.88922	0	1	NA	0.194251	0	5.88922	0	1	NA	0.194251	0	5.88922	0	1	NA	0.194251	2.24357	5.86558	0.382498	0.702092	NA
ENSDARG00000095293	si:dkey-265e7.1	FALSE	1.91331	-0.00586065	1.06183	-0.00551939	0.995596	0.999014	1.91331	0.70795	1.00518	0.7043	0.481246	0.732197	1.91331	0.737549	0.993656	0.742258	0.457931	NA	1.91331	0.262774	1.03621	0.253592	0.799811	0.91911	1.91331	0.528253	1.01686	0.519492	0.603418	0.81091	1.91331	0.500024	1.00257	0.498744	0.617959	NA	1.91331	0.231791	1.05025	0.2207	0.825326	0.93092
ENSDARG00000045863	asb15b	FALSE	24.3608	1.52267	0.540052	2.81948	0.00481016	0.0375269	24.3608	2.39186	0.532317	4.4933	7.01266e-06	0.000150871	24.3608	1.77067	0.534503	3.31274	0.000923861	0.0119383	24.3608	1.43869	0.540278	2.66287	0.0077478	0.0727297	24.3608	1.79283	0.536333	3.34275	0.000829515	0.015359	24.3608	1.47651	0.536631	2.75145	0.00593328	0.0689639	24.3608	1.42102	0.542431	2.61972	0.00880014	0.0681803
ENSDARG00000091746	si:ch211-91b17.4	FALSE	0.280273	0	3.16552	0	1	NA	0.280273	1.29575	3.15149	0.411154	0.680959	NA	0.280273	0.470087	3.16552	0.148503	0.881946	NA	0.280273	1.95909	3.1261	0.626687	0.530864	NA	0.280273	0	3.16552	0	1	NA	0.280273	0.62872	3.15717	0.19914	0.842153	NA	0.280273	1.38992	3.15697	0.440269	0.659742	NA
ENSDARG00000021647	gnai1	FALSE	205.356	0.159963	0.157652	1.01466	0.310268	0.556159	205.356	-0.18736	0.158336	-1.1833	0.236689	0.502301	205.356	0.00962957	0.156828	0.0614023	0.951039	0.979058	205.356	-0.33731	0.159391	-2.11625	0.0343237	0.18344	205.356	-0.266673	0.158768	-1.67964	0.0930283	0.300744	205.356	0.0984787	0.156557	0.629026	0.529332	0.804121	205.356	-0.057501	0.158917	-0.36183	0.717479	0.879663
ENSDARG00000057974	parp12b	FALSE	153.926	-0.372279	0.273046	-1.36343	0.172746	0.400809	153.926	-0.314689	0.272293	-1.1557	0.247804	0.514942	153.926	-0.50349	0.272088	-1.85046	0.0642468	0.222301	153.926	0.215407	0.27107	0.794653	0.426815	0.713273	153.926	0.100413	0.271157	0.370312	0.71115	0.873025	153.926	0.00224458	0.270749	0.00829028	0.993385	0.999395	153.926	-0.0697238	0.272385	-0.255976	0.79797	0.919632
ENSDARG00000100995	si:ch211-209j12.5	FALSE	0.50813	-0.562362	2.2893	-0.245649	0.805954	NA	0.50813	0.353303	2.26809	0.155771	0.876213	NA	0.50813	1.77615	2.17971	0.814854	0.415156	NA	0.50813	1.11553	2.22612	0.501108	0.616295	NA	0.50813	-1.16417	2.2893	-0.508529	0.611082	NA	0.50813	-1.04653	2.28748	-0.457505	0.647308	NA	0.50813	0.621361	2.26673	0.274122	0.783991	NA
ENSDARG00000102994	znf1034	FALSE	0.156794	0.880245	5.88922	0.149467	0.881185	NA	0.156794	1.26564	5.88243	0.215157	0.829645	NA	0.156794	0	5.88922	0	1	NA	0.156794	0.827004	5.8882	0.140451	0.888304	NA	0.156794	0	5.88922	0	1	NA	0.156794	0	5.88922	0	1	NA	0.156794	0.489769	5.88922	0.0831637	0.933721	NA
ENSDARG00000101829	si:dkey-16b10.2	FALSE	0.095994	0.399384	5.88922	0.0678162	0.945932	NA	0.095994	1.50108	5.87865	0.255345	0.798457	NA	0.095994	0	5.88922	0	1	NA	0.095994	0	5.88922	0	1	NA	0.095994	0	5.88922	0	1	NA	0.095994	0	5.88922	0	1	NA	0.095994	0	5.88922	0	1	NA
ENSDARG00000063008	si:dkeyp-27e10.3	FALSE	78.7719	-0.896182	0.255582	-3.50644	0.000454149	0.00622252	78.7719	-0.510554	0.25118	-2.03262	0.0420911	0.169231	78.7719	-0.458531	0.249369	-1.83876	0.0659499	0.22601	78.7719	-0.351387	0.250787	-1.40114	0.161173	0.443652	78.7719	-0.269558	0.249848	-1.07889	0.280638	0.554258	78.7719	-0.0349157	0.247325	-0.141173	0.887733	0.964054	78.7719	-0.347379	0.251929	-1.37888	0.167933	0.431426
ENSDARG00000093470	si:ch211-39n21.1	FALSE	8.14996	0.807206	0.737953	1.09384	0.274023	0.52043	8.14996	1.00098	0.731329	1.36872	0.171088	0.415603	8.14996	0.0531545	0.746038	0.0712491	0.943199	0.97602	8.14996	0.739094	0.738026	1.00145	0.316611	0.620452	8.14996	0.871606	0.734055	1.18739	0.235076	0.507287	8.14996	0.366146	0.738304	0.495929	0.619945	0.853292	8.14996	1.52941	0.727457	2.10241	0.0355178	0.17111
ENSDARG00000068708	ifrd1	FALSE	576.798	1.39206	0.43874	3.17286	0.00150943	0.0160017	576.798	0.34087	0.43904	0.776398	0.437514	0.699958	576.798	0.401064	0.438913	0.913767	0.360839	0.606682	576.798	-0.191482	0.439393	-0.435788	0.66299	0.857246	576.798	-0.378944	0.439467	-0.862282	0.388533	0.658445	576.798	-0.0584505	0.439109	-0.133112	0.894105	0.966355	576.798	-0.187351	0.43952	-0.426263	0.669916	0.854317
ENSDARG00000015921	pwp1	FALSE	327.222	0.454589	0.183964	2.47108	0.0134705	0.0776327	327.222	0.695205	0.18305	3.79791	0.000145923	0.00204436	327.222	1.20357	0.181859	6.61815	3.63711e-11	6.91771e-09	327.222	0.859989	0.182917	4.70153	2.58221e-06	0.000153876	327.222	0.661547	0.183156	3.61193	0.000303922	0.00771436	327.222	0.718271	0.182542	3.93483	8.3255e-05	0.00314061	327.222	0.902472	0.183184	4.92659	8.36781e-07	4.93797e-05
ENSDARG00000045681	irf5	FALSE	6.19763	0.0463855	0.687135	0.0675057	0.946179	0.978302	6.19763	0.750496	0.656169	1.14375	0.252726	0.52077	6.19763	0.530071	0.655695	0.808411	0.418854	0.657258	6.19763	1.45011	0.64315	2.2547	0.0241519	0.149584	6.19763	1.17763	0.647098	1.81987	0.0687795	0.253267	6.19763	-0.0271825	0.671945	-0.0404535	0.967732	0.991384	6.19763	0.502385	0.672343	0.747215	0.454934	0.719116
ENSDARG00000045594	shisal1a	FALSE	1.63291	0.321606	1.40702	0.228573	0.819201	0.915736	1.63291	0.678577	1.37807	0.492413	0.622427	0.825024	1.63291	0.655104	1.36859	0.478669	0.632174	NA	1.63291	1.22957	1.36005	0.904066	0.36596	NA	1.63291	1.2969	1.35549	0.956777	0.33868	NA	1.63291	-1.49546	1.51998	-0.983869	0.32518	NA	1.63291	-0.169877	1.4533	-0.11689	0.906947	0.966637
ENSDARG00000045911	tulp4a	FALSE	41.5352	1.2955	0.412564	3.14011	0.00168882	0.0174596	41.5352	0.722221	0.415193	1.73948	0.0819504	0.263325	41.5352	0.803	0.413033	1.94415	0.0518769	0.194982	41.5352	0.746629	0.415739	1.79591	0.0725087	0.284036	41.5352	0.951947	0.413783	2.30059	0.0214146	0.127809	41.5352	0.748913	0.413321	1.81194	0.0699956	0.312477	41.5352	0.957159	0.415468	2.30381	0.0212335	0.123738
ENSDARG00000045540	ppp6r2a	FALSE	193.408	0.466814	0.150283	3.10624	0.00189484	0.0189365	193.408	0.398932	0.149947	2.66049	0.00780264	0.0502228	193.408	0.294803	0.149469	1.97234	0.0485706	0.186548	193.408	0.099512	0.151525	0.656738	0.511349	0.771912	193.408	0.0672387	0.151359	0.444234	0.656874	0.842662	193.408	0.158061	0.149885	1.05455	0.291631	0.635244	193.408	-0.0755619	0.153277	-0.492976	0.622029	0.827366
ENSDARG00000045595	si:dkey-14k9.3	FALSE	0.644622	-1.07858	2.24745	-0.479915	0.631288	NA	0.644622	0.444447	2.18663	0.203257	0.838934	NA	0.644622	2.08688	2.11481	0.986796	0.323743	NA	0.644622	-1.15703	2.24745	-0.51482	0.606679	NA	0.644622	-0.718601	2.24745	-0.319741	0.749165	NA	0.644622	0.0743128	2.19413	0.0338689	0.972982	NA	0.644622	-1.46907	2.24745	-0.65366	0.513331	NA
ENSDARG00000102659	si:dkeyp-107f9.2	FALSE	0.288212	0.399415	3.82451	0.104436	0.916824	NA	0.288212	-0.262241	3.82307	-0.0685943	0.945313	NA	0.288212	1.0591	3.79495	0.279081	0.780182	NA	0.288212	-0.640821	3.82451	-0.167557	0.866932	NA	0.288212	1.09031	3.80611	0.286464	0.774523	NA	0.288212	-1.03411	3.82451	-0.270391	0.78686	NA	0.288212	0.48983	3.82451	0.128077	0.898088	NA
ENSDARG00000105162	si:dkey-224k5.13	FALSE	14.0914	0.715795	0.504687	1.41829	0.156105	0.376164	14.0914	1.39006	0.485876	2.86093	0.00422398	0.0315524	14.0914	1.43114	0.48158	2.97176	0.00296095	0.0279256	14.0914	1.80528	0.481153	3.75199	0.000175436	0.00469786	14.0914	0.866516	0.497337	1.74231	0.081454	0.278955	14.0914	1.71036	0.477841	3.57936	0.000344439	0.0092508	14.0914	2.09337	0.479632	4.36454	1.27392e-05	0.000459261
ENSDARG00000088524	acot17	FALSE	13.424	2.00285	0.754918	2.65308	0.00797619	0.0540114	13.424	1.50381	0.758219	1.98334	0.0473295	0.183016	13.424	1.34376	0.757259	1.77451	0.0759796	0.247569	13.424	1.08859	0.764836	1.4233	0.15465	0.433791	13.424	2.0216	0.753636	2.68246	0.00730819	0.0645701	13.424	0.783013	0.764078	1.02478	0.305466	0.644629	13.424	1.6262	0.759926	2.13995	0.0323587	0.161561
ENSDARG00000063481	si:ch211-214j24.15	FALSE	2.90951	0.99225	0.892045	1.11233	0.265995	0.512689	2.90951	0.286501	0.919477	0.311591	0.755351	0.893537	2.90951	1.25198	0.867717	1.44284	0.149064	0.366518	2.90951	1.38277	0.87424	1.58168	0.113723	0.364286	2.90951	1.24367	0.876935	1.4182	0.156132	0.40577	2.90951	0.8821	0.878808	1.00375	0.315501	NA	2.90951	0.0194642	0.959186	0.0202924	0.98381	0.99528
ENSDARG00000045847	si:ch211-214j24.10	FALSE	118.216	1.26379	0.286693	4.40817	1.0425e-05	0.000301869	118.216	0.82163	0.287618	2.85667	0.00428111	0.0319073	118.216	1.20305	0.28578	4.2097	2.55705e-05	0.000691691	118.216	1.01893	0.287273	3.5469	0.000389791	0.00881903	118.216	0.641124	0.288383	2.22317	0.0262047	0.144836	118.216	0.76057	0.286968	2.65036	0.0080405	0.0839864	118.216	0.877498	0.288449	3.04213	0.00234912	0.0267239
ENSDARG00000104468	si:dkeyp-107f9.4	FALSE	0.0276289	0	5.88922	0	1	NA	0.0276289	0.745044	5.88553	0.126589	0.899266	NA	0.0276289	0	5.88922	0	1	NA	0.0276289	0	5.88922	0	1	NA	0.0276289	0	5.88922	0	1	NA	0.0276289	0	5.88922	0	1	NA	0.0276289	0	5.88922	0	1	NA
ENSDARG00000105137	si:dkey-107f9.5	FALSE	0.534744	0.88031	2.06639	0.426013	0.670098	NA	0.534744	2.69678	1.95576	1.37889	0.167927	NA	0.534744	-0.0107953	2.06639	-0.00522425	0.995832	NA	0.534744	1.42341	2.04319	0.696663	0.486014	NA	0.534744	1.9888	1.9975	0.995641	0.319425	NA	0.534744	0.817526	2.0497	0.398851	0.690003	NA	0.534744	1.82946	2.0224	0.904599	0.365678	NA
ENSDARG00000105306	NA	FALSE	1.07164	-1.0771	1.59318	-0.676072	0.498995	NA	1.07164	-2.21849	1.64234	-1.35081	0.176757	NA	1.07164	-0.291594	1.50536	-0.193705	0.846407	NA	1.07164	-0.367347	1.5288	-0.240285	0.810109	NA	1.07164	-0.168996	1.51328	-0.111675	0.911081	NA	1.07164	-0.590957	1.52032	-0.388705	0.697494	NA	1.07164	-0.918435	1.58343	-0.580031	0.561894	NA
ENSDARG00000088245	si:dkey-81i14.1	FALSE	0.00765592	0	5.88922	0	1	NA	0.00765592	0	5.88922	0	1	NA	0.00765592	0	5.88922	0	1	NA	0.00765592	0	5.88922	0	1	NA	0.00765592	0	5.88922	0	1	NA	0.00765592	-0.0876916	5.88854	-0.0148919	0.988118	NA	0.00765592	0	5.88922	0	1	NA
ENSDARG00000089814	znf1042	FALSE	0.169613	0	4.7155	0	1	NA	0.169613	0	4.7155	0	1	NA	0.169613	0.470064	4.7155	0.0996847	0.920595	NA	0.169613	0.320929	4.7155	0.0680582	0.945739	NA	0.169613	0.278462	4.7155	0.0590524	0.95291	NA	0.169613	1.40732	4.69575	0.299701	0.764405	NA	0.169613	0.970683	4.7155	0.205849	0.836909	NA
ENSDARG00000096499	si:dkey-81i14.5	FALSE	0.16543	0.880246	5.88922	0.149467	0.881185	NA	0.16543	0.220096	5.88828	0.0373786	0.970183	NA	0.16543	-0.0108459	5.88922	-0.00184165	0.998531	NA	0.16543	1.28501	5.88462	0.218368	0.827142	NA	0.16543	0	5.88922	0	1	NA	0.16543	-0.0498099	5.8883	-0.00845913	0.993251	NA	0.16543	0	5.88922	0	1	NA
ENSDARG00000070230	aldh1l2	FALSE	47.5867	0.846676	0.298737	2.83419	0.00459425	0.0362626	47.5867	0.622207	0.299197	2.07959	0.0375634	0.156753	47.5867	0.902706	0.295816	3.05158	0.00227641	0.0232467	47.5867	0.345404	0.302423	1.14212	0.253402	0.558643	47.5867	0.306107	0.302148	1.0131	0.31101	0.585699	47.5867	0.333499	0.29942	1.11381	0.265359	0.608017	47.5867	0.507968	0.302516	1.67915	0.0931232	0.309307
ENSDARG00000098514	si:ch211-59d8.3	FALSE	0.958335	0.203168	1.96035	0.103639	0.917456	NA	0.958335	-0.750533	1.98613	-0.377888	0.705514	NA	0.958335	0.809785	1.89004	0.428449	0.668324	NA	0.958335	2.06256	1.85624	1.11115	0.266503	NA	0.958335	-1.22759	1.99834	-0.614305	0.539014	NA	0.958335	0.216691	1.92457	0.112592	0.910354	NA	0.958335	1.53885	1.8803	0.818406	0.413126	NA
ENSDARG00000006215	akr1b1.1	FALSE	87.1106	1.80178	0.27172	6.63103	3.3335e-11	4.54863e-09	87.1106	0.397647	0.278233	1.42918	0.152951	0.389605	87.1106	1.56838	0.271162	5.78392	7.29806e-09	7.08804e-07	87.1106	1.33094	0.273306	4.86978	1.11722e-06	7.96088e-05	87.1106	1.07572	0.274156	3.92374	8.71837e-05	0.00300443	87.1106	0.805849	0.274099	2.93999	0.00328221	0.0458957	87.1106	0.842451	0.276982	3.04153	0.00235376	0.026747
ENSDARG00000016691	cd9b	FALSE	28.5483	0.659299	0.299206	2.20349	0.0275599	0.125686	28.5483	0.0272271	0.305129	0.0892317	0.928898	0.973457	28.5483	-0.11219	0.303731	-0.369374	0.711849	0.85416	28.5483	0.0626624	0.306163	0.20467	0.83783	0.936843	28.5483	0.336472	0.301477	1.11608	0.264388	0.536932	28.5483	0.16241	0.299948	0.541461	0.58819	0.836167	28.5483	0.376946	0.30403	1.23983	0.215037	0.49294
ENSDARG00000041665	mkrn1	FALSE	330.699	0.628434	0.160915	3.90538	9.40764e-05	0.00178324	330.699	0.254635	0.161362	1.57804	0.114556	0.325006	330.699	0.373348	0.160633	2.32423	0.0201134	0.105714	330.699	0.15654	0.161824	0.967341	0.333373	0.636604	330.699	0.230543	0.161461	1.42785	0.153334	0.401355	330.699	0.330617	0.160703	2.05732	0.0396555	0.225644	330.699	0.0673007	0.162554	0.41402	0.67886	0.857663
ENSDARG00000098515	si:ch211-59d8.1	FALSE	0.634034	0.3994	2.35477	0.169613	0.865314	NA	0.634034	0.214472	2.35248	0.0911684	0.927359	NA	0.634034	2.03272	2.2767	0.892838	0.371944	NA	0.634034	2.15704	2.28871	0.942472	0.345951	NA	0.634034	2.65886	2.26086	1.17604	0.23958	NA	0.634034	2.05967	2.27485	0.90541	0.365248	NA	0.634034	1.81128	2.31764	0.781521	0.434496	NA
ENSDARG00000045598	akr1b1.2	FALSE	3.96156	-0.210119	0.82461	-0.25481	0.79887	0.905193	3.96156	-1.2841	0.867087	-1.48093	0.138624	0.367342	3.96156	-0.667683	0.826336	-0.808004	0.419088	0.6574	3.96156	0.296259	0.807718	0.366784	0.71378	0.881807	3.96156	-2.18831	0.948386	-2.3074	0.0210324	0.126227	3.96156	-0.688705	0.826252	-0.833529	0.404547	NA	3.96156	0.275112	0.812717	0.338509	0.734979	0.890279
ENSDARG00000087319	tmem121b	FALSE	1.09243	0.0872398	1.60358	0.054403	0.956614	NA	1.09243	0.455556	1.5789	0.288527	0.772943	NA	1.09243	-0.60071	1.6204	-0.370717	0.710849	NA	1.09243	-1.48246	1.72022	-0.861786	0.388805	NA	1.09243	0.128339	1.59449	0.0804893	0.935848	NA	1.09243	-1.75334	1.70565	-1.02796	0.303969	NA	1.09243	-0.953959	1.68666	-0.56559	0.571673	NA
ENSDARG00000098270	znf1053	FALSE	15.2162	0.633437	0.687896	0.920833	0.357138	0.600718	15.2162	-0.930029	0.709204	-1.31137	0.189733	0.441881	15.2162	0.234943	0.687795	0.341589	0.73266	0.866765	15.2162	0.225046	0.691494	0.325448	0.744842	0.896374	15.2162	0.285327	0.689981	0.413529	0.679219	0.856202	15.2162	-0.0838977	0.690973	-0.12142	0.903359	0.969296	15.2162	0.590529	0.689425	0.856552	0.391692	0.668536
ENSDARG00000096458	si:dkey-26h11.2	FALSE	0.0239961	0.399415	5.88922	0.0678215	0.945928	NA	0.0239961	0	5.88922	0	1	NA	0.0239961	0	5.88922	0	1	NA	0.0239961	0	5.88922	0	1	NA	0.0239961	0	5.88922	0	1	NA	0.0239961	0	5.88922	0	1	NA	0.0239961	0	5.88922	0	1	NA
ENSDARG00000016010	nup107	FALSE	52.5239	-0.132338	0.248455	-0.532643	0.594281	0.783797	52.5239	-0.10574	0.246322	-0.429274	0.667724	0.849825	52.5239	0.0949993	0.242403	0.391906	0.695127	0.845142	52.5239	0.200549	0.244374	0.820666	0.411837	0.700636	52.5239	0.0260311	0.245389	0.106081	0.915518	0.968475	52.5239	0.128993	0.242027	0.53297	0.594054	0.838998	52.5239	0.422704	0.243931	1.73289	0.083116	0.289943
ENSDARG00000045910	tmem181	FALSE	136.266	-0.124825	0.159504	-0.782586	0.43387	0.665897	136.266	0.0670423	0.157432	0.425849	0.670218	0.851101	136.266	-0.171036	0.157401	-1.08663	0.277201	0.52336	136.266	-0.0384654	0.158558	-0.242594	0.80832	0.923474	136.266	-0.0585653	0.158292	-0.369982	0.711396	0.873125	136.266	0.188465	0.155708	1.21038	0.226133	0.5645	136.266	0.0666558	0.158955	0.419339	0.674969	0.856149
ENSDARG00000043796	ms4a17a.7	FALSE	2.60075	0.241646	1.06737	0.226393	0.820896	0.916647	2.60075	-0.149876	1.07404	-0.139544	0.889021	0.958817	2.60075	-1.25019	1.1101	-1.1262	0.260081	NA	2.60075	-1.77067	1.17222	-1.51052	0.13091	0.394271	2.60075	-0.322877	1.08091	-0.298708	0.765163	0.900566	2.60075	-0.637574	1.0817	-0.58942	0.55558	NA	2.60075	-2.09625	1.22251	-1.71472	0.0863975	0.295811
ENSDARG00000091970	ms4a17a.3	FALSE	0.342628	2.047	4.08064	0.501636	0.615924	NA	0.342628	0.218957	4.11051	0.0532676	0.957519	NA	0.342628	-0.0108373	4.11184	-0.00263562	0.997897	NA	0.342628	0	4.11184	0	1	NA	0.342628	1.21974	4.11001	0.296772	0.76664	NA	0.342628	2.38922	4.05881	0.58865	0.556096	NA	0.342628	0	4.11184	0	1	NA
ENSDARG00000089304	nlrc3l2	FALSE	2.29601	2.13672	1.25085	1.70821	0.0875978	0.262254	2.29601	1.18149	1.28169	0.921823	0.356621	0.631408	2.29601	0.664206	1.29715	0.512051	0.608615	NA	2.29601	1.58274	1.26813	1.24808	0.212	0.5108	2.29601	2.7512	1.23307	2.23119	0.0256688	0.143182	2.29601	1.27914	1.2657	1.01062	0.312198	NA	2.29601	1.03324	1.3058	0.791269	0.428787	0.698955
ENSDARG00000045683	ccdc87	FALSE	22.3557	0.0917923	0.469797	0.195387	0.84509	0.928415	22.3557	0.322086	0.465877	0.691354	0.489343	0.737978	22.3557	-0.808987	0.476421	-1.69805	0.0894983	0.271815	22.3557	0.150638	0.468465	0.321557	0.747788	0.898076	22.3557	0.29695	0.466311	0.636806	0.524251	0.75893	22.3557	-0.550768	0.4725	-1.16565	0.243757	0.583568	22.3557	-0.108019	0.4737	-0.228031	0.819622	0.928285
ENSDARG00000007018	ms4a17a.6	FALSE	1.11685	2.27717	1.47481	1.54404	0.12258	NA	1.11685	-0.230729	1.62116	-0.142323	0.886825	NA	1.11685	0.482655	1.57435	0.306574	0.759167	NA	1.11685	2.48341	1.46374	1.69662	0.089768	NA	1.11685	1.98684	1.48229	1.34038	0.18012	NA	1.11685	1.35699	1.50006	0.904621	0.365666	NA	1.11685	1.10536	1.5591	0.708971	0.478343	NA
ENSDARG00000045846	osgep	FALSE	23.1187	0.588593	0.367558	1.60136	0.109297	0.301832	23.1187	0.556972	0.365697	1.52304	0.127748	0.348821	23.1187	0.459146	0.363901	1.26173	0.207044	0.443608	23.1187	0.649318	0.36581	1.77501	0.0758955	0.291756	23.1187	0.44815	0.367691	1.21882	0.222911	0.492261	23.1187	0.360536	0.36487	0.988121	0.323093	0.660838	23.1187	0.747425	0.366788	2.03776	0.041574	0.189619
ENSDARG00000024874	dock4b	FALSE	301.362	0.195964	0.140788	1.39191	0.163951	0.388269	301.362	0.97214	0.138281	7.0302	2.06245e-12	1.6113e-10	301.362	0.176442	0.139549	1.26437	0.206097	0.442374	301.362	0.324831	0.140139	2.31792	0.0204538	0.134145	301.362	0.582853	0.139194	4.18734	2.82237e-05	0.00128011	301.362	0.484538	0.13876	3.49192	0.000479564	0.0119517	301.362	0.433157	0.140351	3.08625	0.00202697	0.0238268
ENSDARG00000095695	ms4a17a.10	FALSE	3.83071	-0.391254	0.907092	-0.431328	0.66623	0.829935	3.83071	0.133173	0.871195	0.152862	0.878507	0.954697	3.83071	0.64595	0.846846	0.762772	0.445599	0.679035	3.83071	0.713489	0.854448	0.83503	0.403701	0.693812	3.83071	0.551764	0.857467	0.643482	0.519912	0.756417	3.83071	0.545782	0.848987	0.642863	0.520313	NA	3.83071	0.654329	0.861884	0.759184	0.447742	0.713166
ENSDARG00000086650	ttc41	FALSE	0.984956	2.69553	1.88318	1.43137	0.152325	NA	0.984956	1.74514	1.92085	0.908525	0.363601	NA	0.984956	2.20546	1.88621	1.16925	0.242302	NA	0.984956	1.33322	1.95631	0.681498	0.495556	NA	0.984956	2.42497	1.88837	1.28416	0.199086	NA	0.984956	0.47225	1.98666	0.237711	0.812105	NA	0.984956	1.34863	1.96475	0.686414	0.492452	NA
ENSDARG00000092775	si:dkey-4j21.1	FALSE	0.263205	0.880314	2.50568	0.351327	0.725343	NA	0.263205	0.62395	2.49793	0.249787	0.802752	NA	0.263205	-0.0107908	2.50568	-0.00430654	0.996564	NA	0.263205	0.821754	2.50333	0.328264	0.742712	NA	0.263205	0.759399	2.50568	0.303071	0.761836	NA	0.263205	0.817998	2.49257	0.328175	0.742779	NA	0.263205	0.489832	2.50568	0.195489	0.84501	NA
ENSDARG00000056152	fam3c	FALSE	79.568	-0.0434102	0.370519	-0.117161	0.906733	0.959266	79.568	0.205896	0.368839	0.558227	0.576689	0.799315	79.568	-0.102252	0.369039	-0.277077	0.781721	0.894587	79.568	0.122561	0.369528	0.331669	0.740139	0.894273	79.568	0.430099	0.368144	1.16829	0.24269	0.514531	79.568	-0.161788	0.369256	-0.438146	0.66128	0.874995	79.568	-0.17803	0.371807	-0.478825	0.632063	0.833294
ENSDARG00000053563	ms4a17a.12	FALSE	0.634899	-1.50874	2.30004	-0.655963	0.511848	NA	0.634899	-0.547847	2.27721	-0.240578	0.809882	NA	0.634899	-1.43805	2.30004	-0.625229	0.531821	NA	0.634899	0.129009	2.23977	0.057599	0.954068	NA	0.634899	0.501629	2.21489	0.22648	0.820828	NA	0.634899	-0.0378876	2.2282	-0.0170037	0.986434	NA	0.634899	-0.571732	2.29066	-0.249593	0.802902	NA
ENSDARG00000096138	si:ch211-284e3.2	FALSE	0.173087	0.880262	5.23877	0.168029	0.866561	NA	0.173087	1.09209	5.23306	0.20869	0.834691	NA	0.173087	0	5.23877	0	1	NA	0.173087	0	5.23877	0	1	NA	0.173087	1.58041	5.22503	0.302469	0.762294	NA	0.173087	0	5.23877	0	1	NA	0.173087	0	5.23877	0	1	NA
ENSDARG00000014024	ms4a17a.4	FALSE	1.10381	3.87654	1.97609	1.96173	0.0497944	NA	1.10381	1.74001	2.06418	0.842958	0.399252	NA	1.10381	2.66244	1.99913	1.3318	0.182927	NA	1.10381	1.31143	2.10037	0.624382	0.532377	NA	1.10381	1.91062	2.05392	0.930232	0.352251	NA	1.10381	2.44515	2.00736	1.21809	0.223189	NA	1.10381	2.67698	2.02135	1.32435	0.185387	NA
ENSDARG00000098879	si:dkey-4j21.2	FALSE	0.0495596	0	5.88922	0	1	NA	0.0495596	0.181318	5.88852	0.0307918	0.975436	NA	0.0495596	0.470087	5.88922	0.0798216	0.936379	NA	0.0495596	0	5.88922	0	1	NA	0.0495596	0	5.88922	0	1	NA	0.0495596	0	5.88922	0	1	NA	0.0495596	0	5.88922	0	1	NA
ENSDARG00000045580	lum	FALSE	9.44936	4.56401	1.04163	4.3816	1.17813e-05	0.000333864	9.44936	3.43121	1.04946	3.26951	0.00107735	0.0107638	9.44936	3.02566	1.05125	2.87816	0.00400007	0.0348128	9.44936	2.05602	1.07696	1.90909	0.0562503	0.244534	9.44936	4.46019	1.04144	4.28273	1.84612e-05	0.000935965	9.44936	1.01301	1.10166	0.919523	0.357822	0.689684	9.44936	3.10529	1.05752	2.93639	0.00332052	0.0341508
ENSDARG00000099520	si:ch73-223f1.5	FALSE	1.80576	2.15339	1.23412	1.74488	0.0810062	0.250304	1.80576	2.74141	1.20872	2.26803	0.0233275	0.11158	1.80576	1.4106	1.25	1.12848	0.259117	NA	1.80576	1.96352	1.23939	1.58426	0.113134	NA	1.80576	1.43748	1.26484	1.13649	0.255752	NA	1.80576	0.947728	1.27535	0.74311	0.457415	NA	1.80576	1.62968	1.26649	1.28677	0.198173	0.471514
ENSDARG00000058244	il17ra1a	FALSE	10.7036	-0.518171	0.5069	-1.02224	0.30667	0.552543	10.7036	-0.272368	0.499153	-0.545661	0.585299	0.804548	10.7036	-1.33785	0.516969	-2.58788	0.00965696	0.0656815	10.7036	-0.774699	0.511193	-1.51547	0.129653	0.391729	10.7036	-0.830363	0.511039	-1.62485	0.104194	0.320578	10.7036	-1.49119	0.520535	-2.86473	0.00417367	0.0538417	10.7036	-0.860315	0.517864	-1.66128	0.0966578	0.316328
ENSDARG00000095997	znf1112	FALSE	2.28246	3.1201	1.41209	2.20956	0.0271355	0.12416	2.28246	2.52058	1.4252	1.76859	0.0769628	0.253766	2.28246	3.04026	1.40439	2.16483	0.0304008	NA	2.28246	2.0583	1.44871	1.42078	0.15538	0.434737	2.28246	2.08649	1.44428	1.44466	0.148554	0.394602	2.28246	2.09862	1.43103	1.46651	0.14251	NA	2.28246	2.9998	1.41852	2.11475	0.0344517	0.168093
ENSDARG00000093546	si:ch73-56d11.5	FALSE	0.990828	0.354948	1.59294	0.222825	0.823671	NA	0.990828	1.6914	1.46318	1.15597	0.247692	NA	0.990828	2.42637	1.42041	1.70821	0.0875968	NA	0.990828	2.42996	1.4324	1.69643	0.0898047	NA	0.990828	-0.683283	1.60678	-0.425251	0.670654	NA	0.990828	1.2182	1.47622	0.825219	0.409247	NA	0.990828	0.00894514	1.60678	0.00556714	0.995558	NA
ENSDARG00000095596	si:dkeyp-4f2.6	FALSE	0.554616	2.0774	2.2968	0.904477	0.365742	NA	0.554616	1.78092	2.30564	0.77242	0.439865	NA	0.554616	1.73104	2.29283	0.754978	0.450262	NA	0.554616	0.820892	2.35161	0.349076	0.727032	NA	0.554616	1.26244	2.34778	0.537715	0.590774	NA	0.554616	1.38358	2.31399	0.597919	0.549894	NA	0.554616	1.48573	2.33828	0.635397	0.52517	NA
ENSDARG00000056145	si:dkey-159a18.1	FALSE	44.6164	-0.819747	0.710125	-1.15437	0.248349	0.49274	44.6164	-0.0247911	0.705648	-0.0351324	0.971974	0.98986	44.6164	-0.783476	0.707661	-1.10714	0.268235	0.513748	44.6164	0.0534888	0.705709	0.0757943	0.939583	0.978318	44.6164	0.220161	0.704935	0.312314	0.754802	0.895835	44.6164	-0.277026	0.70564	-0.392587	0.694624	0.890712	44.6164	-0.238231	0.707581	-0.336683	0.736356	0.890773
ENSDARG00000003822	ankrd16	FALSE	3.31802	-0.57291	0.778101	-0.736292	0.461553	0.688222	3.31802	0.00343697	0.735748	0.0046714	0.996273	0.999347	3.31802	0.123399	0.721945	0.170926	0.864282	0.939173	3.31802	-0.962101	0.80179	-1.19994	0.230162	0.532499	3.31802	0.273139	0.726797	0.375812	0.707057	0.870317	3.31802	-0.920115	0.770431	-1.19429	0.232366	NA	3.31802	0.532682	0.725529	0.734198	0.462828	0.725507
ENSDARG00000078745	pnpla8	FALSE	118.963	-0.175245	0.211409	-0.828938	0.407139	0.644487	118.963	0.153958	0.209149	0.736117	0.46166	0.71794	118.963	-0.288264	0.209951	-1.37301	0.169751	0.396391	118.963	-0.31127	0.211811	-1.46956	0.14168	0.413846	118.963	-0.340568	0.211576	-1.60967	0.10747	0.326251	118.963	0.105916	0.208389	0.508262	0.61127	0.84841	118.963	-0.154275	0.211903	-0.728045	0.466586	0.728385
ENSDARG00000045909	dynlt1b	FALSE	20.6041	0.816511	0.382516	2.13458	0.0327953	0.140778	20.6041	0.518132	0.38422	1.34853	0.177488	0.424633	20.6041	0.494373	0.381457	1.29601	0.194971	0.42912	20.6041	0.326358	0.388571	0.839891	0.40097	0.691897	20.6041	-0.0192045	0.393693	-0.0487803	0.961094	0.985363	20.6041	0.486677	0.381351	1.27619	0.201887	0.538538	20.6041	0.483898	0.388784	1.24464	0.213263	0.490732
ENSDARG00000105458	si:dkeyp-81f3.4	FALSE	0.692936	-0.0814939	2.9589	-0.027542	0.978027	NA	0.692936	3.17718	2.86187	1.11018	0.266922	NA	0.692936	-0.972597	2.9589	-0.328702	0.742381	NA	0.692936	-0.159941	2.9589	-0.0540542	0.956892	NA	0.692936	1.41668	2.91592	0.485842	0.627079	NA	0.692936	1.17333	2.91403	0.402651	0.687205	NA	0.692936	1.64405	2.9158	0.56384	0.572863	NA
ENSDARG00000097527	si:ch73-56d11.3	FALSE	0.0592563	0	5.88922	0	1	NA	0.0592563	0	5.88922	0	1	NA	0.0592563	0	5.88922	0	1	NA	0.0592563	0	5.88922	0	1	NA	0.0592563	1.22705	5.8878	0.208406	0.834912	NA	0.0592563	0	5.88922	0	1	NA	0.0592563	0	5.88922	0	1	NA
ENSDARG00000094484	znf1123	FALSE	0.200607	0	5.09035	0	1	NA	0.200607	0	5.09035	0	1	NA	0.200607	-0.0108402	5.09035	-0.00212955	0.998301	NA	0.200607	0	5.09035	0	1	NA	0.200607	2.21735	5.05684	0.438486	0.661034	NA	0.200607	1.0009	5.0812	0.196982	0.843842	NA	0.200607	0.489778	5.09035	0.096217	0.923348	NA
ENSDARG00000094308	si:dkey-247i3.6	FALSE	0.279008	1.51239	3.81194	0.39675	0.691552	NA	0.279008	0	3.82307	0	1	NA	0.279008	0	3.82307	0	1	NA	0.279008	0	3.82307	0	1	NA	0.279008	0.278473	3.82307	0.0728401	0.941933	NA	0.279008	2.28017	3.76866	0.605034	0.545156	NA	0.279008	1.34407	3.81729	0.352102	0.724762	NA
ENSDARG00000096226	znf1072	FALSE	0.816827	-0.422119	1.65778	-0.25463	0.799009	NA	0.816827	0.502375	1.56016	0.322003	0.74745	NA	0.816827	0.198112	1.56498	0.126591	0.899264	NA	0.816827	0.774674	1.54905	0.500098	0.617006	NA	0.816827	-0.579371	1.66926	-0.347082	0.72853	NA	0.816827	-0.572027	1.62528	-0.351957	0.724871	NA	0.816827	0.193032	1.60516	0.120257	0.90428	NA
ENSDARG00000096186	si:dkey-247i3.5	FALSE	0.762941	3.52013	2.06999	1.70056	0.0890259	NA	0.762941	1.06483	2.1721	0.490231	0.623971	NA	0.762941	1.37905	2.13206	0.646816	0.517751	NA	0.762941	1.18642	2.16661	0.547592	0.583972	NA	0.762941	-0.202395	2.2058	-0.0917559	0.926892	NA	0.762941	0.60924	2.17787	0.279741	0.779676	NA	0.762941	-0.471962	2.2058	-0.213964	0.830575	NA
ENSDARG00000096189	si:dkey-54j5.2	FALSE	0.970565	1.70628	2.05811	0.829051	0.407076	NA	0.970565	1.06778	2.08455	0.512232	0.608489	NA	0.970565	2.00283	2.03132	0.985975	0.324145	NA	0.970565	0.596155	2.12297	0.280812	0.778854	NA	0.970565	1.63394	2.05519	0.795035	0.426593	NA	0.970565	0.100836	2.12828	0.0473791	0.962211	NA	0.970565	1.55673	2.0715	0.751499	0.452352	NA
ENSDARG00000088378	znf1000	FALSE	0.130633	-0.562346	5.88922	-0.0954874	0.923928	NA	0.130633	-0.260715	5.88828	-0.0442769	0.964684	NA	0.130633	0.678509	5.88083	0.115376	0.908147	NA	0.130633	-0.640792	5.88922	-0.108808	0.913355	NA	0.130633	-0.683259	5.88922	-0.116019	0.907638	NA	0.130633	0.0429421	5.88533	0.00729646	0.994178	NA	0.130633	-0.471932	5.88922	-0.0801349	0.93613	NA
ENSDARG00000062983	fbxo18	FALSE	67.906	0.0816381	0.472328	0.172842	0.862776	0.93693	67.906	0.262143	0.470912	0.556671	0.577752	0.799693	67.906	0.108601	0.470548	0.230797	0.817473	0.913949	67.906	0.54937	0.470243	1.16827	0.242699	0.546005	67.906	1.16091	0.468427	2.47831	0.0132007	0.0939226	67.906	-0.377693	0.472555	-0.799257	0.424142	0.736119	67.906	-0.0669621	0.473697	-0.141361	0.887585	0.958989
ENSDARG00000099099	NA	FALSE	3.19257	0.0102949	1.69311	0.00608049	0.995148	0.999014	3.19257	-5.1254	1.8702	-2.74056	0.00613352	0.0417937	3.19257	-2.97762	1.78221	-1.67075	0.0947716	0.280195	3.19257	-0.91685	1.70826	-0.536716	0.591464	0.820085	3.19257	-1.52383	1.72301	-0.884397	0.376482	0.647599	3.19257	-1.77362	1.72202	-1.02997	0.303025	NA	3.19257	-0.0975509	1.69623	-0.0575104	0.954139	0.985703
ENSDARG00000105694	si:cabz01015815.5	FALSE	0.99784	-0.11186	1.57767	-0.0709018	0.943476	NA	0.99784	-0.196678	1.56854	-0.125389	0.900215	NA	0.99784	0.545436	1.50021	0.363573	0.716177	NA	0.99784	-0.833705	1.63517	-0.509858	0.610151	NA	0.99784	0.155524	1.54264	0.100817	0.919696	NA	0.99784	1.2592	1.47108	0.855971	0.392014	NA	0.99784	-0.103638	1.58182	-0.0655184	0.947761	NA
ENSDARG00000105800	si:cabz01015815.4	FALSE	9.93202	-0.00154065	0.475577	-0.00323954	0.997415	0.999467	9.93202	-0.0372701	0.471813	-0.0789933	0.937038	0.976534	9.93202	-0.550519	0.47965	-1.14775	0.251071	0.493786	9.93202	0.111115	0.47073	0.236047	0.813396	0.925148	9.93202	0.745377	0.456739	1.63195	0.102689	0.318381	9.93202	0.0168378	0.464528	0.0362472	0.971085	0.992015	9.93202	-0.330429	0.489064	-0.675634	0.499273	0.750632
ENSDARG00000105743	si:cabz01015815.3	FALSE	0.611107	-0.333108	2.26517	-0.147057	0.883087	NA	0.611107	-1.67891	2.28512	-0.734716	0.462513	NA	0.611107	0.104672	2.20884	0.0473878	0.962204	NA	0.611107	0.108893	2.22915	0.0488494	0.961039	NA	0.611107	0.510867	2.20212	0.231989	0.816546	NA	0.611107	-1.97812	2.28566	-0.865448	0.386793	NA	0.611107	-0.475089	2.27421	-0.208903	0.834524	NA
ENSDARG00000098776	si:dkey-4j21.3p	FALSE	2.50954	-0.824584	1.13063	-0.729314	0.46581	0.69201	2.50954	-0.853468	1.12313	-0.759901	0.447314	0.707646	2.50954	-1.019	1.11946	-0.910262	0.362684	NA	2.50954	-0.569426	1.11445	-0.510949	0.609387	0.828811	2.50954	0.211515	1.08497	0.194951	0.845432	0.937929	2.50954	-0.639898	1.10254	-0.580388	0.561653	NA	2.50954	-1.26335	1.16604	-1.08346	0.278605	0.567097
ENSDARG00000057942	glt8d2	FALSE	42.3677	0.72358	0.951526	0.760441	0.446991	0.677131	42.3677	1.05451	0.950226	1.10975	0.267107	0.537026	42.3677	-0.0739253	0.95293	-0.0775768	0.938165	0.973878	42.3677	0.879958	0.950899	0.925396	0.35476	0.656284	42.3677	1.04828	0.950271	1.10314	0.269968	0.542429	42.3677	0.0150985	0.952578	0.0158502	0.987354	0.997993	42.3677	1.11354	0.95075	1.17123	0.241508	0.52627
ENSDARG00000017366	prdm4	FALSE	11.0359	0.282129	0.600063	0.470166	0.638237	0.811674	11.0359	0.512533	0.591702	0.866201	0.38638	0.65779	11.0359	1.26375	0.578202	2.18565	0.028841	0.133789	11.0359	0.476585	0.594321	0.801898	0.422612	0.709435	11.0359	0.412977	0.594262	0.69494	0.487093	0.733214	11.0359	0.988494	0.580984	1.70141	0.0888653	0.354138	11.0359	0.249022	0.603456	0.41266	0.679856	0.858392
ENSDARG00000086449	znf1055	FALSE	24.5295	0.396251	0.495265	0.80008	0.423665	0.658058	24.5295	0.433956	0.493024	0.880194	0.378754	0.652053	24.5295	0.0783384	0.494193	0.158518	0.874049	0.944231	24.5295	0.999425	0.488795	2.04467	0.0408872	0.203041	24.5295	1.09673	0.487528	2.24956	0.0244767	0.138597	24.5295	0.0748623	0.494115	0.151508	0.879575	0.960957	24.5295	0.907634	0.491042	1.84838	0.0645469	0.248632
ENSDARG00000003570	hsp90b1	FALSE	368.917	-0.582526	0.253076	-2.30178	0.0213473	0.105818	368.917	-0.477161	0.252551	-1.88936	0.058843	0.212666	368.917	0.524933	0.251002	2.09135	0.0364964	0.155807	368.917	0.25885	0.251599	1.02882	0.303565	0.609314	368.917	-0.020017	0.25185	-0.0794798	0.936651	0.974961	368.917	0.0404428	0.251449	0.160839	0.87222	0.95865	368.917	0.391055	0.251654	1.55394	0.120198	0.356917
ENSDARG00000096011	si:dkeyp-4f2.3	FALSE	0.101715	0	5.88922	0	1	NA	0.101715	0.18129	5.88852	0.030787	0.975439	NA	0.101715	0	5.88922	0	1	NA	0.101715	0.827019	5.8882	0.140454	0.888302	NA	0.101715	0.278457	5.88922	0.0472825	0.962288	NA	0.101715	0.617104	5.88495	0.104862	0.916486	NA	0.101715	0	5.88922	0	1	NA
ENSDARG00000077926	nopchap1	FALSE	86.824	0.530356	0.240704	2.20335	0.0275699	0.125686	86.824	1.03501	0.236821	4.37045	1.2399e-05	0.000247259	86.824	1.22821	0.235044	5.22546	1.73726e-07	1.10912e-05	86.824	0.835785	0.238342	3.50667	0.000453757	0.00988516	86.824	0.618634	0.239209	2.58617	0.00970499	0.0776359	86.824	0.699609	0.237186	2.94962	0.00318163	0.045187	86.824	0.700675	0.240264	2.91628	0.00354237	0.0356623
ENSDARG00000105675	NA	FALSE	0.0176706	0.399415	5.88922	0.0678215	0.945928	NA	0.0176706	0	5.88922	0	1	NA	0.0176706	0	5.88922	0	1	NA	0.0176706	0	5.88922	0	1	NA	0.0176706	0	5.88922	0	1	NA	0.0176706	0	5.88922	0	1	NA	0.0176706	0	5.88922	0	1	NA
ENSDARG00000033413	acot18	FALSE	24.8389	0.286364	0.332731	0.860647	0.389432	0.628878	24.8389	0.30438	0.329953	0.922493	0.356271	0.631097	24.8389	0.0309302	0.330436	0.0936043	0.925424	0.968172	24.8389	0.437386	0.329534	1.32728	0.184415	0.475828	24.8389	0.460253	0.328398	1.40151	0.161062	0.412122	24.8389	0.403397	0.325537	1.23918	0.21528	0.553901	24.8389	0.32524	0.333707	0.974629	0.329744	0.614216
ENSDARG00000101292	si:dkey-201g16.1	FALSE	0.0849661	0	5.88922	0	1	NA	0.0849661	0.22012	5.88828	0.0373828	0.97018	NA	0.0849661	1.32917	5.87629	0.226192	0.821052	NA	0.0849661	0	5.88922	0	1	NA	0.0849661	0	5.88922	0	1	NA	0.0849661	0	5.88922	0	1	NA	0.0849661	0	5.88922	0	1	NA
ENSDARG00000089296	si:dkey-240n22.6	FALSE	1.30366	0.501247	1.73719	0.28854	0.772934	NA	1.30366	-1.28361	1.80306	-0.711908	0.476522	NA	1.30366	1.70266	1.64807	1.03313	0.301545	NA	1.30366	2.03575	1.64849	1.23491	0.216862	NA	1.30366	1.12966	1.68357	0.670992	0.502226	NA	1.30366	1.28967	1.66227	0.775847	0.437839	NA	1.30366	1.60906	1.67144	0.962679	0.335709	0.619418
ENSDARG00000095521	znf1090	FALSE	0.381169	0.399399	2.86895	0.139215	0.889281	NA	0.381169	0.622372	2.86229	0.217438	0.827867	NA	0.381169	-0.0108079	2.86895	-0.0037672	0.996994	NA	0.381169	2.25794	2.81059	0.803368	0.421762	NA	0.381169	1.24381	2.86502	0.434137	0.664189	NA	0.381169	1.95875	2.80818	0.697514	0.485481	NA	0.381169	0.489815	2.86895	0.17073	0.864436	NA
ENSDARG00000104625	NA	FALSE	0.0388001	0	5.88922	0	1	NA	0.0388001	0	5.88922	0	1	NA	0.0388001	0	5.88922	0	1	NA	0.0388001	0	5.88922	0	1	NA	0.0388001	0.759384	5.88922	0.128945	0.897401	NA	0.0388001	0	5.88922	0	1	NA	0.0388001	0	5.88922	0	1	NA
ENSDARG00000101236	cep83	FALSE	32.1858	0.523199	0.296161	1.7666	0.0772945	0.243495	32.1858	0.438843	0.295086	1.48717	0.136969	0.364977	32.1858	0.515739	0.291616	1.76856	0.0769681	0.249178	32.1858	0.51263	0.295433	1.73518	0.0827085	0.307923	32.1858	0.377394	0.296364	1.27341	0.202872	0.467661	32.1858	0.742287	0.289394	2.56497	0.0103185	0.0975888	32.1858	0.286368	0.300962	0.951506	0.341347	0.62417
ENSDARG00000061544	ano6	FALSE	46.8682	0.375493	0.326686	1.1494	0.25039	0.494966	46.8682	1.12347	0.32091	3.50091	0.000463677	0.00535811	46.8682	0.310898	0.324067	0.959362	0.337376	0.585343	46.8682	0.0866063	0.328738	0.263451	0.792203	0.915515	46.8682	0.543307	0.324351	1.67506	0.093923	0.302138	46.8682	-0.118778	0.327309	-0.362891	0.716686	0.898407	46.8682	0.22476	0.329079	0.682998	0.494608	0.747682
ENSDARG00000074873	pimr170	FALSE	0.0783079	-0.0814252	5.88922	-0.0138262	0.988969	NA	0.0783079	-0.764678	5.88922	-0.129844	0.89669	NA	0.0783079	-0.972517	5.88922	-0.165135	0.868838	NA	0.0783079	0.346225	5.8882	0.0587999	0.953112	NA	0.0783079	-0.683228	5.88922	-0.116013	0.907642	NA	0.0783079	-1.03405	5.88922	-0.175583	0.860621	NA	0.0783079	-0.471901	5.88922	-0.0801297	0.936134	NA
ENSDARG00000103365	pimr214	FALSE	0.044347	0	5.88922	0	1	NA	0.044347	0	5.88922	0	1	NA	0.044347	0	5.88922	0	1	NA	0.044347	0.32096	5.88922	0.0544997	0.956537	NA	0.044347	0	5.88922	0	1	NA	0.044347	-0.0497598	5.8883	-0.00845062	0.993257	NA	0.044347	0	5.88922	0	1	NA
ENSDARG00000104584	znf1120	FALSE	0.475946	0	5.88922	0	1	NA	0.475946	0	5.88922	0	1	NA	0.475946	3.19842	5.84276	0.547416	0.584093	NA	0.475946	2.03501	5.86635	0.346896	0.72867	NA	0.475946	0.27837	5.88922	0.0472678	0.9623	NA	0.475946	0	5.88922	0	1	NA	0.475946	1.75241	5.87617	0.298224	0.765532	NA
ENSDARG00000090366	znf1065	FALSE	0.628603	0.399388	2.82638	0.141307	0.887627	NA	0.628603	0.2165	2.82446	0.0766519	0.9389	NA	0.628603	2.95248	2.73328	1.0802	0.280053	NA	0.628603	1.65484	2.79691	0.591666	0.554075	NA	0.628603	2.38217	2.75864	0.863529	0.387846	NA	0.628603	2.57988	2.74265	0.940653	0.346883	NA	0.628603	0	2.82638	0	1	NA
ENSDARG00000094017	si:dkey-54j5.3	FALSE	0.0218848	-0.56229	5.88922	-0.0954779	0.923935	NA	0.0218848	-0.764652	5.88922	-0.129839	0.896693	NA	0.0218848	-0.972492	5.88922	-0.165131	0.868841	NA	0.0218848	-0.640736	5.88922	-0.108798	0.913363	NA	0.0218848	-0.683203	5.88922	-0.116009	0.907645	NA	0.0218848	-1.03402	5.88922	-0.175579	0.860625	NA	0.0218848	-0.471876	5.88922	-0.0801254	0.936138	NA
ENSDARG00000076690	avpr2l	FALSE	0.131828	0.880266	5.88922	0.149471	0.881182	NA	0.131828	0	5.88922	0	1	NA	0.131828	0	5.88922	0	1	NA	0.131828	0	5.88922	0	1	NA	0.131828	1.56881	5.87738	0.266923	0.789528	NA	0.131828	0	5.88922	0	1	NA	0.131828	0	5.88922	0	1	NA
ENSDARG00000076252	si:dkey-247i3.1	FALSE	0.0765245	0	5.88922	0	1	NA	0.0765245	0	5.88922	0	1	NA	0.0765245	0	5.88922	0	1	NA	0.0765245	0	5.88922	0	1	NA	0.0765245	0	5.88922	0	1	NA	0.0765245	-0.0877176	5.88854	-0.0148963	0.988115	NA	0.0765245	1.50328	5.88277	0.25554	0.798306	NA
ENSDARG00000101363	ano2b	FALSE	440.297	0.606334	0.252922	2.39732	0.0165156	0.0895548	440.297	0.28403	0.253064	1.12236	0.261708	0.530662	440.297	0.0419552	0.253052	0.165796	0.868317	0.941373	440.297	-0.0596469	0.253524	-0.235271	0.813998	0.925322	440.297	-0.0822355	0.253454	-0.32446	0.74559	0.890963	440.297	-0.377083	0.253484	-1.4876	0.136856	0.442709	440.297	-0.385014	0.25425	-1.51431	0.129947	0.372313
ENSDARG00000093165	si:dkey-16p6.2	FALSE	0.253979	1.38809	5.88447	0.235891	0.813517	NA	0.253979	0	5.88922	0	1	NA	0.253979	1.44983	5.87269	0.246876	0.805004	NA	0.253979	2.15202	5.86353	0.367017	0.713606	NA	0.253979	0	5.88922	0	1	NA	0.253979	0	5.88922	0	1	NA	0.253979	0	5.88922	0	1	NA
ENSDARG00000095042	si:dkey-224k5.12	FALSE	0.616919	3.32443	2.83629	1.1721	0.241155	NA	0.616919	0.286551	2.92614	0.0979279	0.92199	NA	0.616919	1.42971	2.87698	0.496946	0.619227	NA	0.616919	1.14434	2.90721	0.393621	0.693861	NA	0.616919	-0.2024	2.93406	-0.0689831	0.945003	NA	0.616919	-1.03412	2.93406	-0.352454	0.724498	NA	0.616919	-0.471967	2.93406	-0.160858	0.872205	NA
ENSDARG00000103538	si:dkey-201g16.6	FALSE	0.0206036	0	5.88922	0	1	NA	0.0206036	0	5.88922	0	1	NA	0.0206036	0	5.88922	0	1	NA	0.0206036	0	5.88922	0	1	NA	0.0206036	0	5.88922	0	1	NA	0.0206036	0	5.88922	0	1	NA	0.0206036	0.489829	5.88922	0.083174	0.933713	NA
ENSDARG00000073881	slc41a2b	FALSE	27.1903	-0.125312	0.367985	-0.340536	0.733453	0.870426	27.1903	0.302771	0.359865	0.841346	0.400154	0.669844	27.1903	0.459102	0.355913	1.28993	0.197076	0.431308	27.1903	0.348945	0.360475	0.968017	0.333036	0.636086	27.1903	0.281441	0.360472	0.780757	0.434945	0.695762	27.1903	0.0849973	0.359397	0.2365	0.813045	0.936371	27.1903	0.303726	0.363165	0.836331	0.402969	0.678082
ENSDARG00000100412	si:dkey-201g16.5	FALSE	0.426642	-0.146515	1.94079	-0.0754924	0.939823	NA	0.426642	-1.26781	1.94933	-0.650381	0.515446	NA	0.426642	-0.983409	1.95155	-0.503912	0.614323	NA	0.426642	-0.0713586	1.92981	-0.0369769	0.970503	NA	0.426642	0.467811	1.88369	0.248349	0.803865	NA	0.426642	-0.970138	1.93905	-0.500315	0.616853	NA	0.426642	-0.482785	1.95155	-0.247386	0.80461	NA
ENSDARG00000020812	si:ch73-177h5.2	FALSE	0.0411341	-0.562298	5.88922	-0.0954793	0.923934	NA	0.0411341	-0.764661	5.88922	-0.129841	0.896692	NA	0.0411341	-0.9725	5.88922	-0.165132	0.86884	NA	0.0411341	-0.640744	5.88922	-0.1088	0.913361	NA	0.0411341	-0.202321	5.88922	-0.0343545	0.972594	NA	0.0411341	-1.03403	5.88922	-0.17558	0.860624	NA	0.0411341	-0.471884	5.88922	-0.0801268	0.936136	NA
ENSDARG00000088836	si:dkey-16p6.1	FALSE	0.721961	-0.0814734	1.99962	-0.0407445	0.9675	NA	0.721961	0.848378	1.93911	0.43751	0.661741	NA	0.721961	1.63648	1.87858	0.871124	0.383686	NA	0.721961	1.20192	1.92045	0.625855	0.53141	NA	0.721961	0.654882	1.95959	0.334193	0.738234	NA	0.721961	1.55467	1.88152	0.826283	0.408644	NA	0.721961	0.00894219	1.99962	0.00447195	0.996432	NA
ENSDARG00000037960	lrrc17	FALSE	6.2972	-1.58875	0.677134	-2.34629	0.0189614	0.0978624	6.2972	-2.04002	0.690993	-2.95231	0.00315411	0.0253269	6.2972	-1.16226	0.646008	-1.79914	0.0719971	0.239017	6.2972	-1.19914	0.658032	-1.82231	0.0684084	0.275669	6.2972	-0.786221	0.643322	-1.22213	0.22166	0.490616	6.2972	-1.22752	0.647224	-1.89659	0.0578822	0.281821	6.2972	-0.438274	0.64048	-0.68429	0.493792	0.747119
ENSDARG00000094215	si:dkey-240n22.2	FALSE	0.791865	-0.0954305	1.83141	-0.0521076	0.958443	NA	0.791865	-1.31262	1.90465	-0.689165	0.490719	NA	0.791865	0.701983	1.77704	0.39503	0.692821	NA	0.791865	0.347159	1.80327	0.192517	0.847337	NA	0.791865	-2.19204	1.92372	-1.13948	0.254504	NA	0.791865	-1.71714	1.90693	-0.900473	0.367869	NA	0.791865	-2.4616	1.92372	-1.2796	0.200684	NA
ENSDARG00000095013	si:dkey-240n22.3	FALSE	0.38509	0	2.84003	0	1	NA	0.38509	0	2.84003	0	1	NA	0.38509	1.38091	2.80961	0.491495	0.623076	NA	0.38509	1.50911	2.8186	0.53541	0.592366	NA	0.38509	2.21065	2.77979	0.795257	0.426464	NA	0.38509	-0.0532686	2.83816	-0.0187687	0.985026	NA	0.38509	1.50785	2.82627	0.533511	0.59368	NA
ENSDARG00000090947	si:dkey-29j8.1	FALSE	0.23616	-2.51009	4.80277	-0.522634	0.601229	NA	0.23616	-1.63713	4.79797	-0.341213	0.732943	NA	0.23616	-2.9203	4.80277	-0.608044	0.543158	NA	0.23616	-2.10765	4.80277	-0.43884	0.660778	NA	0.23616	-2.63101	4.80277	-0.54781	0.583822	NA	0.23616	-2.98183	4.80277	-0.620855	0.534695	NA	0.23616	-1.93879	4.80277	-0.40368	0.686448	NA
ENSDARG00000096188	si:dkey-84h14.3	FALSE	0.321008	-1.73752	4.53765	-0.382911	0.701786	NA	0.321008	-1.93988	4.53765	-0.427508	0.669009	NA	0.321008	-1.66683	4.53765	-0.367333	0.713371	NA	0.321008	-1.33507	4.53765	-0.294221	0.768589	NA	0.321008	-1.37754	4.53765	-0.303579	0.761448	NA	0.321008	-2.20925	4.53765	-0.486871	0.626349	NA	0.321008	1.10964	4.49288	0.246977	0.804926	NA
ENSDARG00000096005	si:dkey-25i10.6	FALSE	0.11911	0	5.88922	0	1	NA	0.11911	1.26565	5.88243	0.215158	0.829644	NA	0.11911	0.470049	5.88922	0.0798153	0.936384	NA	0.11911	0	5.88922	0	1	NA	0.11911	0	5.88922	0	1	NA	0.11911	0.52376	5.88533	0.0889941	0.929087	NA	0.11911	0	5.88922	0	1	NA
ENSDARG00000094007	si:ch73-177h5.3	FALSE	0.0153118	0	5.88922	0	1	NA	0.0153118	0	5.88922	0	1	NA	0.0153118	0	5.88922	0	1	NA	0.0153118	0	5.88922	0	1	NA	0.0153118	0	5.88922	0	1	NA	0.0153118	0.23781	5.88667	0.040398	0.967776	NA	0.0153118	0	5.88922	0	1	NA
ENSDARG00000091013	si:dkey-84h14.2	FALSE	0.138117	0.399361	5.59233	0.0714123	0.94307	NA	0.138117	0.935918	5.58761	0.167499	0.866977	NA	0.138117	-0.0108415	5.59233	-0.00193863	0.998453	NA	0.138117	0	5.59233	0	1	NA	0.138117	0.278448	5.59233	0.0497911	0.960289	NA	0.138117	-0.0876919	5.59161	-0.0156828	0.987487	NA	0.138117	0.970666	5.59233	0.173571	0.862203	NA
ENSDARG00000102461	si:dkey-267p21.2	FALSE	0.274556	1.93609	3.83308	0.5051	0.613489	NA	0.274556	1.35081	3.84919	0.350935	0.725637	NA	0.274556	-0.0108218	3.86178	-0.00280229	0.997764	NA	0.274556	0	3.86178	0	1	NA	0.274556	0.759365	3.86178	0.196636	0.844112	NA	0.274556	0.818563	3.85373	0.212408	0.831789	NA	0.274556	0	3.86178	0	1	NA
ENSDARG00000027249	btg1	FALSE	7783.43	0.614685	0.18384	3.34359	0.000827019	0.00997329	7783.43	0.217014	0.183856	1.18035	0.237862	0.503687	7783.43	0.067505	0.183849	0.367177	0.713487	0.855107	7783.43	-0.217278	0.183902	-1.18149	0.237409	0.540802	7783.43	-0.255479	0.183898	-1.38925	0.164758	0.417667	7783.43	-0.15228	0.183865	-0.828219	0.407546	0.725411	7783.43	-0.400643	0.183945	-2.17806	0.0294018	0.152266
ENSDARG00000101296	si:dkey-267p21.1	FALSE	0.404087	-0.56236	1.94314	-0.289408	0.772269	NA	0.404087	-0.209453	1.93052	-0.108495	0.913603	NA	0.404087	0.271907	1.91003	0.142357	0.886798	NA	0.404087	-0.172163	1.94071	-0.0887116	0.929311	NA	0.404087	0.967543	1.87433	0.516208	0.605709	NA	0.404087	0.182701	1.90706	0.0958023	0.923678	NA	0.404087	0.00895306	1.94314	0.00460752	0.996324	NA
ENSDARG00000006396	nrcama	FALSE	53.2754	-0.0706892	0.301928	-0.234126	0.814887	0.913572	53.2754	0.555942	0.296863	1.87272	0.0611071	0.217577	53.2754	-0.2352	0.300056	-0.783853	0.433127	0.66903	53.2754	-0.213002	0.302592	-0.703925	0.481479	0.753338	53.2754	-0.429836	0.303941	-1.41421	0.1573	0.407165	53.2754	0.0130343	0.298396	0.0436814	0.965158	0.990399	53.2754	-0.214635	0.304192	-0.70559	0.480443	0.738646
ENSDARG00000095951	si:ch211-222h17.9	FALSE	1.05908	2.60411	2.11014	1.23409	0.217168	NA	1.05908	1.80079	2.13803	0.842265	0.39964	NA	1.05908	-0.491694	2.22115	-0.221369	0.824805	NA	1.05908	-0.159934	2.22115	-0.0720049	0.942598	NA	1.05908	3.76115	2.08006	1.80819	0.0705764	NA	1.05908	2.19987	2.10971	1.04274	0.297071	NA	1.05908	-0.471968	2.22115	-0.212488	0.831726	NA
ENSDARG00000100590	si:dkey-8o9.1p	FALSE	2.00782	-0.945208	1.19992	-0.787728	0.430856	0.663666	2.00782	0.930315	1.09241	0.851615	0.394428	0.664956	2.00782	-1.24645	1.1901	-1.04735	0.294938	NA	2.00782	0.713138	1.10129	0.647549	0.517277	0.776718	2.00782	0.0509871	1.12405	0.04536	0.96382	0.986258	2.00782	-0.741797	1.15022	-0.64492	0.518979	NA	2.00782	-2.42622	1.34417	-1.805	0.0710753	0.2639
ENSDARG00000093924	si:ch211-222h17.8	FALSE	1.74707	-1.00734	1.44717	-0.696071	0.486385	0.708885	1.74707	-3.38032	1.59082	-2.12489	0.0335958	0.145121	1.74707	-1.80605	1.4691	-1.22936	0.218938	NA	1.74707	-1.67869	1.48371	-1.13142	0.25788	NA	1.74707	-0.839067	1.43357	-0.585297	0.558348	NA	1.74707	-2.19034	1.4947	-1.4654	0.142811	NA	1.74707	-0.228419	1.42042	-0.160811	0.872243	0.952074
ENSDARG00000099076	si:dkey-172k15.17	FALSE	0.870515	0.399412	2.11707	0.188663	0.850357	NA	0.870515	1.62287	2.04009	0.795489	0.426329	NA	0.870515	1.63871	2.025	0.809237	0.418379	NA	0.870515	1.87585	2.03094	0.923636	0.355676	NA	0.870515	3.25992	1.97768	1.64836	0.0992797	NA	0.870515	0.403263	2.09833	0.192183	0.847599	NA	0.870515	0.489828	2.11707	0.231371	0.817027	NA
ENSDARG00000092241	znf1009	FALSE	0.819489	2.37652	2.41295	0.984901	0.324673	NA	0.819489	-0.764758	2.50332	-0.305498	0.759987	NA	0.819489	1.78112	2.42002	0.735994	0.461734	NA	0.819489	1.67721	2.44132	0.687011	0.492076	NA	0.819489	2.43827	2.40629	1.01329	0.310921	NA	0.819489	0.614817	2.47893	0.248017	0.804121	NA	0.819489	1.68155	2.45016	0.6863	0.492524	NA
ENSDARG00000034375	chst11	FALSE	5.69898	0.214779	0.547565	0.392244	0.694878	0.847479	5.69898	-0.018139	0.549333	-0.0330201	0.973659	0.990362	5.69898	-0.159727	0.546313	-0.292373	0.770001	0.887984	5.69898	-0.536757	0.577522	-0.929415	0.352674	0.654486	5.69898	0.446825	0.535975	0.833667	0.404469	0.671756	5.69898	-0.304861	0.550016	-0.554277	0.579389	0.831195	5.69898	0.217056	0.550914	0.393994	0.693586	0.86608
ENSDARG00000079698	asb13a.1	FALSE	12.1139	2.22099	0.674455	3.29302	0.00099119	0.0115073	12.1139	2.21917	0.672653	3.29912	0.00096988	0.00986971	12.1139	1.80399	0.674545	2.67438	0.00748687	0.0551294	12.1139	2.31087	0.672721	3.43511	0.000592316	0.0120498	12.1139	2.45722	0.670493	3.6648	0.00024753	0.00655803	12.1139	1.04165	0.686193	1.51801	0.129012	0.430507	12.1139	0.827681	0.705058	1.17392	0.240428	0.525033
ENSDARG00000102027	si:dkey-172k15.11	FALSE	43.9326	0.649369	0.318462	2.03908	0.0414424	0.163813	43.9326	0.501191	0.318332	1.57443	0.115388	0.326682	43.9326	0.662864	0.315254	2.10263	0.0354979	0.152795	43.9326	0.825397	0.316538	2.60758	0.00911859	0.0802077	43.9326	0.843354	0.315889	2.66978	0.00759011	0.0660961	43.9326	0.426823	0.316843	1.34711	0.177945	0.504704	43.9326	0.326214	0.322768	1.01068	0.312172	0.599267
ENSDARG00000099945	NA	FALSE	7.55601	1.3695	0.617437	2.21804	0.0265518	0.12236	7.55601	0.401703	0.638744	0.628895	0.529418	0.768177	7.55601	1.41405	0.609317	2.32071	0.0203026	0.106402	7.55601	1.0438	0.623226	1.67484	0.0939652	0.328904	7.55601	1.15414	0.619228	1.86384	0.0623435	0.239614	7.55601	0.784921	0.620735	1.2645	0.20605	0.542665	7.55601	0.876478	0.632353	1.38606	0.165729	0.428273
ENSDARG00000105689	NA	FALSE	29.4436	0.481385	0.321739	1.4962	0.134602	0.34138	29.4436	0.178501	0.323604	0.551605	0.581219	0.80223	29.4436	0.362699	0.318105	1.14019	0.254209	0.497012	29.4436	0.108316	0.326319	0.331932	0.739941	0.894143	29.4436	1.04607	0.314044	3.33095	0.000865495	0.0158882	29.4436	0.51229	0.316303	1.61962	0.105315	0.387595	29.4436	0.861555	0.318277	2.70693	0.00679079	0.0566917
ENSDARG00000101763	si:dkey-172k15.14	FALSE	2.03452	0.880149	5.88922	0.149451	0.881198	0.946827	2.03452	0.219999	5.88828	0.0373621	0.970196	0.989234	2.03452	0	5.88922	0	1	NA	2.03452	0	5.88922	0	1	1	2.03452	1.66384	5.87437	0.283238	0.776995	0.907384	2.03452	0	5.88922	0	1	NA	2.03452	6.16514	5.83238	1.05705	0.290487	0.579124
ENSDARG00000105831	si:dkey-240n22.10	FALSE	19.6377	0.6198	0.37558	1.65025	0.0988923	0.284208	19.6377	0.58217	0.373215	1.55988	0.118788	0.33345	19.6377	0.850843	0.366016	2.32461	0.0200929	0.105637	19.6377	0.910241	0.369742	2.46183	0.0138232	0.10556	19.6377	0.565052	0.374259	1.50979	0.131098	0.367145	19.6377	0.842928	0.365873	2.30388	0.0212293	0.152588	19.6377	0.817008	0.373862	2.18532	0.0288653	0.150554
ENSDARG00000095717	si:dkey-172k15.6	FALSE	3.86766	1.65565	1.73878	0.952188	0.341002	0.58556	3.86766	1.01445	1.7457	0.581114	0.561164	0.789457	3.86766	1.49391	1.73604	0.860526	0.389499	0.630988	3.86766	0.903147	1.74944	0.51625	0.60568	0.826637	3.86766	1.69989	1.73671	0.9788	0.327679	0.601645	3.86766	-0.0934994	1.7649	-0.0529772	0.95775	NA	3.86766	-1.29291	1.85512	-0.696944	0.485838	0.743091
ENSDARG00000096001	si:dkey-240n22.8	FALSE	2.80262	0.418719	1.00426	0.416943	0.67672	0.83664	2.80262	0.972586	0.978179	0.994282	0.320085	0.595859	2.80262	0.892531	0.973749	0.916592	0.359356	0.605471	2.80262	0.260613	1.00839	0.258443	0.796065	0.91715	2.80262	0.712086	0.987384	0.721184	0.470796	0.722046	2.80262	-0.209143	1.01336	-0.206385	0.83649	NA	2.80262	-0.614205	1.07833	-0.569591	0.568955	0.795562
ENSDARG00000021239	apaf1	FALSE	111.376	0.682688	0.198122	3.4458	0.00056938	0.00747738	111.376	0.110395	0.200267	0.55124	0.581469	0.80228	111.376	0.150622	0.198706	0.758014	0.448442	0.681604	111.376	0.421921	0.199085	2.1193	0.0340653	0.183008	111.376	0.277644	0.199479	1.39184	0.16397	0.417019	111.376	0.0191893	0.199318	0.0962748	0.923302	0.976834	111.376	0.639839	0.198857	3.21759	0.00129273	0.0172451
ENSDARG00000098610	si:dkey-8o9.2	FALSE	0.0799257	0	5.88922	0	1	NA	0.0799257	0	5.88922	0	1	NA	0.0799257	0	5.88922	0	1	NA	0.0799257	0.320934	5.88922	0.0544952	0.956541	NA	0.0799257	0.278467	5.88922	0.0472843	0.962287	NA	0.0799257	0.987586	5.88155	0.167912	0.866652	NA	0.0799257	0	5.88922	0	1	NA
ENSDARG00000104678	si:dkey-172k15.10	FALSE	27.4843	-0.61844	0.501478	-1.23324	0.217488	0.456516	27.4843	-0.31036	0.496233	-0.625433	0.531687	0.769731	27.4843	-0.0882493	0.492366	-0.179235	0.857753	0.935139	27.4843	-0.445688	0.498636	-0.893815	0.371421	0.668452	27.4843	-0.027452	0.493949	-0.0555765	0.955679	0.983681	27.4843	0.0177761	0.491627	0.0361578	0.971157	0.992015	27.4843	0.0629173	0.495305	0.127027	0.898919	0.963703
ENSDARG00000102480	si:dkey-240n22.9	FALSE	15.2	0.18414	0.658052	0.279827	0.779611	0.895383	15.2	-0.547691	0.666185	-0.822131	0.411003	0.679426	15.2	-0.335358	0.65939	-0.508589	0.611041	0.793243	15.2	-0.370412	0.664876	-0.557114	0.577449	0.811042	15.2	1.10917	0.649152	1.70864	0.0875178	0.29108	15.2	-0.875953	0.667388	-1.31251	0.189349	0.522408	15.2	0.0629096	0.661014	0.0951713	0.924179	0.97438
ENSDARG00000105712	NA	FALSE	2.33829	-0.562418	5.88922	-0.0954997	0.923918	0.968675	2.33829	-0.260787	5.88828	-0.0442891	0.964674	0.986912	2.33829	-0.97262	5.88922	-0.165153	0.868824	NA	2.33829	-0.159974	5.88922	-0.0271639	0.978329	0.993566	2.33829	-0.683331	5.88922	-0.116031	0.907628	0.964981	2.33829	-1.03415	5.88922	-0.175601	0.860608	NA	2.33829	5.95428	5.83198	1.02097	0.307269	0.595659
ENSDARG00000095696	si:dkey-240n22.1	FALSE	0.738048	2.66906	1.79849	1.48405	0.137795	NA	0.738048	0.685615	1.91044	0.358877	0.719687	NA	0.738048	-0.010787	1.93004	-0.00558902	0.995541	NA	0.738048	-0.159924	1.93004	-0.0828602	0.933963	NA	0.738048	2.09915	1.81825	1.15449	0.248299	NA	0.738048	0.00101062	1.91738	0.000527085	0.999579	NA	0.738048	2.09753	1.83179	1.14507	0.252178	NA
ENSDARG00000045481	gsap	FALSE	10.2558	3.04363	0.570523	5.33482	9.56415e-08	5.22019e-06	10.2558	1.20972	0.60374	2.00372	0.0451004	0.177005	10.2558	2.39843	0.573381	4.18295	2.87749e-05	0.000769254	10.2558	2.25878	0.580773	3.88926	0.000100549	0.00305224	10.2558	1.93089	0.58608	3.29458	0.000985675	0.0170992	10.2558	1.7993	0.582439	3.08925	0.00200665	0.0328798	10.2558	2.11394	0.586988	3.60133	0.000316588	0.00582984
ENSDARG00000004794	ccdc146	FALSE	7.21167	-0.315078	0.706492	-0.445976	0.655615	0.822906	7.21167	-1.76977	0.744489	-2.37716	0.0174464	0.0905123	7.21167	-1.2772	0.719163	-1.77595	0.0757407	0.247172	7.21167	-0.53659	0.709643	-0.756141	0.449565	0.730354	7.21167	-0.35764	0.704786	-0.507444	0.611843	0.815412	7.21167	-1.4321	0.723004	-1.98076	0.0476186	0.252173	7.21167	-1.17552	0.731982	-1.60594	0.108287	0.337254
ENSDARG00000045482	stk38l	FALSE	133.87	-0.432017	0.222522	-1.94146	0.052203	0.189261	133.87	-0.213118	0.220707	-0.965612	0.334239	0.610463	133.87	-0.140048	0.219483	-0.638082	0.52342	0.734868	133.87	-0.0158508	0.220303	-0.0719499	0.942642	0.979933	133.87	-0.0642893	0.220198	-0.291961	0.770316	0.902678	133.87	-0.0211112	0.21908	-0.0963627	0.923233	0.976834	133.87	-0.187783	0.221833	-0.846507	0.39727	0.673152
ENSDARG00000076476	zgc:173770	FALSE	0.79881	0	5.88922	0	1	NA	0.79881	0	5.88922	0	1	NA	0.79881	0	5.88922	0	1	NA	0.79881	0	5.88922	0	1	NA	0.79881	1.95042	5.86641	0.332473	0.739532	NA	0.79881	0	5.88922	0	1	NA	0.79881	4.73501	5.83637	0.811293	0.417197	NA
ENSDARG00000099870	tnni4a	FALSE	5.56562	1.51738	0.653326	2.32255	0.0202032	0.102206	5.56562	0.932946	0.663155	1.40683	0.159478	0.398434	5.56562	0.64305	0.664612	0.967557	0.333266	0.581453	5.56562	-0.778195	0.753759	-1.03242	0.301876	0.608135	5.56562	0.787452	0.668625	1.17772	0.238909	0.511362	5.56562	0.546762	0.666555	0.820281	0.412056	0.727905	5.56562	1.08729	0.666482	1.63139	0.102809	0.327304
ENSDARG00000021590	magi2a	FALSE	82.2972	0.299268	0.292371	1.02359	0.306029	0.551722	82.2972	-0.529523	0.295531	-1.79177	0.0731705	0.245256	82.2972	-0.287476	0.293075	-0.980898	0.326643	0.574362	82.2972	-0.330004	0.294957	-1.11882	0.263217	0.568941	82.2972	-0.661952	0.296497	-2.23257	0.0255771	0.142794	82.2972	-0.435703	0.293705	-1.48347	0.13795	0.444751	82.2972	-0.261592	0.295557	-0.885081	0.376113	0.655015
ENSDARG00000095486	NA	FALSE	6.75862	-0.787644	1.16783	-0.674451	0.500025	0.719226	6.75862	-1.20668	1.17792	-1.02442	0.305637	0.581002	6.75862	-1.39822	1.17571	-1.18925	0.23434	0.476396	6.75862	-0.641189	1.16063	-0.552449	0.580641	0.812816	6.75862	-0.354215	1.15043	-0.307899	0.758159	0.897333	6.75862	-1.10999	1.16426	-0.95339	0.340392	0.675252	6.75862	2.59568	1.11921	2.31921	0.0203835	0.120949
ENSDARG00000094558	si:dkeyp-53e4.1	FALSE	0.128248	0.768717	5.68951	0.135111	0.892524	NA	0.128248	-0.2995	5.69165	-0.0526209	0.958034	NA	0.128248	-0.972548	5.69237	-0.170851	0.864341	NA	0.128248	-0.159901	5.69237	-0.0280905	0.97759	NA	0.128248	-0.683259	5.69237	-0.120031	0.904459	NA	0.128248	-0.131235	5.68916	-0.0230675	0.981596	NA	0.128248	-0.471931	5.69237	-0.082906	0.933926	NA
ENSDARG00000045843	apex1	FALSE	145.873	0.449159	0.20437	2.19777	0.0279654	0.12685	145.873	-1.13393	0.212696	-5.33123	9.75494e-08	3.23358e-06	145.873	0.396808	0.203243	1.95238	0.0508932	0.192433	145.873	0.151301	0.205277	0.737057	0.461087	0.738556	145.873	0.141479	0.205015	0.690089	0.490138	0.735102	145.873	0.287979	0.203543	1.41483	0.157117	0.473869	145.873	0.344347	0.2052	1.6781	0.0933275	0.309535
ENSDARG00000096000	si:dkey-29j8.2	FALSE	3.96207	1.7907	1.27373	1.40588	0.159761	0.381854	3.96207	1.92025	1.2671	1.51547	0.129654	0.352384	3.96207	2.1885	1.25802	1.73964	0.0819227	0.258481	3.96207	2.14942	1.2645	1.69983	0.0891635	0.320521	3.96207	2.00595	1.26583	1.5847	0.113035	0.336172	3.96207	0.74079	1.29321	0.572829	0.566761	NA	3.96207	1.96321	1.27222	1.54314	0.122797	0.36114
ENSDARG00000096072	si:dkey-29j8.4	FALSE	3.66549	0.250578	1.25607	0.199494	0.841876	0.926725	3.66549	0.318668	1.25184	0.254559	0.799064	0.917015	3.66549	-1.35355	1.29295	-1.04687	0.295159	0.542293	3.66549	0.0602741	1.25879	0.0478825	0.96181	0.987097	3.66549	0.382009	1.2511	0.305338	0.760109	0.898336	3.66549	-1.81813	1.31582	-1.38175	0.167048	NA	3.66549	-1.91643	1.36164	-1.40745	0.159295	0.418836
ENSDARG00000022424	slc26a5	FALSE	46.4991	1.09773	0.285079	3.8506	0.000117827	0.00215157	46.4991	-0.0552972	0.292713	-0.188913	0.850161	0.941998	46.4991	0.564701	0.285785	1.97597	0.0481585	0.185355	46.4991	0.0897978	0.292254	0.30726	0.758646	0.901775	46.4991	-0.0511006	0.293035	-0.174384	0.861564	0.945299	46.4991	-0.0234549	0.289936	-0.0808969	0.935524	0.980096	46.4991	-0.169338	0.297286	-0.569613	0.56894	0.795562
ENSDARG00000096091	si:dkey-29j8.3	FALSE	1.78548	-0.883975	1.42771	-0.619155	0.535814	0.744716	1.78548	-0.576392	1.37763	-0.418394	0.675659	0.854417	1.78548	1.15221	1.23305	0.934436	0.350079	NA	1.78548	0.918689	1.25922	0.729568	0.465655	NA	1.78548	1.39904	1.23422	1.13354	0.256986	NA	1.78548	2.1574	1.20524	1.79001	0.073452	NA	1.78548	0.761534	1.27889	0.595465	0.551533	0.785269
ENSDARG00000031737	pthlha	FALSE	14.9811	-0.140669	0.366892	-0.383406	0.701418	0.851585	14.9811	-0.420898	0.369378	-1.13948	0.254504	0.522373	14.9811	0.21965	0.351318	0.625218	0.531828	0.73969	14.9811	0.0396278	0.360926	0.109795	0.912572	0.967843	14.9811	-0.0506156	0.361731	-0.139926	0.888718	0.957171	14.9811	0.204302	0.35114	0.581826	0.560684	0.820864	14.9811	-0.158051	0.369787	-0.427412	0.669079	0.854317
ENSDARG00000093685	si:ch73-177h5.5	FALSE	0.0239218	-0.56229	5.88922	-0.0954779	0.923935	NA	0.0239218	-0.764652	5.88922	-0.129839	0.896693	NA	0.0239218	-0.972492	5.88922	-0.165131	0.868841	NA	0.0239218	-0.640736	5.88922	-0.108798	0.913363	NA	0.0239218	-0.683203	5.88922	-0.116009	0.907645	NA	0.0239218	-1.03402	5.88922	-0.175579	0.860625	NA	0.0239218	-0.471876	5.88922	-0.0801254	0.936138	NA
ENSDARG00000019861	fgl2a	FALSE	3.64325	-0.194125	0.802242	-0.241978	0.808797	0.910639	3.64325	0.0940788	0.786324	0.119644	0.904765	0.964598	3.64325	-1.57444	0.855929	-1.83945	0.0658484	0.225747	3.64325	0.152732	0.78761	0.193919	0.84624	0.940668	3.64325	-0.592672	0.814124	-0.727988	0.466621	0.719453	3.64325	-1.17939	0.827998	-1.42438	0.154335	NA	3.64325	-0.128067	0.803624	-0.159362	0.873383	0.952588
ENSDARG00000087293	si:dkey-84h14.1	FALSE	0.308146	0.95003	2.88471	0.329333	0.741904	NA	0.308146	1.1306	2.86739	0.394297	0.693362	NA	0.308146	-0.0107843	2.89605	-0.00372379	0.997029	NA	0.308146	-0.15992	2.89605	-0.0552202	0.955963	NA	0.308146	0.278509	2.89605	0.0961685	0.923387	NA	0.308146	-1.03411	2.89605	-0.357076	0.721035	NA	0.308146	0.489838	2.89605	0.16914	0.865686	NA
ENSDARG00000017163	sinup	FALSE	2.37275	-0.562405	2.78767	-0.201747	0.840115	0.926439	2.37275	1.45965	2.73836	0.533036	0.594008	0.809096	2.37275	-0.491716	2.78767	-0.176389	0.859988	NA	2.37275	2.03426	2.71675	0.748784	0.453988	0.734018	2.37275	2.36192	2.70307	0.873793	0.382231	0.653311	2.37275	0.512531	2.7705	0.184996	0.853232	NA	2.37275	5.65903	2.66558	2.123	0.033754	0.165943
ENSDARG00000059043	ntf3	FALSE	64.2316	-0.46203	0.719209	-0.642415	0.520604	0.734004	64.2316	-0.463069	0.718852	-0.644178	0.51946	0.76226	64.2316	-1.39528	0.72076	-1.93585	0.052886	0.197433	64.2316	-0.613242	0.719447	-0.85238	0.394003	0.687323	64.2316	-0.43139	0.718813	-0.600143	0.548411	0.777147	64.2316	-1.41008	0.720815	-1.95624	0.0504374	0.260288	64.2316	-1.28515	0.722469	-1.77883	0.0752679	0.272983
ENSDARG00000095993	znf1073	FALSE	1.44926	-0.381379	1.58607	-0.240455	0.809978	NA	1.44926	-0.294344	1.55852	-0.188861	0.850201	NA	1.44926	1.27467	1.45224	0.877723	0.380094	NA	1.44926	0.243643	1.52125	0.16016	0.872755	NA	1.44926	-1.34473	1.63468	-0.822626	0.41072	NA	1.44926	1.65337	1.44166	1.14685	0.251443	NA	1.44926	1.68197	1.45585	1.15532	0.24796	0.533764
ENSDARG00000103310	si:dkey-8o9.5	FALSE	2.38417	-0.984127	1.10816	-0.88807	0.374503	0.615023	2.38417	-0.219566	1.04371	-0.210372	0.833378	0.934933	2.38417	0.391399	1.0107	0.387257	0.698566	NA	2.38417	-0.0994285	1.04287	-0.0953416	0.924043	0.971655	2.38417	-0.230761	1.04651	-0.220506	0.825477	0.928938	2.38417	-1.06429	1.07839	-0.986928	0.323678	NA	2.38417	0.613129	1.02013	0.601032	0.547819	0.781989
ENSDARG00000039185	nfyba	FALSE	147.658	0.0402421	0.208019	0.193455	0.846603	0.928878	147.658	-0.25074	0.208647	-1.20174	0.229463	0.494522	147.658	0.238073	0.2057	1.15738	0.247117	0.489966	147.658	0.270214	0.206788	1.30672	0.191308	0.484513	147.658	-0.14024	0.208231	-0.673483	0.50064	0.742429	147.658	0.456247	0.205061	2.22493	0.0260857	0.175719	147.658	0.528971	0.206477	2.5619	0.0104103	0.0766246
ENSDARG00000102635	znf1037	FALSE	0.226014	0.399362	4.94657	0.080735	0.935653	NA	0.226014	1.85968	4.92171	0.377852	0.705541	NA	0.226014	0	4.94657	0	1	NA	0.226014	0	4.94657	0	1	NA	0.226014	0.278448	4.94657	0.0562911	0.95511	NA	0.226014	1.28024	4.93056	0.259653	0.795131	NA	0.226014	0.489776	4.94657	0.0990133	0.921128	NA
ENSDARG00000090461	si:ch211-197f20.1	FALSE	0.266832	0.880264	4.28266	0.205541	0.837149	NA	0.266832	0	4.28266	0	1	NA	0.266832	1.8478	4.24574	0.435212	0.663409	NA	0.266832	0	4.28266	0	1	NA	0.266832	1.2119	4.28112	0.28308	0.777115	NA	0.266832	1.36866	4.26193	0.321138	0.748106	NA	0.266832	0	4.28266	0	1	NA
ENSDARG00000099652	xpot	FALSE	49.3096	0.445328	0.315493	1.41153	0.158088	0.379256	49.3096	0.225772	0.315925	0.71464	0.474832	0.727941	49.3096	0.816635	0.311047	2.62544	0.0086538	0.0612441	49.3096	0.154291	0.317286	0.486284	0.626766	0.837588	49.3096	-0.129853	0.319241	-0.406756	0.684187	0.858981	49.3096	0.129114	0.314766	0.41019	0.681666	0.885452	49.3096	0.0751198	0.319601	0.235042	0.814176	0.92576
ENSDARG00000059196	si:ch73-177h5.4	FALSE	0.119312	0	5.88922	0	1	NA	0.119312	0	5.88922	0	1	NA	0.119312	1.2649	5.87795	0.215195	0.829615	NA	0.119312	0	5.88922	0	1	NA	0.119312	0.759346	5.88922	0.128938	0.897406	NA	0.119312	-0.0877388	5.88854	-0.0148999	0.988112	NA	0.119312	0	5.88922	0	1	NA
ENSDARG00000095440	si:dkeyp-53e4.2	FALSE	0.0193763	0	5.88922	0	1	NA	0.0193763	0	5.88922	0	1	NA	0.0193763	0	5.88922	0	1	NA	0.0193763	0.320969	5.88922	0.0545012	0.956536	NA	0.0193763	0	5.88922	0	1	NA	0.0193763	0	5.88922	0	1	NA	0.0193763	0	5.88922	0	1	NA
ENSDARG00000096163	si:dkeyp-53e4.3p	FALSE	0.174129	-0.0813823	5.88922	-0.0138189	0.988974	NA	0.174129	-1.24553	5.88922	-0.211493	0.832503	NA	0.174129	-1.45336	5.88922	-0.246784	0.805075	NA	0.174129	0.758141	5.87376	0.129073	0.8973	NA	0.174129	-1.16408	5.88922	-0.197662	0.843309	NA	0.174129	-1.51489	5.88922	-0.257232	0.797	NA	0.174129	-0.952748	5.88922	-0.161778	0.87148	NA
ENSDARG00000020749	caprin2	FALSE	29.8277	0.054144	0.638805	0.0847583	0.932454	0.972886	29.8277	-0.50673	0.642045	-0.789244	0.42997	0.695095	29.8277	-0.899213	0.6434	-1.3976	0.162234	0.385056	29.8277	-0.508878	0.642987	-0.791428	0.428694	0.714864	29.8277	0.619282	0.634895	0.975409	0.329357	0.603583	29.8277	-0.629181	0.640873	-0.981756	0.32622	0.663846	29.8277	1.18618	0.633693	1.87186	0.0612265	0.241399
ENSDARG00000098177	si:dkey-28i19.3	FALSE	0.787054	0.880317	1.64296	0.535811	0.592089	NA	0.787054	2.78276	1.49585	1.86032	0.0628398	NA	0.787054	0.934834	1.62738	0.574441	0.565669	NA	0.787054	0.813498	1.63948	0.496192	0.619759	NA	0.787054	3.6244	1.46246	2.47829	0.0132012	NA	0.787054	2.20485	1.51415	1.45616	0.145347	NA	0.787054	0.489835	1.64296	0.298142	0.765595	NA
ENSDARG00000102595	si:dkey-250k10.1	FALSE	0.756947	-1.47677	2.03078	-0.727193	0.467108	NA	0.756947	-0.52501	1.96981	-0.266528	0.789833	NA	0.756947	-0.985427	1.9883	-0.495612	0.620168	NA	0.756947	0.464462	1.91697	0.24229	0.808556	NA	0.756947	0.142333	1.92897	0.0737873	0.94118	NA	0.756947	-2.41395	2.0282	-1.19019	0.23397	NA	0.756947	-1.38635	2.03078	-0.68267	0.494815	NA
ENSDARG00000109604	si:ch211-197f20.2	FALSE	0.413152	1.16081	3.00841	0.385855	0.699604	NA	0.413152	-1.24562	3.05435	-0.407817	0.683408	NA	0.413152	-1.45346	3.05435	-0.475865	0.63417	NA	0.413152	-0.137915	3.05241	-0.0451824	0.963962	NA	0.413152	-1.16417	3.05435	-0.38115	0.703092	NA	0.413152	0.972429	2.99842	0.324314	0.7457	NA	0.413152	1.11556	3.01452	0.370061	0.711337	NA
ENSDARG00000100283	si:dkey-250k10.3	FALSE	22.9912	-0.301983	0.509118	-0.593149	0.553082	0.756764	22.9912	0.0926896	0.503359	0.184142	0.853902	0.943246	22.9912	-0.835394	0.510725	-1.6357	0.101902	0.292047	22.9912	-0.322661	0.508601	-0.634408	0.525814	0.781599	22.9912	-0.049295	0.504853	-0.0976423	0.922216	0.970274	22.9912	-0.459682	0.506143	-0.908206	0.36377	0.693846	22.9912	0.353317	0.503461	0.701776	0.482819	0.740616
ENSDARG00000113192	si:dkey-29p23.2	FALSE	0.113961	0	5.88922	0	1	NA	0.113961	1.88073	5.86783	0.320516	0.748577	NA	0.113961	0	5.88922	0	1	NA	0.113961	0	5.88922	0	1	NA	0.113961	0	5.88922	0	1	NA	0.113961	-0.049789	5.8883	-0.00845558	0.993254	NA	0.113961	0	5.88922	0	1	NA
ENSDARG00000114935	si:dkeyp-53e4.4	FALSE	6.98303	0.320295	0.684239	0.468104	0.63971	0.812503	6.98303	0.503549	0.67639	0.744466	0.456595	0.714835	6.98303	-0.453699	0.694606	-0.653175	0.513643	0.727701	6.98303	0.281063	0.683558	0.411176	0.680944	0.866435	6.98303	0.575778	0.67557	0.852285	0.394056	0.663451	6.98303	-0.377806	0.691531	-0.546333	0.584837	0.834387	6.98303	0.48223	0.682836	0.706217	0.480053	0.738547
ENSDARG00000009262	si:dkey-97m3.1	FALSE	2.45471	1.32473	0.981684	1.34944	0.177195	0.405709	2.45471	1.37872	0.974543	1.41474	0.157145	0.395234	2.45471	0.427251	1.00156	0.426584	0.669682	NA	2.45471	0.458171	1.0176	0.450248	0.652532	0.852553	2.45471	0.706311	1.00167	0.705137	0.480725	0.729468	2.45471	0.360889	1.00324	0.359722	0.719055	NA	2.45471	0.177972	1.04712	0.169963	0.865039	0.949628
ENSDARG00000087714	si:ch211-226o13.1	FALSE	3.01914	-0.360947	0.75761	-0.476429	0.633769	0.809038	3.01914	-0.759398	0.771937	-0.983756	0.325235	0.601666	3.01914	-0.0425513	0.71786	-0.0592753	0.952733	0.979998	3.01914	0.265938	0.719071	0.369835	0.711505	0.880606	3.01914	0.5717	0.704878	0.811062	0.41733	0.681987	3.01914	-0.553143	0.740984	-0.746498	0.455367	NA	3.01914	-0.253829	0.756354	-0.335596	0.737176	0.890832
ENSDARG00000075281	tbc1d30	FALSE	259.616	0.167669	0.355738	0.471327	0.637407	0.811039	259.616	0.435315	0.355282	1.22526	0.220475	0.483841	259.616	-0.573782	0.356202	-1.61083	0.107216	0.30044	259.616	0.110985	0.355737	0.311986	0.755051	0.900619	259.616	-0.156143	0.355982	-0.438625	0.660933	0.845102	259.616	-0.411395	0.355963	-1.15572	0.247795	0.588601	259.616	-0.038852	0.356194	-0.109075	0.913143	0.969483
ENSDARG00000089875	si:ch211-226o13.2	FALSE	0.848936	0.168644	2.13247	0.0790838	0.936966	NA	0.848936	-2.95655	2.23363	-1.32366	0.185618	NA	0.848936	-0.0603691	2.12553	-0.0284019	0.977342	NA	0.848936	0.25503	2.12673	0.119917	0.904549	NA	0.848936	-2.8751	2.23363	-1.28719	0.198028	NA	0.848936	-1.03536	2.1742	-0.476204	0.633929	NA	0.848936	-1.33586	2.22394	-0.600673	0.548058	NA
ENSDARG00000113896	si:dkey-29p23.1	FALSE	1.34666	1.41453	1.47328	0.960118	0.336996	NA	1.34666	0.895206	1.49595	0.598421	0.549559	NA	1.34666	0.676822	1.49496	0.452734	0.65074	NA	1.34666	1.46662	1.46638	1.00016	0.317232	NA	1.34666	1.90202	1.443	1.31809	0.187472	NA	1.34666	1.75901	1.43733	1.22381	0.221025	NA	1.34666	1.28118	1.4881	0.860955	0.389263	0.666737
ENSDARG00000068161	si:dkey-16p6.4	FALSE	0.0536097	0	5.88922	0	1	NA	0.0536097	0.181318	5.88852	0.0307918	0.975436	NA	0.0536097	0.470087	5.88922	0.0798216	0.936379	NA	0.0536097	0	5.88922	0	1	NA	0.0536097	0	5.88922	0	1	NA	0.0536097	0	5.88922	0	1	NA	0.0536097	0	5.88922	0	1	NA
ENSDARG00000101948	si:ch211-39d8.1	FALSE	0.0704061	-1.04312	5.88922	-0.177124	0.859411	NA	0.0704061	-1.24548	5.88922	-0.211486	0.832508	NA	0.0704061	-1.45332	5.88922	-0.246777	0.805081	NA	0.0704061	-1.12157	5.88922	-0.190444	0.848961	NA	0.0704061	-1.16403	5.88922	-0.197655	0.843315	NA	0.0704061	-1.51485	5.88922	-0.257225	0.797005	NA	0.0704061	-0.471817	5.88922	-0.0801154	0.936145	NA
ENSDARG00000099330	si:ch211-246b8.5	FALSE	0.997399	-0.429546	1.56306	-0.274811	0.783461	NA	0.997399	0.0660684	1.49924	0.0440678	0.96485	NA	0.997399	-1.68676	1.61283	-1.04584	0.295636	NA	0.997399	0.373873	1.48446	0.251858	0.801151	NA	0.997399	0.253748	1.48869	0.170451	0.864655	NA	0.997399	0.537398	1.45398	0.369604	0.711677	NA	0.997399	0.557143	1.48356	0.375545	0.707255	NA
ENSDARG00000105246	si:ch211-246b8.10	FALSE	0.0786327	0	5.88922	0	1	NA	0.0786327	0	5.88922	0	1	NA	0.0786327	0.470078	5.88922	0.0798201	0.93638	NA	0.0786327	0	5.88922	0	1	NA	0.0786327	0	5.88922	0	1	NA	0.0786327	-0.0497785	5.8883	-0.0084538	0.993255	NA	0.0786327	0.489804	5.88922	0.0831696	0.933717	NA
ENSDARG00000094023	si:dkeyp-79f4.1	FALSE	11.6937	0.0178218	0.51229	0.0347885	0.972248	0.988823	11.6937	-0.423337	0.517773	-0.817611	0.413579	0.681274	11.6937	0.0163943	0.505684	0.03242	0.974137	0.990529	11.6937	-1.00368	0.53642	-1.87108	0.0613342	0.257234	11.6937	0.0645243	0.509159	0.126727	0.899156	0.96137	11.6937	-0.000789215	0.505733	-0.00156054	0.998755	1	11.6937	-0.684881	0.531625	-1.28828	0.197649	0.470941
ENSDARG00000045493	slc35e3	FALSE	2.09186	2.00363	1.0472	1.91332	0.0557076	0.197467	2.09186	-0.589999	1.15985	-0.508686	0.610973	0.817995	2.09186	0.475808	1.07923	0.440877	0.659302	NA	2.09186	0.251105	1.10669	0.226898	0.820503	0.928954	2.09186	-0.5104	1.15845	-0.44059	0.65951	0.844143	2.09186	-0.587073	1.13753	-0.516095	0.605788	NA	2.09186	-0.559346	1.18401	-0.472417	0.636629	0.836355
ENSDARG00000099751	si:dkey-250k10.4	FALSE	0.102071	0.88027	5.88922	0.149471	0.881182	NA	0.102071	0	5.88922	0	1	NA	0.102071	0	5.88922	0	1	NA	0.102071	0	5.88922	0	1	NA	0.102071	0	5.88922	0	1	NA	0.102071	0.523777	5.88533	0.088997	0.929084	NA	0.102071	0.489794	5.88922	0.083168	0.933718	NA
ENSDARG00000103215	pimr169	FALSE	0.0184192	0	5.88922	0	1	NA	0.0184192	0.506494	5.88666	0.086041	0.931434	NA	0.0184192	0	5.88922	0	1	NA	0.0184192	0	5.88922	0	1	NA	0.0184192	0	5.88922	0	1	NA	0.0184192	0	5.88922	0	1	NA	0.0184192	0	5.88922	0	1	NA
ENSDARG00000102941	si:ch211-249c2.1	FALSE	0.613391	0.819823	2.03642	0.402581	0.687257	NA	0.613391	-0.897696	2.12503	-0.42244	0.672704	NA	0.613391	0.43433	2.03537	0.213391	0.831022	NA	0.613391	-1.66155	2.14054	-0.776226	0.437616	NA	0.613391	-0.717808	2.13338	-0.336465	0.73652	NA	0.613391	-1.05636	2.12024	-0.498227	0.618324	NA	0.613391	-1.97358	2.14054	-0.922	0.356529	NA
ENSDARG00000043781	psmb10	FALSE	35.609	0.258868	0.290635	0.890699	0.373091	0.613925	35.609	0.705183	0.282087	2.49987	0.0124237	0.0710085	35.609	0.924042	0.277616	3.32849	0.000873173	0.0114223	35.609	1.0299	0.279761	3.68137	0.000231982	0.00581216	35.609	0.480654	0.285368	1.68433	0.0921174	0.299385	35.609	0.828967	0.278271	2.97899	0.00289202	0.0421438	35.609	0.940106	0.282518	3.3276	0.000875968	0.0126807
ENSDARG00000097086	znf1185	FALSE	7.74146	0.917834	0.506046	1.81374	0.0697184	0.229121	7.74146	0.641818	0.508574	1.26199	0.206951	0.466494	7.74146	0.731801	0.500768	1.46136	0.143917	0.357813	7.74146	0.414629	0.518514	0.799648	0.423915	0.710554	7.74146	0.971878	0.501682	1.93724	0.052716	0.218358	7.74146	0.193757	0.51365	0.377216	0.706013	0.896016	7.74146	0.0935226	0.537239	0.17408	0.861802	0.948108
ENSDARG00000097215	si:dkey-172k15.3	FALSE	6.96237	-0.312276	0.557788	-0.559847	0.575584	0.772358	6.96237	0.125047	0.537941	0.232456	0.816184	0.925442	6.96237	0.00109355	0.535078	0.00204371	0.998369	0.999816	6.96237	0.436416	0.532805	0.819091	0.412735	0.701442	6.96237	-0.399615	0.556321	-0.718318	0.472562	0.723372	6.96237	-0.044884	0.53554	-0.0838107	0.933207	0.979584	6.96237	-0.754764	0.582278	-1.29623	0.194898	0.467594
ENSDARG00000058127	hcfc2	FALSE	5.77187	0.254159	0.648945	0.391649	0.695317	0.847754	5.77187	0.0595594	0.649476	0.0917037	0.926933	0.973025	5.77187	0.430065	0.629467	0.68322	0.494468	0.71334	5.77187	1.21629	0.61888	1.96531	0.0493789	0.227695	5.77187	0.706622	0.629564	1.1224	0.261693	0.534734	5.77187	0.416192	0.629107	0.661559	0.508254	0.791443	5.77187	0.304768	0.650721	0.468354	0.639531	0.838607
ENSDARG00000087518	si:dkey-261p22.1	FALSE	3.08584	0.233855	0.813048	0.287628	0.773631	0.892018	3.08584	0.437744	0.79735	0.548999	0.583006	0.803066	3.08584	-0.345579	0.821426	-0.420706	0.67397	0.8333	3.08584	0.193522	0.811586	0.238449	0.811533	0.92469	3.08584	0.329253	0.80329	0.409881	0.681893	0.857714	3.08584	0.277601	0.793704	0.349754	0.726523	NA	3.08584	-0.542191	0.866483	-0.625738	0.531487	0.771917
ENSDARG00000045685	cntn1b	FALSE	172.021	-0.941521	0.326432	-2.88428	0.00392308	0.0324971	172.021	0.965909	0.321303	3.00623	0.00264511	0.0221691	172.021	-1.01485	0.325039	-3.12225	0.00179475	0.0196112	172.021	-0.556787	0.324656	-1.71501	0.0863442	0.314921	172.021	0.0668661	0.322741	0.207182	0.835868	0.933821	172.021	0.410433	0.321681	1.2759	0.201991	0.538546	172.021	0.309377	0.322774	0.958494	0.337814	0.621063
ENSDARG00000045708	adm2a	FALSE	0.966579	0.725316	1.86317	0.389291	0.697061	NA	0.966579	1.58051	1.80973	0.873337	0.382479	NA	0.966579	1.17434	1.81587	0.64671	0.517819	NA	0.966579	-0.239721	1.93044	-0.12418	0.901173	NA	0.966579	0.781993	1.85038	0.422611	0.672579	NA	0.966579	-0.664167	1.92501	-0.34502	0.730079	NA	0.966579	0.155817	1.91151	0.0815151	0.935032	NA
ENSDARG00000103105	si:dkey-105f21.1	FALSE	0.220168	2.2804	5.53154	0.412254	0.680154	NA	0.220168	-0.299486	5.56921	-0.0537753	0.957114	NA	0.220168	-0.491667	5.56994	-0.0882715	0.929661	NA	0.220168	-0.640802	5.56994	-0.115046	0.908408	NA	0.220168	-0.683269	5.56994	-0.122671	0.902368	NA	0.220168	-1.03409	5.56994	-0.185655	0.852715	NA	0.220168	-0.471941	5.56994	-0.08473	0.932476	NA
[truncated: 27,782 more rows]
